# Supplementary material for: High-throughput and high-sensitivity full-length single-cell RNA-seq analysis on third-generation sequencing platform
Source: Cell Discov. 2023 Jan 11;9:5. doi: 10.1038/s41421-022-00500-4 (PMC9834245; doi:10.1038/s41421-022-00500-4)
Supplement: Supplementary file 2 — Supplementary Table S1. Summary of sequenced cells [file 41421_2022_500_MOESM2_ESM.xlsx]

## Sheet: sample.info.merge
Cell_ID	Raw_Reads	Q7_Reads	Q7_Percent	Q10_Reads	Q10_Percent	Q15_Reads	Q15_Percent	Mapped_Reads	UMI_count	Mapped_percent	Library	Name	Rename	Barcode.5	Barcode.3	Cell_Line	Organism	Gene_Detected	Trans_Detected	Pass_QC	cor_ERCC_rc
9CL_Bc62_Bc01	140914	137826	97.8	120580	85.56	17888	12.69	124934	84175	0.886597	9CL	Bc62_Bc01	9CL_Bc62_Bc01	62	1	Hela	Human	7297	9177	1	0.941982
9CL_Bc62_Bc02	157285	153131	97.35	133604	84.94	19754	12.55	138699	89835	0.881832	9CL	Bc62_Bc02	9CL_Bc62_Bc02	62	2	Hela	Human	7643	9832	1	0.930447
9CL_Bc62_Bc03	102125	99274	97.2	86512	84.71	12550	12.28	87519	63649	0.856979	9CL	Bc62_Bc03	9CL_Bc62_Bc03	62	3	Hela	Human	6649	8081	1	0.948494
9CL_Bc62_Bc04	148036	142642	96.35	124645	84.19	18129	12.24	127013	92557	0.857987	9CL	Bc62_Bc04	9CL_Bc62_Bc04	62	4	Hela	Human	7759	9962	1	0.957707
9CL_Bc62_Bc05	198585	193337	97.35	168598	84.89	24907	12.54	169580	113780	0.853942	9CL	Bc62_Bc05	9CL_Bc62_Bc05	62	5	Hela	Human	8112	10559	1	0.909075
9CL_Bc62_Bc06	176310	172090	97.6	150630	85.43	21944	12.44	152467	100831	0.864767	9CL	Bc62_Bc06	9CL_Bc62_Bc06	62	6	Hela	Human	8073	10359	1	0.93661
9CL_Bc62_Bc07	126837	123489	97.36	108785	85.76	16403	12.93	108775	75368	0.857597	9CL	Bc62_Bc07	9CL_Bc62_Bc07	62	7	Hela	Human	7300	9090	1	0.918408
9CL_Bc62_Bc08	181301	177087	97.67	154906	85.44	22553	12.43	160290	107099	0.88411	9CL	Bc62_Bc08	9CL_Bc62_Bc08	62	8	Hela	Human	8002	10434	1	0.928797
9CL_Bc62_Bc09	39566	38530	97.38	33897	85.67	4983	12.59	34298	24477	0.866855	9CL	Bc62_Bc09	9CL_Bc62_Bc09	62	9	Hela	Human	4437	5024	1	0.937706
9CL_Bc62_Bc10	60454	58683	97.07	51251	84.77	7768	12.84	50273	34677	0.831591	9CL	Bc62_Bc10	9CL_Bc62_Bc10	62	10	Hela	Human	5335	6130	1	0.950255
9CL_Bc62_Bc11	67565	65752	97.31	57257	84.74	8351	12.35	59273	44038	0.877274	9CL	Bc62_Bc11	9CL_Bc62_Bc11	62	11	Hela	Human	5815	6832	1	0.945264
9CL_Bc62_Bc12	105776	102399	96.8	89570	84.67	12610	11.92	91570	64547	0.865697	9CL	Bc62_Bc12	9CL_Bc62_Bc12	62	12	Hela	Human	6744	8115	1	0.940618
9CL_Bc62_Bc13	80944	78637	97.14	68908	85.13	10173	12.56	70193	46831	0.86718	9CL	Bc62_Bc13	9CL_Bc62_Bc13	62	13	Hela	Human	5867	6973	1	0.906561
9CL_Bc62_Bc14	90207	87431	96.92	76318	84.6	11273	12.49	76674	53586	0.849978	9CL	Bc62_Bc14	9CL_Bc62_Bc14	62	14	Hela	Human	5997	7150	1	0.92677
9CL_Bc62_Bc15	55220	53900	97.6	47678	86.34	6966	12.61	47261	30850	0.855867	9CL	Bc62_Bc15	9CL_Bc62_Bc15	62	15	Hela	Human	4733	5406	1	0.889608
9CL_Bc62_Bc16	80732	78614	97.37	68251	84.54	9889	12.24	70443	49482	0.872554	9CL	Bc62_Bc16	9CL_Bc62_Bc16	62	16	Hela	Human	6063	7182	1	0.92469
9CL_Bc62_Bc17	62573	61171	97.75	53458	85.43	7419	11.85	55375	36330	0.884966	9CL	Bc62_Bc17	9CL_Bc62_Bc17	62	17	Hela	Human	5360	6179	1	0.916188
9CL_Bc62_Bc18	54045	52565	97.26	45781	84.7	6684	12.36	46994	32925	0.869535	9CL	Bc62_Bc18	9CL_Bc62_Bc18	62	18	Hela	Human	4999	5795	1	0.932049
9CL_Bc62_Bc19	62053	60333	97.22	52854	85.17	8098	13.05	54543	38769	0.878974	9CL	Bc62_Bc19	9CL_Bc62_Bc19	62	19	Hela	Human	5506	6396	1	0.902832
9CL_Bc62_Bc20	35902	35075	97.69	30696	85.49	4534	12.62	31668	21332	0.882068	9CL	Bc62_Bc20	9CL_Bc62_Bc20	62	20	Hela	Human	4100	4634	1	0.874147
9CL_Bc62_Bc21	71299	69476	97.44	60565	84.94	8498	11.91	62936	43936	0.882705	9CL	Bc62_Bc21	9CL_Bc62_Bc21	62	21	Hela	Human	5621	6599	1	0.91514
9CL_Bc62_Bc22	75939	74293	97.83	65039	85.64	9464	12.46	65800	44919	0.866485	9CL	Bc62_Bc22	9CL_Bc62_Bc22	62	22	Hela	Human	5744	6771	1	0.93495
9CL_Bc62_Bc23	4811	4591	95.42	3988	82.89	525	10.91	3884	3525	0.807317	9CL	Bc62_Bc23	9CL_Bc62_Bc23	62	23	Hela	Human	1208	1244	0	0.895235
9CL_Bc62_Bc24	79848	77390	96.92	67733	84.82	9753	12.21	69646	47643	0.872232	9CL	Bc62_Bc24	9CL_Bc62_Bc24	62	24	Hela	Human	5904	6964	1	0.897706
9CL_Bc62_Bc25	84784	82659	97.49	72443	85.44	10515	12.4	72129	50081	0.850738	9CL	Bc62_Bc25	9CL_Bc62_Bc25	62	25	Hela	Human	5968	7032	1	0.937205
9CL_Bc62_Bc26	84434	82045	97.17	71726	84.94	10372	12.28	73025	50477	0.864877	9CL	Bc62_Bc26	9CL_Bc62_Bc26	62	26	Hela	Human	6259	7506	1	0.878008
9CL_Bc62_Bc27	114638	111240	97.03	97518	85.06	14267	12.44	97843	64284	0.853495	9CL	Bc62_Bc27	9CL_Bc62_Bc27	62	27	Hela	Human	6964	8528	1	0.9283
9CL_Bc62_Bc28	60381	58345	96.62	50926	84.34	7143	11.82	52063	35054	0.862241	9CL	Bc62_Bc28	9CL_Bc62_Bc28	62	28	Hela	Human	4916	5679	1	0.904199
9CL_Bc62_Bc29	81469	78800	96.72	68811	84.46	10008	12.28	70284	47924	0.862709	9CL	Bc62_Bc29	9CL_Bc62_Bc29	62	29	Hela	Human	5949	7069	1	0.89505
9CL_Bc62_Bc30	98051	95004	96.89	82913	84.56	11582	11.81	85353	61376	0.870496	9CL	Bc62_Bc30	9CL_Bc62_Bc30	62	30	Hela	Human	6363	7680	1	0.934886
9CL_Bc62_Bc31	57271	55747	97.33	48758	85.13	7150	12.48	49158	33787	0.85834	9CL	Bc62_Bc31	9CL_Bc62_Bc31	62	31	Hela	Human	5044	5756	1	0.909349
9CL_Bc62_Bc32	57664	56148	97.37	49046	85.05	6853	11.88	50501	34222	0.87578	9CL	Bc62_Bc32	9CL_Bc62_Bc32	62	32	Hela	Human	5112	5825	1	0.930889
9CL_Bc63_Bc01	130532	122706	94	106217	81.37	15519	11.88	109321	79542	0.837503	9CL	Bc63_Bc01	9CL_Bc63_Bc01	63	1	Hela	Human	7142	8885	1	0.868043
9CL_Bc63_Bc02	181839	172320	94.76	148859	81.86	22636	12.44	154219	105577	0.848107	9CL	Bc63_Bc02	9CL_Bc63_Bc02	63	2	Hela	Human	7980	10383	1	0.901922
9CL_Bc63_Bc03	97692	91504	93.66	78868	80.73	11295	11.56	79934	61583	0.818225	9CL	Bc63_Bc03	9CL_Bc63_Bc03	63	3	Hela	Human	6559	7942	1	0.873379
9CL_Bc63_Bc04	160086	145992	91.19	126515	79.02	18892	11.8	125405	96148	0.78336	9CL	Bc63_Bc04	9CL_Bc63_Bc04	63	4	Hela	Human	7973	10104	1	0.88138
9CL_Bc63_Bc05	7770	7411	95.37	6379	82.09	811	10.43	6297	5706	0.810425	9CL	Bc63_Bc05	9CL_Bc63_Bc05	63	5	Hela	Human	1619	1675	0	0.902263
9CL_Bc63_Bc06	134056	127271	94.93	110526	82.44	16562	12.35	109704	79440	0.818345	9CL	Bc63_Bc06	9CL_Bc63_Bc06	63	6	Hela	Human	7234	9127	1	0.893302
9CL_Bc63_Bc07	60412	57737	95.57	50265	83.2	7433	12.3	51623	39094	0.854516	9CL	Bc63_Bc07	9CL_Bc63_Bc07	63	7	Hela	Human	5448	6331	1	0.86068
9CL_Bc63_Bc08	134758	129080	95.78	111585	82.8	16159	11.99	115547	83554	0.857441	9CL	Bc63_Bc08	9CL_Bc63_Bc08	63	8	Hela	Human	7187	9052	1	0.903854
9CL_Bc63_Bc09	45756	43094	94.18	37493	81.94	5654	12.35	36711	27780	0.802321	9CL	Bc63_Bc09	9CL_Bc63_Bc09	63	9	Hela	Human	4790	5470	1	0.882715
9CL_Bc63_Bc10	101838	94421	92.71	81696	80.22	12519	12.29	80994	59243	0.795322	9CL	Bc63_Bc10	9CL_Bc63_Bc10	63	10	Hela	Human	7001	8486	1	0.890481
9CL_Bc63_Bc11	50140	47304	94.34	40636	81.04	5813	11.59	41656	32497	0.830794	9CL	Bc63_Bc11	9CL_Bc63_Bc11	63	11	Hela	Human	5029	5750	1	0.894001
9CL_Bc63_Bc12	109915	104466	95.04	90499	82.33	12844	11.68	93841	70045	0.85376	9CL	Bc63_Bc12	9CL_Bc63_Bc12	63	12	Hela	Human	6834	8348	1	0.907379
9CL_Bc63_Bc13	79689	74845	93.92	65019	81.59	9772	12.26	64223	46368	0.805921	9CL	Bc63_Bc13	9CL_Bc63_Bc13	63	13	Hela	Human	6007	7112	1	0.868563
9CL_Bc63_Bc14	109456	99688	91.07	85745	78.33	12170	11.11	85308	66314	0.779382	9CL	Bc63_Bc14	9CL_Bc63_Bc14	63	14	Hela	Human	6825	8308	1	0.859087
9CL_Bc63_Bc15	76489	71966	94.08	62854	82.17	9118	11.92	61757	44214	0.807397	9CL	Bc63_Bc15	9CL_Bc63_Bc15	63	15	Hela	Human	5862	6838	1	0.907349
9CL_Bc63_Bc16	57881	54762	94.61	46984	81.17	6817	11.77	48942	37008	0.845562	9CL	Bc63_Bc16	9CL_Bc63_Bc16	63	16	Hela	Human	5266	6143	1	0.865345
9CL_Bc63_Bc17	96947	92263	95.16	79815	82.32	11364	11.72	81485	57139	0.840511	9CL	Bc63_Bc17	9CL_Bc63_Bc17	63	17	Hela	Human	6673	8013	1	0.863391
9CL_Bc63_Bc18	87366	82569	94.5	71053	81.32	10187	11.66	73692	53457	0.843486	9CL	Bc63_Bc18	9CL_Bc63_Bc18	63	18	Hela	Human	6177	7323	1	0.911261
9CL_Bc63_Bc19	74841	70829	94.63	61304	81.91	9363	12.51	62602	46204	0.836467	9CL	Bc63_Bc19	9CL_Bc63_Bc19	63	19	Hela	Human	5932	6993	1	0.900419
9CL_Bc63_Bc20	89595	85482	95.4	73726	82.28	10851	12.11	75398	51879	0.841542	9CL	Bc63_Bc20	9CL_Bc63_Bc20	63	20	Hela	Human	6121	7245	1	0.905901
9CL_Bc63_Bc21	90617	85938	94.83	74243	81.93	10701	11.8	76786	56055	0.847369	9CL	Bc63_Bc21	9CL_Bc63_Bc21	63	21	Hela	Human	6299	7452	1	0.899979
9CL_Bc63_Bc22	97907	92790	94.77	80180	81.89	11530	11.77	81997	59909	0.837499	9CL	Bc63_Bc22	9CL_Bc63_Bc22	63	22	Hela	Human	6440	7822	1	0.887805
9CL_Bc63_Bc23	91295	85080	93.19	73490	80.49	10435	11.42	75237	56724	0.824109	9CL	Bc63_Bc23	9CL_Bc63_Bc23	63	23	Hela	Human	6369	7725	1	0.886788
9CL_Bc63_Bc24	72881	69047	94.73	59663	81.86	8850	12.14	61588	45541	0.845049	9CL	Bc63_Bc24	9CL_Bc63_Bc24	63	24	Hela	Human	5961	7049	1	0.894903
9CL_Bc63_Bc25	62359	58882	94.42	51343	82.33	7751	12.42	50604	37611	0.811495	9CL	Bc63_Bc25	9CL_Bc63_Bc25	63	25	Hela	Human	5451	6326	1	0.889552
9CL_Bc63_Bc26	78146	73111	93.55	63128	80.78	9157	11.71	63129	47172	0.807834	9CL	Bc63_Bc26	9CL_Bc63_Bc26	63	26	Hela	Human	6050	7187	1	0.856384
9CL_Bc63_Bc27	89357	84054	94.06	72845	81.52	11045	12.36	71880	51026	0.804414	9CL	Bc63_Bc27	9CL_Bc63_Bc27	63	27	Hela	Human	6160	7378	1	0.884678
9CL_Bc63_Bc28	45580	43080	94.51	37169	81.54	5251	11.52	38390	28498	0.842255	9CL	Bc63_Bc28	9CL_Bc63_Bc28	63	28	Hela	Human	4733	5345	1	0.906918
9CL_Bc63_Bc29	89570	85095	95	73591	82.16	10504	11.72	75409	53605	0.8419	9CL	Bc63_Bc29	9CL_Bc63_Bc29	63	29	Hela	Human	6016	7230	1	0.891974
9CL_Bc63_Bc30	75017	70528	94.01	60350	80.44	7980	10.63	62919	48938	0.83873	9CL	Bc63_Bc30	9CL_Bc63_Bc30	63	30	Hela	Human	5782	6791	1	0.897773
9CL_Bc63_Bc31	72033	68261	94.76	59126	82.08	9054	12.56	58129	41973	0.806977	9CL	Bc63_Bc31	9CL_Bc63_Bc31	63	31	Hela	Human	5687	6664	1	0.865261
9CL_Bc63_Bc32	69462	66158	95.24	57063	82.14	8140	11.71	59289	42382	0.853546	9CL	Bc63_Bc32	9CL_Bc63_Bc32	63	32	Hela	Human	5696	6659	1	0.882541
9CL_Bc64_Bc01	168064	158815	94.49	136452	81.19	20983	12.48	134828	90169	0.802242	9CL	Bc64_Bc01	9CL_Bc64_Bc01	64	1	Hela	Human	7098	8923	1	0.887722
9CL_Bc64_Bc02	177407	167761	94.56	143599	80.94	21698	12.23	148019	95336	0.834347	9CL	Bc64_Bc02	9CL_Bc64_Bc02	64	2	Hela	Human	7779	9993	1	0.90603
9CL_Bc64_Bc03	187169	178331	95.27	152687	81.57	21784	11.63	159438	111244	0.85184	9CL	Bc64_Bc03	9CL_Bc64_Bc03	64	3	Hela	Human	7988	10331	1	0.890146
9CL_Bc64_Bc04	167367	156696	93.62	134466	80.34	19539	11.67	135253	97151	0.808122	9CL	Bc64_Bc04	9CL_Bc64_Bc04	64	4	Hela	Human	7842	10060	1	0.901417
9CL_Bc64_Bc05	204389	195376	95.59	167395	81.9	23813	11.65	174979	116839	0.856108	9CL	Bc64_Bc05	9CL_Bc64_Bc05	64	5	Hela	Human	8046	10331	1	0.919858
9CL_Bc64_Bc06	336537	319584	94.96	275078	81.73	40010	11.88	283246	178580	0.841649	9CL	Bc64_Bc06	9CL_Bc64_Bc06	64	6	Hela	Human	9485	13065	1	0.899369
9CL_Bc64_Bc07	145453	138904	95.49	120176	82.62	18318	12.59	121243	83345	0.833554	9CL	Bc64_Bc07	9CL_Bc64_Bc07	64	7	Hela	Human	7519	9536	1	0.875673
9CL_Bc64_Bc08	11138	10674	95.83	9053	81.28	1247	11.19	9411	8351	0.844945	9CL	Bc64_Bc08	9CL_Bc64_Bc08	64	8	Hela	Human	2137	2241	1	0.909318
9CL_Bc64_Bc09	94003	88173	93.79	76414	81.28	10962	11.66	78728	53980	0.837505	9CL	Bc64_Bc09	9CL_Bc64_Bc09	64	9	Hela	Human	6110	7398	1	0.85495
9CL_Bc64_Bc10	11723	10751	91.7	9053	77.22	1125	9.59	8591	7920	0.732833	9CL	Bc64_Bc10	9CL_Bc64_Bc10	64	10	Hela	Human	2145	2270	1	0.927754
9CL_Bc64_Bc11	152525	144465	94.71	123736	81.12	18080	11.85	129239	90516	0.84733	9CL	Bc64_Bc11	9CL_Bc64_Bc11	64	11	Hela	Human	7527	9445	1	0.925883
9CL_Bc64_Bc12	140757	133691	94.98	114737	81.51	16307	11.58	118739	82537	0.843574	9CL	Bc64_Bc12	9CL_Bc64_Bc12	64	12	Hela	Human	7222	8910	1	0.860093
9CL_Bc64_Bc13	179126	170673	95.28	146792	81.94	21863	12.2	150596	97670	0.840727	9CL	Bc64_Bc13	9CL_Bc64_Bc13	64	13	Hela	Human	7781	10055	1	0.862587
9CL_Bc64_Bc14	130414	122830	94.18	105032	80.53	15144	11.61	106122	72235	0.813732	9CL	Bc64_Bc14	9CL_Bc64_Bc14	64	14	Hela	Human	6979	8625	1	0.890307
9CL_Bc64_Bc15	69084	66085	95.65	57421	83.11	8103	11.72	58524	40133	0.847143	9CL	Bc64_Bc15	9CL_Bc64_Bc15	64	15	Hela	Human	5609	6548	1	0.906641
9CL_Bc64_Bc16	8691	7993	91.96	6683	76.89	848	9.75	6466	6048	0.743988	9CL	Bc64_Bc16	9CL_Bc64_Bc16	64	16	Hela	Human	1826	1899	0	0.902974
9CL_Bc64_Bc17	103872	99859	96.13	85267	82.08	11564	11.13	90827	58651	0.874413	9CL	Bc64_Bc17	9CL_Bc64_Bc17	64	17	Hela	Human	6440	7729	1	0.858529
9CL_Bc64_Bc18	7744	7206	93.05	6120	79.02	759	9.8	6262	5669	0.808626	9CL	Bc64_Bc18	9CL_Bc64_Bc18	64	18	Hela	Human	1716	1791	0	0.90315
9CL_Bc64_Bc19	100467	95346	94.9	81753	81.37	11955	11.89	84869	59149	0.844745	9CL	Bc64_Bc19	9CL_Bc64_Bc19	64	19	Hela	Human	6412	7750	1	0.874937
9CL_Bc64_Bc20	157022	148905	94.83	127513	81.2	18893	12.03	131623	82014	0.838246	9CL	Bc64_Bc20	9CL_Bc64_Bc20	64	20	Hela	Human	7230	8982	1	0.921668
9CL_Bc64_Bc21	83105	79069	95.14	67713	81.47	9839	11.83	69544	48529	0.836821	9CL	Bc64_Bc21	9CL_Bc64_Bc21	64	21	Hela	Human	5989	7080	1	0.884959
9CL_Bc64_Bc22	90293	85359	94.53	73275	81.15	10986	12.16	73678	50310	0.815988	9CL	Bc64_Bc22	9CL_Bc64_Bc22	64	22	Hela	Human	5863	6938	1	0.867286
9CL_Bc64_Bc23	9173	8509	92.76	7231	78.82	898	9.78	6910	6368	0.753298	9CL	Bc64_Bc23	9CL_Bc64_Bc23	64	23	Hela	Human	1841	1931	0	0.904797
9CL_Bc64_Bc24	103603	98103	94.69	84247	81.31	12244	11.81	86776	59398	0.837582	9CL	Bc64_Bc24	9CL_Bc64_Bc24	64	24	Hela	Human	6290	7542	1	0.849212
9CL_Bc64_Bc25	105811	100960	95.41	87282	82.48	12563	11.87	88655	60639	0.837862	9CL	Bc64_Bc25	9CL_Bc64_Bc25	64	25	Hela	Human	6467	7819	1	0.878518
9CL_Bc64_Bc26	123622	118149	95.57	101286	81.93	14702	11.89	105310	70066	0.851871	9CL	Bc64_Bc26	9CL_Bc64_Bc26	64	26	Hela	Human	6916	8495	1	0.886163
9CL_Bc64_Bc27	72538	69035	95.17	59453	81.96	8446	11.64	60868	42553	0.839119	9CL	Bc64_Bc27	9CL_Bc64_Bc27	64	27	Hela	Human	5677	6695	1	0.901014
9CL_Bc64_Bc28	103311	98783	95.61	84981	82.25	12223	11.83	89139	59034	0.862822	9CL	Bc64_Bc28	9CL_Bc64_Bc28	64	28	Hela	Human	6350	7685	1	0.883848
9CL_Bc64_Bc29	9314	8662	92.99	7353	78.94	970	10.41	7574	6964	0.813184	9CL	Bc64_Bc29	9CL_Bc64_Bc29	64	29	Hela	Human	2010	2098	1	0.881617
9CL_Bc64_Bc30	118595	112100	94.52	95830	80.8	13246	11.16	96011	67429	0.80957	9CL	Bc64_Bc30	9CL_Bc64_Bc30	64	30	Hela	Human	6647	8141	1	0.850051
9CL_Bc64_Bc31	90277	86267	95.55	74070	82.04	10748	11.9	76560	50836	0.848057	9CL	Bc64_Bc31	9CL_Bc64_Bc31	64	31	Hela	Human	5791	6870	1	0.903717
9CL_Bc64_Bc32	92101	88305	95.87	75535	82.01	10599	11.5	78289	51081	0.850034	9CL	Bc64_Bc32	9CL_Bc64_Bc32	64	32	Hela	Human	5856	6948	1	0.918283
9CL_Bc65_Bc01	93942	87204	92.82	75171	80.01	10655	11.34	77890	56773	0.829129	9CL	Bc65_Bc01	9CL_Bc65_Bc01	65	1	HepG2	Human	5935	7135	1	0.93436
9CL_Bc65_Bc02	4386	4248	96.85	3619	82.51	483	11.01	3691	3295	0.841541	9CL	Bc65_Bc02	9CL_Bc65_Bc02	65	2	HepG2	Human	941	963	0	0.908332
9CL_Bc65_Bc03	76241	69423	91.05	59820	78.46	8848	11.6	61220	46764	0.80298	9CL	Bc65_Bc03	9CL_Bc65_Bc03	65	3	HepG2	Human	5981	7103	1	0.90396
9CL_Bc65_Bc04	71044	65394	92.04	56586	79.64	8250	11.61	57516	43175	0.809583	9CL	Bc65_Bc04	9CL_Bc65_Bc04	65	4	HepG2	Human	5946	6938	1	0.921901
9CL_Bc65_Bc05	97360	83934	86.2	72210	74.16	10814	11.1	72276	52697	0.742358	9CL	Bc65_Bc05	9CL_Bc65_Bc05	65	5	HepG2	Human	6111	7202	1	0.906067
9CL_Bc65_Bc06	87771	79936	91.07	69080	78.7	9719	11.07	71422	50007	0.813731	9CL	Bc65_Bc06	9CL_Bc65_Bc06	65	6	HepG2	Human	5982	7011	1	0.884377
9CL_Bc65_Bc07	74679	68698	91.99	59308	79.41	8740	11.7	60691	44652	0.812692	9CL	Bc65_Bc07	9CL_Bc65_Bc07	65	7	HepG2	Human	5834	6788	1	0.864897
9CL_Bc65_Bc08	158561	145789	91.94	125727	79.29	18669	11.77	129299	90168	0.815453	9CL	Bc65_Bc08	9CL_Bc65_Bc08	65	8	HepG2	Human	7996	10173	1	0.894496
9CL_Bc65_Bc09	41948	38898	92.72	33892	80.79	5141	12.25	34553	25466	0.82371	9CL	Bc65_Bc09	9CL_Bc65_Bc09	65	9	HepG2	Human	5005	5648	1	0.882124
9CL_Bc65_Bc10	53948	49526	91.8	42689	79.12	6341	11.75	43714	31093	0.810299	9CL	Bc65_Bc10	9CL_Bc65_Bc10	65	10	HepG2	Human	4934	5629	1	0.910617
9CL_Bc65_Bc11	79053	72923	92.24	62482	79.03	9026	11.41	65599	48876	0.82981	9CL	Bc65_Bc11	9CL_Bc65_Bc11	65	11	HepG2	Human	6179	7240	1	0.943394
9CL_Bc65_Bc12	108536	101546	93.55	87333	80.46	11943	11	91327	66006	0.841444	9CL	Bc65_Bc12	9CL_Bc65_Bc12	65	12	HepG2	Human	6470	7713	1	0.923914
9CL_Bc65_Bc13	36886	30481	82.63	26504	71.85	4348	11.78	25767	18191	0.698558	9CL	Bc65_Bc13	9CL_Bc65_Bc13	65	13	HepG2	Human	2543	2823	0	0.93999
9CL_Bc65_Bc14	3283	3160	96.25	2714	82.66	382	11.63	2671	2402	0.813585	9CL	Bc65_Bc14	9CL_Bc65_Bc14	65	14	HepG2	Human	789	801	0	0.874028
9CL_Bc65_Bc15	104146	96410	92.57	83867	80.52	11989	11.51	86702	58889	0.832504	9CL	Bc65_Bc15	9CL_Bc65_Bc15	65	15	HepG2	Human	6234	7381	1	0.905024
9CL_Bc65_Bc16	65752	57735	87.8	49622	75.46	7423	11.28	49782	35748	0.757118	9CL	Bc65_Bc16	9CL_Bc65_Bc16	65	16	HepG2	Human	5098	5759	1	0.929217
9CL_Bc65_Bc17	65588	58939	89.86	50554	77.07	7299	11.12	51304	35567	0.782216	9CL	Bc65_Bc17	9CL_Bc65_Bc17	65	17	HepG2	Human	5683	6444	1	0.870558
9CL_Bc65_Bc18	69687	64415	92.43	55250	79.28	7949	11.4	57718	41885	0.828246	9CL	Bc65_Bc18	9CL_Bc65_Bc18	65	18	HepG2	Human	5626	6515	1	0.890951
9CL_Bc65_Bc19	122549	109203	89.1	93810	76.54	14206	11.59	96285	67439	0.785686	9CL	Bc65_Bc19	9CL_Bc65_Bc19	65	19	HepG2	Human	6831	8197	1	0.894916
9CL_Bc65_Bc20	52970	49195	92.87	42354	79.95	6241	11.78	43878	30403	0.828356	9CL	Bc65_Bc20	9CL_Bc65_Bc20	65	20	HepG2	Human	4846	5480	1	0.915916
9CL_Bc65_Bc21	2623	2524	96.22	2150	81.96	323	12.31	2182	1949	0.831872	9CL	Bc65_Bc21	9CL_Bc65_Bc21	65	21	HepG2	Human	636	645	0	0.894305
9CL_Bc65_Bc22	54732	51170	93.49	43990	80.37	6266	11.44	45717	33227	0.835288	9CL	Bc65_Bc22	9CL_Bc65_Bc22	65	22	HepG2	Human	4808	5436	1	0.919056
9CL_Bc65_Bc23	86243	80712	93.58	69431	80.5	9700	11.24	72150	50928	0.83659	9CL	Bc65_Bc23	9CL_Bc65_Bc23	65	23	HepG2	Human	5918	7017	1	0.909231
9CL_Bc65_Bc24	51839	44102	85.07	38002	73.3	5475	10.56	39577	29168	0.76346	9CL	Bc65_Bc24	9CL_Bc65_Bc24	65	24	HepG2	Human	4858	5425	1	0.844552
9CL_Bc65_Bc25	57335	52492	91.55	45634	79.59	6549	11.42	46379	33349	0.808913	9CL	Bc65_Bc25	9CL_Bc65_Bc25	65	25	HepG2	Human	5021	5694	1	0.892874
9CL_Bc65_Bc26	79900	74549	93.3	64370	80.56	9295	11.63	66995	46524	0.838486	9CL	Bc65_Bc26	9CL_Bc65_Bc26	65	26	HepG2	Human	5677	6612	1	0.900344
9CL_Bc65_Bc27	67799	63578	93.77	54790	80.81	7617	11.23	57606	39996	0.849659	9CL	Bc65_Bc27	9CL_Bc65_Bc27	65	27	HepG2	Human	5243	6030	1	0.948005
9CL_Bc65_Bc28	51629	47363	91.73	40910	79.23	5856	11.34	42021	30298	0.813903	9CL	Bc65_Bc28	9CL_Bc65_Bc28	65	28	HepG2	Human	4944	5650	1	0.900277
9CL_Bc65_Bc29	63476	58796	92.62	50578	79.68	7257	11.43	52555	37051	0.827951	9CL	Bc65_Bc29	9CL_Bc65_Bc29	65	29	HepG2	Human	5080	5818	1	0.888356
9CL_Bc65_Bc30	76321	71444	93.6	61354	80.38	8247	10.8	63418	46765	0.830938	9CL	Bc65_Bc30	9CL_Bc65_Bc30	65	30	HepG2	Human	6015	7175	1	0.88555
9CL_Bc65_Bc31	49019	46312	94.47	40030	81.66	5683	11.59	41957	29622	0.855933	9CL	Bc65_Bc31	9CL_Bc65_Bc31	65	31	HepG2	Human	4441	5034	1	0.899673
9CL_Bc65_Bc32	77855	70655	90.75	60862	78.17	8939	11.48	60933	42136	0.782647	9CL	Bc65_Bc32	9CL_Bc65_Bc32	65	32	HepG2	Human	5537	6374	1	0.939476
9CL_Bc66_Bc01	74213	70206	94.6	61884	83.38	9500	12.8	63963	47493	0.861884	9CL	Bc66_Bc01	9CL_Bc66_Bc01	66	1	HepG2	Human	6131	7308	1	0.912417
9CL_Bc66_Bc02	4135	4037	97.62	3530	85.36	506	12.23	3613	3100	0.873761	9CL	Bc66_Bc02	9CL_Bc66_Bc02	66	2	HepG2	Human	871	884	0	0.903825
9CL_Bc66_Bc03	3167	3095	97.72	2699	85.22	372	11.74	2642	2395	0.834228	9CL	Bc66_Bc03	9CL_Bc66_Bc03	66	3	HepG2	Human	783	795	0	0.885978
9CL_Bc66_Bc04	62198	58418	93.92	51498	82.79	7615	12.24	52049	39318	0.836828	9CL	Bc66_Bc04	9CL_Bc66_Bc04	66	4	HepG2	Human	5519	6325	1	0.89191
9CL_Bc66_Bc05	67143	62349	92.86	52646	78.4	7819	11.64	53626	39684	0.798683	9CL	Bc66_Bc05	9CL_Bc66_Bc05	66	5	HepG2	Human	5331	6122	1	0.910578
9CL_Bc66_Bc06	80898	68560	84.74	60657	74.97	10269	12.69	54266	38618	0.670795	9CL	Bc66_Bc06	9CL_Bc66_Bc06	66	6	HepG2	Human	5769	6605	1	0.872792
9CL_Bc66_Bc07	71060	61596	86.68	54618	76.86	9446	13.29	52145	38350	0.733816	9CL	Bc66_Bc07	9CL_Bc66_Bc07	66	7	HepG2	Human	5922	6789	1	0.827535
9CL_Bc66_Bc08	56574	52577	92.93	46189	81.64	6888	12.17	46886	34159	0.828755	9CL	Bc66_Bc08	9CL_Bc66_Bc08	66	8	HepG2	Human	5002	5692	1	0.875977
9CL_Bc66_Bc09	25573	24110	94.27	21479	83.99	3241	12.67	21533	16087	0.842021	9CL	Bc66_Bc09	9CL_Bc66_Bc09	66	9	HepG2	Human	3413	3717	1	0.899093
9CL_Bc66_Bc10	93103	87139	93.59	76837	82.52	12421	13.34	77649	55393	0.834012	9CL	Bc66_Bc10	9CL_Bc66_Bc10	66	10	HepG2	Human	6772	8293	1	0.921371
9CL_Bc66_Bc11	71912	66387	92.31	58149	80.86	8947	12.44	59039	44100	0.82099	9CL	Bc66_Bc11	9CL_Bc66_Bc11	66	11	HepG2	Human	5499	6382	1	0.91775
9CL_Bc66_Bc12	80479	76356	94.87	67279	83.59	10180	12.64	68568	50513	0.851999	9CL	Bc66_Bc12	9CL_Bc66_Bc12	66	12	HepG2	Human	5891	6974	1	0.875129
9CL_Bc66_Bc13	80927	75416	93.19	66584	82.27	10354	12.79	66776	46140	0.825139	9CL	Bc66_Bc13	9CL_Bc66_Bc13	66	13	HepG2	Human	5891	6869	1	0.928905
9CL_Bc66_Bc14	47937	43975	91.73	38938	81.22	6307	13.15	37349	27839	0.779127	9CL	Bc66_Bc14	9CL_Bc66_Bc14	66	14	HepG2	Human	5341	6060	1	0.871221
9CL_Bc66_Bc15	96963	90845	93.69	80859	83.39	12418	12.8	80484	55237	0.830049	9CL	Bc66_Bc15	9CL_Bc66_Bc15	66	15	HepG2	Human	6684	7937	1	0.921066
9CL_Bc66_Bc16	40565	36177	89.18	31831	78.46	5330	13.13	30438	22671	0.750351	9CL	Bc66_Bc16	9CL_Bc66_Bc16	66	16	HepG2	Human	4287	4734	1	0.934429
9CL_Bc66_Bc17	91876	85779	93.36	75269	81.92	11076	12.05	75522	50255	0.821999	9CL	Bc66_Bc17	9CL_Bc66_Bc17	66	17	HepG2	Human	6297	7365	1	0.90408
9CL_Bc66_Bc18	79905	75725	94.76	66681	83.45	10016	12.53	68513	48804	0.857431	9CL	Bc66_Bc18	9CL_Bc66_Bc18	66	18	HepG2	Human	6050	7173	1	0.901478
9CL_Bc66_Bc19	2814	2727	96.9	2397	85.18	355	12.61	2450	2164	0.870647	9CL	Bc66_Bc19	9CL_Bc66_Bc19	66	19	HepG2	Human	638	640	0	0.918291
9CL_Bc66_Bc20	72500	67690	93.36	59354	81.86	9004	12.41	60714	40975	0.837434	9CL	Bc66_Bc20	9CL_Bc66_Bc20	66	20	HepG2	Human	5643	6527	1	0.907203
9CL_Bc66_Bc21	2641	2561	96.97	2255	85.38	309	11.7	2262	1956	0.856494	9CL	Bc66_Bc21	9CL_Bc66_Bc21	66	21	HepG2	Human	578	585	0	0.907948
9CL_Bc66_Bc22	59816	56172	93.9	49628	82.96	7640	12.77	50273	35902	0.840461	9CL	Bc66_Bc22	9CL_Bc66_Bc22	66	22	HepG2	Human	5709	6618	1	0.91563
9CL_Bc66_Bc23	68112	63906	93.82	56488	82.93	8585	12.6	56724	41738	0.832805	9CL	Bc66_Bc23	9CL_Bc66_Bc23	66	23	HepG2	Human	5987	7177	1	0.91512
9CL_Bc66_Bc24	2452	2378	96.98	2108	85.97	294	11.99	2135	1915	0.870718	9CL	Bc66_Bc24	9CL_Bc66_Bc24	66	24	HepG2	Human	585	593	0	0.915323
9CL_Bc66_Bc25	35975	33514	93.15	29630	82.36	4490	12.48	29505	21557	0.820153	9CL	Bc66_Bc25	9CL_Bc66_Bc25	66	25	HepG2	Human	3851	4269	1	0.909765
9CL_Bc66_Bc26	57967	55037	94.94	48556	83.76	7512	12.95	49151	35543	0.847913	9CL	Bc66_Bc26	9CL_Bc66_Bc26	66	26	HepG2	Human	5561	6432	1	0.8834
9CL_Bc66_Bc27	79506	71623	90.08	63080	79.33	9853	12.39	62190	43745	0.782205	9CL	Bc66_Bc27	9CL_Bc66_Bc27	66	27	HepG2	Human	6071	7015	1	0.901875
9CL_Bc66_Bc28	41612	39135	94.04	34509	82.93	5314	12.77	34821	25100	0.836802	9CL	Bc66_Bc28	9CL_Bc66_Bc28	66	28	HepG2	Human	4510	5041	1	0.901428
9CL_Bc66_Bc29	84031	78157	93	68729	81.79	10506	12.5	70031	47677	0.833395	9CL	Bc66_Bc29	9CL_Bc66_Bc29	66	29	HepG2	Human	5841	6800	1	0.886057
9CL_Bc66_Bc30	92305	87582	94.88	76883	83.29	11421	12.37	78314	57537	0.848426	9CL	Bc66_Bc30	9CL_Bc66_Bc30	66	30	HepG2	Human	6879	8334	1	0.876483
9CL_Bc66_Bc31	65377	59816	91.49	52849	80.83	8451	12.92	52614	36530	0.804778	9CL	Bc66_Bc31	9CL_Bc66_Bc31	66	31	HepG2	Human	5498	6268	1	0.894221
9CL_Bc66_Bc32	58252	54424	93.42	47896	82.22	7341	12.6	48257	32366	0.828418	9CL	Bc66_Bc32	9CL_Bc66_Bc32	66	32	HepG2	Human	4966	5607	1	0.938754
9CL_Bc67_Bc01	86542	79225	91.54	69254	80.02	11054	12.77	67440	45230	0.779275	9CL	Bc67_Bc01	9CL_Bc67_Bc01	67	1	HepG2	Human	5769	6719	1	0.903127
9CL_Bc67_Bc02	141929	134355	94.66	116279	81.92	17634	12.42	121728	75115	0.857668	9CL	Bc67_Bc02	9CL_Bc67_Bc02	67	2	HepG2	Human	6652	8236	1	0.909266
9CL_Bc67_Bc03	99584	90040	90.41	78377	78.7	11645	11.69	80115	56068	0.804497	9CL	Bc67_Bc03	9CL_Bc67_Bc03	67	3	HepG2	Human	6109	7226	1	0.887538
9CL_Bc67_Bc04	126536	114550	90.52	100121	79.12	15830	12.51	97824	68227	0.773092	9CL	Bc67_Bc04	9CL_Bc67_Bc04	67	4	HepG2	Human	7141	8597	1	0.915962
9CL_Bc67_Bc05	140244	127790	91.11	111353	79.39	17369	12.38	112201	74782	0.800041	9CL	Bc67_Bc05	9CL_Bc67_Bc05	67	5	HepG2	Human	6861	8442	1	0.899367
9CL_Bc67_Bc06	119564	108873	91.05	94794	79.28	14412	12.05	97103	63411	0.812142	9CL	Bc67_Bc06	9CL_Bc67_Bc06	67	6	HepG2	Human	6955	8360	1	0.865052
9CL_Bc67_Bc07	107714	100100	92.93	87340	81.08	13671	12.69	88381	58280	0.820515	9CL	Bc67_Bc07	9CL_Bc67_Bc07	67	7	HepG2	Human	6243	7425	1	0.906134
9CL_Bc67_Bc08	159971	145603	91.01	127079	79.43	20151	12.59	125225	80721	0.782798	9CL	Bc67_Bc08	9CL_Bc67_Bc08	67	8	HepG2	Human	7678	9677	1	0.874769
9CL_Bc67_Bc09	43025	40602	94.36	35450	82.39	5202	12.09	36446	24292	0.847089	9CL	Bc67_Bc09	9CL_Bc67_Bc09	67	9	HepG2	Human	4134	4594	1	0.859987
9CL_Bc67_Bc10	72705	68783	94.6	59708	82.12	8918	12.26	61808	39775	0.85012	9CL	Bc67_Bc10	9CL_Bc67_Bc10	67	10	HepG2	Human	5442	6320	1	0.88907
9CL_Bc67_Bc11	3468	3382	97.52	2894	83.44	404	11.64	3075	2631	0.886678	9CL	Bc67_Bc11	9CL_Bc67_Bc11	67	11	HepG2	Human	746	753	0	0.892659
9CL_Bc67_Bc12	59097	55891	94.57	48578	82.2	7037	11.9	50294	34101	0.851042	9CL	Bc67_Bc12	9CL_Bc67_Bc12	67	12	HepG2	Human	4491	5040	1	0.911822
9CL_Bc67_Bc13	104514	97374	93.16	84888	81.22	13126	12.55	85414	54627	0.817249	9CL	Bc67_Bc13	9CL_Bc67_Bc13	67	13	HepG2	Human	6175	7422	1	0.929451
9CL_Bc67_Bc14	47460	43769	92.22	38033	80.13	5922	12.47	38029	26123	0.801285	9CL	Bc67_Bc14	9CL_Bc67_Bc14	67	14	HepG2	Human	4193	4800	1	0.914284
9CL_Bc67_Bc15	3514	3428	97.55	2988	85.03	403	11.46	3042	2532	0.86568	9CL	Bc67_Bc15	9CL_Bc67_Bc15	67	15	HepG2	Human	735	750	0	0.876315
9CL_Bc67_Bc16	3130	3058	97.69	2644	84.47	358	11.43	2728	2310	0.871565	9CL	Bc67_Bc16	9CL_Bc67_Bc16	67	16	HepG2	Human	689	699	0	0.898377
9CL_Bc67_Bc17	97214	89131	91.68	77517	79.73	11526	11.85	78374	47836	0.806201	9CL	Bc67_Bc17	9CL_Bc67_Bc17	67	17	HepG2	Human	5974	6900	1	0.88869
9CL_Bc67_Bc18	93479	87749	93.87	76200	81.51	11400	12.19	78438	49488	0.839098	9CL	Bc67_Bc18	9CL_Bc67_Bc18	67	18	HepG2	Human	5806	6766	1	0.906952
9CL_Bc67_Bc19	73068	67105	91.83	58490	80.04	8936	12.22	59746	40656	0.817677	9CL	Bc67_Bc19	9CL_Bc67_Bc19	67	19	HepG2	Human	5784	6769	1	0.877991
9CL_Bc67_Bc20	3635	3531	97.13	3061	84.2	425	11.69	3201	2543	0.880605	9CL	Bc67_Bc20	9CL_Bc67_Bc20	67	20	HepG2	Human	651	662	0	0.910456
9CL_Bc67_Bc21	2846	2778	97.61	2388	83.9	371	13.03	2495	2071	0.876669	9CL	Bc67_Bc21	9CL_Bc67_Bc21	67	21	HepG2	Human	592	599	0	0.896465
9CL_Bc67_Bc22	5074	4607	90.79	3961	78.06	551	10.85	4115	3196	0.810997	9CL	Bc67_Bc22	9CL_Bc67_Bc22	67	22	HepG2	Human	879	900	0	0.879119
9CL_Bc67_Bc23	3904	3772	96.61	3290	84.27	456	11.68	3395	2764	0.869621	9CL	Bc67_Bc23	9CL_Bc67_Bc23	67	23	HepG2	Human	692	705	0	0.898049
9CL_Bc67_Bc24	77283	71047	91.93	62018	80.24	9771	12.64	62229	41854	0.805209	9CL	Bc67_Bc24	9CL_Bc67_Bc24	67	24	HepG2	Human	5989	6964	1	0.868373
9CL_Bc67_Bc25	58961	55805	94.64	48909	82.95	7290	12.36	49647	33879	0.842031	9CL	Bc67_Bc25	9CL_Bc67_Bc25	67	25	HepG2	Human	5168	5978	1	0.906281
9CL_Bc67_Bc26	71021	65430	92.12	56928	80.15	8696	12.24	58022	37019	0.81697	9CL	Bc67_Bc26	9CL_Bc67_Bc26	67	26	HepG2	Human	4961	5628	1	0.901813
9CL_Bc67_Bc27	53226	49639	93.26	43300	81.35	6594	12.38	44365	28872	0.833521	9CL	Bc67_Bc27	9CL_Bc67_Bc27	67	27	HepG2	Human	4914	5657	1	0.897996
9CL_Bc67_Bc28	60603	56805	93.73	49598	81.84	7669	12.65	50547	33479	0.834068	9CL	Bc67_Bc28	9CL_Bc67_Bc28	67	28	HepG2	Human	5322	6119	1	0.90945
9CL_Bc67_Bc29	49178	46404	94.35	40463	82.27	6112	12.42	41328	26389	0.840376	9CL	Bc67_Bc29	9CL_Bc67_Bc29	67	29	HepG2	Human	4520	5044	1	0.879712
9CL_Bc67_Bc30	58999	56369	95.54	48848	82.79	6945	11.77	50790	35533	0.860862	9CL	Bc67_Bc30	9CL_Bc67_Bc30	67	30	HepG2	Human	4915	5689	1	0.888241
9CL_Bc67_Bc31	85272	76151	89.3	66750	78.27	10462	12.26	66453	42693	0.779306	9CL	Bc67_Bc31	9CL_Bc67_Bc31	67	31	HepG2	Human	5969	6862	1	0.844482
9CL_Bc67_Bc32	50762	48368	95.28	41902	82.54	6239	12.29	42941	28089	0.845928	9CL	Bc67_Bc32	9CL_Bc67_Bc32	67	32	HepG2	Human	4597	5196	1	0.834015
9CL_Bc68_Bc01	89130	82208	92.23	71541	80.26	11084	12.43	71623	48658	0.803579	9CL	Bc68_Bc01	9CL_Bc68_Bc01	68	1	293T	Human	6363	7540	1	0.89349
9CL_Bc68_Bc02	92457	85636	92.62	74238	80.29	11786	12.74	75516	48862	0.816769	9CL	Bc68_Bc02	9CL_Bc68_Bc02	68	2	293T	Human	6031	7102	1	0.856065
9CL_Bc68_Bc03	53360	50222	94.11	43623	81.75	6627	12.41	44909	31710	0.841623	9CL	Bc68_Bc03	9CL_Bc68_Bc03	68	3	293T	Human	4880	5539	1	0.881903
9CL_Bc68_Bc04	93537	87300	93.33	75969	81.21	11628	12.43	77454	54726	0.828057	9CL	Bc68_Bc04	9CL_Bc68_Bc04	68	4	293T	Human	6539	7779	1	0.897312
9CL_Bc68_Bc05	114718	104258	90.88	90808	79.15	14969	13.04	88300	60801	0.769714	9CL	Bc68_Bc05	9CL_Bc68_Bc05	68	5	293T	Human	6921	8391	1	0.878505
9CL_Bc68_Bc06	82719	75121	90.81	65553	79.24	10414	12.58	65188	43627	0.788066	9CL	Bc68_Bc06	9CL_Bc68_Bc06	68	6	293T	Human	5923	6979	1	0.901414
9CL_Bc68_Bc07	75439	70636	93.63	61705	81.79	9256	12.26	64409	43964	0.853789	9CL	Bc68_Bc07	9CL_Bc68_Bc07	68	7	293T	Human	5629	6543	1	0.910261
9CL_Bc68_Bc08	101616	91993	90.53	79703	78.43	11643	11.45	83788	55404	0.824555	9CL	Bc68_Bc08	9CL_Bc68_Bc08	68	8	293T	Human	5793	6898	1	0.880497
9CL_Bc68_Bc09	122261	113496	92.83	99332	81.24	15145	12.38	100716	64331	0.823779	9CL	Bc68_Bc09	9CL_Bc68_Bc09	68	9	293T	Human	6679	8123	1	0.895006
9CL_Bc68_Bc10	63003	59082	93.77	51425	81.62	7917	12.56	52802	35259	0.838087	9CL	Bc68_Bc10	9CL_Bc68_Bc10	68	10	293T	Human	5552	6417	1	0.909856
9CL_Bc68_Bc11	62563	58649	93.74	50872	81.31	7799	12.46	52676	37431	0.841967	9CL	Bc68_Bc11	9CL_Bc68_Bc11	68	11	293T	Human	5388	6227	1	0.906046
9CL_Bc68_Bc12	74687	70677	94.63	61572	82.44	9082	12.16	63020	43762	0.843788	9CL	Bc68_Bc12	9CL_Bc68_Bc12	68	12	293T	Human	5442	6353	1	0.905423
9CL_Bc68_Bc13	86070	80970	94.07	70459	81.86	10723	12.45	72865	46744	0.846578	9CL	Bc68_Bc13	9CL_Bc68_Bc13	68	13	293T	Human	5901	6939	1	0.930463
9CL_Bc68_Bc14	3404	3286	96.53	2822	82.9	369	10.84	2921	2473	0.858108	9CL	Bc68_Bc14	9CL_Bc68_Bc14	68	14	293T	Human	769	780	0	0.904013
9CL_Bc68_Bc15	3498	3399	97.16	2939	84.01	410	11.72	3077	2518	0.879646	9CL	Bc68_Bc15	9CL_Bc68_Bc15	68	15	293T	Human	728	741	0	0.914253
9CL_Bc68_Bc16	60222	56231	93.37	48559	80.63	7394	12.27	50674	34105	0.841453	9CL	Bc68_Bc16	9CL_Bc68_Bc16	68	16	293T	Human	4904	5600	1	0.885123
9CL_Bc68_Bc17	3809	3725	97.79	3188	83.69	419	11	3348	2746	0.878971	9CL	Bc68_Bc17	9CL_Bc68_Bc17	68	17	293T	Human	778	795	0	0.879085
9CL_Bc68_Bc18	76715	72476	94.47	62849	81.92	9383	12.23	65860	43187	0.858502	9CL	Bc68_Bc18	9CL_Bc68_Bc18	68	18	293T	Human	5724	6670	1	0.90421
9CL_Bc68_Bc19	3448	3336	96.75	2854	82.77	416	12.06	2997	2474	0.8692	9CL	Bc68_Bc19	9CL_Bc68_Bc19	68	19	293T	Human	678	683	0	0.888786
9CL_Bc68_Bc20	27053	26126	96.57	22324	82.51	2998	11.08	24678	16075	0.912209	9CL	Bc68_Bc20	9CL_Bc68_Bc20	68	20	293T	Human	2110	2279	1	0.873161
9CL_Bc68_Bc21	43278	40851	94.39	35691	82.46	5510	12.73	36223	24523	0.836984	9CL	Bc68_Bc21	9CL_Bc68_Bc21	68	21	293T	Human	4642	5203	1	0.856386
9CL_Bc68_Bc22	81359	76987	94.62	66919	82.25	10278	12.63	69151	45705	0.849949	9CL	Bc68_Bc22	9CL_Bc68_Bc22	68	22	293T	Human	5980	7109	1	0.858197
9CL_Bc68_Bc23	74776	69005	92.28	60169	80.46	9230	12.34	61256	42078	0.819193	9CL	Bc68_Bc23	9CL_Bc68_Bc23	68	23	293T	Human	5527	6466	1	0.896183
9CL_Bc68_Bc24	42781	40464	94.58	35096	82.03	5296	12.37	36237	24561	0.847035	9CL	Bc68_Bc24	9CL_Bc68_Bc24	68	24	293T	Human	4360	4883	1	0.846584
9CL_Bc68_Bc25	27749	25690	92.57	22489	81.04	3440	12.39	22762	15872	0.820282	9CL	Bc68_Bc25	9CL_Bc68_Bc25	68	25	293T	Human	3389	3669	1	0.870859
9CL_Bc68_Bc26	81690	76776	93.98	66972	81.98	10235	12.52	68791	44274	0.842098	9CL	Bc68_Bc26	9CL_Bc68_Bc26	68	26	293T	Human	6108	7167	1	0.899618
9CL_Bc68_Bc27	63201	58220	92.11	51488	81.46	9798	15.5	44300	27571	0.700938	9CL	Bc68_Bc27	9CL_Bc68_Bc27	68	27	293T	Human	5778	6741	0	0.895321
9CL_Bc68_Bc28	5509	4191	76.07	3654	66.32	626	11.36	2645	2156	0.480123	9CL	Bc68_Bc28	9CL_Bc68_Bc28	68	28	293T	Human	585	594	0	0.908268
9CL_Bc68_Bc29	104046	97761	93.95	84995	81.68	13024	12.51	87264	56450	0.838706	9CL	Bc68_Bc29	9CL_Bc68_Bc29	68	29	293T	Human	6552	7902	1	0.909512
9CL_Bc68_Bc30	91552	86053	93.99	74652	81.54	11063	12.08	76613	51807	0.836825	9CL	Bc68_Bc30	9CL_Bc68_Bc30	68	30	293T	Human	6133	7310	1	0.88252
9CL_Bc68_Bc31	97579	86875	89.03	76076	77.96	12435	12.74	76050	50667	0.779369	9CL	Bc68_Bc31	9CL_Bc68_Bc31	68	31	293T	Human	6830	8257	1	0.888901
9CL_Bc68_Bc32	55291	51102	92.42	44332	80.17	7002	12.66	45285	29278	0.81903	9CL	Bc68_Bc32	9CL_Bc68_Bc32	68	32	293T	Human	4929	5590	1	0.887558
9CL_Bc69_Bc01	3772	3642	96.55	3183	84.38	468	12.4	3290	2939	0.872216	9CL	Bc69_Bc01	9CL_Bc69_Bc01	69	1	293T	Human	829	850	0	0.909089
9CL_Bc69_Bc02	100613	94171	93.59	81216	80.72	12244	12.16	85831	61639	0.853081	9CL	Bc69_Bc02	9CL_Bc69_Bc02	69	2	293T	Human	6715	8090	1	0.889075
9CL_Bc69_Bc03	75767	69540	91.78	60375	79.68	9029	11.91	62140	48044	0.820146	9CL	Bc69_Bc03	9CL_Bc69_Bc03	69	3	293T	Human	6453	7601	1	0.89911
9CL_Bc69_Bc04	90543	80681	89.1	70597	77.97	11770	12.99	65064	50876	0.718598	9CL	Bc69_Bc04	9CL_Bc69_Bc04	69	4	293T	Human	6434	7689	1	0.889551
9CL_Bc69_Bc05	3908	3801	97.26	3289	84.16	413	10.56	3332	2983	0.85261	9CL	Bc69_Bc05	9CL_Bc69_Bc05	69	5	293T	Human	914	933	0	0.889776
9CL_Bc69_Bc06	125148	114640	91.6	99637	79.61	14628	11.68	102245	74702	0.816993	9CL	Bc69_Bc06	9CL_Bc69_Bc06	69	6	293T	Human	7599	9356	1	0.884276
9CL_Bc69_Bc07	61832	57373	92.78	50254	81.27	7787	12.59	49607	37900	0.802287	9CL	Bc69_Bc07	9CL_Bc69_Bc07	69	7	293T	Human	5618	6595	1	0.890062
9CL_Bc69_Bc08	89752	83916	93.49	72688	80.98	10619	11.83	75720	56363	0.843658	9CL	Bc69_Bc08	9CL_Bc69_Bc08	69	8	293T	Human	6519	7821	1	0.872587
9CL_Bc69_Bc09	60857	55310	90.88	48305	79.37	7045	11.57	50004	36508	0.821664	9CL	Bc69_Bc09	9CL_Bc69_Bc09	69	9	293T	Human	5331	6129	1	0.901795
9CL_Bc69_Bc10	80144	74365	92.78	64597	80.6	9536	11.89	66928	48955	0.835097	9CL	Bc69_Bc10	9CL_Bc69_Bc10	69	10	293T	Human	6337	7523	1	0.881135
9CL_Bc69_Bc11	57971	53553	92.37	46316	79.89	6723	11.59	49044	38185	0.846009	9CL	Bc69_Bc11	9CL_Bc69_Bc11	69	11	293T	Human	5392	6136	1	0.904866
9CL_Bc69_Bc12	3133	3054	97.47	2611	83.33	335	10.69	2680	2431	0.85541	9CL	Bc69_Bc12	9CL_Bc69_Bc12	69	12	293T	Human	832	842	0	0.881258
9CL_Bc69_Bc13	49927	46642	93.42	40516	81.15	5895	11.8	41479	31268	0.830793	9CL	Bc69_Bc13	9CL_Bc69_Bc13	69	13	293T	Human	5522	6455	1	0.896696
9CL_Bc69_Bc14	87342	82020	93.9	70931	81.21	10116	11.58	73958	54963	0.846763	9CL	Bc69_Bc14	9CL_Bc69_Bc14	69	14	293T	Human	6433	7755	1	0.903356
9CL_Bc69_Bc15	74559	69717	93.5	61177	82.05	8767	11.75	63574	45747	0.852667	9CL	Bc69_Bc15	9CL_Bc69_Bc15	69	15	293T	Human	6073	7186	1	0.89092
9CL_Bc69_Bc16	56632	52811	93.25	45683	80.66	6771	11.95	46908	35465	0.828295	9CL	Bc69_Bc16	9CL_Bc69_Bc16	69	16	293T	Human	5549	6433	1	0.90976
9CL_Bc69_Bc17	71767	65961	91.9	57200	79.7	8556	11.92	57705	40938	0.80406	9CL	Bc69_Bc17	9CL_Bc69_Bc17	69	17	293T	Human	6079	7053	1	0.915439
9CL_Bc69_Bc18	55115	50726	92.03	43903	79.65	6690	12.13	45205	33834	0.820194	9CL	Bc69_Bc18	9CL_Bc69_Bc18	69	18	293T	Human	5296	6112	1	0.854724
9CL_Bc69_Bc19	54221	49780	91.8	43251	79.76	6387	11.77	44133	33954	0.813947	9CL	Bc69_Bc19	9CL_Bc69_Bc19	69	19	293T	Human	5461	6254	1	0.92917
9CL_Bc69_Bc20	47576	44035	92.55	38185	80.26	5980	12.56	38518	27798	0.80961	9CL	Bc69_Bc20	9CL_Bc69_Bc20	69	20	293T	Human	4829	5486	1	0.90543
9CL_Bc69_Bc21	28657	26723	93.25	23273	81.21	3503	12.22	23728	18255	0.828	9CL	Bc69_Bc21	9CL_Bc69_Bc21	69	21	293T	Human	3842	4241	1	0.914662
9CL_Bc69_Bc22	47477	45070	94.93	39074	82.3	5710	12.02	40624	30107	0.855656	9CL	Bc69_Bc22	9CL_Bc69_Bc22	69	22	293T	Human	4762	5437	1	0.876606
9CL_Bc69_Bc23	57310	53654	93.62	46684	81.45	6693	11.67	47077	35850	0.821445	9CL	Bc69_Bc23	9CL_Bc69_Bc23	69	23	293T	Human	5912	6818	1	0.852244
9CL_Bc69_Bc24	40117	37098	92.47	32228	80.33	4747	11.83	32945	24829	0.821223	9CL	Bc69_Bc24	9CL_Bc69_Bc24	69	24	293T	Human	4425	4951	1	0.810762
9CL_Bc69_Bc25	34803	32210	92.54	27567	79.2	4007	11.51	25886	20130	0.743786	9CL	Bc69_Bc25	9CL_Bc69_Bc25	69	25	293T	Human	4036	4463	1	0.88478
9CL_Bc69_Bc26	71442	64857	90.78	56593	79.21	8947	12.52	56846	41663	0.795694	9CL	Bc69_Bc26	9CL_Bc69_Bc26	69	26	293T	Human	6283	7359	1	0.884129
9CL_Bc69_Bc27	29251	27049	92.47	23524	80.42	3421	11.69	23925	18251	0.817921	9CL	Bc69_Bc27	9CL_Bc69_Bc27	69	27	293T	Human	4177	4619	1	0.913627
9CL_Bc69_Bc28	2624	2376	90.54	2066	78.73	286	10.89	1960	1728	0.746951	9CL	Bc69_Bc28	9CL_Bc69_Bc28	69	28	293T	Human	569	575	0	0.903193
9CL_Bc69_Bc29	299403	270226	90.25	234821	78.42	35519	11.86	239297	161770	0.799247	9CL	Bc69_Bc29	9CL_Bc69_Bc29	69	29	293T	Human	10469	14314	1	0.87644
9CL_Bc69_Bc30	2958	2859	96.65	2439	82.45	313	10.58	2488	2260	0.841109	9CL	Bc69_Bc30	9CL_Bc69_Bc30	69	30	293T	Human	769	786	0	0.816203
9CL_Bc69_Bc31	63561	59054	92.9	51467	80.97	8024	12.62	51799	38235	0.814949	9CL	Bc69_Bc31	9CL_Bc69_Bc31	69	31	293T	Human	6046	6967	1	0.897467
9CL_Bc69_Bc32	2895	2723	94.05	2360	81.51	360	12.43	2027	1864	0.700173	9CL	Bc69_Bc32	9CL_Bc69_Bc32	69	32	293T	Human	638	654	0	0.864719
9CL_Bc70_Bc01	76527	72099	94.21	62390	81.52	9250	12.08	65178	45761	0.851699	9CL	Bc70_Bc01	9CL_Bc70_Bc01	70	1	293T	Human	5826	6853	1	0.924214
9CL_Bc70_Bc02	5443	5259	96.61	4532	83.26	644	11.83	4678	4088	0.859453	9CL	Bc70_Bc02	9CL_Bc70_Bc02	70	2	293T	Human	1134	1169	0	0.887301
9CL_Bc70_Bc03	98970	90266	91.2	78241	79.05	11765	11.88	79754	58115	0.80584	9CL	Bc70_Bc03	9CL_Bc70_Bc03	70	3	293T	Human	6688	8073	1	0.875301
9CL_Bc70_Bc04	90997	83433	91.68	72515	79.68	11612	12.76	69672	51633	0.765652	9CL	Bc70_Bc04	9CL_Bc70_Bc04	70	4	293T	Human	6877	8206	1	0.903771
9CL_Bc70_Bc05	113746	105671	92.9	91770	80.67	14272	12.54	92283	64601	0.811308	9CL	Bc70_Bc05	9CL_Bc70_Bc05	70	5	293T	Human	7117	8754	1	0.877467
9CL_Bc70_Bc06	144548	112989	78.16	98745	68.31	16252	11.24	91903	63618	0.635796	9CL	Bc70_Bc06	9CL_Bc70_Bc06	70	6	293T	Human	8095	9831	1	0.881887
9CL_Bc70_Bc07	144138	131961	91.55	115263	79.96	18561	12.87	113575	77289	0.78796	9CL	Bc70_Bc07	9CL_Bc70_Bc07	70	7	293T	Human	7577	9446	1	0.885064
9CL_Bc70_Bc08	97201	89390	91.96	77419	79.64	11875	12.21	78182	53264	0.804333	9CL	Bc70_Bc08	9CL_Bc70_Bc08	70	8	293T	Human	6703	7977	1	0.890472
9CL_Bc70_Bc09	53676	50532	94.14	44186	82.31	6710	12.5	45043	31220	0.839165	9CL	Bc70_Bc09	9CL_Bc70_Bc09	70	9	293T	Human	5004	5711	1	0.870725
9CL_Bc70_Bc10	138040	127568	92.41	110660	80.16	16794	12.16	113542	73900	0.82253	9CL	Bc70_Bc10	9CL_Bc70_Bc10	70	10	293T	Human	7337	9036	1	0.903473
9CL_Bc70_Bc11	100171	95237	95.07	82206	82.06	12289	12.26	86654	63461	0.865061	9CL	Bc70_Bc11	9CL_Bc70_Bc11	70	11	293T	Human	6459	7810	1	0.894422
9CL_Bc70_Bc12	89600	83407	93.08	72611	81.03	10894	12.15	73315	51560	0.818248	9CL	Bc70_Bc12	9CL_Bc70_Bc12	70	12	293T	Human	6560	7740	1	0.944822
9CL_Bc70_Bc13	68104	64235	94.31	56491	82.94	10109	14.84	51433	33495	0.755213	9CL	Bc70_Bc13	9CL_Bc70_Bc13	70	13	293T	Human	5822	6746	1	0.874117
9CL_Bc70_Bc14	86743	80019	92.24	69445	80.05	10687	12.32	70125	48064	0.808423	9CL	Bc70_Bc14	9CL_Bc70_Bc14	70	14	293T	Human	6316	7556	1	0.921115
9CL_Bc70_Bc15	147559	138762	94.03	121654	82.44	18035	12.22	124263	78938	0.842124	9CL	Bc70_Bc15	9CL_Bc70_Bc15	70	15	293T	Human	7774	9521	1	0.912159
9CL_Bc70_Bc16	106070	99568	93.87	86175	81.24	13575	12.79	87302	59452	0.82306	9CL	Bc70_Bc16	9CL_Bc70_Bc16	70	16	293T	Human	6748	8210	1	0.902581
9CL_Bc70_Bc17	113490	107961	95.12	93251	82.16	13535	11.92	95810	60917	0.844215	9CL	Bc70_Bc17	9CL_Bc70_Bc17	70	17	293T	Human	7052	8457	1	0.907442
9CL_Bc70_Bc18	87272	79644	91.25	69059	79.13	10868	12.45	69399	46907	0.795204	9CL	Bc70_Bc18	9CL_Bc70_Bc18	70	18	293T	Human	6674	7905	1	0.880671
9CL_Bc70_Bc19	64533	60717	94.08	52582	81.48	7932	12.29	54449	38220	0.843739	9CL	Bc70_Bc19	9CL_Bc70_Bc19	70	19	293T	Human	5524	6416	1	0.90046
9CL_Bc70_Bc20	59765	55704	93.2	48335	80.87	7369	12.32	48396	32238	0.809772	9CL	Bc70_Bc20	9CL_Bc70_Bc20	70	20	293T	Human	5069	5873	1	0.895867
9CL_Bc70_Bc21	3316	3214	96.92	2782	83.89	403	12.15	2866	2508	0.864294	9CL	Bc70_Bc21	9CL_Bc70_Bc21	70	21	293T	Human	752	762	0	0.917203
9CL_Bc70_Bc22	67089	63572	94.75	55426	82.61	8565	12.76	55931	37874	0.833684	9CL	Bc70_Bc22	9CL_Bc70_Bc22	70	22	293T	Human	5338	6185	1	0.876295
9CL_Bc70_Bc23	85157	80276	94.26	69582	81.71	10087	11.84	71884	49172	0.844135	9CL	Bc70_Bc23	9CL_Bc70_Bc23	70	23	293T	Human	5992	7102	1	0.916805
9CL_Bc70_Bc24	72135	67451	93.5	58337	80.87	8891	12.32	60184	41092	0.834325	9CL	Bc70_Bc24	9CL_Bc70_Bc24	70	24	293T	Human	6199	7185	1	0.866974
9CL_Bc70_Bc25	41701	39250	94.12	34239	82.1	5147	12.34	34609	24816	0.829932	9CL	Bc70_Bc25	9CL_Bc70_Bc25	70	25	293T	Human	4402	4944	1	0.916683
9CL_Bc70_Bc26	98471	92304	93.73	80070	81.31	12422	12.61	82192	54028	0.834682	9CL	Bc70_Bc26	9CL_Bc70_Bc26	70	26	293T	Human	6382	7566	1	0.890549
9CL_Bc70_Bc27	3697	3626	98.07	3156	85.36	428	11.57	3226	2787	0.872599	9CL	Bc70_Bc27	9CL_Bc70_Bc27	70	27	293T	Human	832	850	0	0.92318
9CL_Bc70_Bc28	28647	26875	93.81	23525	82.12	4018	14.02	22209	15241	0.775264	9CL	Bc70_Bc28	9CL_Bc70_Bc28	70	28	293T	Human	3790	4133	0	0.894239
9CL_Bc70_Bc29	79168	74515	94.12	64606	81.6	9667	12.21	65638	44279	0.829098	9CL	Bc70_Bc29	9CL_Bc70_Bc29	70	29	293T	Human	6000	7048	1	0.862676
9CL_Bc70_Bc30	85986	80972	94.16	70177	81.61	10086	11.72	71746	50932	0.834392	9CL	Bc70_Bc30	9CL_Bc70_Bc30	70	30	293T	Human	6212	7400	1	0.934702
9CL_Bc70_Bc31	77852	72262	92.81	62797	80.66	9898	12.71	64200	43134	0.824642	9CL	Bc70_Bc31	9CL_Bc70_Bc31	70	31	293T	Human	6067	7198	1	0.87604
9CL_Bc70_Bc32	78668	65952	83.83	56970	72.41	8798	11.18	56796	37460	0.721971	9CL	Bc70_Bc32	9CL_Bc70_Bc32	70	32	293T	Human	6044	6992	1	0.911707
9CL_Bc71_Bc01	86072	81448	94.62	70390	81.78	10562	12.27	74145	54096	0.86143	9CL	Bc71_Bc01	9CL_Bc71_Bc01	71	1	H9	Human	6386	7579	1	0.907185
9CL_Bc71_Bc02	58637	51867	88.45	44959	76.67	7313	12.47	46134	33575	0.786773	9CL	Bc71_Bc02	9CL_Bc71_Bc02	71	2	H9	Human	5596	6468	1	0.892531
9CL_Bc71_Bc03	48626	46251	95.11	40063	82.39	5945	12.22	41559	32194	0.854666	9CL	Bc71_Bc03	9CL_Bc71_Bc03	71	3	H9	Human	5089	5849	1	0.878503
9CL_Bc71_Bc04	47686	45673	95.77	39643	83.13	5852	12.27	41702	31593	0.874512	9CL	Bc71_Bc04	9CL_Bc71_Bc04	71	4	H9	Human	4798	5467	1	0.888615
9CL_Bc71_Bc05	43707	41665	95.32	36115	82.62	5567	12.73	37600	28342	0.860274	9CL	Bc71_Bc05	9CL_Bc71_Bc05	71	5	H9	Human	4752	5381	1	0.886898
9CL_Bc71_Bc06	49284	46465	94.28	40395	81.96	6124	12.42	41389	30622	0.839806	9CL	Bc71_Bc06	9CL_Bc71_Bc06	71	6	H9	Human	5066	5811	1	0.89975
9CL_Bc71_Bc07	49228	46816	95.1	40962	83.2	6249	12.69	42454	31663	0.862395	9CL	Bc71_Bc07	9CL_Bc71_Bc07	71	7	H9	Human	4997	5734	1	0.899159
9CL_Bc71_Bc08	57051	53952	94.56	46872	82.15	7174	12.57	48412	36082	0.848574	9CL	Bc71_Bc08	9CL_Bc71_Bc08	71	8	H9	Human	5398	6307	1	0.862782
9CL_Bc71_Bc09	2582	2333	90.35	2058	79.7	280	10.84	2052	1857	0.794733	9CL	Bc71_Bc09	9CL_Bc71_Bc09	71	9	H9	Human	703	714	0	0.937142
9CL_Bc71_Bc10	72040	68281	94.78	59378	82.42	9149	12.69	61489	43986	0.85354	9CL	Bc71_Bc10	9CL_Bc71_Bc10	71	10	H9	Human	6105	7225	1	0.921308
9CL_Bc71_Bc11	54409	52029	95.62	44810	82.35	6534	12	47456	36427	0.872209	9CL	Bc71_Bc11	9CL_Bc71_Bc11	71	11	H9	Human	5154	5945	1	0.948689
9CL_Bc71_Bc12	97918	93715	95.7	80521	82.23	11696	11.94	82726	60508	0.84485	9CL	Bc71_Bc12	9CL_Bc71_Bc12	71	12	H9	Human	6259	7585	1	0.908504
9CL_Bc71_Bc13	53523	51188	95.63	44602	83.33	6936	12.95	46119	33099	0.861667	9CL	Bc71_Bc13	9CL_Bc71_Bc13	71	13	H9	Human	5287	6155	1	0.936607
9CL_Bc71_Bc14	70530	67216	95.3	58091	82.36	8519	12.07	60698	44464	0.860598	9CL	Bc71_Bc14	9CL_Bc71_Bc14	71	14	H9	Human	5842	6908	1	0.883252
9CL_Bc71_Bc15	47027	43798	93.13	38520	81.91	5942	12.63	38188	27621	0.812044	9CL	Bc71_Bc15	9CL_Bc71_Bc15	71	15	H9	Human	5215	6019	1	0.921519
9CL_Bc71_Bc16	60444	57573	95.25	49634	82.11	7375	12.2	52197	38020	0.86356	9CL	Bc71_Bc16	9CL_Bc71_Bc16	71	16	H9	Human	5489	6384	1	0.908524
9CL_Bc71_Bc17	58661	53214	90.71	46050	78.5	6886	11.73	47249	33015	0.805458	9CL	Bc71_Bc17	9CL_Bc71_Bc17	71	17	H9	Human	5673	6468	1	0.888688
9CL_Bc71_Bc18	55947	52850	94.46	45761	81.79	6948	12.41	47280	34258	0.845086	9CL	Bc71_Bc18	9CL_Bc71_Bc18	71	18	H9	Human	5437	6294	1	0.90197
9CL_Bc71_Bc19	95580	89180	93.3	77389	80.96	12212	12.77	80563	58086	0.842886	9CL	Bc71_Bc19	9CL_Bc71_Bc19	71	19	H9	Human	6896	8369	1	0.879331
9CL_Bc71_Bc20	68798	65781	95.61	56994	82.84	8579	12.46	59389	41427	0.863237	9CL	Bc71_Bc20	9CL_Bc71_Bc20	71	20	H9	Human	5811	6803	1	0.91767
9CL_Bc71_Bc21	49904	47862	95.9	41760	83.68	6617	13.25	42155	31223	0.844722	9CL	Bc71_Bc21	9CL_Bc71_Bc21	71	21	H9	Human	5230	6068	1	0.949544
9CL_Bc71_Bc22	7138	6145	86.08	5244	73.46	761	10.66	5682	4146	0.796021	9CL	Bc71_Bc22	9CL_Bc71_Bc22	71	22	H9	Human	836	849	0	0.855006
9CL_Bc71_Bc23	58645	56083	95.63	48678	83	6970	11.88	51029	37590	0.870134	9CL	Bc71_Bc23	9CL_Bc71_Bc23	71	23	H9	Human	5446	6309	1	0.899524
9CL_Bc71_Bc24	2050	1953	95.26	1702	83.02	242	11.8	1737	1562	0.847317	9CL	Bc71_Bc24	9CL_Bc71_Bc24	71	24	H9	Human	590	596	0	0.867122
9CL_Bc71_Bc25	25788	24780	96.09	21659	83.98	3354	13	22248	16886	0.862727	9CL	Bc71_Bc25	9CL_Bc71_Bc25	71	25	H9	Human	3593	3980	1	0.882971
9CL_Bc71_Bc26	47139	45308	96.11	39349	83.47	5968	12.66	41486	29893	0.880078	9CL	Bc71_Bc26	9CL_Bc71_Bc26	71	26	H9	Human	4978	5676	1	0.90414
9CL_Bc71_Bc27	56524	54578	96.55	47380	83.82	6887	12.18	49888	35426	0.882599	9CL	Bc71_Bc27	9CL_Bc71_Bc27	71	27	H9	Human	5202	6056	1	0.908891
9CL_Bc71_Bc28	2519	2271	90.15	1967	78.08	284	11.27	1835	1640	0.728464	9CL	Bc71_Bc28	9CL_Bc71_Bc28	71	28	H9	Human	569	570	0	0.930946
9CL_Bc71_Bc29	44745	43020	96.14	37499	83.8	5576	12.46	38939	28474	0.870242	9CL	Bc71_Bc29	9CL_Bc71_Bc29	71	29	H9	Human	4660	5359	1	0.868677
9CL_Bc71_Bc30	35111	33634	95.79	29214	83.2	4124	11.74	30083	23021	0.856797	9CL	Bc71_Bc30	9CL_Bc71_Bc30	71	30	H9	Human	4069	4513	1	0.886587
9CL_Bc71_Bc31	55489	52839	95.22	45935	82.78	6948	12.52	47907	34010	0.86336	9CL	Bc71_Bc31	9CL_Bc71_Bc31	71	31	H9	Human	5262	6068	1	0.90728
9CL_Bc71_Bc32	45580	43392	95.19	37486	82.24	5693	12.49	39350	28269	0.863317	9CL	Bc71_Bc32	9CL_Bc71_Bc32	71	32	H9	Human	4801	5472	1	0.948917
9CL_Bc72_Bc01	68872	65244	94.73	56306	81.75	8798	12.77	58867	42185	0.854731	9CL	Bc72_Bc01	9CL_Bc72_Bc01	72	1	H9	Human	5667	6655	1	0.914062
9CL_Bc72_Bc02	114832	109390	95.26	94070	81.91	15155	13.19	99391	65168	0.865534	9CL	Bc72_Bc02	9CL_Bc72_Bc02	72	2	H9	Human	6854	8531	1	0.882832
9CL_Bc72_Bc03	65417	62332	95.28	53875	82.35	8236	12.58	56195	41163	0.859027	9CL	Bc72_Bc03	9CL_Bc72_Bc03	72	3	H9	Human	5673	6749	1	0.882975
9CL_Bc72_Bc04	145724	137040	94.04	118689	81.44	18551	12.73	123538	87713	0.847753	9CL	Bc72_Bc04	9CL_Bc72_Bc04	72	4	H9	Human	7553	9631	1	0.916763
9CL_Bc72_Bc05	83650	80363	96.07	69264	82.8	10836	12.95	71672	50780	0.856808	9CL	Bc72_Bc05	9CL_Bc72_Bc05	72	5	H9	Human	6205	7436	1	0.899125
9CL_Bc72_Bc06	129160	120991	93.67	104931	81.24	16280	12.6	107918	73128	0.835537	9CL	Bc72_Bc06	9CL_Bc72_Bc06	72	6	H9	Human	6955	8631	1	0.888706
9CL_Bc72_Bc07	74421	71003	95.4	61668	82.86	9614	12.91	64039	46161	0.860496	9CL	Bc72_Bc07	9CL_Bc72_Bc07	72	7	H9	Human	5987	7144	1	0.899362
9CL_Bc72_Bc08	66701	62808	94.16	54120	81.13	8454	12.67	56316	39752	0.844305	9CL	Bc72_Bc08	9CL_Bc72_Bc08	72	8	H9	Human	5485	6381	1	0.901015
9CL_Bc72_Bc09	52822	50444	95.49	43751	82.82	6446	12.2	46429	32344	0.878971	9CL	Bc72_Bc09	9CL_Bc72_Bc09	72	9	H9	Human	4627	5313	1	0.893744
9CL_Bc72_Bc10	107285	101894	94.97	87828	81.86	13613	12.68	92442	62425	0.861649	9CL	Bc72_Bc10	9CL_Bc72_Bc10	72	10	H9	Human	6788	8256	1	0.880404
9CL_Bc72_Bc11	120580	115202	95.53	98866	81.99	14938	12.38	105902	76471	0.878272	9CL	Bc72_Bc11	9CL_Bc72_Bc11	72	11	H9	Human	6958	8575	1	0.872442
9CL_Bc72_Bc12	78331	74611	95.25	64496	82.33	9933	12.68	67147	48180	0.857221	9CL	Bc72_Bc12	9CL_Bc72_Bc12	72	12	H9	Human	5744	6718	1	0.866303
9CL_Bc72_Bc13	107205	102063	95.2	88441	82.49	13910	12.97	93042	62075	0.867889	9CL	Bc72_Bc13	9CL_Bc72_Bc13	72	13	H9	Human	6766	8273	1	0.894179
9CL_Bc72_Bc14	104591	99032	94.68	85654	81.89	13176	12.59	88794	61116	0.848964	9CL	Bc72_Bc14	9CL_Bc72_Bc14	72	14	H9	Human	6578	8094	1	0.885365
9CL_Bc72_Bc15	100272	95362	95.1	83206	82.98	12640	12.6	86579	57218	0.863441	9CL	Bc72_Bc15	9CL_Bc72_Bc15	72	15	H9	Human	6694	8117	1	0.908954
9CL_Bc72_Bc16	46837	44930	95.92	38617	82.44	5891	12.57	40517	28797	0.865064	9CL	Bc72_Bc16	9CL_Bc72_Bc16	72	16	H9	Human	4571	5137	1	0.896855
9CL_Bc72_Bc17	64528	61592	95.45	52998	82.13	7842	12.15	55552	36849	0.860898	9CL	Bc72_Bc17	9CL_Bc72_Bc17	72	17	H9	Human	5532	6462	1	0.853617
9CL_Bc72_Bc18	56525	54023	95.57	46638	82.5	7228	12.78	49357	34248	0.873189	9CL	Bc72_Bc18	9CL_Bc72_Bc18	72	18	H9	Human	5063	5843	1	0.914748
9CL_Bc72_Bc19	82899	78548	94.75	67593	81.53	10058	12.13	72505	51009	0.874619	9CL	Bc72_Bc19	9CL_Bc72_Bc19	72	19	H9	Human	6091	7117	1	0.873281
9CL_Bc72_Bc20	70861	68078	96.07	58978	83.23	9656	13.62	59972	40252	0.846333	9CL	Bc72_Bc20	9CL_Bc72_Bc20	72	20	H9	Human	5777	6909	1	0.883421
9CL_Bc72_Bc21	48290	45411	94.03	39227	81.23	6159	12.75	40942	28940	0.847836	9CL	Bc72_Bc21	9CL_Bc72_Bc21	72	21	H9	Human	5058	5741	1	0.919679
9CL_Bc72_Bc22	61205	58792	96.05	50845	83.07	7659	12.51	53430	36659	0.872968	9CL	Bc72_Bc22	9CL_Bc72_Bc22	72	22	H9	Human	5224	5969	1	0.862935
9CL_Bc72_Bc23	43246	41537	96.04	35872	82.94	5146	11.89	37567	26970	0.868681	9CL	Bc72_Bc23	9CL_Bc72_Bc23	72	23	H9	Human	4521	5089	1	0.887266
9CL_Bc72_Bc24	32602	30702	94.17	26562	81.47	4137	12.68	27277	19562	0.836666	9CL	Bc72_Bc24	9CL_Bc72_Bc24	72	24	H9	Human	3973	4380	1	0.864776
9CL_Bc72_Bc25	44530	42967	96.49	37357	83.89	5672	12.73	38755	27824	0.870312	9CL	Bc72_Bc25	9CL_Bc72_Bc25	72	25	H9	Human	4642	5280	1	0.91934
9CL_Bc72_Bc26	60540	58158	96.06	50291	83.07	7654	12.64	52863	36627	0.873191	9CL	Bc72_Bc26	9CL_Bc72_Bc26	72	26	H9	Human	5581	6420	1	0.864178
9CL_Bc72_Bc27	46707	44782	95.87	38656	82.76	5838	12.49	40759	28173	0.872653	9CL	Bc72_Bc27	9CL_Bc72_Bc27	72	27	H9	Human	4745	5386	1	0.876703
9CL_Bc72_Bc28	51158	48563	94.92	42240	82.56	6535	12.77	43318	30228	0.846749	9CL	Bc72_Bc28	9CL_Bc72_Bc28	72	28	H9	Human	5133	5844	1	0.872605
9CL_Bc72_Bc29	63360	60876	96.07	52553	82.94	8015	12.64	54947	37690	0.867219	9CL	Bc72_Bc29	9CL_Bc72_Bc29	72	29	H9	Human	5358	6268	1	0.899038
9CL_Bc72_Bc30	56013	53912	96.24	46328	82.7	6793	12.12	49094	35312	0.876475	9CL	Bc72_Bc30	9CL_Bc72_Bc30	72	30	H9	Human	5113	5865	1	0.926266
9CL_Bc72_Bc31	38854	37206	95.75	32288	83.1	5044	12.98	33604	23519	0.864879	9CL	Bc72_Bc31	9CL_Bc72_Bc31	72	31	H9	Human	4244	4785	1	0.873565
9CL_Bc72_Bc32	43782	41919	95.74	36204	82.69	5554	12.68	38029	25926	0.868599	9CL	Bc72_Bc32	9CL_Bc72_Bc32	72	32	H9	Human	4450	5014	1	0.869439
9CL_Bc73_Bc01	99286	93750	94.42	80723	81.3	12314	12.4	84214	57701	0.848196	9CL	Bc73_Bc01	9CL_Bc73_Bc01	73	1	H9	Human	6323	7594	1	0.890634
9CL_Bc73_Bc02	87292	82920	94.99	70815	81.12	11013	12.61	74957	48729	0.858693	9CL	Bc73_Bc02	9CL_Bc73_Bc02	73	2	H9	Human	6160	7229	1	0.883394
9CL_Bc73_Bc03	93180	87729	94.15	75395	80.91	11439	12.27	79231	57515	0.8503	9CL	Bc73_Bc03	9CL_Bc73_Bc03	73	3	H9	Human	6621	7990	1	0.909169
9CL_Bc73_Bc04	88061	83571	94.9	71911	81.66	10773	12.23	75668	53403	0.859268	9CL	Bc73_Bc04	9CL_Bc73_Bc04	73	4	H9	Human	6246	7494	1	0.899902
9CL_Bc73_Bc05	128067	122036	95.29	104423	81.53	15760	12.3	110938	75390	0.86625	9CL	Bc73_Bc05	9CL_Bc73_Bc05	73	5	H9	Human	7013	8642	1	0.932588
9CL_Bc73_Bc06	6427	6071	94.46	5179	80.58	742	11.54	5426	4688	0.844251	9CL	Bc73_Bc06	9CL_Bc73_Bc06	73	6	H9	Human	1366	1406	0	0.902802
9CL_Bc73_Bc07	140698	133047	94.56	114684	81.51	17880	12.7	120956	81818	0.859685	9CL	Bc73_Bc07	9CL_Bc73_Bc07	73	7	H9	Human	7332	9153	1	0.898468
9CL_Bc73_Bc08	86370	80517	93.22	69100	80	10902	12.62	72056	50315	0.834271	9CL	Bc73_Bc08	9CL_Bc73_Bc08	73	8	H9	Human	6295	7524	1	0.900624
9CL_Bc73_Bc09	38314	36720	95.83	31815	83.03	4790	12.5	33331	23346	0.869943	9CL	Bc73_Bc09	9CL_Bc73_Bc09	73	9	H9	Human	4333	4864	1	0.916883
9CL_Bc73_Bc10	67832	65096	95.96	56053	82.63	8846	13.04	59154	39578	0.872066	9CL	Bc73_Bc10	9CL_Bc73_Bc10	73	10	H9	Human	5527	6458	1	0.912784
9CL_Bc73_Bc11	62335	56242	90.22	48339	77.54	7807	12.52	49760	36548	0.798267	9CL	Bc73_Bc11	9CL_Bc73_Bc11	73	11	H9	Human	5477	6245	1	0.90607
9CL_Bc73_Bc12	61498	59036	95.99	50815	82.62	7356	11.96	53594	37943	0.871475	9CL	Bc73_Bc12	9CL_Bc73_Bc12	73	12	H9	Human	5396	6211	1	0.887587
9CL_Bc73_Bc13	78025	75161	96.32	64659	82.86	9751	12.49	68903	45931	0.883089	9CL	Bc73_Bc13	9CL_Bc73_Bc13	73	13	H9	Human	5896	6938	1	0.89656
9CL_Bc73_Bc14	49371	47375	95.95	40641	82.31	6175	12.5	42579	29282	0.862429	9CL	Bc73_Bc14	9CL_Bc73_Bc14	73	14	H9	Human	4672	5319	1	0.875696
9CL_Bc73_Bc15	73653	69428	94.26	60342	81.92	8856	12.02	60800	39974	0.825493	9CL	Bc73_Bc15	9CL_Bc73_Bc15	73	15	H9	Human	5814	6938	1	0.88995
9CL_Bc73_Bc16	3769	3576	94.87	3050	80.92	430	11.4	3185	2789	0.845052	9CL	Bc73_Bc16	9CL_Bc73_Bc16	73	16	H9	Human	947	965	0	0.86563
9CL_Bc73_Bc17	85098	79944	93.94	68572	80.58	10204	11.99	71505	45573	0.840267	9CL	Bc73_Bc17	9CL_Bc73_Bc17	73	17	H9	Human	5886	7021	1	0.920574
9CL_Bc73_Bc18	63291	60219	95.14	51766	81.79	7821	12.35	54057	36665	0.854102	9CL	Bc73_Bc18	9CL_Bc73_Bc18	73	18	H9	Human	5415	6314	1	0.930139
9CL_Bc73_Bc19	123945	117075	94.45	100686	81.23	15811	12.75	105838	71549	0.853911	9CL	Bc73_Bc19	9CL_Bc73_Bc19	73	19	H9	Human	7186	8881	1	0.888796
9CL_Bc73_Bc20	48515	46275	95.38	39676	81.78	6138	12.65	41455	26910	0.854478	9CL	Bc73_Bc20	9CL_Bc73_Bc20	73	20	H9	Human	4646	5226	1	0.901072
9CL_Bc73_Bc21	62010	59200	95.46	50702	81.76	7648	12.33	53582	36485	0.864086	9CL	Bc73_Bc21	9CL_Bc73_Bc21	73	21	H9	Human	5397	6339	1	0.9046
9CL_Bc73_Bc22	105129	100676	95.76	86829	82.59	13216	12.57	91598	59715	0.871291	9CL	Bc73_Bc22	9CL_Bc73_Bc22	73	22	H9	Human	6278	7698	1	0.891411
9CL_Bc73_Bc23	49194	47168	95.88	40493	82.31	5839	11.86	42766	30033	0.869334	9CL	Bc73_Bc23	9CL_Bc73_Bc23	73	23	H9	Human	4705	5433	1	0.9029
9CL_Bc73_Bc24	3447	3313	96.11	2808	81.46	398	11.54	2920	2618	0.847113	9CL	Bc73_Bc24	9CL_Bc73_Bc24	73	24	H9	Human	858	875	0	0.887342
9CL_Bc73_Bc25	34548	33188	96.06	28725	83.14	4374	12.66	29905	21064	0.865607	9CL	Bc73_Bc25	9CL_Bc73_Bc25	73	25	H9	Human	3841	4251	1	0.888343
9CL_Bc73_Bc26	49357	47390	96.01	40775	82.61	6136	12.43	42847	28750	0.868104	9CL	Bc73_Bc26	9CL_Bc73_Bc26	73	26	H9	Human	4796	5451	1	0.908636
9CL_Bc73_Bc27	54519	52247	95.83	44785	82.14	6479	11.88	47294	32197	0.867477	9CL	Bc73_Bc27	9CL_Bc73_Bc27	73	27	H9	Human	5142	5914	1	0.902007
9CL_Bc73_Bc28	51252	48825	95.26	42067	82.07	6445	12.57	43644	29252	0.851557	9CL	Bc73_Bc28	9CL_Bc73_Bc28	73	28	H9	Human	4913	5544	1	0.941664
9CL_Bc73_Bc29	98551	93966	95.34	81016	82.2	12535	12.71	84474	55340	0.85716	9CL	Bc73_Bc29	9CL_Bc73_Bc29	73	29	H9	Human	6695	8149	1	0.900291
9CL_Bc73_Bc30	83013	78908	95.05	67710	81.56	9973	12.01	71451	50106	0.860721	9CL	Bc73_Bc30	9CL_Bc73_Bc30	73	30	H9	Human	5949	7096	1	0.889488
9CL_Bc73_Bc31	73234	69456	94.84	60135	82.11	9444	12.89	62598	42198	0.854767	9CL	Bc73_Bc31	9CL_Bc73_Bc31	73	31	H9	Human	5762	6738	1	0.881549
9CL_Bc73_Bc32	126474	119377	94.38	102495	81.04	15828	12.51	108145	67707	0.855077	9CL	Bc73_Bc32	9CL_Bc73_Bc32	73	32	H9	Human	6987	8509	1	0.871997
9CL_Bc74_Bc01	75036	55468	73.92	48169	64.19	7048	9.39	46028	36956	0.613412	9CL	Bc74_Bc01	9CL_Bc74_Bc01	74	1	K562	Human	5117	6060	1	0.942794
9CL_Bc74_Bc02	149845	107064	71.44	92018	61.4	13861	9.25	92953	67931	0.620328	9CL	Bc74_Bc02	9CL_Bc74_Bc02	74	2	K562	Human	6507	8113	1	0.977705
9CL_Bc74_Bc03	112902	83400	73.86	72421	64.14	11030	9.76	73201	60096	0.648359	9CL	Bc74_Bc03	9CL_Bc74_Bc03	74	3	K562	Human	6634	8134	1	0.964838
9CL_Bc74_Bc04	298883	267955	89.65	233591	78.15	36417	12.18	235632	173066	0.788375	9CL	Bc74_Bc04	9CL_Bc74_Bc04	74	4	K562	Human	9013	12493	1	0.914705
9CL_Bc74_Bc05	129022	120201	93.16	104600	81.07	16192	12.54	108096	84859	0.837811	9CL	Bc74_Bc05	9CL_Bc74_Bc05	74	5	K562	Human	7301	9312	1	0.930382
9CL_Bc74_Bc06	50742	47417	93.44	41042	80.88	5846	11.52	43246	34344	0.852272	9CL	Bc74_Bc06	9CL_Bc74_Bc06	74	6	K562	Human	4712	5388	1	0.901174
9CL_Bc74_Bc07	45436	42679	93.93	37398	82.3	5578	12.27	39216	32284	0.863104	9CL	Bc74_Bc07	9CL_Bc74_Bc07	74	7	K562	Human	4694	5352	1	0.885802
9CL_Bc74_Bc08	4248	4154	97.78	3613	85.05	533	12.54	3747	3545	0.882062	9CL	Bc74_Bc08	9CL_Bc74_Bc08	74	8	K562	Human	1142	1186	0	0.878439
9CL_Bc74_Bc09	33059	31852	96.34	27837	84.2	4073	12.32	29074	24083	0.879458	9CL	Bc74_Bc09	9CL_Bc74_Bc09	74	9	K562	Human	4117	4678	1	0.914037
9CL_Bc74_Bc10	60528	57686	95.3	50055	82.69	7338	12.12	52799	42534	0.872307	9CL	Bc74_Bc10	9CL_Bc74_Bc10	74	10	K562	Human	5283	6200	1	0.936342
9CL_Bc74_Bc11	47577	45879	96.43	39648	83.33	5668	11.91	42314	36395	0.889379	9CL	Bc74_Bc11	9CL_Bc74_Bc11	74	11	K562	Human	4769	5547	1	0.939467
9CL_Bc74_Bc12	44510	42525	95.54	36948	83.01	5273	11.84	38443	32428	0.863694	9CL	Bc74_Bc12	9CL_Bc74_Bc12	74	12	K562	Human	4738	5502	1	0.911867
9CL_Bc74_Bc13	4829	4693	97.18	4118	85.27	589	12.19	4223	3913	0.874508	9CL	Bc74_Bc13	9CL_Bc74_Bc13	74	13	K562	Human	1086	1114	0	0.928129
9CL_Bc74_Bc14	79724	76271	95.66	66099	82.9	9345	11.72	69443	55872	0.871043	9CL	Bc74_Bc14	9CL_Bc74_Bc14	74	14	K562	Human	5959	7205	1	0.936473
9CL_Bc74_Bc15	3812	3711	97.35	3241	85.02	414	10.86	3339	3044	0.875918	9CL	Bc74_Bc15	9CL_Bc74_Bc15	74	15	K562	Human	832	852	0	0.915465
9CL_Bc74_Bc16	76879	72913	94.84	62994	81.93	9362	12.17	66825	53569	0.869223	9CL	Bc74_Bc16	9CL_Bc74_Bc16	74	16	K562	Human	5780	6980	1	0.934297
9CL_Bc74_Bc17	3610	3514	97.34	3034	84.04	392	10.85	3150	2985	0.872576	9CL	Bc74_Bc17	9CL_Bc74_Bc17	74	17	K562	Human	1036	1063	0	0.911948
9CL_Bc74_Bc18	2788	2698	96.77	2339	83.89	339	12.15	2425	2283	0.869799	9CL	Bc74_Bc18	9CL_Bc74_Bc18	74	18	K562	Human	694	710	0	0.902014
9CL_Bc74_Bc19	63582	60005	94.37	52124	81.97	7802	12.27	54673	43949	0.859882	9CL	Bc74_Bc19	9CL_Bc74_Bc19	74	19	K562	Human	5464	6422	1	0.932619
9CL_Bc74_Bc20	3562	3462	97.19	2986	83.82	416	11.67	3112	2914	0.873666	9CL	Bc74_Bc20	9CL_Bc74_Bc20	74	20	K562	Human	921	943	0	0.903058
9CL_Bc74_Bc21	47874	45594	95.23	39644	82.8	5978	12.48	41365	34034	0.864039	9CL	Bc74_Bc21	9CL_Bc74_Bc21	74	21	K562	Human	4973	5794	1	0.937727
9CL_Bc74_Bc22	37986	36375	95.75	31617	83.23	4638	12.2	33375	26858	0.878613	9CL	Bc74_Bc22	9CL_Bc74_Bc22	74	22	K562	Human	4090	4639	1	0.938955
9CL_Bc74_Bc23	61435	58420	95.09	50779	82.65	7446	12.12	52721	43312	0.858159	9CL	Bc74_Bc23	9CL_Bc74_Bc23	74	23	K562	Human	5481	6517	1	0.919156
9CL_Bc74_Bc24	87053	82473	94.73	71502	82.13	10722	12.31	74251	59342	0.85294	9CL	Bc74_Bc24	9CL_Bc74_Bc24	74	24	K562	Human	6106	7435	1	0.936002
9CL_Bc74_Bc25	93007	88656	95.32	77583	83.41	11780	12.66	79246	63900	0.852043	9CL	Bc74_Bc25	9CL_Bc74_Bc25	74	25	K562	Human	6410	7973	1	0.891236
9CL_Bc74_Bc26	132908	126759	95.37	110313	82.99	16405	12.34	115696	89968	0.870497	9CL	Bc74_Bc26	9CL_Bc74_Bc26	74	26	K562	Human	7429	9605	1	0.930085
9CL_Bc74_Bc27	4136	3787	91.56	3273	79.13	448	10.83	3380	3129	0.817215	9CL	Bc74_Bc27	9CL_Bc74_Bc27	74	27	K562	Human	865	886	0	0.929128
9CL_Bc74_Bc28	3343	3194	95.54	2776	83.03	381	11.39	2890	2655	0.864493	9CL	Bc74_Bc28	9CL_Bc74_Bc28	74	28	K562	Human	747	761	0	0.930214
9CL_Bc74_Bc29	3738	3618	96.78	3177	84.99	419	11.2	3314	3032	0.88657	9CL	Bc74_Bc29	9CL_Bc74_Bc29	74	29	K562	Human	837	851	0	0.923782
9CL_Bc74_Bc30	77293	73869	95.57	63869	82.63	8781	11.36	67577	53279	0.874297	9CL	Bc74_Bc30	9CL_Bc74_Bc30	74	30	K562	Human	5731	6905	1	0.932843
9CL_Bc74_Bc31	3933	3776	96	3286	83.54	456	11.59	3404	3144	0.865497	9CL	Bc74_Bc31	9CL_Bc74_Bc31	74	31	K562	Human	902	922	0	0.921463
9CL_Bc74_Bc32	65789	63082	95.88	54349	82.61	7608	11.56	57960	41544	0.880998	9CL	Bc74_Bc32	9CL_Bc74_Bc32	74	32	K562	Human	4894	5716	1	0.935218
9CL_Bc75_Bc01	72583	66740	91.94	57579	79.32	8626	11.88	60234	47287	0.829864	9CL	Bc75_Bc01	9CL_Bc75_Bc01	75	1	K562	Human	5668	6699	1	0.872085
9CL_Bc75_Bc02	6531	6349	97.21	5431	83.15	757	11.59	5749	4711	0.880263	9CL	Bc75_Bc02	9CL_Bc75_Bc02	75	2	K562	Human	1032	1056	0	0.897713
9CL_Bc75_Bc03	101020	95210	94.24	82271	81.44	11998	11.87	86127	66426	0.852574	9CL	Bc75_Bc03	9CL_Bc75_Bc03	75	3	K562	Human	6124	7561	1	0.875302
9CL_Bc75_Bc04	93510	84410	90.26	72960	78.02	10971	11.73	76479	60973	0.81787	9CL	Bc75_Bc04	9CL_Bc75_Bc04	75	4	K562	Human	5990	7288	1	0.892735
9CL_Bc75_Bc05	77418	72231	93.3	62320	80.49	9400	12.14	66016	51630	0.852722	9CL	Bc75_Bc05	9CL_Bc75_Bc05	75	5	K562	Human	5823	7012	1	0.86781
9CL_Bc75_Bc06	95281	87870	92.22	76130	79.9	11281	11.83	79074	60151	0.829903	9CL	Bc75_Bc06	9CL_Bc75_Bc06	75	6	K562	Human	6230	7561	1	0.881472
9CL_Bc75_Bc07	44147	41546	94.1	36216	82.03	5642	12.78	36133	28326	0.81847	9CL	Bc75_Bc07	9CL_Bc75_Bc07	75	7	K562	Human	4579	5165	1	0.873586
9CL_Bc75_Bc08	115276	108427	94.05	93644	81.23	14160	12.28	96698	73702	0.838839	9CL	Bc75_Bc08	9CL_Bc75_Bc08	75	8	K562	Human	6864	8548	1	0.868628
9CL_Bc75_Bc09	94641	89200	94.25	77504	81.89	11407	12.05	81007	62555	0.85594	9CL	Bc75_Bc09	9CL_Bc75_Bc09	75	9	K562	Human	5867	7211	1	0.898529
9CL_Bc75_Bc10	6803	5645	82.97	4820	70.85	636	9.34	5148	4233	0.756725	9CL	Bc75_Bc10	9CL_Bc75_Bc10	75	10	K562	Human	887	907	0	0.890305
9CL_Bc75_Bc11	69197	65354	94.44	55944	80.84	8089	11.68	60018	48583	0.86735	9CL	Bc75_Bc11	9CL_Bc75_Bc11	75	11	K562	Human	4994	5908	1	0.881983
9CL_Bc75_Bc12	147142	138503	94.12	119251	81.04	16912	11.49	125737	93029	0.854528	9CL	Bc75_Bc12	9CL_Bc75_Bc12	75	12	K562	Human	6654	8416	1	0.907533
9CL_Bc75_Bc13	174076	164587	94.54	141612	81.35	20866	11.98	149946	108324	0.861382	9CL	Bc75_Bc13	9CL_Bc75_Bc13	75	13	K562	Human	7154	9237	1	0.886104
9CL_Bc75_Bc14	138783	130885	94.3	112303	80.91	16278	11.72	119013	89472	0.857547	9CL	Bc75_Bc14	9CL_Bc75_Bc14	75	14	K562	Human	6827	8614	1	0.905563
9CL_Bc75_Bc15	48699	44932	92.26	38992	80.06	5606	11.51	40943	29008	0.840736	9CL	Bc75_Bc15	9CL_Bc75_Bc15	75	15	K562	Human	3859	4427	1	0.872348
9CL_Bc75_Bc16	54545	51631	94.65	44365	81.33	6756	12.38	46074	36415	0.844697	9CL	Bc75_Bc16	9CL_Bc75_Bc16	75	16	K562	Human	5209	6091	1	0.879119
9CL_Bc75_Bc17	58157	55694	95.76	47740	82.08	6679	11.48	50735	36608	0.87238	9CL	Bc75_Bc17	9CL_Bc75_Bc17	75	17	K562	Human	4670	5418	1	0.862634
9CL_Bc75_Bc18	72632	68227	93.93	58917	81.11	9187	12.64	60157	46264	0.828244	9CL	Bc75_Bc18	9CL_Bc75_Bc18	75	18	K562	Human	5464	6572	1	0.894886
9CL_Bc75_Bc19	60578	56466	93.21	48794	80.54	7274	12	51067	39937	0.842996	9CL	Bc75_Bc19	9CL_Bc75_Bc19	75	19	K562	Human	4938	5840	1	0.877158
9CL_Bc75_Bc20	68222	64225	94.14	55045	80.68	7923	11.61	58654	42673	0.859752	9CL	Bc75_Bc20	9CL_Bc75_Bc20	75	20	K562	Human	4703	5554	1	0.881515
9CL_Bc75_Bc21	120163	110090	91.61	94727	78.83	13710	11.4	98917	71145	0.82319	9CL	Bc75_Bc21	9CL_Bc75_Bc21	75	21	K562	Human	6179	7686	1	0.893155
9CL_Bc75_Bc22	109794	104422	95.1	89905	81.88	12860	11.71	94857	70316	0.863954	9CL	Bc75_Bc22	9CL_Bc75_Bc22	75	22	K562	Human	6280	7806	1	0.872841
9CL_Bc75_Bc23	4784	4630	96.78	3999	83.59	568	11.87	4226	3530	0.883361	9CL	Bc75_Bc23	9CL_Bc75_Bc23	75	23	K562	Human	770	785	0	0.895672
9CL_Bc75_Bc24	76367	70729	92.61	60924	79.77	9022	11.81	63964	49611	0.837587	9CL	Bc75_Bc24	9CL_Bc75_Bc24	75	24	K562	Human	5615	6759	1	0.84907
9CL_Bc75_Bc25	87154	82168	94.27	71333	81.84	10708	12.28	73513	57110	0.843484	9CL	Bc75_Bc25	9CL_Bc75_Bc25	75	25	K562	Human	5894	7207	1	0.872349
9CL_Bc75_Bc26	6409	6100	95.17	5259	82.05	739	11.53	5543	4557	0.864878	9CL	Bc75_Bc26	9CL_Bc75_Bc26	75	26	K562	Human	907	928	0	0.886801
9CL_Bc75_Bc27	124053	116509	93.91	100388	80.92	14272	11.5	106016	78161	0.854602	9CL	Bc75_Bc27	9CL_Bc75_Bc27	75	27	K562	Human	6711	8435	1	0.902145
9CL_Bc75_Bc28	63648	59789	93.93	51534	80.96	7503	11.78	54563	42254	0.857262	9CL	Bc75_Bc28	9CL_Bc75_Bc28	75	28	K562	Human	5083	6030	1	0.845727
9CL_Bc75_Bc29	6378	5823	91.29	5014	78.61	725	11.36	5342	4310	0.837567	9CL	Bc75_Bc29	9CL_Bc75_Bc29	75	29	K562	Human	831	851	0	0.895697
9CL_Bc75_Bc30	72858	67394	92.5	58070	79.7	8165	11.2	60059	47925	0.82433	9CL	Bc75_Bc30	9CL_Bc75_Bc30	75	30	K562	Human	5825	6941	1	0.906844
9CL_Bc75_Bc31	103212	97318	94.28	84032	81.41	12562	12.17	88240	66720	0.854939	9CL	Bc75_Bc31	9CL_Bc75_Bc31	75	31	K562	Human	6067	7475	1	0.894176
9CL_Bc75_Bc32	75145	71911	95.69	61734	82.15	8966	11.93	65677	49528	0.874004	9CL	Bc75_Bc32	9CL_Bc75_Bc32	75	32	K562	Human	5431	6557	1	0.887205
9CL_Bc76_Bc01	95325	89366	93.74	76989	80.76	11191	11.73	78432	59399	0.822785	9CL	Bc76_Bc01	9CL_Bc76_Bc01	76	1	K562	Human	5885	7152	1	0.857585
9CL_Bc76_Bc02	80534	76503	94.99	65598	81.45	9854	12.23	69490	52405	0.862865	9CL	Bc76_Bc02	9CL_Bc76_Bc02	76	2	K562	Human	5755	6936	1	0.898078
9CL_Bc76_Bc03	40963	38610	94.25	33264	81.2	4774	11.65	34693	28180	0.846935	9CL	Bc76_Bc03	9CL_Bc76_Bc03	76	3	K562	Human	4509	5162	1	0.8695
9CL_Bc76_Bc04	65236	62147	95.26	53636	82.21	7605	11.65	56496	44873	0.866025	9CL	Bc76_Bc04	9CL_Bc76_Bc04	76	4	K562	Human	5154	6091	1	0.871268
9CL_Bc76_Bc05	555531	499333	89.88	377826	68.01	45756	8.23	234641	198579	0.422372	9CL	Bc76_Bc05	9CL_Bc76_Bc05	76	5	K562	Human	10589	14593	1	0.907439
9CL_Bc76_Bc06	122590	113398	92.5	97567	79.58	13497	11	102521	76182	0.836292	9CL	Bc76_Bc06	9CL_Bc76_Bc06	76	6	K562	Human	6887	8407	1	0.868022
9CL_Bc76_Bc07	87906	82438	93.77	71382	81.2	10609	12.06	74837	57994	0.85133	9CL	Bc76_Bc07	9CL_Bc76_Bc07	76	7	K562	Human	6377	7795	1	0.874072
9CL_Bc76_Bc08	81543	77512	95.05	66732	81.83	9866	12.09	70104	54316	0.859718	9CL	Bc76_Bc08	9CL_Bc76_Bc08	76	8	K562	Human	5906	7121	1	0.841063
9CL_Bc76_Bc09	104699	100072	95.58	86334	82.45	12099	11.55	91285	69701	0.87188	9CL	Bc76_Bc09	9CL_Bc76_Bc09	76	9	K562	Human	6129	7550	1	0.882767
9CL_Bc76_Bc10	114968	108845	94.67	93577	81.39	13578	11.81	97132	73786	0.844861	9CL	Bc76_Bc10	9CL_Bc76_Bc10	76	10	K562	Human	6628	8337	1	0.875633
9CL_Bc76_Bc11	58788	56314	95.79	48244	82.06	6818	11.59	51329	42028	0.87312	9CL	Bc76_Bc11	9CL_Bc76_Bc11	76	11	K562	Human	4910	5755	1	0.899843
9CL_Bc76_Bc12	40601	39017	96.09	33717	83.04	4665	11.48	35059	28384	0.863501	9CL	Bc76_Bc12	9CL_Bc76_Bc12	76	12	K562	Human	4432	4972	1	0.868153
9CL_Bc76_Bc13	103507	99441	96.07	85642	82.74	12397	11.97	90294	68657	0.872347	9CL	Bc76_Bc13	9CL_Bc76_Bc13	76	13	K562	Human	6388	7855	1	0.900913
9CL_Bc76_Bc14	82743	78405	94.75	67392	81.44	9571	11.56	71252	55457	0.861124	9CL	Bc76_Bc14	9CL_Bc76_Bc14	76	14	K562	Human	5734	6917	1	0.855072
9CL_Bc76_Bc15	5610	5482	97.71	4762	84.88	658	11.72	4998	4155	0.890909	9CL	Bc76_Bc15	9CL_Bc76_Bc15	76	15	K562	Human	893	905	0	0.893394
9CL_Bc76_Bc16	110589	104463	94.46	89315	80.76	12655	11.44	94938	72785	0.858476	9CL	Bc76_Bc16	9CL_Bc76_Bc16	76	16	K562	Human	6258	7825	1	0.887995
9CL_Bc76_Bc17	77120	73519	95.33	62989	81.67	8663	11.23	66179	49876	0.85813	9CL	Bc76_Bc17	9CL_Bc76_Bc17	76	17	K562	Human	5644	6748	1	0.896539
9CL_Bc76_Bc18	6724	5125	76.21	4389	65.27	609	9.05	4615	3778	0.686347	9CL	Bc76_Bc18	9CL_Bc76_Bc18	76	18	K562	Human	807	823	0	0.893187
9CL_Bc76_Bc19	4648	4566	98.23	3878	83.43	561	12.06	4133	3545	0.8892	9CL	Bc76_Bc19	9CL_Bc76_Bc19	76	19	K562	Human	831	845	0	0.87603
9CL_Bc76_Bc20	78269	74372	95.02	64100	81.89	9509	12.14	66353	50033	0.847756	9CL	Bc76_Bc20	9CL_Bc76_Bc20	76	20	K562	Human	5761	6921	1	0.890639
9CL_Bc76_Bc21	90440	86656	95.81	74433	82.3	10533	11.64	78683	58425	0.870002	9CL	Bc76_Bc21	9CL_Bc76_Bc21	76	21	K562	Human	5895	7175	1	0.894778
9CL_Bc76_Bc22	68942	66057	95.81	57127	82.86	8166	11.84	59742	46378	0.866554	9CL	Bc76_Bc22	9CL_Bc76_Bc22	76	22	K562	Human	5473	6502	1	0.860979
9CL_Bc76_Bc23	76312	72561	95.08	62680	82.13	8914	11.68	65283	51455	0.855475	9CL	Bc76_Bc23	9CL_Bc76_Bc23	76	23	K562	Human	5817	7043	1	0.877652
9CL_Bc76_Bc24	87849	83686	95.26	71740	81.66	10117	11.51	76145	58214	0.866771	9CL	Bc76_Bc24	9CL_Bc76_Bc24	76	24	K562	Human	5808	7003	1	0.873175
9CL_Bc76_Bc25	81944	78175	95.4	67644	82.54	9789	11.94	70180	53134	0.856439	9CL	Bc76_Bc25	9CL_Bc76_Bc25	76	25	K562	Human	5669	6828	1	0.878509
9CL_Bc76_Bc26	89908	82910	92.21	71556	79.58	10572	11.75	75013	58162	0.834331	9CL	Bc76_Bc26	9CL_Bc76_Bc26	76	26	K562	Human	5975	7380	1	0.888721
9CL_Bc76_Bc27	66034	62768	95.05	54095	81.91	7828	11.85	55616	43286	0.842233	9CL	Bc76_Bc27	9CL_Bc76_Bc27	76	27	K562	Human	5617	6558	1	0.882379
9CL_Bc76_Bc28	67840	60975	89.88	52668	77.63	7620	11.23	53164	41289	0.783667	9CL	Bc76_Bc28	9CL_Bc76_Bc28	76	28	K562	Human	5300	6146	1	0.877695
9CL_Bc76_Bc29	5507	5440	98.78	4675	84.89	635	11.53	4931	4162	0.895406	9CL	Bc76_Bc29	9CL_Bc76_Bc29	76	29	K562	Human	940	963	0	0.874041
9CL_Bc76_Bc30	6225	6055	97.26	5189	83.35	667	10.71	5473	4620	0.879197	9CL	Bc76_Bc30	9CL_Bc76_Bc30	76	30	K562	Human	964	988	0	0.880258
9CL_Bc76_Bc31	75883	72174	95.11	62304	82.1	9141	12.04	65510	50139	0.863303	9CL	Bc76_Bc31	9CL_Bc76_Bc31	76	31	K562	Human	5741	6888	1	0.86666
9CL_Bc76_Bc32	70265	67575	96.17	57848	82.32	8115	11.54	61963	45379	0.881847	9CL	Bc76_Bc32	9CL_Bc76_Bc32	76	32	K562	Human	5017	5889	1	0.882027
9CL_Bc77_Bc01	17006	16539	97.25	14332	84.27	2161	12.7	14728	12693	0.866047	9CL	Bc77_Bc01	9CL_Bc77_Bc01	77	1	K562	Human	3032	3272	1	0.887436
9CL_Bc77_Bc02	43003	41471	96.43	35538	82.64	5459	12.69	37970	30890	0.882962	9CL	Bc77_Bc02	9CL_Bc77_Bc02	77	2	K562	Human	4677	5361	1	0.886286
9CL_Bc77_Bc03	47445	45559	96.02	39206	82.63	5537	11.67	41702	34762	0.878955	9CL	Bc77_Bc03	9CL_Bc77_Bc03	77	3	K562	Human	4893	5642	1	0.891886
9CL_Bc77_Bc04	82496	78863	95.59	68097	82.54	9985	12.1	71839	58248	0.870818	9CL	Bc77_Bc04	9CL_Bc77_Bc04	77	4	K562	Human	6263	7549	1	0.946663
9CL_Bc77_Bc05	54969	51008	92.79	43994	80.03	6763	12.3	45260	37215	0.823373	9CL	Bc77_Bc05	9CL_Bc77_Bc05	77	5	K562	Human	5307	6201	1	0.917725
9CL_Bc77_Bc06	5158	4736	91.81	4072	78.94	548	10.62	4130	3925	0.800698	9CL	Bc77_Bc06	9CL_Bc77_Bc06	77	6	K562	Human	1196	1226	0	0.893129
9CL_Bc77_Bc07	4500	4303	95.62	3749	83.31	542	12.04	3882	3677	0.862667	9CL	Bc77_Bc07	9CL_Bc77_Bc07	77	7	K562	Human	1129	1163	0	0.890938
9CL_Bc77_Bc08	4757	4567	96	3575	75.15	435	9.14	3616	3471	0.760143	9CL	Bc77_Bc08	9CL_Bc77_Bc08	77	8	K562	Human	1210	1251	0	0.945868
9CL_Bc77_Bc09	71300	68380	95.9	59196	83.02	8633	12.1	62276	50325	0.873436	9CL	Bc77_Bc09	9CL_Bc77_Bc09	77	9	K562	Human	5653	6667	1	0.89966
9CL_Bc77_Bc10	111676	106529	95.39	91598	82.02	12907	11.55	98878	76390	0.885401	9CL	Bc77_Bc10	9CL_Bc77_Bc10	77	10	K562	Human	6401	7948	1	0.936846
9CL_Bc77_Bc11	216811	203508	93.86	174154	80.32	24769	11.42	189641	144221	0.874683	9CL	Bc77_Bc11	9CL_Bc77_Bc11	77	11	K562	Human	7905	10397	1	0.938054
9CL_Bc77_Bc12	143401	136295	95.04	117651	82.04	16804	11.71	124707	100540	0.869638	9CL	Bc77_Bc12	9CL_Bc77_Bc12	77	12	K562	Human	7397	9482	1	0.925189
9CL_Bc77_Bc13	122513	116681	95.23	100630	82.13	15106	12.33	106697	83865	0.870903	9CL	Bc77_Bc13	9CL_Bc77_Bc13	77	13	K562	Human	7053	8921	1	0.92615
9CL_Bc77_Bc14	113414	108103	95.31	92690	81.72	13114	11.56	99737	79417	0.879406	9CL	Bc77_Bc14	9CL_Bc77_Bc14	77	14	K562	Human	6677	8307	1	0.890356
9CL_Bc77_Bc15	128845	123305	95.7	107420	83.37	15196	11.79	113275	85973	0.879157	9CL	Bc77_Bc15	9CL_Bc77_Bc15	77	15	K562	Human	7150	9047	1	0.930093
9CL_Bc77_Bc16	85174	82117	96.41	70575	82.85	10410	12.22	74862	60480	0.87893	9CL	Bc77_Bc16	9CL_Bc77_Bc16	77	16	K562	Human	6142	7578	1	0.883283
9CL_Bc77_Bc17	89454	85422	95.49	73788	82.48	10886	12.16	76648	58924	0.856843	9CL	Bc77_Bc17	9CL_Bc77_Bc17	77	17	K562	Human	6414	7798	1	0.933427
9CL_Bc77_Bc18	3088	2972	96.24	2585	83.71	342	11.07	2637	2479	0.853951	9CL	Bc77_Bc18	9CL_Bc77_Bc18	77	18	K562	Human	834	852	0	0.928043
9CL_Bc77_Bc19	3119	3026	97.01	2606	83.55	351	11.25	2722	2562	0.872716	9CL	Bc77_Bc19	9CL_Bc77_Bc19	77	19	K562	Human	805	813	0	0.938366
9CL_Bc77_Bc20	100385	89421	89.07	77010	76.71	12140	12.09	78702	61858	0.784002	9CL	Bc77_Bc20	9CL_Bc77_Bc20	77	20	K562	Human	6394	7802	1	0.926112
9CL_Bc77_Bc21	26708	25760	96.45	22177	83.03	3202	11.98	23427	19527	0.877153	9CL	Bc77_Bc21	9CL_Bc77_Bc21	77	21	K562	Human	3798	4237	1	0.880011
9CL_Bc77_Bc22	3747	3671	97.97	3128	83.48	466	12.43	3212	3006	0.857219	9CL	Bc77_Bc22	9CL_Bc77_Bc22	77	22	K562	Human	891	908	0	0.924469
9CL_Bc77_Bc23	75924	72497	95.48	62654	82.52	9109	11.99	65888	54090	0.867815	9CL	Bc77_Bc23	9CL_Bc77_Bc23	77	23	K562	Human	6070	7375	1	0.941588
9CL_Bc77_Bc24	42438	40732	95.98	35099	82.7	5246	12.36	37025	29597	0.872449	9CL	Bc77_Bc24	9CL_Bc77_Bc24	77	24	K562	Human	4387	5049	1	0.893184
9CL_Bc77_Bc25	208647	194124	93.03	168635	80.82	25597	12.26	175045	133432	0.838953	9CL	Bc77_Bc25	9CL_Bc77_Bc25	77	25	K562	Human	8309	11094	1	0.921789
9CL_Bc77_Bc26	181925	168899	92.83	145989	80.24	22490	12.36	152007	120493	0.835548	9CL	Bc77_Bc26	9CL_Bc77_Bc26	77	26	K562	Human	8182	11028	1	0.915815
9CL_Bc77_Bc27	4236	4094	96.64	3523	83.16	465	10.97	3707	3393	0.875118	9CL	Bc77_Bc27	9CL_Bc77_Bc27	77	27	K562	Human	871	889	0	0.929962
9CL_Bc77_Bc28	175432	165830	94.52	142594	81.28	20692	11.79	151379	111513	0.862893	9CL	Bc77_Bc28	9CL_Bc77_Bc28	77	28	K562	Human	7672	10045	1	0.950232
9CL_Bc77_Bc29	143613	136164	94.81	117399	81.74	17522	12.2	122722	94361	0.854533	9CL	Bc77_Bc29	9CL_Bc77_Bc29	77	29	K562	Human	7509	9663	1	0.93214
9CL_Bc77_Bc30	191281	176550	92.29	151401	79.15	21426	11.2	158981	121472	0.831138	9CL	Bc77_Bc30	9CL_Bc77_Bc30	77	30	K562	Human	7867	10437	1	0.929956
9CL_Bc77_Bc31	89137	84290	94.56	73283	82.21	11984	13.44	74406	58940	0.834738	9CL	Bc77_Bc31	9CL_Bc77_Bc31	77	31	K562	Human	6668	8159	1	0.903928
9CL_Bc77_Bc32	95677	86969	90.89	74860	78.24	10961	11.45	78993	62483	0.825622	9CL	Bc77_Bc32	9CL_Bc77_Bc32	77	32	K562	Human	6205	7572	1	0.918446
9CL_Bc78_Bc01	77467	70995	91.64	61059	78.81	9061	11.69	63539	52778	0.820207	9CL	Bc78_Bc01	9CL_Bc78_Bc01	78	1	K562	Human	5674	6763	1	0.867349
9CL_Bc78_Bc02	47136	44377	94.14	37726	80.03	5300	11.24	40782	31642	0.865199	9CL	Bc78_Bc02	9CL_Bc78_Bc02	78	2	K562	Human	4080	4636	1	0.901176
9CL_Bc78_Bc03	78387	74726	95.32	64288	82.01	9236	11.78	68339	54649	0.871815	9CL	Bc78_Bc03	9CL_Bc78_Bc03	78	3	K562	Human	5881	7108	1	0.90276
9CL_Bc78_Bc04	91693	85726	93.49	73791	80.47	10849	11.83	78386	64681	0.854874	9CL	Bc78_Bc04	9CL_Bc78_Bc04	78	4	K562	Human	6172	7537	1	0.910378
9CL_Bc78_Bc05	129418	120296	92.95	103357	79.86	15466	11.95	109233	83998	0.844033	9CL	Bc78_Bc05	9CL_Bc78_Bc05	78	5	K562	Human	6780	8243	1	0.901061
9CL_Bc78_Bc06	139427	118774	85.18	102773	73.71	16665	11.95	104492	83031	0.749439	9CL	Bc78_Bc06	9CL_Bc78_Bc06	78	6	K562	Human	7730	9784	1	0.891736
9CL_Bc78_Bc07	72453	67670	93.39	58403	80.6	8909	12.29	61156	49391	0.844078	9CL	Bc78_Bc07	9CL_Bc78_Bc07	78	7	K562	Human	5730	6771	1	0.936335
9CL_Bc78_Bc08	4343	4205	96.82	3586	82.56	467	10.75	3676	3484	0.84642	9CL	Bc78_Bc08	9CL_Bc78_Bc08	78	8	K562	Human	1043	1077	0	0.916227
9CL_Bc78_Bc09	126293	114247	90.46	99026	78.4	15336	12.14	102186	80999	0.809118	9CL	Bc78_Bc09	9CL_Bc78_Bc09	78	9	K562	Human	7039	8882	1	0.958401
9CL_Bc78_Bc10	84132	77916	92.61	67246	79.92	10541	12.52	70301	56890	0.835604	9CL	Bc78_Bc10	9CL_Bc78_Bc10	78	10	K562	Human	6076	7341	1	0.883642
9CL_Bc78_Bc11	126544	116501	92.06	100126	79.12	15865	12.53	103908	86044	0.821122	9CL	Bc78_Bc11	9CL_Bc78_Bc11	78	11	K562	Human	7190	9209	1	0.924806
9CL_Bc78_Bc12	69040	64453	93.35	55859	80.9	8576	12.42	56124	47404	0.81292	9CL	Bc78_Bc12	9CL_Bc78_Bc12	78	12	K562	Human	6298	7527	1	0.923616
9CL_Bc78_Bc13	118450	110761	93.5	95504	80.62	14402	12.15	100833	78037	0.851271	9CL	Bc78_Bc13	9CL_Bc78_Bc13	78	13	K562	Human	6596	8296	1	0.951297
9CL_Bc78_Bc14	50473	47412	93.93	40785	80.8	6229	12.34	42302	35657	0.838111	9CL	Bc78_Bc14	9CL_Bc78_Bc14	78	14	K562	Human	5203	6025	1	0.92229
9CL_Bc78_Bc15	38248	35429	92.62	30883	80.74	4504	11.77	32271	26840	0.84373	9CL	Bc78_Bc15	9CL_Bc78_Bc15	78	15	K562	Human	4377	4945	1	0.883981
9CL_Bc78_Bc16	185542	165135	89	141786	76.41	22147	11.93	148250	115947	0.79901	9CL	Bc78_Bc16	9CL_Bc78_Bc16	78	16	K562	Human	7914	10325	1	0.948767
9CL_Bc78_Bc17	82793	76959	92.95	65877	79.56	9357	11.3	69934	54041	0.844685	9CL	Bc78_Bc17	9CL_Bc78_Bc17	78	17	K562	Human	5874	6986	1	0.901747
9CL_Bc78_Bc18	90583	84108	92.85	72323	79.84	11201	12.36	75584	60879	0.834417	9CL	Bc78_Bc18	9CL_Bc78_Bc18	78	18	K562	Human	6392	7820	1	0.888007
9CL_Bc78_Bc19	81336	74301	91.35	64133	78.84	10263	12.61	66010	53824	0.811572	9CL	Bc78_Bc19	9CL_Bc78_Bc19	78	19	K562	Human	6031	7340	1	0.932641
9CL_Bc78_Bc20	62983	58964	93.61	50814	80.67	7851	12.46	53176	43097	0.844291	9CL	Bc78_Bc20	9CL_Bc78_Bc20	78	20	K562	Human	5454	6509	1	0.931293
9CL_Bc78_Bc21	130811	119280	91.18	102777	78.56	16034	12.25	106946	84489	0.817561	9CL	Bc78_Bc21	9CL_Bc78_Bc21	78	21	K562	Human	7246	9239	1	0.915162
9CL_Bc78_Bc22	50658	47586	93.93	40968	80.87	6340	12.51	42843	34929	0.84573	9CL	Bc78_Bc22	9CL_Bc78_Bc22	78	22	K562	Human	4982	5767	1	0.877551
9CL_Bc78_Bc23	71505	67385	94.23	58021	81.14	8242	11.52	61217	51181	0.856122	9CL	Bc78_Bc23	9CL_Bc78_Bc23	78	23	K562	Human	5972	7093	1	0.838518
9CL_Bc78_Bc24	86906	79020	90.92	68076	78.33	10873	12.51	71178	57533	0.819023	9CL	Bc78_Bc24	9CL_Bc78_Bc24	78	24	K562	Human	6318	7666	1	0.924284
9CL_Bc78_Bc25	32936	31713	96.28	27473	83.41	3964	12.03	28822	23513	0.875091	9CL	Bc78_Bc25	9CL_Bc78_Bc25	78	25	K562	Human	3819	4318	1	0.897165
9CL_Bc78_Bc26	65043	61986	95.3	53211	81.8	8078	12.41	56963	46737	0.875774	9CL	Bc78_Bc26	9CL_Bc78_Bc26	78	26	K562	Human	5539	6580	1	0.906353
9CL_Bc78_Bc27	53052	50914	95.96	43718	82.4	6212	11.7	46675	38533	0.879797	9CL	Bc78_Bc27	9CL_Bc78_Bc27	78	27	K562	Human	5127	5987	1	0.898651
9CL_Bc78_Bc28	56796	53768	94.66	46407	81.7	6987	12.3	48969	40639	0.862191	9CL	Bc78_Bc28	9CL_Bc78_Bc28	78	28	K562	Human	5267	6162	1	0.905765
9CL_Bc78_Bc29	56269	53782	95.58	46241	82.17	6826	12.13	49280	40758	0.875793	9CL	Bc78_Bc29	9CL_Bc78_Bc29	78	29	K562	Human	5196	6130	1	0.892018
9CL_Bc78_Bc30	91694	88106	96.08	75558	82.4	10642	11.6	79816	64505	0.87046	9CL	Bc78_Bc30	9CL_Bc78_Bc30	78	30	K562	Human	6044	7331	1	0.896384
9CL_Bc78_Bc31	52530	49794	94.79	42753	81.38	6260	11.91	45798	36761	0.871845	9CL	Bc78_Bc31	9CL_Bc78_Bc31	78	31	K562	Human	4716	5521	1	0.898138
9CL_Bc78_Bc32	3585	3499	97.6	2991	83.43	429	11.96	3150	2904	0.878661	9CL	Bc78_Bc32	9CL_Bc78_Bc32	78	32	K562	Human	886	904	0	0.907216
9CL_Bc79_Bc01	77826	73754	94.76	63563	81.67	8905	11.44	66655	53110	0.856462	9CL	Bc79_Bc01	9CL_Bc79_Bc01	79	1	K562	Human	5757	6916	1	0.891808
9CL_Bc79_Bc02	63590	60864	95.71	52117	81.95	7399	11.63	55018	43689	0.865199	9CL	Bc79_Bc02	9CL_Bc79_Bc02	79	2	K562	Human	5350	6319	1	0.897408
9CL_Bc79_Bc03	73009	69003	94.51	59506	81.5	8060	11.03	60840	50655	0.833322	9CL	Bc79_Bc03	9CL_Bc79_Bc03	79	3	K562	Human	6187	7443	1	0.87952
9CL_Bc79_Bc04	49115	46336	94.34	39921	81.28	5616	11.43	41540	35918	0.84577	9CL	Bc79_Bc04	9CL_Bc79_Bc04	79	4	K562	Human	5344	6243	1	0.900775
9CL_Bc79_Bc05	81860	67539	82.5	58290	71.2	8903	10.87	57637	47645	0.704092	9CL	Bc79_Bc05	9CL_Bc79_Bc05	79	5	K562	Human	6471	7662	1	0.848211
9CL_Bc79_Bc06	4982	4867	97.69	4186	84.02	584	11.72	4326	3859	0.868326	9CL	Bc79_Bc06	9CL_Bc79_Bc06	79	6	K562	Human	976	1004	0	0.882303
9CL_Bc79_Bc07	198377	183922	92.71	159443	80.37	23075	11.63	164863	125319	0.831059	9CL	Bc79_Bc07	9CL_Bc79_Bc07	79	7	K562	Human	8279	11027	1	0.900582
9CL_Bc79_Bc08	69780	66012	94.6	56803	81.4	8058	11.54	58967	48052	0.845042	9CL	Bc79_Bc08	9CL_Bc79_Bc08	79	8	K562	Human	5867	7052	1	0.911449
9CL_Bc79_Bc09	97211	92468	95.12	79853	82.14	11250	11.57	83356	67136	0.857475	9CL	Bc79_Bc09	9CL_Bc79_Bc09	79	9	K562	Human	6249	7665	1	0.868202
9CL_Bc79_Bc10	135655	127995	94.35	110450	81.41	16126	11.88	113311	89086	0.835288	9CL	Bc79_Bc10	9CL_Bc79_Bc10	79	10	K562	Human	7221	9475	1	0.930428
9CL_Bc79_Bc11	66149	63620	96.17	54583	82.51	7531	11.38	57772	48621	0.873362	9CL	Bc79_Bc11	9CL_Bc79_Bc11	79	11	K562	Human	5482	6495	1	0.901297
9CL_Bc79_Bc12	82336	78738	95.63	67619	82.12	8998	10.92	70739	55637	0.85915	9CL	Bc79_Bc12	9CL_Bc79_Bc12	79	12	K562	Human	5819	7007	1	0.908024
9CL_Bc79_Bc13	71615	68577	95.75	59251	82.73	8431	11.77	61128	47605	0.853564	9CL	Bc79_Bc13	9CL_Bc79_Bc13	79	13	K562	Human	5661	6828	1	0.913346
9CL_Bc79_Bc14	33932	32426	95.56	27822	81.99	3785	11.15	29659	24771	0.874072	9CL	Bc79_Bc14	9CL_Bc79_Bc14	79	14	K562	Human	3851	4330	1	0.87789
9CL_Bc79_Bc15	68545	65832	96.04	57132	83.34	7849	11.45	59755	46959	0.871763	9CL	Bc79_Bc15	9CL_Bc79_Bc15	79	15	K562	Human	5635	6715	1	0.894004
9CL_Bc79_Bc16	62056	59711	96.22	51159	82.44	7046	11.35	54303	44457	0.875064	9CL	Bc79_Bc16	9CL_Bc79_Bc16	79	16	K562	Human	5349	6296	1	0.872317
9CL_Bc79_Bc17	44715	43204	96.62	37093	82.95	4916	10.99	39101	31057	0.874449	9CL	Bc79_Bc17	9CL_Bc79_Bc17	79	17	K562	Human	4539	5250	1	0.89108
9CL_Bc79_Bc18	55202	52936	95.89	45416	82.27	6352	11.5	47810	38838	0.866092	9CL	Bc79_Bc18	9CL_Bc79_Bc18	79	18	K562	Human	5098	5963	1	0.905591
9CL_Bc79_Bc19	3148	3086	98.03	2656	84.37	387	12.29	2773	2534	0.880877	9CL	Bc79_Bc19	9CL_Bc79_Bc19	79	19	K562	Human	671	686	0	0.901252
9CL_Bc79_Bc20	24116	23107	95.81	19857	82.33	2834	11.75	20484	16717	0.849395	9CL	Bc79_Bc20	9CL_Bc79_Bc20	79	20	K562	Human	3406	3778	1	0.904485
9CL_Bc79_Bc21	2922	2825	96.68	2423	82.92	315	10.78	2523	2297	0.86345	9CL	Bc79_Bc21	9CL_Bc79_Bc21	79	21	K562	Human	551	554	0	0.909842
9CL_Bc79_Bc22	60361	57206	94.77	49223	81.54	6920	11.46	51526	41872	0.853631	9CL	Bc79_Bc22	9CL_Bc79_Bc22	79	22	K562	Human	5271	6275	1	0.888114
9CL_Bc79_Bc23	48217	46106	95.62	39669	82.27	5354	11.1	41351	34449	0.857602	9CL	Bc79_Bc23	9CL_Bc79_Bc23	79	23	K562	Human	4834	5643	1	0.894274
9CL_Bc79_Bc24	31854	29863	93.74	25846	81.13	3700	11.61	26346	22048	0.827086	9CL	Bc79_Bc24	9CL_Bc79_Bc24	79	24	K562	Human	4332	4814	1	0.901472
9CL_Bc79_Bc25	83579	80271	96.04	69450	83.09	9842	11.77	71192	57044	0.851793	9CL	Bc79_Bc25	9CL_Bc79_Bc25	79	25	K562	Human	6013	7321	1	0.88211
9CL_Bc79_Bc26	60458	57814	95.62	49749	82.28	7033	11.63	51388	41205	0.849978	9CL	Bc79_Bc26	9CL_Bc79_Bc26	79	26	K562	Human	5312	6277	1	0.889729
9CL_Bc79_Bc27	61020	58847	96.43	50756	83.17	6978	11.43	53475	42704	0.876352	9CL	Bc79_Bc27	9CL_Bc79_Bc27	79	27	K562	Human	5056	5961	1	0.898536
9CL_Bc79_Bc28	42960	41106	95.68	35495	82.62	5054	11.76	36790	30119	0.856378	9CL	Bc79_Bc28	9CL_Bc79_Bc28	79	28	K562	Human	4597	5328	1	0.914004
9CL_Bc79_Bc29	4339	4249	97.92	3682	84.85	507	11.68	3883	3403	0.894907	9CL	Bc79_Bc29	9CL_Bc79_Bc29	79	29	K562	Human	710	728	0	0.900377
9CL_Bc79_Bc30	91073	87472	96.04	74940	82.28	10186	11.18	77616	62633	0.852239	9CL	Bc79_Bc30	9CL_Bc79_Bc30	79	30	K562	Human	6184	7735	1	0.897119
9CL_Bc79_Bc31	70616	67980	96.26	58574	82.94	8072	11.43	61640	48497	0.87289	9CL	Bc79_Bc31	9CL_Bc79_Bc31	79	31	K562	Human	5479	6501	1	0.887418
9CL_Bc79_Bc32	65505	62824	95.9	53858	82.21	7454	11.37	57059	45098	0.871063	9CL	Bc79_Bc32	9CL_Bc79_Bc32	79	32	K562	Human	5359	6393	1	0.924273
9CL_Bc80_Bc01	69828	67002	95.95	58561	83.86	9873	14.13	55620	32579	0.796529	9CL	Bc80_Bc01	9CL_Bc80_Bc01	80	1	GM12878	Human	4832	5665	1	0.917475
9CL_Bc80_Bc02	78789	74576	94.65	64597	81.98	11126	14.12	62624	33086	0.794832	9CL	Bc80_Bc02	9CL_Bc80_Bc02	80	2	GM12878	Human	4633	5304	1	0.917645
9CL_Bc80_Bc03	70842	67784	95.68	58685	82.83	9285	13.1	60223	35862	0.850103	9CL	Bc80_Bc03	9CL_Bc80_Bc03	80	3	GM12878	Human	4709	5350	1	0.904576
9CL_Bc80_Bc04	49377	47414	96.02	41098	83.23	6712	13.59	41500	25100	0.840472	9CL	Bc80_Bc04	9CL_Bc80_Bc04	80	4	GM12878	Human	3464	3873	1	0.933638
9CL_Bc80_Bc05	152114	145355	95.55	125616	82.58	20217	13.29	130400	70593	0.857252	9CL	Bc80_Bc05	9CL_Bc80_Bc05	80	5	GM12878	Human	6206	7517	1	0.914185
9CL_Bc80_Bc06	105418	99869	94.73	87097	82.62	14088	13.36	85477	46324	0.810839	9CL	Bc80_Bc06	9CL_Bc80_Bc06	80	6	GM12878	Human	5663	6652	1	0.921495
9CL_Bc80_Bc07	114524	109687	95.77	95583	83.46	15564	13.59	97267	53700	0.849315	9CL	Bc80_Bc07	9CL_Bc80_Bc07	80	7	GM12878	Human	5577	6609	1	0.90582
9CL_Bc80_Bc08	67300	64472	95.79	55648	82.68	8622	12.81	56650	30952	0.841753	9CL	Bc80_Bc08	9CL_Bc80_Bc08	80	8	GM12878	Human	4160	4647	1	0.908562
9CL_Bc80_Bc09	35944	34540	96.09	30141	83.85	4755	13.22	30779	17401	0.856304	9CL	Bc80_Bc09	9CL_Bc80_Bc09	80	9	GM12878	Human	3092	3355	1	0.911563
9CL_Bc80_Bc10	93657	90296	96.41	78236	83.53	12492	13.33	81455	42836	0.869716	9CL	Bc80_Bc10	9CL_Bc80_Bc10	80	10	GM12878	Human	5094	5889	1	0.897977
9CL_Bc80_Bc11	43509	42132	96.83	36407	83.67	5638	12.95	37653	23350	0.865407	9CL	Bc80_Bc11	9CL_Bc80_Bc11	80	11	GM12878	Human	3529	3872	1	0.917443
9CL_Bc80_Bc12	167106	160095	95.8	139052	83.21	21545	12.89	143363	79747	0.857917	9CL	Bc80_Bc12	9CL_Bc80_Bc12	80	12	GM12878	Human	6430	7761	1	0.882777
9CL_Bc80_Bc13	144131	138400	96.02	120165	83.37	18803	13.04	125346	63123	0.869667	9CL	Bc80_Bc13	9CL_Bc80_Bc13	80	13	GM12878	Human	5903	7053	1	0.903108
9CL_Bc80_Bc14	48838	47262	96.77	40713	83.36	6041	12.36	43128	23440	0.883083	9CL	Bc80_Bc14	9CL_Bc80_Bc14	80	14	GM12878	Human	3286	3631	1	0.914232
9CL_Bc80_Bc15	62703	60611	96.66	53102	84.68	8000	12.75	54755	28222	0.873244	9CL	Bc80_Bc15	9CL_Bc80_Bc15	80	15	GM12878	Human	4092	4614	1	0.932287
9CL_Bc80_Bc16	66871	63806	95.41	55395	82.83	9574	14.31	53870	29567	0.805581	9CL	Bc80_Bc16	9CL_Bc80_Bc16	80	16	GM12878	Human	4110	4608	1	0.919736
9CL_Bc80_Bc17	151285	142231	94.01	122879	81.22	19543	12.91	124716	61192	0.824378	9CL	Bc80_Bc17	9CL_Bc80_Bc17	80	17	GM12878	Human	6576	7906	1	0.887449
9CL_Bc80_Bc18	86381	83225	96.34	72081	83.44	11672	13.51	73354	39137	0.849191	9CL	Bc80_Bc18	9CL_Bc80_Bc18	80	18	GM12878	Human	4754	5578	1	0.92396
9CL_Bc80_Bc19	55194	52718	95.51	45705	82.8	7659	13.87	46565	26405	0.843661	9CL	Bc80_Bc19	9CL_Bc80_Bc19	80	19	GM12878	Human	3885	4304	1	0.91945
9CL_Bc80_Bc20	44994	42835	95.2	36977	82.18	5772	12.82	38740	20373	0.861004	9CL	Bc80_Bc20	9CL_Bc80_Bc20	80	20	GM12878	Human	3380	3694	1	0.913394
9CL_Bc80_Bc21	38936	36559	93.89	31848	81.79	5481	14.07	30313	17496	0.778534	9CL	Bc80_Bc21	9CL_Bc80_Bc21	80	21	GM12878	Human	3160	3485	1	0.907744
9CL_Bc80_Bc22	7037	6426	91.31	5534	78.64	891	12.66	5744	3825	0.816257	9CL	Bc80_Bc22	9CL_Bc80_Bc22	80	22	GM12878	Human	790	801	0	0.890838
9CL_Bc80_Bc23	68795	64073	93.13	56297	81.83	10153	14.75	50164	28762	0.729181	9CL	Bc80_Bc23	9CL_Bc80_Bc23	80	23	GM12878	Human	4682	5344	1	0.881352
9CL_Bc80_Bc24	21778	20751	95.28	18034	82.8	3136	14.39	17302	10474	0.794471	9CL	Bc80_Bc24	9CL_Bc80_Bc24	80	24	GM12878	Human	2003	2147	1	0.907267
9CL_Bc80_Bc25	42333	40643	96	35491	83.83	5767	13.62	35730	20289	0.844022	9CL	Bc80_Bc25	9CL_Bc80_Bc25	80	25	GM12878	Human	3206	3516	1	0.887952
9CL_Bc80_Bc26	60856	57596	94.64	50159	82.42	8499	13.96	50055	27295	0.822515	9CL	Bc80_Bc26	9CL_Bc80_Bc26	80	26	GM12878	Human	4446	4996	1	0.902338
9CL_Bc80_Bc27	84160	80795	96	70149	83.35	10992	13.06	71819	37341	0.853363	9CL	Bc80_Bc27	9CL_Bc80_Bc27	80	27	GM12878	Human	4605	5218	1	0.893385
9CL_Bc80_Bc28	30606	28479	93.05	24726	80.78	4081	13.33	23226	13278	0.758871	9CL	Bc80_Bc28	9CL_Bc80_Bc28	80	28	GM12878	Human	2517	2714	1	0.86984
9CL_Bc80_Bc29	57992	55675	96	48447	83.54	7651	13.19	49977	27572	0.861791	9CL	Bc80_Bc29	9CL_Bc80_Bc29	80	29	GM12878	Human	4193	4668	1	0.892957
9CL_Bc80_Bc30	61102	58459	95.67	50548	82.72	7762	12.7	50883	29500	0.832755	9CL	Bc80_Bc30	9CL_Bc80_Bc30	80	30	GM12878	Human	4076	4563	1	0.912094
9CL_Bc80_Bc31	69881	66774	95.55	58005	83	9360	13.39	59567	31108	0.852406	9CL	Bc80_Bc31	9CL_Bc80_Bc31	80	31	GM12878	Human	4419	4937	1	0.911212
9CL_Bc80_Bc32	41253	39406	95.52	34120	82.7	5454	13.22	34520	18324	0.836788	9CL	Bc80_Bc32	9CL_Bc80_Bc32	80	32	GM12878	Human	3356	3673	1	0.906587
9CL_Bc81_Bc01	41338	40081	96.95	34828	84.25	5539	13.39	35131	20904	0.849848	9CL	Bc81_Bc01	9CL_Bc81_Bc01	81	1	GM12878	Human	3174	3482	1	0.916197
9CL_Bc81_Bc02	129918	125210	96.37	108515	83.52	17912	13.78	111583	56003	0.858873	9CL	Bc81_Bc02	9CL_Bc81_Bc02	81	2	GM12878	Human	6207	7449	1	0.933041
9CL_Bc81_Bc03	51700	49661	96.05	43143	83.44	6697	12.95	43126	27341	0.834159	9CL	Bc81_Bc03	9CL_Bc81_Bc03	81	3	GM12878	Human	4170	4703	1	0.927629
9CL_Bc81_Bc04	74407	71858	96.57	62875	84.5	10143	13.63	62805	37193	0.844074	9CL	Bc81_Bc04	9CL_Bc81_Bc04	81	4	GM12878	Human	4859	5546	1	0.933609
9CL_Bc81_Bc05	37462	36167	96.54	31500	84.08	5140	13.72	30841	18942	0.823261	9CL	Bc81_Bc05	9CL_Bc81_Bc05	81	5	GM12878	Human	3233	3563	1	0.921988
9CL_Bc81_Bc06	50432	48891	96.94	42566	84.4	6778	13.43	41509	23668	0.823069	9CL	Bc81_Bc06	9CL_Bc81_Bc06	81	6	GM12878	Human	3688	4053	1	0.915178
9CL_Bc81_Bc07	110520	106469	96.33	93104	84.24	15144	13.7	94706	52817	0.856913	9CL	Bc81_Bc07	9CL_Bc81_Bc07	81	7	GM12878	Human	5913	6941	1	0.896022
9CL_Bc81_Bc08	83895	79056	94.23	68725	81.91	11173	13.31	67567	38072	0.805376	9CL	Bc81_Bc08	9CL_Bc81_Bc08	81	8	GM12878	Human	5078	5792	1	0.886239
9CL_Bc81_Bc09	81670	78732	96.4	68830	84.27	10741	13.15	70693	38379	0.865593	9CL	Bc81_Bc09	9CL_Bc81_Bc09	81	9	GM12878	Human	4829	5502	1	0.917237
9CL_Bc81_Bc10	64214	62345	97.08	54192	84.39	8581	13.36	56360	30456	0.87769	9CL	Bc81_Bc10	9CL_Bc81_Bc10	81	10	GM12878	Human	4068	4634	1	0.93089
9CL_Bc81_Bc11	26257	25507	97.14	22322	85.01	3563	13.56	21925	14571	0.835015	9CL	Bc81_Bc11	9CL_Bc81_Bc11	81	11	GM12878	Human	2782	3012	1	0.926626
9CL_Bc81_Bc12	48267	46494	96.32	40538	83.98	6410	13.28	40622	24167	0.84161	9CL	Bc81_Bc12	9CL_Bc81_Bc12	81	12	GM12878	Human	3738	4097	1	0.917534
9CL_Bc81_Bc13	55921	53691	96.01	46782	83.65	7530	13.46	46611	25592	0.833515	9CL	Bc81_Bc13	9CL_Bc81_Bc13	81	13	GM12878	Human	4110	4603	1	0.919278
9CL_Bc81_Bc14	64249	62096	96.64	53813	83.75	8526	13.27	55182	30607	0.858877	9CL	Bc81_Bc14	9CL_Bc81_Bc14	81	14	GM12878	Human	4127	4684	1	0.919334
9CL_Bc81_Bc15	87719	84193	95.98	73890	84.23	11649	13.27	75380	38907	0.859335	9CL	Bc81_Bc15	9CL_Bc81_Bc15	81	15	GM12878	Human	5170	5926	1	0.915747
9CL_Bc81_Bc16	29690	28912	97.37	25040	84.33	4145	13.96	25276	14952	0.85133	9CL	Bc81_Bc16	9CL_Bc81_Bc16	81	16	GM12878	Human	2783	3009	1	0.928339
9CL_Bc81_Bc17	52672	51074	96.96	44414	84.32	7103	13.48	44109	23060	0.837428	9CL	Bc81_Bc17	9CL_Bc81_Bc17	81	17	GM12878	Human	3878	4324	1	0.901917
9CL_Bc81_Bc18	49881	48087	96.4	41855	83.9	7404	14.84	39539	21466	0.792667	9CL	Bc81_Bc18	9CL_Bc81_Bc18	81	18	GM12878	Human	3581	3977	1	0.883497
9CL_Bc81_Bc19	83561	80059	95.8	69732	83.45	11322	13.54	70125	39333	0.839207	9CL	Bc81_Bc19	9CL_Bc81_Bc19	81	19	GM12878	Human	5055	5817	1	0.91648
9CL_Bc81_Bc20	49166	47453	96.51	41182	83.76	6658	13.54	41214	21363	0.838262	9CL	Bc81_Bc20	9CL_Bc81_Bc20	81	20	GM12878	Human	3542	3905	1	0.925963
9CL_Bc81_Bc21	66297	63872	96.34	55448	83.63	9004	13.58	55479	30506	0.836825	9CL	Bc81_Bc21	9CL_Bc81_Bc21	81	21	GM12878	Human	4317	4874	1	0.90389
9CL_Bc81_Bc22	101782	98511	96.78	85663	84.16	13143	12.91	88391	47328	0.868434	9CL	Bc81_Bc22	9CL_Bc81_Bc22	81	22	GM12878	Human	5365	6263	1	0.919759
9CL_Bc81_Bc23	82355	79334	96.33	69328	84.18	11356	13.78	67359	37877	0.81791	9CL	Bc81_Bc23	9CL_Bc81_Bc23	81	23	GM12878	Human	4600	5349	1	0.921194
9CL_Bc81_Bc24	82805	79512	96.02	69152	83.51	10865	13.12	70965	38715	0.857013	9CL	Bc81_Bc24	9CL_Bc81_Bc24	81	24	GM12878	Human	4746	5480	1	0.956355
9CL_Bc81_Bc25	92892	90170	97.06	78948	84.98	12223	13.15	80228	44559	0.86367	9CL	Bc81_Bc25	9CL_Bc81_Bc25	81	25	GM12878	Human	5303	6146	1	0.909282
9CL_Bc81_Bc26	54831	52954	96.57	46061	84	7355	13.41	46094	24740	0.840656	9CL	Bc81_Bc26	9CL_Bc81_Bc26	81	26	GM12878	Human	3969	4432	1	0.911518
9CL_Bc81_Bc27	90373	87605	96.93	76141	84.25	11735	12.98	77772	40694	0.860567	9CL	Bc81_Bc27	9CL_Bc81_Bc27	81	27	GM12878	Human	4794	5552	1	0.930825
9CL_Bc81_Bc28	66685	63825	95.71	55513	83.24	8947	13.41	55215	29532	0.827997	9CL	Bc81_Bc28	9CL_Bc81_Bc28	81	28	GM12878	Human	4092	4599	1	0.933208
9CL_Bc81_Bc29	6410	5834	91.01	5080	79.25	721	11.24	4456	3253	0.695164	9CL	Bc81_Bc29	9CL_Bc81_Bc29	81	29	GM12878	Human	771	793	0	0.897671
9CL_Bc81_Bc30	109188	105419	96.54	91409	83.71	13535	12.39	94872	53366	0.868887	9CL	Bc81_Bc30	9CL_Bc81_Bc30	81	30	GM12878	Human	5449	6362	1	0.923047
9CL_Bc81_Bc31	51822	50135	96.74	43887	84.68	7122	13.74	44185	24069	0.85263	9CL	Bc81_Bc31	9CL_Bc81_Bc31	81	31	GM12878	Human	3903	4307	1	0.895336
9CL_Bc81_Bc32	191230	183028	95.71	158738	83	25187	13.17	162046	77870	0.847388	9CL	Bc81_Bc32	9CL_Bc81_Bc32	81	32	GM12878	Human	7024	8791	1	0.898462
9CL_Bc82_Bc01	49746	48189	96.87	41586	83.59	6421	12.9	43236	26446	0.869135	9CL	Bc82_Bc01	9CL_Bc82_Bc01	82	1	GM12878	Human	3758	4199	1	0.887964
9CL_Bc82_Bc02	86732	83058	95.76	71615	82.57	11685	13.47	72495	40323	0.835851	9CL	Bc82_Bc02	9CL_Bc82_Bc02	82	2	GM12878	Human	4845	5578	1	0.909209
9CL_Bc82_Bc03	90058	87103	96.71	75272	83.58	11771	13.07	78708	46366	0.87397	9CL	Bc82_Bc03	9CL_Bc82_Bc03	82	3	GM12878	Human	5619	6509	1	0.880706
9CL_Bc82_Bc04	127641	122866	96.25	106211	83.21	16465	12.89	110631	69211	0.866736	9CL	Bc82_Bc04	9CL_Bc82_Bc04	82	4	GM12878	Human	6388	7812	1	0.938565
9CL_Bc82_Bc05	84809	80897	95.38	69851	82.36	11342	13.37	71312	42978	0.840854	9CL	Bc82_Bc05	9CL_Bc82_Bc05	82	5	GM12878	Human	5290	6071	1	0.905647
9CL_Bc82_Bc06	93971	88691	94.38	77012	81.95	12710	13.52	75979	44555	0.808537	9CL	Bc82_Bc06	9CL_Bc82_Bc06	82	6	GM12878	Human	5580	6517	1	0.89944
9CL_Bc82_Bc07	95124	90353	94.98	78421	82.44	12933	13.59	79264	47107	0.83327	9CL	Bc82_Bc07	9CL_Bc82_Bc07	82	7	GM12878	Human	5420	6331	1	0.901281
9CL_Bc82_Bc08	96865	91099	94.04	79140	81.7	12876	13.29	78328	46394	0.808631	9CL	Bc82_Bc08	9CL_Bc82_Bc08	82	8	GM12878	Human	5731	6731	1	0.900336
9CL_Bc82_Bc09	93099	89068	95.67	77587	83.33	12058	12.95	79478	45192	0.853693	9CL	Bc82_Bc09	9CL_Bc82_Bc09	82	9	GM12878	Human	5382	6385	1	0.884073
9CL_Bc82_Bc10	38538	36937	95.84	32203	83.56	5315	13.79	31851	19307	0.826483	9CL	Bc82_Bc10	9CL_Bc82_Bc10	82	10	GM12878	Human	3914	4299	1	0.912622
9CL_Bc82_Bc11	26317	25588	97.22	21990	83.55	3392	12.88	22503	15269	0.855075	9CL	Bc82_Bc11	9CL_Bc82_Bc11	82	11	GM12878	Human	2596	2775	1	0.9075
9CL_Bc82_Bc12	64932	62202	95.79	53840	82.91	8596	13.23	54056	33462	0.832502	9CL	Bc82_Bc12	9CL_Bc82_Bc12	82	12	GM12878	Human	4522	5116	1	0.908248
9CL_Bc82_Bc13	52099	50718	97.34	43811	84.09	6882	13.2	45991	25956	0.882762	9CL	Bc82_Bc13	9CL_Bc82_Bc13	82	13	GM12878	Human	3991	4421	1	0.89399
9CL_Bc82_Bc14	67790	65332	96.37	56695	83.63	9139	13.48	57728	34316	0.851571	9CL	Bc82_Bc14	9CL_Bc82_Bc14	82	14	GM12878	Human	4927	5587	1	0.904705
9CL_Bc82_Bc15	33378	32212	96.5	28382	85.03	4589	13.74	28159	16674	0.84364	9CL	Bc82_Bc15	9CL_Bc82_Bc15	82	15	GM12878	Human	3458	3769	1	0.912101
9CL_Bc82_Bc16	3584	3507	97.85	2968	82.81	459	12.8	3175	2473	0.885882	9CL	Bc82_Bc16	9CL_Bc82_Bc16	82	16	GM12878	Human	618	627	0	0.940204
9CL_Bc82_Bc17	36153	35119	97.13	30329	83.89	4487	12.41	30638	17011	0.847454	9CL	Bc82_Bc17	9CL_Bc82_Bc17	82	17	GM12878	Human	3056	3337	1	0.90313
9CL_Bc82_Bc18	46226	44628	96.54	38617	83.53	6012	13	39235	23750	0.848765	9CL	Bc82_Bc18	9CL_Bc82_Bc18	82	18	GM12878	Human	3988	4431	1	0.918756
9CL_Bc82_Bc19	40215	38224	95.04	33236	82.64	5691	14.15	32991	20096	0.820366	9CL	Bc82_Bc19	9CL_Bc82_Bc19	82	19	GM12878	Human	3587	3970	1	0.919412
9CL_Bc82_Bc20	97544	94322	96.69	81553	83.6	12686	13	84736	44755	0.868695	9CL	Bc82_Bc20	9CL_Bc82_Bc20	82	20	GM12878	Human	5252	6099	1	0.918731
9CL_Bc82_Bc21	24683	23488	95.15	20535	83.19	3567	14.45	18839	11824	0.763238	9CL	Bc82_Bc21	9CL_Bc82_Bc21	82	21	GM12878	Human	2746	2962	1	0.930818
9CL_Bc82_Bc22	60871	58954	96.85	50947	83.69	8056	13.23	52970	30768	0.870201	9CL	Bc82_Bc22	9CL_Bc82_Bc22	82	22	GM12878	Human	4443	5003	1	0.883778
9CL_Bc82_Bc23	65353	62788	96.07	54198	82.93	8160	12.48	56705	33738	0.867672	9CL	Bc82_Bc23	9CL_Bc82_Bc23	82	23	GM12878	Human	4529	5158	1	0.91241
9CL_Bc82_Bc24	46483	44526	95.78	38505	82.83	6160	13.25	39451	23654	0.848719	9CL	Bc82_Bc24	9CL_Bc82_Bc24	82	24	GM12878	Human	4003	4465	1	0.8862
9CL_Bc82_Bc25	48467	46636	96.22	40799	84.17	6788	14	39987	24321	0.825036	9CL	Bc82_Bc25	9CL_Bc82_Bc25	82	25	GM12878	Human	4022	4469	1	0.921344
9CL_Bc82_Bc26	42544	41262	96.98	35764	84.06	5634	13.24	37017	21047	0.870087	9CL	Bc82_Bc26	9CL_Bc82_Bc26	82	26	GM12878	Human	3647	4031	1	0.90379
9CL_Bc82_Bc27	50924	49322	96.85	42743	83.93	6555	12.87	43790	24871	0.859909	9CL	Bc82_Bc27	9CL_Bc82_Bc27	82	27	GM12878	Human	3891	4353	1	0.879536
9CL_Bc82_Bc28	26681	25706	96.34	22266	83.45	3535	13.24	22158	13215	0.830479	9CL	Bc82_Bc28	9CL_Bc82_Bc28	82	28	GM12878	Human	2730	2939	1	0.898679
9CL_Bc82_Bc29	81652	78072	95.61	67754	82.97	11124	13.62	68423	39308	0.837983	9CL	Bc82_Bc29	9CL_Bc82_Bc29	82	29	GM12878	Human	5418	6280	1	0.895167
9CL_Bc82_Bc30	31553	29942	94.89	26121	82.78	4488	14.22	23149	15430	0.733654	9CL	Bc82_Bc30	9CL_Bc82_Bc30	82	30	GM12878	Human	2948	3229	1	0.927664
9CL_Bc82_Bc31	3628	3532	97.35	3029	83.48	456	12.56	3213	2529	0.885612	9CL	Bc82_Bc31	9CL_Bc82_Bc31	82	31	GM12878	Human	666	679	0	0.927057
9CL_Bc82_Bc32	53272	51286	96.27	44496	83.52	7034	13.2	45247	25078	0.849358	9CL	Bc82_Bc32	9CL_Bc82_Bc32	82	32	GM12878	Human	4333	4810	1	0.886831
9CL_Bc53_Bc01	39643	35969	90.73	31045	78.31	4485	11.31	31369	23051	0.791287	9CL	Bc53_Bc01	9CL_Bc53_Bc01	53	1	AtT20	Mouse	4769	5188	1	0.910245
9CL_Bc53_Bc02	119375	104047	87.15	89199	74.72	13177	11.03	93485	61194	0.78312	9CL	Bc53_Bc02	9CL_Bc53_Bc02	53	2	AtT20	Mouse	7023	8142	1	0.890926
9CL_Bc53_Bc03	103168	89541	86.79	77242	74.87	11271	10.92	77953	57661	0.755593	9CL	Bc53_Bc03	9CL_Bc53_Bc03	53	3	AtT20	Mouse	7001	8201	1	0.915511
9CL_Bc53_Bc04	70785	64025	90.44	55070	77.79	7881	11.13	56692	41211	0.800904	9CL	Bc53_Bc04	9CL_Bc53_Bc04	53	4	AtT20	Mouse	5989	6767	1	0.950236
9CL_Bc53_Bc05	69763	60497	86.71	51698	74.1	7080	10.14	52917	37336	0.758525	9CL	Bc53_Bc05	9CL_Bc53_Bc05	53	5	AtT20	Mouse	5562	6219	1	0.919148
9CL_Bc53_Bc06	53905	48857	90.63	41994	77.9	5908	10.96	43131	30517	0.80013	9CL	Bc53_Bc06	9CL_Bc53_Bc06	53	6	AtT20	Mouse	5119	5656	1	0.925251
9CL_Bc53_Bc07	23184	21639	93.33	18723	80.75	2695	11.62	18957	14226	0.817676	9CL	Bc53_Bc07	9CL_Bc53_Bc07	53	7	AtT20	Mouse	3278	3453	1	0.92659
9CL_Bc53_Bc08	22769	21080	92.58	18088	79.44	2533	11.12	18207	13370	0.79964	9CL	Bc53_Bc08	9CL_Bc53_Bc08	53	8	AtT20	Mouse	3333	3529	1	0.916421
9CL_Bc53_Bc09	67422	59603	88.4	51644	76.59	7550	11.19	53270	37040	0.790098	9CL	Bc53_Bc09	9CL_Bc53_Bc09	53	9	AtT20	Mouse	5666	6386	1	0.930343
9CL_Bc53_Bc10	83532	75720	90.64	64989	77.8	8902	10.65	66970	45231	0.801729	9CL	Bc53_Bc10	9CL_Bc53_Bc10	53	10	AtT20	Mouse	6304	7159	1	0.929893
9CL_Bc53_Bc11	36928	33512	90.74	28659	77.6	3961	10.72	30429	23238	0.824009	9CL	Bc53_Bc11	9CL_Bc53_Bc11	53	11	AtT20	Mouse	4124	4532	1	0.927218
9CL_Bc53_Bc12	68413	62322	91.09	53585	78.32	7313	10.68	55589	40178	0.81255	9CL	Bc53_Bc12	9CL_Bc53_Bc12	53	12	AtT20	Mouse	5709	6367	1	0.93889
9CL_Bc53_Bc13	49429	44766	90.56	38506	77.9	5554	11.23	40281	27754	0.814926	9CL	Bc53_Bc13	9CL_Bc53_Bc13	53	13	AtT20	Mouse	4728	5203	1	0.9496
9CL_Bc53_Bc14	39761	36000	90.54	30827	77.53	4350	10.94	31936	22828	0.803199	9CL	Bc53_Bc14	9CL_Bc53_Bc14	53	14	AtT20	Mouse	4245	4634	1	0.949464
9CL_Bc53_Bc15	41731	38151	91.42	33101	79.31	4778	11.44	34177	23174	0.818983	9CL	Bc53_Bc15	9CL_Bc53_Bc15	53	15	AtT20	Mouse	4496	4888	1	0.952038
9CL_Bc53_Bc16	61653	56266	91.26	48142	78.08	6737	10.92	49945	35433	0.810098	9CL	Bc53_Bc16	9CL_Bc53_Bc16	53	16	AtT20	Mouse	5531	6186	1	0.916787
9CL_Bc53_Bc17	48543	44623	91.92	38233	78.76	5046	10.39	40268	26604	0.829533	9CL	Bc53_Bc17	9CL_Bc53_Bc17	53	17	AtT20	Mouse	4729	5208	1	0.955154
9CL_Bc53_Bc18	32587	30372	93.2	26023	79.85	3614	11.09	26696	18885	0.819222	9CL	Bc53_Bc18	9CL_Bc53_Bc18	53	18	AtT20	Mouse	4303	4605	1	0.92936
9CL_Bc53_Bc19	85156	74110	87.02	63682	74.78	9267	10.88	66157	46956	0.776892	9CL	Bc53_Bc19	9CL_Bc53_Bc19	53	19	AtT20	Mouse	6154	7005	1	0.930125
9CL_Bc53_Bc20	59320	53686	90.5	46031	77.59	6506	10.96	48575	32063	0.818864	9CL	Bc53_Bc20	9CL_Bc53_Bc20	53	20	AtT20	Mouse	5387	5958	1	0.947489
9CL_Bc53_Bc21	28236	25430	90.06	21745	77.01	3060	10.83	22338	16208	0.791118	9CL	Bc53_Bc21	9CL_Bc53_Bc21	53	21	AtT20	Mouse	3822	4072	1	0.890447
9CL_Bc53_Bc22	41488	37400	90.14	32141	77.47	4487	10.81	33873	24032	0.816453	9CL	Bc53_Bc22	9CL_Bc53_Bc22	53	22	AtT20	Mouse	4471	4853	1	0.938203
9CL_Bc53_Bc23	49389	45122	91.36	38929	78.82	5354	10.84	40243	28891	0.814817	9CL	Bc53_Bc23	9CL_Bc53_Bc23	53	23	AtT20	Mouse	5024	5554	1	0.917926
9CL_Bc53_Bc24	80401	74226	92.31	63903	79.48	9264	11.52	66440	46085	0.826358	9CL	Bc53_Bc24	9CL_Bc53_Bc24	53	24	AtT20	Mouse	6439	7249	1	0.908119
9CL_Bc53_Bc25	2502	2393	95.64	2075	82.93	291	11.63	2128	1892	0.85052	9CL	Bc53_Bc25	9CL_Bc53_Bc25	53	25	AtT20	Mouse	429	432	0	0.917491
9CL_Bc53_Bc26	37812	34452	91.11	29589	78.25	4197	11.09	30784	21497	0.814133	9CL	Bc53_Bc26	9CL_Bc53_Bc26	53	26	AtT20	Mouse	4353	4713	1	0.910352
9CL_Bc53_Bc27	41131	38401	93.36	33093	80.45	4662	11.33	34073	23409	0.828402	9CL	Bc53_Bc27	9CL_Bc53_Bc27	53	27	AtT20	Mouse	4512	4899	1	0.923655
9CL_Bc53_Bc28	38168	29593	77.53	25517	66.85	3764	9.86	25497	18035	0.66802	9CL	Bc53_Bc28	9CL_Bc53_Bc28	53	28	AtT20	Mouse	4183	4490	1	0.943999
9CL_Bc53_Bc29	37767	34593	91.59	29791	78.88	4197	11.11	30483	21297	0.807133	9CL	Bc53_Bc29	9CL_Bc53_Bc29	53	29	AtT20	Mouse	4422	4757	1	0.92766
9CL_Bc53_Bc30	50170	44850	89.39	38569	76.87	5228	10.42	40103	29333	0.799342	9CL	Bc53_Bc30	9CL_Bc53_Bc30	53	30	AtT20	Mouse	5102	5619	1	0.930624
9CL_Bc53_Bc31	44092	38583	87.5	33221	75.34	4814	10.91	34727	24228	0.787603	9CL	Bc53_Bc31	9CL_Bc53_Bc31	53	31	AtT20	Mouse	4654	5084	1	0.914718
9CL_Bc53_Bc32	19184	17383	90.61	14939	77.87	2224	11.59	14413	10177	0.751303	9CL	Bc53_Bc32	9CL_Bc53_Bc32	53	32	AtT20	Mouse	2871	3098	1	0.93674
9CL_Bc54_Bc01	52091	48779	93.64	42493	81.57	6105	11.71	42342	30330	0.812847	9CL	Bc54_Bc01	9CL_Bc54_Bc01	54	1	AtT20	Mouse	5625	6214	1	0.948572
9CL_Bc54_Bc02	85997	79952	92.97	69387	80.68	9944	11.56	71595	49223	0.832529	9CL	Bc54_Bc02	9CL_Bc54_Bc02	54	2	AtT20	Mouse	6904	8030	1	0.926807
9CL_Bc54_Bc03	89115	82407	92.47	71836	80.61	10231	11.48	72323	53800	0.811569	9CL	Bc54_Bc03	9CL_Bc54_Bc03	54	3	AtT20	Mouse	7192	8362	1	0.901835
9CL_Bc54_Bc04	32915	29584	89.87	25776	78.31	3628	11.02	25873	19862	0.786055	9CL	Bc54_Bc04	9CL_Bc54_Bc04	54	4	AtT20	Mouse	4246	4597	1	0.907942
9CL_Bc54_Bc05	38345	35084	91.49	30576	79.73	4379	11.42	30604	22653	0.798122	9CL	Bc54_Bc05	9CL_Bc54_Bc05	54	5	AtT20	Mouse	4514	4919	1	0.939557
9CL_Bc54_Bc06	40040	36680	91.6	31866	79.58	4533	11.32	31532	22907	0.787512	9CL	Bc54_Bc06	9CL_Bc54_Bc06	54	6	AtT20	Mouse	4537	4940	1	0.868579
9CL_Bc54_Bc07	32288	29997	92.9	26258	81.32	3719	11.51	26125	19456	0.809124	9CL	Bc54_Bc07	9CL_Bc54_Bc07	54	7	AtT20	Mouse	4316	4688	1	0.918892
9CL_Bc54_Bc08	117551	101136	86.03	88003	74.86	12903	10.97	85239	57376	0.725124	9CL	Bc54_Bc08	9CL_Bc54_Bc08	54	8	AtT20	Mouse	7559	8844	1	0.940332
9CL_Bc54_Bc09	32425	30176	93.06	26429	81.5	3601	11.1	26656	19342	0.822082	9CL	Bc54_Bc09	9CL_Bc54_Bc09	54	9	AtT20	Mouse	4170	4498	1	0.913366
9CL_Bc54_Bc10	27307	25171	92.17	21818	79.89	2971	10.87	22205	16087	0.813161	9CL	Bc54_Bc10	9CL_Bc54_Bc10	54	10	AtT20	Mouse	3702	3944	1	0.925925
9CL_Bc54_Bc11	27998	25883	92.44	22364	79.87	3072	10.97	23018	17855	0.82213	9CL	Bc54_Bc11	9CL_Bc54_Bc11	54	11	AtT20	Mouse	3818	4104	1	0.950235
9CL_Bc54_Bc12	33348	30476	91.38	26512	79.5	3619	10.85	26968	20167	0.808684	9CL	Bc54_Bc12	9CL_Bc54_Bc12	54	12	AtT20	Mouse	4012	4305	1	0.919823
9CL_Bc54_Bc13	42684	38271	89.66	33363	78.16	4884	11.44	34070	23952	0.798191	9CL	Bc54_Bc13	9CL_Bc54_Bc13	54	13	AtT20	Mouse	4618	5037	1	0.948183
9CL_Bc54_Bc14	27169	25094	92.36	21601	79.5	3076	11.32	21668	15923	0.797527	9CL	Bc54_Bc14	9CL_Bc54_Bc14	54	14	AtT20	Mouse	3857	4133	1	0.952883
9CL_Bc54_Bc15	49865	45092	90.42	39686	79.58	5402	10.83	40416	27792	0.810508	9CL	Bc54_Bc15	9CL_Bc54_Bc15	54	15	AtT20	Mouse	5147	5615	1	0.93745
9CL_Bc54_Bc16	48658	44380	91.2	38488	79.09	5418	11.13	39123	28022	0.80404	9CL	Bc54_Bc16	9CL_Bc54_Bc16	54	16	AtT20	Mouse	4952	5479	1	0.937164
9CL_Bc54_Bc17	59315	53606	90.37	46656	78.65	6436	10.85	48766	32511	0.822153	9CL	Bc54_Bc17	9CL_Bc54_Bc17	54	17	AtT20	Mouse	5348	5975	1	0.922494
9CL_Bc54_Bc18	29454	27748	94.2	24139	81.95	3213	10.9	24839	17826	0.843315	9CL	Bc54_Bc18	9CL_Bc54_Bc18	54	18	AtT20	Mouse	4194	4519	1	0.935618
9CL_Bc54_Bc19	32830	30133	91.78	26198	79.79	3736	11.37	27122	20040	0.826135	9CL	Bc54_Bc19	9CL_Bc54_Bc19	54	19	AtT20	Mouse	4184	4486	1	0.910653
9CL_Bc54_Bc20	36319	33717	92.83	29175	80.32	4008	11.03	30302	20851	0.834329	9CL	Bc54_Bc20	9CL_Bc54_Bc20	54	20	AtT20	Mouse	4408	4801	1	0.9219
9CL_Bc54_Bc21	67391	54404	80.72	47260	70.12	6765	10.03	44894	32587	0.666172	9CL	Bc54_Bc21	9CL_Bc54_Bc21	54	21	AtT20	Mouse	6184	6962	1	0.910254
9CL_Bc54_Bc22	23310	21229	91.07	18010	77.26	2388	10.24	17880	12855	0.767053	9CL	Bc54_Bc22	9CL_Bc54_Bc22	54	22	AtT20	Mouse	3166	3349	1	0.869591
9CL_Bc54_Bc23	38166	34563	90.55	30074	78.79	4101	10.74	30699	22095	0.804355	9CL	Bc54_Bc23	9CL_Bc54_Bc23	54	23	AtT20	Mouse	4454	4838	1	0.924725
9CL_Bc54_Bc24	31109	28990	93.18	25251	81.16	3538	11.37	25918	18927	0.833135	9CL	Bc54_Bc24	9CL_Bc54_Bc24	54	24	AtT20	Mouse	4221	4550	1	0.914431
9CL_Bc54_Bc25	29354	26189	89.21	23037	78.47	3369	11.47	23148	17049	0.788581	9CL	Bc54_Bc25	9CL_Bc54_Bc25	54	25	AtT20	Mouse	3792	4069	1	0.896097
9CL_Bc54_Bc26	69618	62230	89.38	54400	78.14	7814	11.22	56874	39297	0.816944	9CL	Bc54_Bc26	9CL_Bc54_Bc26	54	26	AtT20	Mouse	5936	6661	1	0.929835
9CL_Bc54_Bc27	25240	23367	92.57	20261	80.27	2795	11.07	20504	14714	0.812361	9CL	Bc54_Bc27	9CL_Bc54_Bc27	54	27	AtT20	Mouse	3532	3782	1	0.93791
9CL_Bc54_Bc28	66178	58939	89.06	51367	77.61	7356	11.11	52997	36836	0.800825	9CL	Bc54_Bc28	9CL_Bc54_Bc28	54	28	AtT20	Mouse	5770	6429	1	0.903106
9CL_Bc54_Bc29	35884	31922	88.95	27753	77.34	3915	10.91	28547	20183	0.795536	9CL	Bc54_Bc29	9CL_Bc54_Bc29	54	29	AtT20	Mouse	4118	4458	1	0.945345
9CL_Bc54_Bc30	76400	68406	89.53	59368	77.7	8239	10.78	59393	42184	0.777395	9CL	Bc54_Bc30	9CL_Bc54_Bc30	54	30	AtT20	Mouse	6731	7654	1	0.92182
9CL_Bc54_Bc31	41137	36782	89.41	32261	78.42	4764	11.58	32780	23003	0.79685	9CL	Bc54_Bc31	9CL_Bc54_Bc31	54	31	AtT20	Mouse	4716	5146	1	0.916725
9CL_Bc54_Bc32	30025	27614	91.97	24072	80.17	3456	11.51	24449	16859	0.814288	9CL	Bc54_Bc32	9CL_Bc54_Bc32	54	32	AtT20	Mouse	3822	4060	1	0.9427
9CL_Bc55_Bc01	55533	51849	93.36	44589	80.29	6234	11.22	46657	31933	0.840167	9CL	Bc55_Bc01	9CL_Bc55_Bc01	55	1	AtT20	Mouse	5355	5880	1	0.910651
9CL_Bc55_Bc02	57709	53394	92.52	45750	79.27	6521	11.29	47803	29838	0.828346	9CL	Bc55_Bc02	9CL_Bc55_Bc02	55	2	AtT20	Mouse	5039	5507	1	0.920968
9CL_Bc55_Bc03	28237	26551	94.02	22828	80.84	3130	11.08	22860	16571	0.809576	9CL	Bc55_Bc03	9CL_Bc55_Bc03	55	3	AtT20	Mouse	3931	4239	1	0.923713
9CL_Bc55_Bc04	44141	39981	90.57	34536	78.24	4891	11.08	35394	25019	0.80184	9CL	Bc55_Bc04	9CL_Bc55_Bc04	55	4	AtT20	Mouse	4587	4994	1	0.935237
9CL_Bc55_Bc05	71623	64950	90.68	55755	77.84	7742	10.8	57948	38804	0.80907	9CL	Bc55_Bc05	9CL_Bc55_Bc05	55	5	AtT20	Mouse	5424	6088	1	0.949907
9CL_Bc55_Bc06	39936	37144	93	32090	80.35	4439	11.11	32498	21617	0.813752	9CL	Bc55_Bc06	9CL_Bc55_Bc06	55	6	AtT20	Mouse	4420	4830	1	0.90805
9CL_Bc55_Bc07	73898	68333	92.46	59102	79.97	8270	11.19	61168	40888	0.827736	9CL	Bc55_Bc07	9CL_Bc55_Bc07	55	7	AtT20	Mouse	5755	6456	1	0.951372
9CL_Bc55_Bc08	35356	32909	93.07	28338	80.15	4104	11.6	28773	19314	0.813808	9CL	Bc55_Bc08	9CL_Bc55_Bc08	55	8	AtT20	Mouse	3978	4286	1	0.939612
9CL_Bc55_Bc09	42980	40238	93.62	34770	80.89	4619	10.74	36091	24175	0.839716	9CL	Bc55_Bc09	9CL_Bc55_Bc09	55	9	AtT20	Mouse	4552	4925	1	0.914354
9CL_Bc55_Bc10	66666	62308	93.46	53711	80.56	7327	10.99	55141	35358	0.827123	9CL	Bc55_Bc10	9CL_Bc55_Bc10	55	10	AtT20	Mouse	5638	6276	1	0.92961
9CL_Bc55_Bc11	32600	30449	93.4	26191	80.34	3682	11.29	27387	19937	0.840092	9CL	Bc55_Bc11	9CL_Bc55_Bc11	55	11	AtT20	Mouse	3684	3952	1	0.934715
9CL_Bc55_Bc12	40200	37430	93.1	32304	80.35	4408	10.96	33043	22879	0.821965	9CL	Bc55_Bc12	9CL_Bc55_Bc12	55	12	AtT20	Mouse	4377	4748	1	0.917152
9CL_Bc55_Bc13	51930	48695	93.77	41948	80.77	5578	10.74	43312	27162	0.834046	9CL	Bc55_Bc13	9CL_Bc55_Bc13	55	13	AtT20	Mouse	4616	4998	1	0.949091
9CL_Bc55_Bc14	19072	15481	81.17	13375	70.12	1896	9.94	12331	8746	0.64655	9CL	Bc55_Bc14	9CL_Bc55_Bc14	55	14	AtT20	Mouse	2614	2761	1	0.935561
9CL_Bc55_Bc15	38217	35010	91.6	30381	79.49	4023	10.52	30600	19572	0.800691	9CL	Bc55_Bc15	9CL_Bc55_Bc15	55	15	AtT20	Mouse	4479	4816	1	0.920496
9CL_Bc55_Bc16	68599	64653	94.24	55304	80.61	7565	11.02	57375	37578	0.836382	9CL	Bc55_Bc16	9CL_Bc55_Bc16	55	16	AtT20	Mouse	5548	6191	1	0.921801
9CL_Bc55_Bc17	99672	91641	91.94	78747	79	10684	10.71	82533	48961	0.828046	9CL	Bc55_Bc17	9CL_Bc55_Bc17	55	17	AtT20	Mouse	6263	7152	1	0.937458
9CL_Bc55_Bc18	42608	40150	94.23	34568	81.13	4758	11.16	35592	23275	0.835336	9CL	Bc55_Bc18	9CL_Bc55_Bc18	55	18	AtT20	Mouse	4364	4734	1	0.913792
9CL_Bc55_Bc19	47011	43842	93.25	37702	80.19	5531	11.76	38558	26137	0.820191	9CL	Bc55_Bc19	9CL_Bc55_Bc19	55	19	AtT20	Mouse	4648	5089	1	0.907048
9CL_Bc55_Bc20	56755	53507	94.27	46088	81.2	6525	11.49	47359	29396	0.834446	9CL	Bc55_Bc20	9CL_Bc55_Bc20	55	20	AtT20	Mouse	5530	6155	1	0.944737
9CL_Bc55_Bc21	31569	28741	91.04	24604	77.93	3341	10.58	25029	16727	0.792835	9CL	Bc55_Bc21	9CL_Bc55_Bc21	55	21	AtT20	Mouse	3618	3875	1	0.95724
9CL_Bc55_Bc22	51219	47480	92.69	40996	80.04	5666	11.06	42421	27805	0.828228	9CL	Bc55_Bc22	9CL_Bc55_Bc22	55	22	AtT20	Mouse	4684	5171	1	0.920731
9CL_Bc55_Bc23	74436	69808	93.78	60286	80.99	8002	10.75	61252	39656	0.822881	9CL	Bc55_Bc23	9CL_Bc55_Bc23	55	23	AtT20	Mouse	5891	6606	1	0.905101
9CL_Bc55_Bc24	40273	36518	90.67	31499	78.21	4401	10.92	32676	21647	0.811362	9CL	Bc55_Bc24	9CL_Bc55_Bc24	55	24	AtT20	Mouse	4085	4412	1	0.91906
9CL_Bc55_Bc25	25862	23743	91.8	20649	79.84	2933	11.34	20062	13934	0.775733	9CL	Bc55_Bc25	9CL_Bc55_Bc25	55	25	AtT20	Mouse	3388	3581	1	0.914246
9CL_Bc55_Bc26	47299	42899	90.69	37043	78.31	5239	11.07	37782	24881	0.798791	9CL	Bc55_Bc26	9CL_Bc55_Bc26	55	26	AtT20	Mouse	4836	5303	1	0.918598
9CL_Bc55_Bc27	27901	26744	95.85	23016	82.49	2923	10.47	23762	15864	0.851654	9CL	Bc55_Bc27	9CL_Bc55_Bc27	55	27	AtT20	Mouse	3931	4249	1	0.92805
9CL_Bc55_Bc28	40415	36296	89.8	31266	77.36	4374	10.82	32502	21099	0.804206	9CL	Bc55_Bc28	9CL_Bc55_Bc28	55	28	AtT20	Mouse	4037	4374	1	0.925222
9CL_Bc55_Bc29	37413	34614	92.51	29763	79.55	4087	10.92	30707	20192	0.820757	9CL	Bc55_Bc29	9CL_Bc55_Bc29	55	29	AtT20	Mouse	4053	4381	1	0.895007
9CL_Bc55_Bc30	5666	5097	89.95	4357	76.89	550	9.7	4516	3526	0.797035	9CL	Bc55_Bc30	9CL_Bc55_Bc30	55	30	AtT20	Mouse	1267	1300	0	0.835901
9CL_Bc55_Bc31	93004	83211	89.47	71881	77.28	10565	11.35	74288	46617	0.798761	9CL	Bc55_Bc31	9CL_Bc55_Bc31	55	31	AtT20	Mouse	6400	7283	1	0.906007
9CL_Bc55_Bc32	28275	26806	94.8	22980	81.27	3182	11.25	23718	15317	0.838833	9CL	Bc55_Bc32	9CL_Bc55_Bc32	55	32	AtT20	Mouse	3810	4035	1	0.946429
9CL_Bc56_Bc01	47467	44452	93.64	38115	80.29	5072	10.68	40309	31257	0.8492	9CL	Bc56_Bc01	9CL_Bc56_Bc01	56	1	MEF	Mouse	4901	5412	1	0.876854
9CL_Bc56_Bc02	48677	19655	40.37	16791	34.49	2532	5.2	16195	12904	0.332703	9CL	Bc56_Bc02	9CL_Bc56_Bc02	56	2	MEF	Mouse	3396	3604	1	0.896694
9CL_Bc56_Bc03	3252	3005	92.4	2560	78.72	341	10.48	2494	2284	0.766913	9CL	Bc56_Bc03	9CL_Bc56_Bc03	56	3	MEF	Mouse	531	538	0	0.877814
9CL_Bc56_Bc04	63575	58841	92.55	50582	79.56	6805	10.7	53759	41881	0.8456	9CL	Bc56_Bc04	9CL_Bc56_Bc04	56	4	MEF	Mouse	5336	5955	1	0.89792
9CL_Bc56_Bc05	43555	40915	93.93	35077	80.53	4687	10.76	37196	28802	0.854001	9CL	Bc56_Bc05	9CL_Bc56_Bc05	56	5	MEF	Mouse	4396	4826	1	0.917565
9CL_Bc56_Bc06	70686	63918	90.42	54939	77.72	7178	10.15	58391	43849	0.826062	9CL	Bc56_Bc06	9CL_Bc56_Bc06	56	6	MEF	Mouse	5320	5983	1	0.82343
9CL_Bc56_Bc07	80291	71983	89.65	62204	77.47	8586	10.69	65197	50154	0.812009	9CL	Bc56_Bc07	9CL_Bc56_Bc07	56	7	MEF	Mouse	6218	7078	1	0.922882
9CL_Bc56_Bc08	68205	61110	89.59	52446	76.89	6860	10.05	55284	41931	0.810556	9CL	Bc56_Bc08	9CL_Bc56_Bc08	56	8	MEF	Mouse	5480	6150	1	0.939407
9CL_Bc56_Bc09	42173	38681	91.71	33317	79	4429	10.5	35368	26748	0.838641	9CL	Bc56_Bc09	9CL_Bc56_Bc09	56	9	MEF	Mouse	4453	4888	1	0.877067
9CL_Bc56_Bc10	77186	71392	92.49	61525	79.71	8416	10.9	64484	47337	0.835436	9CL	Bc56_Bc10	9CL_Bc56_Bc10	56	10	MEF	Mouse	6148	6941	1	0.927846
9CL_Bc56_Bc11	51520	47018	91.26	40159	77.94	5385	10.45	42987	34118	0.834375	9CL	Bc56_Bc11	9CL_Bc56_Bc11	56	11	MEF	Mouse	4781	5302	1	0.907857
9CL_Bc56_Bc12	36264	34585	95.37	29470	81.26	3555	9.8	32655	25289	0.90048	9CL	Bc56_Bc12	9CL_Bc56_Bc12	56	12	MEF	Mouse	3016	3243	1	0.874173
9CL_Bc56_Bc13	39016	35236	90.31	30412	77.94	4099	10.5	31727	23683	0.813179	9CL	Bc56_Bc13	9CL_Bc56_Bc13	56	13	MEF	Mouse	4410	4772	1	0.89868
9CL_Bc56_Bc14	30007	27958	93.17	23906	79.66	3108	10.35	25119	19389	0.837105	9CL	Bc56_Bc14	9CL_Bc56_Bc14	56	14	MEF	Mouse	3989	4265	1	0.896837
9CL_Bc56_Bc15	75316	70818	94.02	61426	81.55	7950	10.55	66135	47240	0.8781	9CL	Bc56_Bc15	9CL_Bc56_Bc15	56	15	MEF	Mouse	5579	6256	1	0.890154
9CL_Bc56_Bc16	2529	2437	96.36	2048	80.98	275	10.87	2184	1974	0.863582	9CL	Bc56_Bc16	9CL_Bc56_Bc16	56	16	MEF	Mouse	451	454	0	0.920149
9CL_Bc56_Bc17	51150	47228	92.33	40547	79.27	5218	10.2	43040	30744	0.841447	9CL	Bc56_Bc17	9CL_Bc56_Bc17	56	17	MEF	Mouse	4787	5297	1	0.900301
9CL_Bc56_Bc18	47917	44230	92.3	37792	78.86	5139	10.72	39903	29886	0.832752	9CL	Bc56_Bc18	9CL_Bc56_Bc18	56	18	MEF	Mouse	4960	5438	1	0.920739
9CL_Bc56_Bc19	115329	105848	91.77	90827	78.75	12363	10.71	96387	71334	0.835757	9CL	Bc56_Bc19	9CL_Bc56_Bc19	56	19	MEF	Mouse	6729	7804	1	0.892054
9CL_Bc56_Bc20	50161	47059	93.81	40353	80.44	5475	10.91	42865	30979	0.854548	9CL	Bc56_Bc20	9CL_Bc56_Bc20	56	20	MEF	Mouse	5005	5518	1	0.903004
9CL_Bc56_Bc21	81026	74439	91.87	63864	78.81	8661	10.68	67925	50631	0.838311	9CL	Bc56_Bc21	9CL_Bc56_Bc21	56	21	MEF	Mouse	6045	6840	1	0.909911
9CL_Bc56_Bc22	31327	29478	94.09	25309	80.78	3478	11.1	26866	20459	0.857599	9CL	Bc56_Bc22	9CL_Bc56_Bc22	56	22	MEF	Mouse	3852	4146	1	0.886596
9CL_Bc56_Bc23	45449	42026	92.46	35988	79.18	4604	10.13	38059	29251	0.8374	9CL	Bc56_Bc23	9CL_Bc56_Bc23	56	23	MEF	Mouse	4826	5257	1	0.913067
9CL_Bc56_Bc24	46642	41899	89.83	36105	77.4	5079	10.88	38103	28973	0.816925	9CL	Bc56_Bc24	9CL_Bc56_Bc24	56	24	MEF	Mouse	5078	5586	1	0.89028
9CL_Bc56_Bc25	50544	45697	90.41	39564	78.27	5592	11.06	40891	31289	0.809018	9CL	Bc56_Bc25	9CL_Bc56_Bc25	56	25	MEF	Mouse	4944	5418	1	0.941487
9CL_Bc56_Bc26	70565	64770	91.78	55630	78.83	7343	10.4	58358	42902	0.827011	9CL	Bc56_Bc26	9CL_Bc56_Bc26	56	26	MEF	Mouse	6122	6876	1	0.913984
9CL_Bc56_Bc27	62542	57665	92.2	49729	79.51	6462	10.33	52930	39122	0.846311	9CL	Bc56_Bc27	9CL_Bc56_Bc27	56	27	MEF	Mouse	5502	6177	1	0.914982
9CL_Bc56_Bc28	2427	2335	96.2	2013	82.94	275	11.33	2059	1785	0.848372	9CL	Bc56_Bc28	9CL_Bc56_Bc28	56	28	MEF	Mouse	399	401	0	0.907704
9CL_Bc56_Bc29	69008	63473	91.97	54440	78.88	7360	10.66	56660	42264	0.821064	9CL	Bc56_Bc29	9CL_Bc56_Bc29	56	29	MEF	Mouse	6056	6770	1	0.892803
9CL_Bc56_Bc30	64877	60502	93.25	51818	79.87	6548	10.09	54805	42346	0.844752	9CL	Bc56_Bc30	9CL_Bc56_Bc30	56	30	MEF	Mouse	5544	6222	1	0.92519
9CL_Bc56_Bc31	42117	36706	87.15	31720	75.31	4375	10.38	32911	24692	0.781418	9CL	Bc56_Bc31	9CL_Bc56_Bc31	56	31	MEF	Mouse	4531	4914	1	0.893628
9CL_Bc56_Bc32	70405	64543	91.67	55409	78.7	7644	10.85	58223	42460	0.826973	9CL	Bc56_Bc32	9CL_Bc56_Bc32	56	32	MEF	Mouse	6064	6742	1	0.914623
9CL_Bc57_Bc01	96351	89052	92.42	77692	80.63	10517	10.91	81302	63044	0.843811	9CL	Bc57_Bc01	9CL_Bc57_Bc01	57	1	MEF	Mouse	6450	7421	1	0.911579
9CL_Bc57_Bc02	94211	86966	92.3	75444	80.07	10351	10.98	78436	58685	0.832557	9CL	Bc57_Bc02	9CL_Bc57_Bc02	57	2	MEF	Mouse	7027	8119	1	0.912408
9CL_Bc57_Bc03	40077	36955	92.2	32083	80.05	4233	10.56	33229	27222	0.829129	9CL	Bc57_Bc03	9CL_Bc57_Bc03	57	3	MEF	Mouse	4620	5046	1	0.910594
9CL_Bc57_Bc04	71126	64934	91.29	56798	79.85	7670	10.78	58373	47345	0.820698	9CL	Bc57_Bc04	9CL_Bc57_Bc04	57	4	MEF	Mouse	6193	7029	1	0.914867
9CL_Bc57_Bc05	76132	71455	93.85	62327	81.86	8585	11.27	62955	49511	0.826919	9CL	Bc57_Bc05	9CL_Bc57_Bc05	57	5	MEF	Mouse	6201	7085	1	0.940152
9CL_Bc57_Bc06	55802	51521	92.32	45117	80.85	6036	10.81	46142	35599	0.826888	9CL	Bc57_Bc06	9CL_Bc57_Bc06	57	6	MEF	Mouse	5458	6078	1	0.926395
9CL_Bc57_Bc07	58033	53562	92.29	46714	80.49	6391	11.01	48612	38408	0.837661	9CL	Bc57_Bc07	9CL_Bc57_Bc07	57	7	MEF	Mouse	5616	6227	1	0.925091
9CL_Bc57_Bc08	2677	2627	98.13	2291	85.58	308	11.5	2321	2143	0.867015	9CL	Bc57_Bc08	9CL_Bc57_Bc08	57	8	MEF	Mouse	510	513	0	0.905623
9CL_Bc57_Bc09	35289	32733	92.75	28678	81.26	3725	10.55	29741	22946	0.842784	9CL	Bc57_Bc09	9CL_Bc57_Bc09	57	9	MEF	Mouse	4103	4451	1	0.940655
9CL_Bc57_Bc10	80293	74528	92.82	64907	80.83	8782	10.93	68034	50829	0.847322	9CL	Bc57_Bc10	9CL_Bc57_Bc10	57	10	MEF	Mouse	6084	6895	1	0.935606
9CL_Bc57_Bc11	36843	34731	94.26	30157	81.85	3901	10.58	31807	25976	0.863312	9CL	Bc57_Bc11	9CL_Bc57_Bc11	57	11	MEF	Mouse	4463	4874	1	0.940958
9CL_Bc57_Bc12	30013	27681	92.23	24098	80.29	3276	10.91	24882	20132	0.829041	9CL	Bc57_Bc12	9CL_Bc57_Bc12	57	12	MEF	Mouse	3873	4182	1	0.910029
9CL_Bc57_Bc13	49142	45270	92.12	39532	80.44	5232	10.64	41608	31549	0.846689	9CL	Bc57_Bc13	9CL_Bc57_Bc13	57	13	MEF	Mouse	4713	5230	1	0.911875
9CL_Bc57_Bc14	31417	29446	93.72	25650	81.64	3426	10.9	26480	20932	0.842856	9CL	Bc57_Bc14	9CL_Bc57_Bc14	57	14	MEF	Mouse	4307	4652	1	0.902709
9CL_Bc57_Bc15	62156	58307	93.8	51340	82.59	6627	10.66	52944	39486	0.851792	9CL	Bc57_Bc15	9CL_Bc57_Bc15	57	15	MEF	Mouse	5687	6357	1	0.941391
9CL_Bc57_Bc16	40929	38415	93.85	33382	81.56	4617	11.28	35056	27184	0.856508	9CL	Bc57_Bc16	9CL_Bc57_Bc16	57	16	MEF	Mouse	4569	5025	1	0.940173
9CL_Bc57_Bc17	53970	50938	94.38	44256	82	5881	10.89	44932	32965	0.832537	9CL	Bc57_Bc17	9CL_Bc57_Bc17	57	17	MEF	Mouse	5637	6271	1	0.934933
9CL_Bc57_Bc18	50953	48427	95.04	41970	82.37	5638	11.06	43781	33638	0.859243	9CL	Bc57_Bc18	9CL_Bc57_Bc18	57	18	MEF	Mouse	5348	5888	1	0.914227
9CL_Bc57_Bc19	2409	2287	94.93	1954	81.11	259	10.75	1981	1825	0.822333	9CL	Bc57_Bc19	9CL_Bc57_Bc19	57	19	MEF	Mouse	429	432	0	0.929795
9CL_Bc57_Bc20	2255	2194	97.29	1919	85.09	242	10.73	1980	1783	0.878049	9CL	Bc57_Bc20	9CL_Bc57_Bc20	57	20	MEF	Mouse	443	445	0	0.92427
9CL_Bc57_Bc21	18732	17696	94.46	15338	81.88	2085	11.13	14872	11999	0.793936	9CL	Bc57_Bc21	9CL_Bc57_Bc21	57	21	MEF	Mouse	3668	3867	1	0.922981
9CL_Bc57_Bc22	42570	40475	95.07	35275	82.86	4756	11.17	36586	28234	0.859432	9CL	Bc57_Bc22	9CL_Bc57_Bc22	57	22	MEF	Mouse	4783	5202	1	0.907112
9CL_Bc57_Bc23	61114	56938	93.16	49566	81.1	6497	10.63	50471	39370	0.82585	9CL	Bc57_Bc23	9CL_Bc57_Bc23	57	23	MEF	Mouse	5620	6301	1	0.936
9CL_Bc57_Bc24	33465	31203	93.24	27247	81.41	3676	10.98	28007	22027	0.836904	9CL	Bc57_Bc24	9CL_Bc57_Bc24	57	24	MEF	Mouse	4318	4692	1	0.921184
9CL_Bc57_Bc25	49931	46922	93.97	41277	82.66	5515	11.04	42215	33054	0.845467	9CL	Bc57_Bc25	9CL_Bc57_Bc25	57	25	MEF	Mouse	5300	5801	1	0.911825
9CL_Bc57_Bc26	45363	42684	94.09	37233	82.07	4972	10.96	38928	30175	0.858144	9CL	Bc57_Bc26	9CL_Bc57_Bc26	57	26	MEF	Mouse	4984	5535	1	0.947753
9CL_Bc57_Bc27	34973	33330	95.3	29059	83.08	3848	11	30433	23349	0.870186	9CL	Bc57_Bc27	9CL_Bc57_Bc27	57	27	MEF	Mouse	4507	4887	1	0.909328
9CL_Bc57_Bc28	33476	31558	94.27	27499	82.14	3556	10.62	28697	22040	0.857241	9CL	Bc57_Bc28	9CL_Bc57_Bc28	57	28	MEF	Mouse	4155	4483	1	0.926991
9CL_Bc57_Bc29	55654	51636	92.78	45039	80.92	6077	10.91	46286	35250	0.831674	9CL	Bc57_Bc29	9CL_Bc57_Bc29	57	29	MEF	Mouse	5636	6272	1	0.880661
9CL_Bc57_Bc30	40175	37956	94.47	32993	82.12	4112	10.23	34828	27715	0.866907	9CL	Bc57_Bc30	9CL_Bc57_Bc30	57	30	MEF	Mouse	4736	5155	1	0.940708
9CL_Bc57_Bc31	44947	41995	93.43	36561	81.34	5032	11.19	38311	29177	0.852359	9CL	Bc57_Bc31	9CL_Bc57_Bc31	57	31	MEF	Mouse	4780	5246	1	0.902121
9CL_Bc57_Bc32	38167	36285	95.06	31557	82.68	4276	11.2	32780	24846	0.858857	9CL	Bc57_Bc32	9CL_Bc57_Bc32	57	32	MEF	Mouse	4720	5098	1	0.94154
9CL_Bc58_Bc01	52553	48028	91.38	41436	78.84	5737	10.91	43564	33865	0.828954	9CL	Bc58_Bc01	9CL_Bc58_Bc01	58	1	MEF	Mouse	4834	5376	1	0.868412
9CL_Bc58_Bc02	69163	64630	93.44	55654	80.46	7811	11.29	58483	44194	0.845582	9CL	Bc58_Bc02	9CL_Bc58_Bc02	58	2	MEF	Mouse	6116	6964	1	0.8531
9CL_Bc58_Bc03	30369	28096	92.51	24116	79.4	3147	10.36	25542	21798	0.841055	9CL	Bc58_Bc03	9CL_Bc58_Bc03	58	3	MEF	Mouse	4113	4451	1	0.840511
9CL_Bc58_Bc04	54350	50592	93.08	43688	80.38	5910	10.87	45767	37959	0.842079	9CL	Bc58_Bc04	9CL_Bc58_Bc04	58	4	MEF	Mouse	5615	6250	1	0.84942
9CL_Bc58_Bc05	66076	62389	94.42	53700	81.27	7307	11.05	56079	43633	0.848705	9CL	Bc58_Bc05	9CL_Bc58_Bc05	58	5	MEF	Mouse	5790	6544	1	0.908654
9CL_Bc58_Bc06	78521	72462	92.28	62507	79.6	8306	10.57	65509	49985	0.834286	9CL	Bc58_Bc06	9CL_Bc58_Bc06	58	6	MEF	Mouse	5969	6690	1	0.842767
9CL_Bc58_Bc07	68736	64232	93.44	55505	80.75	7757	11.28	58239	44896	0.847285	9CL	Bc58_Bc07	9CL_Bc58_Bc07	58	7	MEF	Mouse	5713	6442	1	0.880866
9CL_Bc58_Bc08	46717	43773	93.69	37837	80.99	5106	10.92	39695	30516	0.849691	9CL	Bc58_Bc08	9CL_Bc58_Bc08	58	8	MEF	Mouse	4615	5066	1	0.900575
9CL_Bc58_Bc09	49435	46008	93.06	39933	80.77	5296	10.71	41547	31254	0.840437	9CL	Bc58_Bc09	9CL_Bc58_Bc09	58	9	MEF	Mouse	4741	5215	1	0.881245
9CL_Bc58_Bc10	63240	57734	91.29	49790	78.73	6638	10.49	52230	39612	0.825901	9CL	Bc58_Bc10	9CL_Bc58_Bc10	58	10	MEF	Mouse	5754	6470	1	0.878205
9CL_Bc58_Bc11	2602	2539	97.57	2143	82.35	262	10.06	2310	2027	0.887779	9CL	Bc58_Bc11	9CL_Bc58_Bc11	58	11	MEF	Mouse	443	445	0	0.893573
9CL_Bc58_Bc12	34907	33099	94.82	28558	81.81	3716	10.64	30054	23859	0.860973	9CL	Bc58_Bc12	9CL_Bc58_Bc12	58	12	MEF	Mouse	4169	4503	1	0.889406
9CL_Bc58_Bc13	55633	51838	93.17	44637	80.23	5986	10.75	45964	34602	0.8262	9CL	Bc58_Bc13	9CL_Bc58_Bc13	58	13	MEF	Mouse	5101	5653	1	0.89449
9CL_Bc58_Bc14	53281	47274	88.72	40764	76.5	5596	10.5	42110	33334	0.790338	9CL	Bc58_Bc14	9CL_Bc58_Bc14	58	14	MEF	Mouse	5145	5732	1	0.873792
9CL_Bc58_Bc15	52894	49696	93.95	43181	81.63	5594	10.57	45287	33466	0.856184	9CL	Bc58_Bc15	9CL_Bc58_Bc15	58	15	MEF	Mouse	5248	5787	1	0.867895
9CL_Bc58_Bc16	48496	45535	93.89	38921	80.25	5292	10.91	40760	31436	0.840482	9CL	Bc58_Bc16	9CL_Bc58_Bc16	58	16	MEF	Mouse	4786	5269	1	0.9086
9CL_Bc58_Bc17	43513	40354	92.74	34561	79.42	4412	10.13	36673	26749	0.842806	9CL	Bc58_Bc17	9CL_Bc58_Bc17	58	17	MEF	Mouse	4460	4889	1	0.890932
9CL_Bc58_Bc18	59788	56489	94.48	48613	81.3	6375	10.66	51700	39648	0.864722	9CL	Bc58_Bc18	9CL_Bc58_Bc18	58	18	MEF	Mouse	5709	6329	1	0.859575
9CL_Bc58_Bc19	3477	3151	90.62	2715	78.08	399	11.47	2792	2388	0.802991	9CL	Bc58_Bc19	9CL_Bc58_Bc19	58	19	MEF	Mouse	471	474	0	0.881234
9CL_Bc58_Bc20	62196	57152	91.89	49149	79.02	6562	10.55	52591	38161	0.845569	9CL	Bc58_Bc20	9CL_Bc58_Bc20	58	20	MEF	Mouse	5322	5952	1	0.886046
9CL_Bc58_Bc21	53043	48599	91.62	41788	78.78	5601	10.55	44111	34405	0.831608	9CL	Bc58_Bc21	9CL_Bc58_Bc21	58	21	MEF	Mouse	5272	5803	1	0.865502
9CL_Bc58_Bc22	44486	42096	94.62	36381	81.78	4874	10.95	38109	29231	0.856652	9CL	Bc58_Bc22	9CL_Bc58_Bc22	58	22	MEF	Mouse	4796	5256	1	0.869038
9CL_Bc58_Bc23	89706	77213	86.07	66757	74.41	8870	9.88	67649	52097	0.754119	9CL	Bc58_Bc23	9CL_Bc58_Bc23	58	23	MEF	Mouse	7045	8071	1	0.84506
9CL_Bc58_Bc24	47577	43461	91.34	37456	78.72	5152	10.82	39363	29961	0.827354	9CL	Bc58_Bc24	9CL_Bc58_Bc24	58	24	MEF	Mouse	4761	5213	1	0.922839
9CL_Bc58_Bc25	26579	25434	95.69	22117	83.21	3036	11.42	22779	17803	0.85703	9CL	Bc58_Bc25	9CL_Bc58_Bc25	58	25	MEF	Mouse	3521	3742	1	0.854637
9CL_Bc58_Bc26	30844	28031	90.87	24183	78.4	3068	9.94	25777	20307	0.835722	9CL	Bc58_Bc26	9CL_Bc58_Bc26	58	26	MEF	Mouse	4000	4324	1	0.879535
9CL_Bc58_Bc27	52144	49244	94.43	42391	81.29	5597	10.73	44077	32998	0.845294	9CL	Bc58_Bc27	9CL_Bc58_Bc27	58	27	MEF	Mouse	5099	5577	1	0.907967
9CL_Bc58_Bc28	33774	31764	94.04	27364	81.02	3568	10.56	29000	21697	0.858649	9CL	Bc58_Bc28	9CL_Bc58_Bc28	58	28	MEF	Mouse	4009	4308	1	0.881372
9CL_Bc58_Bc29	41688	39145	93.89	33613	80.62	4350	10.43	35389	26849	0.848901	9CL	Bc58_Bc29	9CL_Bc58_Bc29	58	29	MEF	Mouse	4444	4869	1	0.887058
9CL_Bc58_Bc30	70290	66215	94.2	56904	80.95	7075	10.06	59338	46706	0.844188	9CL	Bc58_Bc30	9CL_Bc58_Bc30	58	30	MEF	Mouse	5831	6534	1	0.919404
9CL_Bc58_Bc31	55805	52404	93.9	45404	81.36	6218	11.14	47048	35258	0.843079	9CL	Bc58_Bc31	9CL_Bc58_Bc31	58	31	MEF	Mouse	5364	5940	1	0.858104
9CL_Bc58_Bc32	38107	35529	93.23	30604	80.31	4160	10.91	31780	23679	0.833968	9CL	Bc58_Bc32	9CL_Bc58_Bc32	58	32	MEF	Mouse	4550	4920	1	0.883252
9CL_Bc59_Bc01	57962	51226	88.37	44485	76.74	6566	11.32	43706	30737	0.754046	9CL	Bc59_Bc01	9CL_Bc59_Bc01	59	1	3T3	Mouse	4924	5549	1	0.922146
9CL_Bc59_Bc02	83312	76888	92.28	66421	79.72	10310	12.37	68317	43480	0.820014	9CL	Bc59_Bc02	9CL_Bc59_Bc02	59	2	3T3	Mouse	5569	6289	1	0.891448
9CL_Bc59_Bc03	107003	85203	79.62	73767	68.93	10660	9.96	75878	54091	0.70912	9CL	Bc59_Bc03	9CL_Bc59_Bc03	59	3	3T3	Mouse	5987	6897	1	0.912981
9CL_Bc59_Bc04	55476	48973	88.27	42406	76.44	6116	11.02	46614	32384	0.840255	9CL	Bc59_Bc04	9CL_Bc59_Bc04	59	4	3T3	Mouse	3177	3424	1	0.928619
9CL_Bc59_Bc05	89625	78044	87.07	67742	75.58	10060	11.22	65926	45695	0.735576	9CL	Bc59_Bc05	9CL_Bc59_Bc05	59	5	3T3	Mouse	5850	6757	1	0.910224
9CL_Bc59_Bc06	76907	61256	79.64	53204	69.17	7851	10.2	53652	36372	0.697622	9CL	Bc59_Bc06	9CL_Bc59_Bc06	59	6	3T3	Mouse	5155	5771	1	0.922749
9CL_Bc59_Bc07	4215	4011	95.16	3469	82.3	515	12.21	3596	3090	0.853144	9CL	Bc59_Bc07	9CL_Bc59_Bc07	59	7	3T3	Mouse	576	584	0	0.919141
9CL_Bc59_Bc08	91961	72533	78.87	62628	68.1	9216	10.02	62460	42672	0.679201	9CL	Bc59_Bc08	9CL_Bc59_Bc08	59	8	3T3	Mouse	5804	6565	1	0.911976
9CL_Bc59_Bc09	57538	47183	82	41020	71.29	5917	10.28	41938	28438	0.728875	9CL	Bc59_Bc09	9CL_Bc59_Bc09	59	9	3T3	Mouse	4420	4867	1	0.917744
9CL_Bc59_Bc10	78644	69230	88.02	59892	76.15	8696	11.05	61729	40237	0.784917	9CL	Bc59_Bc10	9CL_Bc59_Bc10	59	10	3T3	Mouse	5163	5802	1	0.944784
9CL_Bc59_Bc11	95036	76078	80.05	65578	69	9285	9.76	68487	49115	0.720643	9CL	Bc59_Bc11	9CL_Bc59_Bc11	59	11	3T3	Mouse	5585	6387	1	0.915406
9CL_Bc59_Bc12	80261	67323	83.88	58365	72.71	8551	10.65	59073	40842	0.736011	9CL	Bc59_Bc12	9CL_Bc59_Bc12	59	12	3T3	Mouse	5250	5902	1	0.881005
9CL_Bc59_Bc13	55750	49325	88.47	42874	76.9	6177	11.07	43075	28279	0.772646	9CL	Bc59_Bc13	9CL_Bc59_Bc13	59	13	3T3	Mouse	4562	5079	1	0.905779
9CL_Bc59_Bc14	62852	57657	91.73	49776	79.19	7203	11.46	51277	35024	0.815837	9CL	Bc59_Bc14	9CL_Bc59_Bc14	59	14	3T3	Mouse	5037	5648	1	0.919407
9CL_Bc59_Bc15	62721	53911	85.95	47196	75.24	6629	10.56	48828	32031	0.778495	9CL	Bc59_Bc15	9CL_Bc59_Bc15	59	15	3T3	Mouse	4813	5344	1	0.865913
9CL_Bc59_Bc16	80666	66064	81.89	56965	70.61	8456	10.48	56453	38328	0.699836	9CL	Bc59_Bc16	9CL_Bc59_Bc16	59	16	3T3	Mouse	5391	6157	1	0.905668
9CL_Bc59_Bc17	3370	3184	94.48	2742	81.36	393	11.66	2799	2395	0.830564	9CL	Bc59_Bc17	9CL_Bc59_Bc17	59	17	3T3	Mouse	540	545	0	0.911944
9CL_Bc59_Bc18	3393	3065	90.33	2655	78.24	352	10.37	2704	2291	0.796935	9CL	Bc59_Bc18	9CL_Bc59_Bc18	59	18	3T3	Mouse	448	452	0	0.904075
9CL_Bc59_Bc19	64354	56546	87.86	48965	76.08	7488	11.63	49793	34108	0.773736	9CL	Bc59_Bc19	9CL_Bc59_Bc19	59	19	3T3	Mouse	5043	5635	1	0.879168
9CL_Bc59_Bc20	39872	36969	92.71	31961	80.15	4870	12.21	32568	20975	0.816814	9CL	Bc59_Bc20	9CL_Bc59_Bc20	59	20	3T3	Mouse	3976	4317	1	0.931851
9CL_Bc59_Bc21	3212	3035	94.48	2633	81.97	377	11.73	2739	2297	0.85274	9CL	Bc59_Bc21	9CL_Bc59_Bc21	59	21	3T3	Mouse	482	484	0	0.89916
9CL_Bc59_Bc22	54601	44616	81.71	38646	70.77	5731	10.49	39731	26722	0.727661	9CL	Bc59_Bc22	9CL_Bc59_Bc22	59	22	3T3	Mouse	4314	4744	1	0.906359
9CL_Bc59_Bc23	118412	101018	85.31	87355	73.77	11957	10.09	87874	58980	0.742104	9CL	Bc59_Bc23	9CL_Bc59_Bc23	59	23	3T3	Mouse	6250	7314	1	0.91645
9CL_Bc59_Bc24	53117	45735	86.1	39607	74.56	5801	10.92	40962	28098	0.771166	9CL	Bc59_Bc24	9CL_Bc59_Bc24	59	24	3T3	Mouse	4662	5101	1	0.930611
9CL_Bc59_Bc25	67541	56105	83.06	49053	72.62	7090	10.49	50032	34301	0.740765	9CL	Bc59_Bc25	9CL_Bc59_Bc25	59	25	3T3	Mouse	4552	5086	1	0.863877
9CL_Bc59_Bc26	100069	89484	89.42	77517	77.46	11031	11.02	82042	52593	0.819854	9CL	Bc59_Bc26	9CL_Bc59_Bc26	59	26	3T3	Mouse	5740	6523	1	0.922366
9CL_Bc59_Bc27	46294	41875	90.45	36322	78.45	5111	11.04	37603	24838	0.812265	9CL	Bc59_Bc27	9CL_Bc59_Bc27	59	27	3T3	Mouse	4211	4614	1	0.891653
9CL_Bc59_Bc28	56001	48488	86.58	41942	74.89	5844	10.43	43318	29460	0.773522	9CL	Bc59_Bc28	9CL_Bc59_Bc28	59	28	3T3	Mouse	4603	5086	1	0.895968
9CL_Bc59_Bc29	61661	50158	81.34	43451	70.46	6107	9.9	44810	30340	0.726715	9CL	Bc59_Bc29	9CL_Bc59_Bc29	59	29	3T3	Mouse	4626	5123	1	0.916424
9CL_Bc59_Bc30	59687	54361	91.07	46924	78.61	6375	10.68	48957	34590	0.820229	9CL	Bc59_Bc30	9CL_Bc59_Bc30	59	30	3T3	Mouse	5128	5712	1	0.909853
9CL_Bc59_Bc31	38699	34322	88.68	29922	77.31	4388	11.33	30844	20912	0.797023	9CL	Bc59_Bc31	9CL_Bc59_Bc31	59	31	3T3	Mouse	3941	4283	1	0.898922
9CL_Bc59_Bc32	3510	3288	93.67	2847	81.11	441	12.56	2601	2228	0.741026	9CL	Bc59_Bc32	9CL_Bc59_Bc32	59	32	3T3	Mouse	436	440	0	0.892356
9CL_Bc60_Bc01	112329	99680	88.73	87122	77.55	12073	10.74	89311	64382	0.795084	9CL	Bc60_Bc01	9CL_Bc60_Bc01	60	1	3T3	Mouse	6505	7590	1	0.911627
9CL_Bc60_Bc02	65729	61420	93.44	53472	81.35	7819	11.89	54332	37463	0.826606	9CL	Bc60_Bc02	9CL_Bc60_Bc02	60	2	3T3	Mouse	5311	5966	1	0.889785
9CL_Bc60_Bc03	3388	3223	95.12	2794	82.46	385	11.36	2727	2467	0.8049	9CL	Bc60_Bc03	9CL_Bc60_Bc03	60	3	3T3	Mouse	484	489	0	0.90901
9CL_Bc60_Bc04	4052	3869	95.48	3376	83.31	448	11.05	3351	3001	0.826999	9CL	Bc60_Bc04	9CL_Bc60_Bc04	60	4	3T3	Mouse	548	559	0	0.927788
9CL_Bc60_Bc05	77418	69107	89.26	60298	77.88	8370	10.81	62385	46202	0.80582	9CL	Bc60_Bc05	9CL_Bc60_Bc05	60	5	3T3	Mouse	5511	6303	1	0.909612
9CL_Bc60_Bc06	102365	91875	89.75	80398	78.54	10989	10.73	81493	58202	0.796102	9CL	Bc60_Bc06	9CL_Bc60_Bc06	60	6	3T3	Mouse	6360	7367	1	0.901416
9CL_Bc60_Bc07	78721	73152	92.92	64049	81.36	9048	11.49	65079	47515	0.826704	9CL	Bc60_Bc07	9CL_Bc60_Bc07	60	7	3T3	Mouse	5754	6553	1	0.916283
9CL_Bc60_Bc08	60687	56289	92.75	49316	81.26	7271	11.98	45525	32937	0.750161	9CL	Bc60_Bc08	9CL_Bc60_Bc08	60	8	3T3	Mouse	5004	5642	1	0.91113
9CL_Bc60_Bc09	55631	48853	87.81	42940	77.18	6054	10.88	43402	30913	0.780177	9CL	Bc60_Bc09	9CL_Bc60_Bc09	60	9	3T3	Mouse	4710	5244	1	0.903017
9CL_Bc60_Bc10	59763	53937	90.25	46956	78.57	6435	10.76	46943	33389	0.785486	9CL	Bc60_Bc10	9CL_Bc60_Bc10	60	10	3T3	Mouse	4852	5424	1	0.91003
9CL_Bc60_Bc11	3009	2908	96.64	2509	83.38	310	10.3	2623	2300	0.871718	9CL	Bc60_Bc11	9CL_Bc60_Bc11	60	11	3T3	Mouse	413	412	0	0.91287
9CL_Bc60_Bc12	57877	49503	85.53	43309	74.82	5743	9.92	44671	33495	0.771826	9CL	Bc60_Bc12	9CL_Bc60_Bc12	60	12	3T3	Mouse	4811	5341	1	0.871891
9CL_Bc60_Bc13	68020	61504	90.42	53800	79.09	7394	10.87	55616	38420	0.817642	9CL	Bc60_Bc13	9CL_Bc60_Bc13	60	13	3T3	Mouse	4958	5554	1	0.881402
9CL_Bc60_Bc14	25305	23563	93.11	20556	81.23	2816	11.12	19998	15035	0.790279	9CL	Bc60_Bc14	9CL_Bc60_Bc14	60	14	3T3	Mouse	3460	3724	1	0.894321
9CL_Bc60_Bc15	66303	57327	86.46	50514	76.18	6906	10.41	52988	36459	0.79918	9CL	Bc60_Bc15	9CL_Bc60_Bc15	60	15	3T3	Mouse	4916	5461	1	0.917844
9CL_Bc60_Bc16	3054	2908	95.21	2497	81.76	351	11.49	2610	2225	0.854617	9CL	Bc60_Bc16	9CL_Bc60_Bc16	60	16	3T3	Mouse	485	491	0	0.895223
9CL_Bc60_Bc17	95553	75237	78.73	65500	68.54	8640	9.04	67140	45308	0.702647	9CL	Bc60_Bc17	9CL_Bc60_Bc17	60	17	3T3	Mouse	5632	6441	1	0.904679
9CL_Bc60_Bc18	77942	72684	93.25	63056	80.9	8596	11.02	65527	45934	0.840715	9CL	Bc60_Bc18	9CL_Bc60_Bc18	60	18	3T3	Mouse	5438	6165	1	0.908599
9CL_Bc60_Bc19	64623	56910	88.06	49726	76.94	6996	10.82	49714	36455	0.769293	9CL	Bc60_Bc19	9CL_Bc60_Bc19	60	19	3T3	Mouse	5216	5852	1	0.923033
9CL_Bc60_Bc20	2936	2830	96.38	2473	84.23	320	10.89	2555	2105	0.870232	9CL	Bc60_Bc20	9CL_Bc60_Bc20	60	20	3T3	Mouse	422	425	0	0.893048
9CL_Bc60_Bc21	31625	29151	92.17	25511	80.66	3511	11.1	26040	19147	0.823399	9CL	Bc60_Bc21	9CL_Bc60_Bc21	60	21	3T3	Mouse	3780	4110	1	0.901961
9CL_Bc60_Bc22	67957	58259	85.72	50905	74.9	7003	10.3	52519	37674	0.772827	9CL	Bc60_Bc22	9CL_Bc60_Bc22	60	22	3T3	Mouse	5099	5725	1	0.897903
9CL_Bc60_Bc23	43735	38078	87.06	33343	76.23	4493	10.27	30422	22390	0.695598	9CL	Bc60_Bc23	9CL_Bc60_Bc23	60	23	3T3	Mouse	4003	4496	1	0.911884
9CL_Bc60_Bc24	64727	57027	88.1	49746	76.85	6875	10.62	51419	37005	0.794398	9CL	Bc60_Bc24	9CL_Bc60_Bc24	60	24	3T3	Mouse	5217	5841	1	0.875743
9CL_Bc60_Bc25	39687	34112	85.95	30055	75.73	4140	10.43	30147	22059	0.759619	9CL	Bc60_Bc25	9CL_Bc60_Bc25	60	25	3T3	Mouse	3753	4042	1	0.917369
9CL_Bc60_Bc26	106166	80724	76.03	70456	66.36	9624	9.06	71058	50778	0.66931	9CL	Bc60_Bc26	9CL_Bc60_Bc26	60	26	3T3	Mouse	5869	6801	1	0.901112
9CL_Bc60_Bc27	126415	104551	82.7	91547	72.41	12253	9.69	94470	64850	0.747301	9CL	Bc60_Bc27	9CL_Bc60_Bc27	60	27	3T3	Mouse	6512	7575	1	0.908736
9CL_Bc60_Bc28	61157	55272	90.37	48335	79.03	6739	11.01	50108	34607	0.819334	9CL	Bc60_Bc28	9CL_Bc60_Bc28	60	28	3T3	Mouse	4870	5415	1	0.927201
9CL_Bc60_Bc29	51067	47454	92.92	41238	80.75	5635	11.03	42015	29905	0.822743	9CL	Bc60_Bc29	9CL_Bc60_Bc29	60	29	3T3	Mouse	4654	5176	1	0.901907
9CL_Bc60_Bc30	80535	63143	78.4	54980	68.26	6993	8.68	56787	42009	0.705122	9CL	Bc60_Bc30	9CL_Bc60_Bc30	60	30	3T3	Mouse	5093	5717	1	0.955471
9CL_Bc60_Bc31	43080	39537	91.77	34613	80.34	5113	11.86	34654	24738	0.80441	9CL	Bc60_Bc31	9CL_Bc60_Bc31	60	31	3T3	Mouse	4602	5072	1	0.892493
9CL_Bc60_Bc32	35652	32128	90.11	27931	78.34	3871	10.85	28263	19966	0.792747	9CL	Bc60_Bc32	9CL_Bc60_Bc32	60	32	3T3	Mouse	3908	4209	1	0.899574
9CL_Bc61_Bc01	101089	90052	89.08	78199	77.35	11143	11.02	78668	51317	0.778205	9CL	Bc61_Bc01	9CL_Bc61_Bc01	61	1	3T3	Mouse	5915	6831	1	0.922028
9CL_Bc61_Bc02	101882	91945	90.24	79462	77.99	11436	11.22	81967	50351	0.804529	9CL	Bc61_Bc02	9CL_Bc61_Bc02	61	2	3T3	Mouse	5689	6614	1	0.906981
9CL_Bc61_Bc03	4502	4259	94.6	3653	81.14	474	10.52	3663	3061	0.813638	9CL	Bc61_Bc03	9CL_Bc61_Bc03	61	3	3T3	Mouse	574	578	0	0.899107
9CL_Bc61_Bc04	4558	4338	95.17	3736	81.96	494	10.83	3637	3182	0.797938	9CL	Bc61_Bc04	9CL_Bc61_Bc04	61	4	3T3	Mouse	670	682	0	0.928334
9CL_Bc61_Bc05	14846	14091	94.91	12202	82.19	1723	11.6	12384	9077	0.834164	9CL	Bc61_Bc05	9CL_Bc61_Bc05	61	5	3T3	Mouse	2215	2321	1	0.956584
9CL_Bc61_Bc06	169545	139443	82.24	121017	71.37	16310	9.61	125985	79392	0.743077	9CL	Bc61_Bc06	9CL_Bc61_Bc06	61	6	3T3	Mouse	6647	7855	1	0.890644
9CL_Bc61_Bc07	5616	5302	94.4	4575	81.46	648	11.53	4789	3810	0.852742	9CL	Bc61_Bc07	9CL_Bc61_Bc07	61	7	3T3	Mouse	778	787	0	0.913288
9CL_Bc61_Bc08	58606	55394	94.51	48160	82.17	7044	12.01	46262	30126	0.789373	9CL	Bc61_Bc08	9CL_Bc61_Bc08	61	8	3T3	Mouse	4639	5227	1	0.890991
9CL_Bc61_Bc09	90135	76283	84.63	66560	73.84	9324	10.34	68685	43277	0.762024	9CL	Bc61_Bc09	9CL_Bc61_Bc09	61	9	3T3	Mouse	5087	5717	1	0.927364
9CL_Bc61_Bc10	118056	101252	85.76	87909	74.46	12021	10.18	90029	57022	0.762596	9CL	Bc61_Bc10	9CL_Bc61_Bc10	61	10	3T3	Mouse	6038	7028	1	0.926697
9CL_Bc61_Bc11	52959	47856	90.36	41386	78.14	5876	11.09	42323	29581	0.799165	9CL	Bc61_Bc11	9CL_Bc61_Bc11	61	11	3T3	Mouse	4317	4748	1	0.951316
9CL_Bc61_Bc12	55084	50403	91.5	43753	79.42	6005	10.9	43213	29800	0.784493	9CL	Bc61_Bc12	9CL_Bc61_Bc12	61	12	3T3	Mouse	4768	5351	1	0.871069
9CL_Bc61_Bc13	119896	107808	89.91	93620	78.08	13322	11.11	97616	58296	0.814172	9CL	Bc61_Bc13	9CL_Bc61_Bc13	61	13	3T3	Mouse	6176	7079	1	0.89527
9CL_Bc61_Bc14	44083	41276	93.63	35830	81.27	5042	11.43	36006	24483	0.816777	9CL	Bc61_Bc14	9CL_Bc61_Bc14	61	14	3T3	Mouse	4142	4567	1	0.873411
9CL_Bc61_Bc15	76922	72421	94.14	63670	82.77	9118	11.85	63674	38568	0.827774	9CL	Bc61_Bc15	9CL_Bc61_Bc15	61	15	3T3	Mouse	5462	6134	1	0.895343
9CL_Bc61_Bc16	89460	79185	88.51	68194	76.22	9465	10.58	74580	48148	0.833669	9CL	Bc61_Bc16	9CL_Bc61_Bc16	61	16	3T3	Mouse	4901	5428	1	0.934254
9CL_Bc61_Bc17	113438	101726	89.67	87846	77.43	11818	10.41	89890	53114	0.792415	9CL	Bc61_Bc17	9CL_Bc61_Bc17	61	17	3T3	Mouse	6067	7009	1	0.900126
9CL_Bc61_Bc18	4065	3864	95.05	3376	83.05	453	11.14	3493	2726	0.859287	9CL	Bc61_Bc18	9CL_Bc61_Bc18	61	18	3T3	Mouse	510	517	0	0.89176
9CL_Bc61_Bc19	4565	4393	96.23	3793	83.08	562	12.31	3909	3054	0.856298	9CL	Bc61_Bc19	9CL_Bc61_Bc19	61	19	3T3	Mouse	576	585	0	0.913382
9CL_Bc61_Bc20	85126	73193	85.98	63424	74.5	8848	10.39	66806	40552	0.78479	9CL	Bc61_Bc20	9CL_Bc61_Bc20	61	20	3T3	Mouse	5446	6132	1	0.902031
9CL_Bc61_Bc21	101923	89270	87.58	77391	75.93	10792	10.58	78855	50433	0.773672	9CL	Bc61_Bc21	9CL_Bc61_Bc21	61	21	3T3	Mouse	5926	6895	1	0.888276
9CL_Bc61_Bc22	43556	40507	92.99	35191	80.79	5284	12.13	34070	22123	0.782211	9CL	Bc61_Bc22	9CL_Bc61_Bc22	61	22	3T3	Mouse	4189	4601	1	0.880493
9CL_Bc61_Bc23	67984	62158	91.43	53904	79.28	7011	10.31	55973	37042	0.823326	9CL	Bc61_Bc23	9CL_Bc61_Bc23	61	23	3T3	Mouse	4795	5369	1	0.88902
9CL_Bc61_Bc24	3840	3670	95.57	3187	82.99	434	11.3	3315	2592	0.863281	9CL	Bc61_Bc24	9CL_Bc61_Bc24	61	24	3T3	Mouse	559	566	0	0.940203
9CL_Bc61_Bc25	3554	3436	96.67	3001	84.44	410	11.53	3007	2447	0.846089	9CL	Bc61_Bc25	9CL_Bc61_Bc25	61	25	3T3	Mouse	510	512	0	0.916743
9CL_Bc61_Bc26	96241	84172	87.45	73291	76.15	10381	10.78	72266	47463	0.750886	9CL	Bc61_Bc26	9CL_Bc61_Bc26	61	26	3T3	Mouse	6175	7195	1	0.922216
9CL_Bc61_Bc27	152122	131820	86.65	114670	75.38	15577	10.23	119841	72358	0.787795	9CL	Bc61_Bc27	9CL_Bc61_Bc27	61	27	3T3	Mouse	6515	7688	1	0.916086
9CL_Bc61_Bc28	54626	50978	93.32	44304	81.1	6218	11.38	46086	28995	0.843664	9CL	Bc61_Bc28	9CL_Bc61_Bc28	61	28	3T3	Mouse	4484	4919	1	0.919675
9CL_Bc61_Bc29	129917	115147	88.63	99693	76.73	13626	10.48	103128	64020	0.793799	9CL	Bc61_Bc29	9CL_Bc61_Bc29	61	29	3T3	Mouse	6300	7347	1	0.91449
9CL_Bc61_Bc30	93698	85726	91.49	74211	79.2	9912	10.57	75841	50758	0.80942	9CL	Bc61_Bc30	9CL_Bc61_Bc30	61	30	3T3	Mouse	5937	6828	1	0.914073
9CL_Bc61_Bc31	101185	92309	91.22	80184	79.24	11399	11.26	84111	51844	0.83126	9CL	Bc61_Bc31	9CL_Bc61_Bc31	61	31	3T3	Mouse	5894	6762	1	0.875969
9CL_Bc61_Bc32	108958	97483	89.46	84714	77.74	11975	10.99	82245	50291	0.754832	9CL	Bc61_Bc32	9CL_Bc61_Bc32	61	32	3T3	Mouse	6274	7279	1	0.886143
4CL_Bc51_Bc17	3110	3103	99.77	2925	94.05	1018	32.73	2882	1993	0.926688	4CL	Bc51_Bc17	4CL_Bc51_Bc17	51	17	293T	Human	433	437	0	0.960247
4CL_Bc51_Bc18	51626	51114	99	48379	93.71	17519	33.93	45876	26045	0.888622	4CL	Bc51_Bc18	4CL_Bc51_Bc18	51	18	293T	Human	4636	5271	1	0.952292
4CL_Bc51_Bc19	41139	40755	99.06	38666	93.98	14801	35.97	34784	20646	0.845524	4CL	Bc51_Bc19	4CL_Bc51_Bc19	51	19	293T	Human	4273	4780	1	0.937716
4CL_Bc51_Bc20	2900	2888	99.58	2718	93.72	940	32.41	2691	1780	0.927931	4CL	Bc51_Bc20	4CL_Bc51_Bc20	51	20	293T	Human	313	316	0	0.954036
4CL_Bc51_Bc21	77022	75716	98.3	71825	93.25	26308	34.15	66232	35774	0.85991	4CL	Bc51_Bc21	4CL_Bc51_Bc21	51	21	293T	Human	5544	6530	1	0.949186
4CL_Bc51_Bc22	76434	75261	98.46	71382	93.39	26044	34.07	66726	36518	0.872988	4CL	Bc51_Bc22	4CL_Bc51_Bc22	51	22	293T	Human	5408	6372	1	0.948193
4CL_Bc51_Bc23	3191	3167	99.24	3010	94.32	1088	34.09	2907	2063	0.911	4CL	Bc51_Bc23	4CL_Bc51_Bc23	51	23	293T	Human	422	425	0	0.960645
4CL_Bc51_Bc24	3476	3442	99.02	3269	94.04	1232	35.44	2888	1980	0.83084	4CL	Bc51_Bc24	4CL_Bc51_Bc24	51	24	293T	Human	384	389	0	0.945989
4CL_Bc51_Bc25	70928	70108	98.84	66739	94.09	24312	34.27	62714	36106	0.884192	4CL	Bc51_Bc25	4CL_Bc51_Bc25	51	25	293T	Human	5249	6059	1	0.983655
4CL_Bc51_Bc26	67025	66183	98.74	62808	93.7	22800	34.01	59324	32320	0.885103	4CL	Bc51_Bc26	4CL_Bc51_Bc26	51	26	293T	Human	5230	6101	1	0.950777
4CL_Bc51_Bc27	44034	43620	99.05	41490	94.22	15159	34.42	38646	21367	0.87764	4CL	Bc51_Bc27	4CL_Bc51_Bc27	51	27	293T	Human	4342	4897	1	0.962696
4CL_Bc51_Bc28	37472	37165	99.18	35283	94.15	12894	34.4	33589	19288	0.896376	4CL	Bc51_Bc28	4CL_Bc51_Bc28	51	28	293T	Human	3838	4233	1	0.966149
4CL_Bc51_Bc29	78024	77042	98.74	73132	93.73	26796	34.34	69116	38037	0.88583	4CL	Bc51_Bc29	4CL_Bc51_Bc29	51	29	293T	Human	5440	6433	1	0.962606
4CL_Bc51_Bc30	17442	16955	97.2	16167	92.69	6194	35.51	12779	7803	0.732657	4CL	Bc51_Bc30	4CL_Bc51_Bc30	51	30	293T	Human	1907	2068	0	0.950679
4CL_Bc51_Bc31	85248	83895	98.41	79659	93.44	28744	33.71	76779	41120	0.900655	4CL	Bc51_Bc31	4CL_Bc51_Bc31	51	31	293T	Human	5478	6549	1	0.972847
4CL_Bc51_Bc32	96021	94973	98.9	89948	93.67	32320	33.65	86341	46056	0.899189	4CL	Bc51_Bc32	4CL_Bc51_Bc32	51	32	293T	Human	6026	7180	1	0.969834
4CL_Bc52_Bc17	71945	71442	99.3	67458	93.76	24435	33.96	63811	28781	0.886941	4CL	Bc52_Bc17	4CL_Bc52_Bc17	52	17	293T	Human	4877	5562	1	0.946906
4CL_Bc52_Bc18	181545	179848	99.06	169699	93.47	61046	33.62	163983	74686	0.903264	4CL	Bc52_Bc18	4CL_Bc52_Bc18	52	18	293T	Human	6756	8333	1	0.96881
4CL_Bc52_Bc19	96933	95826	98.85	90757	93.62	33706	34.77	86251	43961	0.8898	4CL	Bc52_Bc19	4CL_Bc52_Bc19	52	19	293T	Human	5785	6882	1	0.961085
4CL_Bc52_Bc20	4056	4041	99.63	3805	93.81	1386	34.17	3771	2307	0.929734	4CL	Bc52_Bc20	4CL_Bc52_Bc20	52	20	293T	Human	460	469	0	0.951299
4CL_Bc52_Bc21	80412	79536	98.91	75371	93.73	28236	35.11	69927	33172	0.869609	4CL	Bc52_Bc21	4CL_Bc52_Bc21	52	21	293T	Human	5246	6122	1	0.936078
4CL_Bc52_Bc22	129027	127251	98.62	120327	93.25	43491	33.7	115586	53735	0.895828	4CL	Bc52_Bc22	4CL_Bc52_Bc22	52	22	293T	Human	6007	7204	1	0.95622
4CL_Bc52_Bc23	4677	4658	99.59	4403	94.14	1534	32.79	4329	2690	0.925593	4CL	Bc52_Bc23	4CL_Bc52_Bc23	52	23	293T	Human	525	531	0	0.937129
4CL_Bc52_Bc24	73915	73159	98.97	69167	93.57	25381	34.33	65429	31334	0.885192	4CL	Bc52_Bc24	4CL_Bc52_Bc24	52	24	293T	Human	5100	5858	1	0.964157
4CL_Bc52_Bc25	85087	84451	99.25	80161	94.21	29447	34.6	75413	37592	0.886305	4CL	Bc52_Bc25	4CL_Bc52_Bc25	52	25	293T	Human	4975	5772	1	0.959334
4CL_Bc52_Bc26	128433	126996	98.88	120098	93.51	44668	34.77	115797	52098	0.901614	4CL	Bc52_Bc26	4CL_Bc52_Bc26	52	26	293T	Human	6050	7335	1	0.946945
4CL_Bc52_Bc27	4197	4184	99.69	3923	93.47	1389	33.09	3917	2435	0.933286	4CL	Bc52_Bc27	4CL_Bc52_Bc27	52	27	293T	Human	522	529	0	0.973315
4CL_Bc52_Bc28	3206	3198	99.75	3016	94.07	1106	34.49	3010	1842	0.938865	4CL	Bc52_Bc28	4CL_Bc52_Bc28	52	28	293T	Human	338	340	0	0.955601
4CL_Bc52_Bc29	4417	4399	99.59	4146	93.86	1573	35.61	3941	2462	0.892235	4CL	Bc52_Bc29	4CL_Bc52_Bc29	52	29	293T	Human	503	510	0	0.948635
4CL_Bc52_Bc30	132823	131083	98.68	123986	93.34	44616	33.59	117296	58594	0.8831	4CL	Bc52_Bc30	4CL_Bc52_Bc30	52	30	293T	Human	6212	7503	1	0.965067
4CL_Bc52_Bc31	4145	4139	99.85	3910	94.33	1408	33.96	3853	2422	0.929554	4CL	Bc52_Bc31	4CL_Bc52_Bc31	52	31	293T	Human	471	478	0	0.968146
4CL_Bc52_Bc32	3725	3714	99.7	3507	94.14	1217	32.67	3461	2219	0.929128	4CL	Bc52_Bc32	4CL_Bc52_Bc32	52	32	293T	Human	486	494	0	0.946538
4CL_Bc53_Bc17	73736	73003	99	68967	93.53	24517	33.24	65122	31167	0.883178	4CL	Bc53_Bc17	4CL_Bc53_Bc17	53	17	293T	Human	5130	5942	1	0.969114
4CL_Bc53_Bc18	116404	114654	98.49	108238	92.98	39962	34.33	100025	48299	0.859292	4CL	Bc53_Bc18	4CL_Bc53_Bc18	53	18	293T	Human	6030	7202	1	0.928692
4CL_Bc53_Bc19	78354	77245	98.58	73025	93.19	27451	35.03	68221	35641	0.870677	4CL	Bc53_Bc19	4CL_Bc53_Bc19	53	19	293T	Human	5384	6268	1	0.963362
4CL_Bc53_Bc20	122677	121531	99.06	114739	93.52	41060	33.47	111480	51642	0.908728	4CL	Bc53_Bc20	4CL_Bc53_Bc20	53	20	293T	Human	5885	7096	1	0.961286
4CL_Bc53_Bc21	3932	3919	99.66	3686	93.74	1309	33.29	3667	2399	0.932604	4CL	Bc53_Bc21	4CL_Bc53_Bc21	53	21	293T	Human	494	499	0	0.969743
4CL_Bc53_Bc22	94843	94001	99.11	88987	93.82	31899	33.63	84768	41877	0.893772	4CL	Bc53_Bc22	4CL_Bc53_Bc22	53	22	293T	Human	5464	6490	1	0.962886
4CL_Bc53_Bc23	71918	71178	98.97	67470	93.81	25420	35.34	60403	31180	0.839887	4CL	Bc53_Bc23	4CL_Bc53_Bc23	53	23	293T	Human	5063	6036	1	0.949048
4CL_Bc53_Bc24	4060	4046	99.65	3827	94.26	1349	33.22	3762	2516	0.926601	4CL	Bc53_Bc24	4CL_Bc53_Bc24	53	24	293T	Human	475	481	0	0.974627
4CL_Bc53_Bc25	18298	18127	99.06	17083	93.35	5684	31.06	17006	9205	0.929391	4CL	Bc53_Bc25	4CL_Bc53_Bc25	53	25	293T	Human	1387	1502	0	0.967061
4CL_Bc53_Bc26	47930	47443	98.98	44781	93.43	16156	33.7	43126	21225	0.89977	4CL	Bc53_Bc26	4CL_Bc53_Bc26	53	26	293T	Human	3934	4582	1	0.96838
4CL_Bc53_Bc27	3948	3935	99.67	3708	93.92	1241	31.43	3654	2472	0.925532	4CL	Bc53_Bc27	4CL_Bc53_Bc27	53	27	293T	Human	612	615	0	0.9667
4CL_Bc53_Bc28	2961	2950	99.62	2754	93	914	30.86	2762	1767	0.932793	4CL	Bc53_Bc28	4CL_Bc53_Bc28	53	28	293T	Human	325	327	0	0.919814
4CL_Bc53_Bc29	76497	75833	99.13	71691	93.71	26316	34.4	66429	33235	0.868387	4CL	Bc53_Bc29	4CL_Bc53_Bc29	53	29	293T	Human	5091	5972	1	0.971291
4CL_Bc53_Bc30	122241	120493	98.57	113794	93.08	40494	33.12	107612	56978	0.880327	4CL	Bc53_Bc30	4CL_Bc53_Bc30	53	30	293T	Human	6411	7917	1	0.960045
4CL_Bc53_Bc31	118051	117127	99.21	110604	93.69	40331	34.16	106868	51399	0.90527	4CL	Bc53_Bc31	4CL_Bc53_Bc31	53	31	293T	Human	5884	7053	1	0.960082
4CL_Bc53_Bc32	69153	66554	96.24	62729	90.71	22398	32.38	60826	29788	0.879586	4CL	Bc53_Bc32	4CL_Bc53_Bc32	53	32	293T	Human	4622	5300	1	0.975011
4CL_Bc54_Bc01	133542	132618	99.3	126029	94.37	46256	34.63	119495	67893	0.894812	4CL	Bc54_Bc01	4CL_Bc54_Bc01	54	1	293T	Human	6838	8571	1	0.957505
4CL_Bc54_Bc02	134048	133060	99.26	125951	93.95	46139	34.41	119071	62140	0.888271	4CL	Bc54_Bc02	4CL_Bc54_Bc02	54	2	293T	Human	6993	8641	1	0.955921
4CL_Bc54_Bc03	164128	162882	99.24	154703	94.25	56773	34.59	148371	84707	0.903996	4CL	Bc54_Bc03	4CL_Bc54_Bc03	54	3	293T	Human	7759	9863	1	0.947986
4CL_Bc54_Bc04	151570	149939	98.92	142253	93.85	51680	34.09	137193	78552	0.905146	4CL	Bc54_Bc04	4CL_Bc54_Bc04	54	4	293T	Human	7377	9470	1	0.929269
4CL_Bc54_Bc05	256374	253831	99	240931	93.97	88688	34.59	227895	122582	0.888916	4CL	Bc54_Bc05	4CL_Bc54_Bc05	54	5	293T	Human	8609	11512	1	0.96829
4CL_Bc54_Bc06	7787	7775	99.84	7374	94.69	2677	34.37	7113	5427	0.913445	4CL	Bc54_Bc06	4CL_Bc54_Bc06	54	6	293T	Human	1215	1249	0	0.954271
4CL_Bc54_Bc07	95621	94842	99.18	90435	94.57	34297	35.86	81116	45995	0.848307	4CL	Bc54_Bc07	4CL_Bc54_Bc07	54	7	293T	Human	6223	7481	1	0.943909
4CL_Bc54_Bc08	201143	198641	98.75	188706	93.81	70308	34.95	175177	93235	0.870908	4CL	Bc54_Bc08	4CL_Bc54_Bc08	54	8	293T	Human	8271	10929	1	0.952596
4CL_Bc54_Bc09	2404	2398	99.75	2277	94.71	839	34.9	2182	1593	0.907654	4CL	Bc54_Bc09	4CL_Bc54_Bc09	54	9	293T	Human	390	394	0	0.92287
4CL_Bc54_Bc10	54100	53687	99.23	51006	94.28	18823	34.79	47493	27190	0.877874	4CL	Bc54_Bc10	4CL_Bc54_Bc10	54	10	293T	Human	4832	5544	1	0.93924
4CL_Bc54_Bc11	68482	68080	99.41	64481	94.15	23387	34.15	61629	38814	0.89993	4CL	Bc54_Bc11	4CL_Bc54_Bc11	54	11	293T	Human	5327	6231	1	0.934828
4CL_Bc54_Bc12	54045	53593	99.16	50935	94.24	18367	33.98	47701	29178	0.882616	4CL	Bc54_Bc12	4CL_Bc54_Bc12	54	12	293T	Human	4728	5441	1	0.949356
4CL_Bc54_Bc13	85708	84504	98.59	80165	93.53	29524	34.44	74714	40695	0.871727	4CL	Bc54_Bc13	4CL_Bc54_Bc13	54	13	293T	Human	5608	6573	1	0.960368
4CL_Bc54_Bc14	3476	3452	99.3	3200	92.05	1143	32.88	3149	2186	0.905926	4CL	Bc54_Bc14	4CL_Bc54_Bc14	54	14	293T	Human	541	548	0	0.944055
4CL_Bc54_Bc15	3592	3583	99.74	3394	94.48	1209	33.65	3287	2477	0.915089	4CL	Bc54_Bc15	4CL_Bc54_Bc15	54	15	293T	Human	609	619	0	0.906587
4CL_Bc54_Bc16	101625	100538	98.93	95300	93.77	34883	34.32	91059	51612	0.89603	4CL	Bc54_Bc16	4CL_Bc54_Bc16	54	16	293T	Human	6254	7642	1	0.94482
4CL_Bc55_Bc01	137049	134307	97.99	127121	92.75	46469	33.9	120085	57527	0.876219	4CL	Bc55_Bc01	4CL_Bc55_Bc01	55	1	293T	Human	6418	7784	1	0.954179
4CL_Bc55_Bc02	160204	158716	99.07	149816	93.51	55234	34.47	143364	63592	0.894884	4CL	Bc55_Bc02	4CL_Bc55_Bc02	55	2	293T	Human	6714	8275	1	0.964621
4CL_Bc55_Bc03	80900	80066	98.96	75678	93.54	27716	34.25	69447	35408	0.85843	4CL	Bc55_Bc03	4CL_Bc55_Bc03	55	3	293T	Human	5092	5875	1	0.947291
4CL_Bc55_Bc04	76219	74673	97.97	70954	93.09	28074	36.83	59355	29003	0.778743	4CL	Bc55_Bc04	4CL_Bc55_Bc04	55	4	293T	Human	4874	5652	0	0.935006
4CL_Bc55_Bc05	166247	163147	98.13	154175	92.73	57054	34.31	144867	69980	0.871396	4CL	Bc55_Bc05	4CL_Bc55_Bc05	55	5	293T	Human	6517	8122	1	0.958654
4CL_Bc55_Bc06	121573	120046	98.74	113656	93.48	40659	33.44	108880	52736	0.895594	4CL	Bc55_Bc06	4CL_Bc55_Bc06	55	6	293T	Human	6191	7442	1	0.945749
4CL_Bc55_Bc07	6418	6404	99.78	6030	93.95	2179	33.95	5935	3776	0.924743	4CL	Bc55_Bc07	4CL_Bc55_Bc07	55	7	293T	Human	808	827	0	0.952817
4CL_Bc55_Bc08	160171	158613	99.02	149895	93.58	54281	33.88	142754	67873	0.89126	4CL	Bc55_Bc08	4CL_Bc55_Bc08	55	8	293T	Human	6548	8096	1	0.936037
4CL_Bc55_Bc09	64093	63310	98.77	60100	93.76	22001	34.32	56066	28111	0.87476	4CL	Bc55_Bc09	4CL_Bc55_Bc09	55	9	293T	Human	4457	5168	1	0.960564
4CL_Bc55_Bc10	86148	84624	98.23	80022	92.88	29812	34.6	73663	34729	0.855075	4CL	Bc55_Bc10	4CL_Bc55_Bc10	55	10	293T	Human	5225	6142	1	0.954438
4CL_Bc55_Bc11	105820	104456	98.71	98588	93.16	35126	33.19	95327	52596	0.900841	4CL	Bc55_Bc11	4CL_Bc55_Bc11	55	11	293T	Human	5564	6612	1	0.935517
4CL_Bc55_Bc12	72706	71810	98.76	67763	93.2	24236	33.33	64094	33571	0.88155	4CL	Bc55_Bc12	4CL_Bc55_Bc12	55	12	293T	Human	4560	5274	1	0.954329
4CL_Bc55_Bc13	71320	70208	98.44	66537	93.29	24579	34.46	62382	29441	0.874678	4CL	Bc55_Bc13	4CL_Bc55_Bc13	55	13	293T	Human	4665	5337	1	0.93086
4CL_Bc55_Bc14	3242	3226	99.5	3041	93.8	1077	33.22	2983	1951	0.920111	4CL	Bc55_Bc14	4CL_Bc55_Bc14	55	14	293T	Human	388	388	0	0.939559
4CL_Bc55_Bc15	4125	4111	99.66	3779	91.61	1289	31.24	3713	2482	0.900121	4CL	Bc55_Bc15	4CL_Bc55_Bc15	55	15	293T	Human	552	560	0	0.950928
4CL_Bc55_Bc16	4132	4120	99.7	3897	94.31	1341	32.45	3800	2641	0.919651	4CL	Bc55_Bc16	4CL_Bc55_Bc16	55	16	293T	Human	605	616	0	0.922709
4CL_Bc56_Bc01	2639	2629	99.62	2495	94.54	890	33.72	2264	2248	0.857901	4CL	Bc56_Bc01	4CL_Bc56_Bc01	56	1	293T	Human	727	741	0	0.944883
4CL_Bc56_Bc02	6809	6755	99.2	6383	93.74	2271	33.35	6215	4319	0.912763	4CL	Bc56_Bc02	4CL_Bc56_Bc02	56	2	293T	Human	806	820	0	0.965568
4CL_Bc56_Bc03	63701	63209	99.22	59775	93.83	21859	34.31	56642	31648	0.889185	4CL	Bc56_Bc03	4CL_Bc56_Bc03	56	3	293T	Human	4809	5475	1	0.94964
4CL_Bc56_Bc04	173745	171496	98.7	162157	93.33	59330	34.14	156355	82592	0.899911	4CL	Bc56_Bc04	4CL_Bc56_Bc04	56	4	293T	Human	7573	9584	1	0.969262
4CL_Bc56_Bc05	139627	137642	98.57	130089	93.16	49419	35.39	114042	59022	0.816762	4CL	Bc56_Bc05	4CL_Bc56_Bc05	56	5	293T	Human	6116	7802	1	0.948452
4CL_Bc56_Bc06	165465	163104	98.57	154391	93.3	55838	33.74	146616	74973	0.886085	4CL	Bc56_Bc06	4CL_Bc56_Bc06	56	6	293T	Human	7172	9046	1	0.963844
4CL_Bc56_Bc07	232785	230629	99.07	218695	93.94	81058	34.82	207898	107089	0.89309	4CL	Bc56_Bc07	4CL_Bc56_Bc07	56	7	293T	Human	8003	10539	1	0.974229
4CL_Bc56_Bc08	258220	255384	98.9	241769	93.62	90983	35.23	220135	109484	0.852509	4CL	Bc56_Bc08	4CL_Bc56_Bc08	56	8	293T	Human	8055	10721	1	0.973615
4CL_Bc56_Bc09	1050	1048	99.8	988	94.09	334	31.8	894	891	0.851429	4CL	Bc56_Bc09	4CL_Bc56_Bc09	56	9	293T	Human	324	324	0	0.856846
4CL_Bc56_Bc10	3162	3145	99.46	2967	93.83	1100	34.78	2911	2053	0.92062	4CL	Bc56_Bc10	4CL_Bc56_Bc10	56	10	293T	Human	461	470	0	0.935693
4CL_Bc56_Bc11	42784	42429	99.17	40101	93.72	14755	34.48	37548	22911	0.877618	4CL	Bc56_Bc11	4CL_Bc56_Bc11	56	11	293T	Human	3592	4130	1	0.945786
4CL_Bc56_Bc12	52973	52540	99.18	49694	93.81	18093	34.15	47203	27161	0.891077	4CL	Bc56_Bc12	4CL_Bc56_Bc12	56	12	293T	Human	4466	5092	1	0.937956
4CL_Bc56_Bc13	3514	3472	98.8	3281	93.36	1180	33.57	3192	2190	0.908367	4CL	Bc56_Bc13	4CL_Bc56_Bc13	56	13	293T	Human	471	475	0	0.962731
4CL_Bc56_Bc14	3069	3045	99.21	2862	93.25	1069	34.83	2785	1843	0.907462	4CL	Bc56_Bc14	4CL_Bc56_Bc14	56	14	293T	Human	390	395	0	0.924955
4CL_Bc56_Bc15	61742	60993	98.78	58031	93.98	21729	35.19	52494	26538	0.850215	4CL	Bc56_Bc15	4CL_Bc56_Bc15	56	15	293T	Human	4917	5607	1	0.958294
4CL_Bc56_Bc16	144215	142608	98.88	134729	93.42	49882	34.58	125520	65315	0.870367	4CL	Bc56_Bc16	4CL_Bc56_Bc16	56	16	293T	Human	6732	8336	1	0.964848
4CL_Bc57_Bc17	136689	130326	95.34	123514	90.36	41182	30.12	114878	60862	0.840433	4CL	Bc57_Bc17	4CL_Bc57_Bc17	57	17	K562	Human	5784	7149	1	0.9554
4CL_Bc57_Bc18	75344	74437	98.79	70684	93.81	25269	33.53	66194	41663	0.878557	4CL	Bc57_Bc18	4CL_Bc57_Bc18	57	18	K562	Human	5315	6332	1	0.932312
4CL_Bc57_Bc19	54272	53455	98.49	50875	93.74	18581	34.23	47978	31673	0.884029	4CL	Bc57_Bc19	4CL_Bc57_Bc19	57	19	K562	Human	4555	5285	1	0.956835
4CL_Bc57_Bc20	2359	2343	99.32	2229	94.48	765	32.42	2164	1663	0.917338	4CL	Bc57_Bc20	4CL_Bc57_Bc20	57	20	K562	Human	348	351	0	0.954641
4CL_Bc57_Bc21	2811	2785	99.07	2657	94.52	929	33.04	2565	1953	0.912487	4CL	Bc57_Bc21	4CL_Bc57_Bc21	57	21	K562	Human	406	407	0	0.963868
4CL_Bc57_Bc22	36447	35978	98.71	34246	93.96	11932	32.73	32214	20787	0.883859	4CL	Bc57_Bc22	4CL_Bc57_Bc22	57	22	K562	Human	3526	3941	1	0.886036
4CL_Bc57_Bc23	77890	76870	98.69	73242	94.03	25728	33.03	68185	42475	0.875401	4CL	Bc57_Bc23	4CL_Bc57_Bc23	57	23	K562	Human	5149	6140	1	0.92874
4CL_Bc57_Bc24	61649	60322	97.84	57452	93.19	21306	34.56	51756	32357	0.839527	4CL	Bc57_Bc24	4CL_Bc57_Bc24	57	24	K562	Human	4877	5637	1	0.946732
4CL_Bc57_Bc25	3048	1757	57.64	1682	55.18	551	18.07	1451	1307	0.47605	4CL	Bc57_Bc25	4CL_Bc57_Bc25	57	25	K562	Human	501	508	0	0.929162
4CL_Bc57_Bc26	103237	100820	97.65	95875	92.86	34113	33.04	91815	55514	0.889361	4CL	Bc57_Bc26	4CL_Bc57_Bc26	57	26	K562	Human	5835	7100	1	0.956901
4CL_Bc57_Bc27	189801	184177	97.03	175175	92.29	61922	32.62	164568	91916	0.867055	4CL	Bc57_Bc27	4CL_Bc57_Bc27	57	27	K562	Human	6958	8995	1	0.962709
4CL_Bc57_Bc28	145255	140748	96.89	133777	92.09	45670	31.44	126056	70893	0.867826	4CL	Bc57_Bc28	4CL_Bc57_Bc28	57	28	K562	Human	5808	7164	1	0.965142
4CL_Bc57_Bc29	92254	90313	97.89	85957	93.17	30086	32.61	82207	49512	0.891094	4CL	Bc57_Bc29	4CL_Bc57_Bc29	57	29	K562	Human	5403	6479	1	0.954057
4CL_Bc57_Bc30	134241	130664	97.33	124228	92.54	42608	31.73	116568	69808	0.868349	4CL	Bc57_Bc30	4CL_Bc57_Bc30	57	30	K562	Human	6145	7626	1	0.96869
4CL_Bc57_Bc31	49952	49042	98.17	46723	93.53	17329	34.69	42778	27200	0.856382	4CL	Bc57_Bc31	4CL_Bc57_Bc31	57	31	K562	Human	4515	5174	1	0.946241
4CL_Bc57_Bc32	66559	65271	98.06	62049	93.22	22130	33.24	58789	36194	0.883261	4CL	Bc57_Bc32	4CL_Bc57_Bc32	57	32	K562	Human	4910	5736	1	0.968811
4CL_Bc58_Bc17	112857	111509	98.8	105314	93.31	36915	32.7	99136	51467	0.878421	4CL	Bc58_Bc17	4CL_Bc58_Bc17	58	17	K562	Human	5502	6574	1	0.975863
4CL_Bc58_Bc18	38791	38584	99.46	36390	93.81	12757	32.88	34849	20507	0.898378	4CL	Bc58_Bc18	4CL_Bc58_Bc18	58	18	K562	Human	3607	4009	1	0.94504
4CL_Bc58_Bc19	72072	71537	99.25	67672	93.89	23884	33.13	64601	36878	0.89634	4CL	Bc58_Bc19	4CL_Bc58_Bc19	58	19	K562	Human	4769	5594	1	0.964503
4CL_Bc58_Bc20	77284	76527	99.02	72422	93.7	26712	34.56	66404	36674	0.859221	4CL	Bc58_Bc20	4CL_Bc58_Bc20	58	20	K562	Human	5267	6225	1	0.970375
4CL_Bc58_Bc21	46803	46554	99.46	44056	94.13	15585	33.29	41803	24031	0.893169	4CL	Bc58_Bc21	4CL_Bc58_Bc21	58	21	K562	Human	3887	4378	1	0.972404
4CL_Bc58_Bc22	3984	3962	99.44	3750	94.12	1291	32.4	3678	2612	0.923193	4CL	Bc58_Bc22	4CL_Bc58_Bc22	58	22	K562	Human	489	494	0	0.963181
4CL_Bc58_Bc23	79995	79410	99.26	75114	93.89	26282	32.85	71715	42201	0.896494	4CL	Bc58_Bc23	4CL_Bc58_Bc23	58	23	K562	Human	5274	6264	1	0.95695
4CL_Bc58_Bc24	3300	3277	99.3	3080	93.33	1085	32.87	3066	2220	0.929091	4CL	Bc58_Bc24	4CL_Bc58_Bc24	58	24	K562	Human	424	425	0	0.968004
4CL_Bc58_Bc25	2901	2080	71.69	1957	67.45	641	22.09	1796	1495	0.619097	4CL	Bc58_Bc25	4CL_Bc58_Bc25	58	25	K562	Human	503	509	0	0.965679
4CL_Bc58_Bc26	71673	71095	99.19	67221	93.78	23826	33.24	65353	36418	0.911822	4CL	Bc58_Bc26	4CL_Bc58_Bc26	58	26	K562	Human	4965	5784	1	0.968884
4CL_Bc58_Bc27	102049	100356	98.34	94906	93	34535	33.84	86166	47568	0.844359	4CL	Bc58_Bc27	4CL_Bc58_Bc27	58	27	K562	Human	5979	7094	1	0.973356
4CL_Bc58_Bc28	137323	136219	99.19	129077	93.99	45112	32.85	122032	67278	0.888649	4CL	Bc58_Bc28	4CL_Bc58_Bc28	58	28	K562	Human	6197	7644	1	0.957641
4CL_Bc58_Bc29	81465	80676	99.03	76129	93.44	26862	32.97	71832	39902	0.881753	4CL	Bc58_Bc29	4CL_Bc58_Bc29	58	29	K562	Human	4883	5735	1	0.963472
4CL_Bc58_Bc30	65900	65598	99.54	62011	94.09	21239	32.22	59567	35528	0.9039	4CL	Bc58_Bc30	4CL_Bc58_Bc30	58	30	K562	Human	4456	5181	1	0.969287
4CL_Bc58_Bc31	39298	39017	99.28	37026	94.21	13494	34.33	34492	20331	0.877704	4CL	Bc58_Bc31	4CL_Bc58_Bc31	58	31	K562	Human	3811	4261	1	0.932363
4CL_Bc58_Bc32	49054	48804	99.49	46076	93.92	16291	33.21	44395	25210	0.905023	4CL	Bc58_Bc32	4CL_Bc58_Bc32	58	32	K562	Human	4109	4659	1	0.955114
4CL_Bc59_Bc17	3231	3213	99.44	3049	94.36	1017	31.47	2946	2116	0.911792	4CL	Bc59_Bc17	4CL_Bc59_Bc17	59	17	K562	Human	519	524	0	0.910077
4CL_Bc59_Bc18	55429	55091	99.39	52198	94.17	18964	34.21	48953	27374	0.883166	4CL	Bc59_Bc18	4CL_Bc59_Bc18	59	18	K562	Human	4363	4982	1	0.950626
4CL_Bc59_Bc19	102037	101170	99.15	95852	93.93	35930	35.21	91249	50563	0.894274	4CL	Bc59_Bc19	4CL_Bc59_Bc19	59	19	K562	Human	5656	6764	1	0.96936
4CL_Bc59_Bc20	69353	68886	99.32	65404	94.3	24509	35.33	60825	32575	0.877035	4CL	Bc59_Bc20	4CL_Bc59_Bc20	59	20	K562	Human	4946	5754	1	0.973268
4CL_Bc59_Bc21	3183	3171	99.62	2994	94.06	1072	33.67	2903	2077	0.912033	4CL	Bc59_Bc21	4CL_Bc59_Bc21	59	21	K562	Human	399	402	0	0.923586
4CL_Bc59_Bc22	46482	46214	99.42	43832	94.29	16104	34.64	41924	23776	0.901941	4CL	Bc59_Bc22	4CL_Bc59_Bc22	59	22	K562	Human	3942	4429	1	0.958651
4CL_Bc59_Bc23	43884	43685	99.54	41495	94.55	15253	34.75	38096	22112	0.868107	4CL	Bc59_Bc23	4CL_Bc59_Bc23	59	23	K562	Human	3803	4280	1	0.95956
4CL_Bc59_Bc24	140955	140265	99.51	133010	94.36	48393	34.33	126762	66279	0.899308	4CL	Bc59_Bc24	4CL_Bc59_Bc24	59	24	K562	Human	6054	7503	1	0.955985
4CL_Bc59_Bc25	283918	278665	98.14	264910	93.3	96880	34.12	249604	121289	0.879141	4CL	Bc59_Bc25	4CL_Bc59_Bc25	59	25	K562	Human	7435	9801	1	0.956629
4CL_Bc59_Bc26	3438	3424	99.59	3250	94.53	1206	35.07	3100	2287	0.901687	4CL	Bc59_Bc26	4CL_Bc59_Bc26	59	26	K562	Human	566	573	0	0.983108
4CL_Bc59_Bc27	59968	59603	99.39	56494	94.2	20240	33.75	54579	29626	0.910135	4CL	Bc59_Bc27	4CL_Bc59_Bc27	59	27	K562	Human	4356	4991	1	0.96319
4CL_Bc59_Bc28	27267	27152	99.57	25734	94.37	9548	35.01	24504	14245	0.898669	4CL	Bc59_Bc28	4CL_Bc59_Bc28	59	28	K562	Human	3044	3321	1	0.907698
4CL_Bc59_Bc29	43201	42874	99.24	40717	94.25	15426	35.7	37481	21202	0.867596	4CL	Bc59_Bc29	4CL_Bc59_Bc29	59	29	K562	Human	3850	4325	1	0.949892
4CL_Bc59_Bc30	47653	47285	99.22	44856	94.13	15923	33.41	42521	25077	0.892305	4CL	Bc59_Bc30	4CL_Bc59_Bc30	59	30	K562	Human	3960	4437	1	0.952579
4CL_Bc59_Bc31	29143	29040	99.64	27604	94.71	10107	34.68	26033	14641	0.893285	4CL	Bc59_Bc31	4CL_Bc59_Bc31	59	31	K562	Human	2926	3188	1	0.943979
4CL_Bc59_Bc32	3353	3334	99.43	3164	94.36	1143	34.08	3089	2159	0.921265	4CL	Bc59_Bc32	4CL_Bc59_Bc32	59	32	K562	Human	438	442	0	0.955731
4CL_Bc60_Bc01	227239	214977	94.6	204916	90.17	78148	34.39	173146	109883	0.761955	4CL	Bc60_Bc01	4CL_Bc60_Bc01	60	1	K562	Human	8800	12110	1	0.96211
4CL_Bc60_Bc02	6174	5065	82.03	4790	77.58	1657	26.83	4472	3821	0.724328	4CL	Bc60_Bc02	4CL_Bc60_Bc02	60	2	K562	Human	824	848	0	0.966765
4CL_Bc60_Bc03	4444	4291	96.55	4095	92.14	1413	31.79	3871	3343	0.871062	4CL	Bc60_Bc03	4CL_Bc60_Bc03	60	3	K562	Human	835	852	0	0.967565
4CL_Bc60_Bc04	99610	89433	89.78	84907	85.23	30013	30.13	75069	59605	0.753629	4CL	Bc60_Bc04	4CL_Bc60_Bc04	60	4	K562	Human	6487	8040	1	0.95306
4CL_Bc60_Bc05	324774	314660	96.88	299246	92.13	106912	32.91	276530	170436	0.851454	4CL	Bc60_Bc05	4CL_Bc60_Bc05	60	5	K562	Human	8751	12420	1	0.965065
4CL_Bc60_Bc06	216592	212153	97.95	201949	93.23	71875	33.18	189393	117336	0.874423	4CL	Bc60_Bc06	4CL_Bc60_Bc06	60	6	K562	Human	7850	10504	1	0.952768
4CL_Bc60_Bc07	4125	4088	99.1	3875	93.93	1343	32.55	3721	3153	0.902061	4CL	Bc60_Bc07	4CL_Bc60_Bc07	60	7	K562	Human	830	843	0	0.943087
4CL_Bc60_Bc08	266469	260641	97.81	247802	92.99	87232	32.73	230569	142031	0.865275	4CL	Bc60_Bc08	4CL_Bc60_Bc08	60	8	K562	Human	8214	11273	1	0.939232
4CL_Bc60_Bc09	1978	1634	82.6	1537	77.7	542	27.4	1445	1282	0.730536	4CL	Bc60_Bc09	4CL_Bc60_Bc09	60	9	K562	Human	357	359	0	0.926714
4CL_Bc60_Bc10	52734	52098	98.79	49484	93.83	17450	33.09	46285	30590	0.877707	4CL	Bc60_Bc10	4CL_Bc60_Bc10	60	10	K562	Human	4516	5228	1	0.924897
4CL_Bc60_Bc11	2377	2327	97.89	2209	92.93	747	31.42	2125	1791	0.893984	4CL	Bc60_Bc11	4CL_Bc60_Bc11	60	11	K562	Human	505	509	0	0.96141
4CL_Bc60_Bc12	68745	67219	97.78	63894	92.94	22130	32.19	58620	38589	0.852717	4CL	Bc60_Bc12	4CL_Bc60_Bc12	60	12	K562	Human	3961	4831	1	0.955433
4CL_Bc60_Bc13	159034	154853	97.37	147285	92.61	52572	33.05	134973	80940	0.848705	4CL	Bc60_Bc13	4CL_Bc60_Bc13	60	13	K562	Human	6964	8922	1	0.970758
4CL_Bc60_Bc14	44970	40130	89.23	38035	84.57	13211	29.37	34067	25941	0.757549	4CL	Bc60_Bc14	4CL_Bc60_Bc14	60	14	K562	Human	3781	4450	1	0.972804
4CL_Bc60_Bc15	60363	59750	98.98	57165	94.7	20456	33.88	53195	34415	0.881252	4CL	Bc60_Bc15	4CL_Bc60_Bc15	60	15	K562	Human	5194	6126	1	0.958679
4CL_Bc60_Bc16	52688	52259	99.18	49531	94	17260	32.75	46558	30274	0.883655	4CL	Bc60_Bc16	4CL_Bc60_Bc16	60	16	K562	Human	4597	5364	1	0.940682
4CL_Bc61_Bc01	7274	3814	52.43	3618	49.73	1284	17.65	3217	2877	0.44226	4CL	Bc61_Bc01	4CL_Bc61_Bc01	61	1	K562	Human	860	882	0	0.975293
4CL_Bc61_Bc02	190088	186683	98.2	177330	93.28	66574	35.02	156451	85691	0.823045	4CL	Bc61_Bc02	4CL_Bc61_Bc02	61	2	K562	Human	7747	10164	1	0.955971
4CL_Bc61_Bc03	87393	86360	98.81	81776	93.57	28151	32.21	76508	44744	0.875448	4CL	Bc61_Bc03	4CL_Bc61_Bc03	61	3	K562	Human	5068	5877	1	0.966332
4CL_Bc61_Bc04	60574	42045	69.41	39762	65.64	13304	21.96	31022	24565	0.512134	4CL	Bc61_Bc04	4CL_Bc61_Bc04	61	4	K562	Human	4203	4896	1	0.954477
4CL_Bc61_Bc05	297335	290706	97.77	275695	92.72	97849	32.9	256777	141042	0.863595	4CL	Bc61_Bc05	4CL_Bc61_Bc05	61	5	K562	Human	8030	11012	1	0.969326
4CL_Bc61_Bc06	215558	213343	98.97	202587	93.98	71175	33.01	189420	106046	0.878743	4CL	Bc61_Bc06	4CL_Bc61_Bc06	61	6	K562	Human	7292	9712	1	0.971733
4CL_Bc61_Bc07	274478	270329	98.48	257208	93.7	95143	34.66	231804	127666	0.844527	4CL	Bc61_Bc07	4CL_Bc61_Bc07	61	7	K562	Human	8294	11270	1	0.96208
4CL_Bc61_Bc08	6740	4557	67.61	4319	64.08	1485	22.03	3944	3562	0.585163	4CL	Bc61_Bc08	4CL_Bc61_Bc08	61	8	K562	Human	998	1022	0	0.972443
4CL_Bc61_Bc09	127752	125628	98.33	119412	93.47	41589	32.55	112041	60946	0.87702	4CL	Bc61_Bc09	4CL_Bc61_Bc09	61	9	K562	Human	6108	7504	1	0.952339
4CL_Bc61_Bc10	91665	90644	98.88	85812	93.61	29802	32.51	82757	46856	0.90282	4CL	Bc61_Bc10	4CL_Bc61_Bc10	61	10	K562	Human	5171	6133	1	0.95847
4CL_Bc61_Bc11	53985	53359	98.84	50504	93.55	17811	32.99	47925	32084	0.887747	4CL	Bc61_Bc11	4CL_Bc61_Bc11	61	11	K562	Human	4412	5099	1	0.958514
4CL_Bc61_Bc12	130703	129018	98.71	122354	93.61	41942	32.08	116161	67033	0.88874	4CL	Bc61_Bc12	4CL_Bc61_Bc12	61	12	K562	Human	5766	7081	1	0.969527
4CL_Bc61_Bc13	3349	3281	97.96	3085	92.11	1067	31.86	2991	2314	0.893102	4CL	Bc61_Bc13	4CL_Bc61_Bc13	61	13	K562	Human	517	524	0	0.951858
4CL_Bc61_Bc14	49205	48497	98.56	45934	93.35	15883	32.27	43788	25894	0.88991	4CL	Bc61_Bc14	4CL_Bc61_Bc14	61	14	K562	Human	4189	4744	1	0.954129
4CL_Bc61_Bc15	114563	113680	99.22	107936	94.21	36354	31.73	102488	53012	0.894599	4CL	Bc61_Bc15	4CL_Bc61_Bc15	61	15	K562	Human	5605	6706	1	0.965616
4CL_Bc61_Bc16	74128	73279	98.85	69288	93.47	24783	33.43	66109	39950	0.891822	4CL	Bc61_Bc16	4CL_Bc61_Bc16	61	16	K562	Human	4938	5783	1	0.934798
4CL_Bc62_Bc01	5333	5218	97.84	4964	93.08	1767	33.13	4729	3624	0.886743	4CL	Bc62_Bc01	4CL_Bc62_Bc01	62	1	K562	Human	863	885	0	0.957708
4CL_Bc62_Bc02	251187	247017	98.33	234630	93.4	89590	35.66	206577	103055	0.822403	4CL	Bc62_Bc02	4CL_Bc62_Bc02	62	2	K562	Human	8280	11073	1	0.937019
4CL_Bc62_Bc03	172884	170013	98.33	161580	93.46	57272	33.12	152622	85344	0.8828	4CL	Bc62_Bc03	4CL_Bc62_Bc03	62	3	K562	Human	6850	8717	1	0.964761
4CL_Bc62_Bc04	321860	312397	97.05	296605	92.15	106214	33	277366	154121	0.86176	4CL	Bc62_Bc04	4CL_Bc62_Bc04	62	4	K562	Human	8226	11226	1	0.980996
4CL_Bc62_Bc05	150308	148897	99.06	141514	94.14	50399	33.53	133116	72335	0.885622	4CL	Bc62_Bc05	4CL_Bc62_Bc05	62	5	K562	Human	6353	7908	1	0.93882
4CL_Bc62_Bc06	326079	322228	98.81	306247	93.91	108520	33.28	289987	147414	0.889315	4CL	Bc62_Bc06	4CL_Bc62_Bc06	62	6	K562	Human	8020	11103	1	0.969579
4CL_Bc62_Bc07	5327	5312	99.71	5053	94.85	1785	33.5	4915	3577	0.922658	4CL	Bc62_Bc07	4CL_Bc62_Bc07	62	7	K562	Human	836	858	0	0.940454
4CL_Bc62_Bc08	5920	5893	99.54	5590	94.42	1957	33.05	5336	4152	0.901351	4CL	Bc62_Bc08	4CL_Bc62_Bc08	62	8	K562	Human	1015	1038	0	0.948138
4CL_Bc62_Bc09	64049	62819	98.07	59779	93.33	21809	34.05	53183	28665	0.830349	4CL	Bc62_Bc09	4CL_Bc62_Bc09	62	9	K562	Human	4633	5302	1	0.977755
4CL_Bc62_Bc10	3223	3144	97.54	2976	92.33	1066	33.07	2873	2154	0.891406	4CL	Bc62_Bc10	4CL_Bc62_Bc10	62	10	K562	Human	507	517	0	0.941924
4CL_Bc62_Bc11	120593	119337	98.95	113036	93.73	39140	32.45	108144	63850	0.896768	4CL	Bc62_Bc11	4CL_Bc62_Bc11	62	11	K562	Human	5678	7049	1	0.965133
4CL_Bc62_Bc12	108917	107867	99.03	102401	94.01	34592	31.75	98561	55730	0.904918	4CL	Bc62_Bc12	4CL_Bc62_Bc12	62	12	K562	Human	5378	6481	1	0.94134
4CL_Bc62_Bc13	3187	3174	99.59	3010	94.44	1049	32.91	2899	2171	0.909633	4CL	Bc62_Bc13	4CL_Bc62_Bc13	62	13	K562	Human	497	502	0	0.935151
4CL_Bc62_Bc14	45837	45589	99.45	43318	94.5	15582	33.99	39855	22786	0.869494	4CL	Bc62_Bc14	4CL_Bc62_Bc14	62	14	K562	Human	4063	4539	1	0.942843
4CL_Bc62_Bc15	39424	39076	99.11	37278	94.55	13188	33.45	34826	19333	0.883371	4CL	Bc62_Bc15	4CL_Bc62_Bc15	62	15	K562	Human	3578	4013	1	0.935837
4CL_Bc62_Bc16	46466	45910	98.8	43612	93.85	15535	33.43	41600	24324	0.895278	4CL	Bc62_Bc16	4CL_Bc62_Bc16	62	16	K562	Human	3905	4376	1	0.918152
4CL_Bc63_Bc17	133079	131973	99.16	124769	93.75	43986	33.05	116202	45153	0.873181	4CL	Bc63_Bc17	4CL_Bc63_Bc17	63	17	K562	Human	5093	6119	1	0.941591
4CL_Bc63_Bc18	4165	4148	99.59	3916	94.02	1356	32.55	3878	2243	0.931092	4CL	Bc63_Bc18	4CL_Bc63_Bc18	63	18	K562	Human	387	391	0	0.950562
4CL_Bc63_Bc19	115117	113328	98.44	107286	93.19	38809	33.71	101377	44359	0.880643	4CL	Bc63_Bc19	4CL_Bc63_Bc19	63	19	K562	Human	4698	5582	1	0.953318
4CL_Bc63_Bc20	4274	4174	97.66	3943	92.25	1420	33.22	3964	2040	0.927468	4CL	Bc63_Bc20	4CL_Bc63_Bc20	63	20	K562	Human	347	348	0	0.947013
4CL_Bc63_Bc21	4067	4040	99.33	3818	93.87	1387	34.1	3834	2038	0.94271	4CL	Bc63_Bc21	4CL_Bc63_Bc21	63	21	K562	Human	328	331	0	0.956368
4CL_Bc63_Bc22	4698	4665	99.29	4415	93.97	1557	33.14	4324	2417	0.920392	4CL	Bc63_Bc22	4CL_Bc63_Bc22	63	22	K562	Human	467	473	0	0.962432
4CL_Bc63_Bc23	4541	4512	99.36	4253	93.65	1539	33.89	4222	2332	0.929751	4CL	Bc63_Bc23	4CL_Bc63_Bc23	63	23	K562	Human	328	331	0	0.972304
4CL_Bc63_Bc24	4948	4920	99.43	4652	94.01	1643	33.2	4626	2439	0.934923	4CL	Bc63_Bc24	4CL_Bc63_Bc24	63	24	K562	Human	393	395	0	0.951549
4CL_Bc63_Bc25	74580	73695	98.81	70181	94.1	25950	34.79	64928	29601	0.870582	4CL	Bc63_Bc25	4CL_Bc63_Bc25	63	25	K562	Human	4128	4709	1	0.964023
4CL_Bc63_Bc26	97671	96466	98.76	91372	93.55	33259	34.05	86855	35539	0.889261	4CL	Bc63_Bc26	4CL_Bc63_Bc26	63	26	K562	Human	4618	5416	1	0.946483
4CL_Bc63_Bc27	141278	139398	98.66	132049	93.46	46729	33.07	124556	49395	0.881638	4CL	Bc63_Bc27	4CL_Bc63_Bc27	63	27	K562	Human	5170	6236	1	0.959314
4CL_Bc63_Bc28	3436	3427	99.73	3230	94	1113	32.39	3247	1732	0.944994	4CL	Bc63_Bc28	4CL_Bc63_Bc28	63	28	K562	Human	287	291	0	0.974341
4CL_Bc63_Bc29	126007	124405	98.72	117876	93.54	43519	34.53	108454	43962	0.860698	4CL	Bc63_Bc29	4CL_Bc63_Bc29	63	29	K562	Human	4747	5707	1	0.962959
4CL_Bc63_Bc30	29961	29576	98.71	28022	93.52	9973	33.28	24992	12024	0.834151	4CL	Bc63_Bc30	4CL_Bc63_Bc30	63	30	K562	Human	2219	2399	1	0.984283
4CL_Bc63_Bc31	3709	3672	99	3465	93.42	1244	33.54	3395	2018	0.915341	4CL	Bc63_Bc31	4CL_Bc63_Bc31	63	31	K562	Human	416	420	0	0.953993
4CL_Bc63_Bc32	4581	4558	99.49	4302	93.9	1537	33.55	4290	2319	0.936477	4CL	Bc63_Bc32	4CL_Bc63_Bc32	63	32	K562	Human	428	429	0	0.973026
4CL_Bc64_Bc17	76039	75306	99.03	70944	93.29	24969	32.83	68889	38680	0.905969	4CL	Bc64_Bc17	4CL_Bc64_Bc17	64	17	K562	Human	4751	5583	1	0.962467
4CL_Bc64_Bc18	71181	70587	99.16	66637	93.61	23688	33.27	62603	36722	0.87949	4CL	Bc64_Bc18	4CL_Bc64_Bc18	64	18	K562	Human	4688	5475	1	0.969013
4CL_Bc64_Bc19	3576	3562	99.6	3343	93.48	1228	34.34	3252	2486	0.909396	4CL	Bc64_Bc19	4CL_Bc64_Bc19	64	19	K562	Human	592	603	0	0.959007
4CL_Bc64_Bc20	77236	76112	98.54	71743	92.88	26337	34.09	67666	38535	0.876094	4CL	Bc64_Bc20	4CL_Bc64_Bc20	64	20	K562	Human	4917	5804	1	0.953643
4CL_Bc64_Bc21	2752	2746	99.78	2595	94.29	841	30.55	2539	1945	0.922602	4CL	Bc64_Bc21	4CL_Bc64_Bc21	64	21	K562	Human	370	377	0	0.955505
4CL_Bc64_Bc22	3095	3069	99.15	2875	92.89	988	31.92	2749	2187	0.888207	4CL	Bc64_Bc22	4CL_Bc64_Bc22	64	22	K562	Human	509	514	0	0.933333
4CL_Bc64_Bc23	72394	71390	98.61	67526	93.27	24881	34.36	61416	37596	0.848358	4CL	Bc64_Bc23	4CL_Bc64_Bc23	64	23	K562	Human	5305	6294	1	0.972175
4CL_Bc64_Bc24	113107	112015	99.03	105726	93.47	39132	34.59	98684	57007	0.872484	4CL	Bc64_Bc24	4CL_Bc64_Bc24	64	24	K562	Human	6155	7592	1	0.962091
4CL_Bc64_Bc25	2555	2538	99.33	2400	93.93	831	32.52	2272	1779	0.889237	4CL	Bc64_Bc25	4CL_Bc64_Bc25	64	25	K562	Human	491	498	0	0.910675
4CL_Bc64_Bc26	89409	88394	98.86	83480	93.36	30422	34.02	80138	45673	0.896308	4CL	Bc64_Bc26	4CL_Bc64_Bc26	64	26	K562	Human	5409	6439	1	0.952344
4CL_Bc64_Bc27	75732	75026	99.06	70841	93.54	25492	33.66	67449	39189	0.890627	4CL	Bc64_Bc27	4CL_Bc64_Bc27	64	27	K562	Human	5121	6086	1	0.974304
4CL_Bc64_Bc28	76883	76296	99.23	72017	93.67	25614	33.31	69782	40416	0.907639	4CL	Bc64_Bc28	4CL_Bc64_Bc28	64	28	K562	Human	4702	5518	1	0.966157
4CL_Bc64_Bc29	94736	93505	98.7	88333	93.24	32266	34.05	82149	45899	0.867136	4CL	Bc64_Bc29	4CL_Bc64_Bc29	64	29	K562	Human	5173	6205	1	0.946134
4CL_Bc64_Bc30	113265	111950	98.83	105724	93.34	37780	33.35	95931	58060	0.846961	4CL	Bc64_Bc30	4CL_Bc64_Bc30	64	30	K562	Human	6018	7328	1	0.967816
4CL_Bc64_Bc31	60134	59184	98.42	55968	93.07	20768	34.53	52523	31257	0.873433	4CL	Bc64_Bc31	4CL_Bc64_Bc31	64	31	K562	Human	4674	5403	1	0.943808
4CL_Bc64_Bc32	76641	75545	98.56	71238	92.95	25781	33.63	67711	38382	0.883483	4CL	Bc64_Bc32	4CL_Bc64_Bc32	64	32	K562	Human	5015	5942	1	0.946414
4CL_Bc65_Bc17	117248	116272	99.16	109648	93.51	37531	32	103980	52152	0.886838	4CL	Bc65_Bc17	4CL_Bc65_Bc17	65	17	K562	Human	5879	7140	1	0.954156
4CL_Bc65_Bc18	75546	74783	98.99	70500	93.32	24999	33.09	67001	36592	0.88689	4CL	Bc65_Bc18	4CL_Bc65_Bc18	65	18	K562	Human	4910	5726	1	0.950613
4CL_Bc65_Bc19	123120	122044	99.12	115230	93.59	41013	33.31	107578	58027	0.873765	4CL	Bc65_Bc19	4CL_Bc65_Bc19	65	19	K562	Human	5945	7253	1	0.970726
4CL_Bc65_Bc20	3430	3411	99.44	3207	93.49	1102	32.12	3106	2233	0.905539	4CL	Bc65_Bc20	4CL_Bc65_Bc20	65	20	K562	Human	471	477	0	0.976326
4CL_Bc65_Bc21	112588	111635	99.15	105579	93.77	37498	33.3	99165	51450	0.880778	4CL	Bc65_Bc21	4CL_Bc65_Bc21	65	21	K562	Human	5655	6847	1	0.982401
4CL_Bc65_Bc22	4236	4204	99.24	3976	93.86	1410	33.28	3772	2801	0.890463	4CL	Bc65_Bc22	4CL_Bc65_Bc22	65	22	K562	Human	642	654	0	0.974418
4CL_Bc65_Bc23	189608	187205	98.73	176893	93.29	61716	32.54	164069	83031	0.865306	4CL	Bc65_Bc23	4CL_Bc65_Bc23	65	23	K562	Human	6774	8614	1	0.977421
4CL_Bc65_Bc24	76500	75882	99.19	71868	93.94	26094	34.1	63175	34324	0.825817	4CL	Bc65_Bc24	4CL_Bc65_Bc24	65	24	K562	Human	5092	5972	1	0.95946
4CL_Bc65_Bc25	84137	83228	98.91	78761	93.61	27924	33.18	74210	40820	0.882014	4CL	Bc65_Bc25	4CL_Bc65_Bc25	65	25	K562	Human	4914	5767	1	0.94931
4CL_Bc65_Bc26	99595	98659	99.06	93300	93.67	33129	33.26	88461	46080	0.888207	4CL	Bc65_Bc26	4CL_Bc65_Bc26	65	26	K562	Human	5324	6428	1	0.967776
4CL_Bc65_Bc27	3796	3783	99.65	3579	94.28	1220	32.13	3478	2595	0.916228	4CL	Bc65_Bc27	4CL_Bc65_Bc27	65	27	K562	Human	655	673	0	0.96954
4CL_Bc65_Bc28	2567	2561	99.76	2430	94.66	834	32.48	2321	1739	0.904168	4CL	Bc65_Bc28	4CL_Bc65_Bc28	65	28	K562	Human	363	373	0	0.963008
4CL_Bc65_Bc29	3855	3843	99.68	3635	94.29	1274	33.04	3423	2629	0.887938	4CL	Bc65_Bc29	4CL_Bc65_Bc29	65	29	K562	Human	609	619	0	0.951688
4CL_Bc65_Bc30	95927	95027	99.06	89932	93.75	32235	33.6	80486	45640	0.839034	4CL	Bc65_Bc30	4CL_Bc65_Bc30	65	30	K562	Human	5527	6667	1	0.96594
4CL_Bc65_Bc31	107697	106374	98.77	100666	93.47	36060	33.48	93064	46939	0.864128	4CL	Bc65_Bc31	4CL_Bc65_Bc31	65	31	K562	Human	5427	6543	1	0.961336
4CL_Bc65_Bc32	120163	118982	99.01	112275	93.43	38055	31.66	108285	54922	0.901151	4CL	Bc65_Bc32	4CL_Bc65_Bc32	65	32	K562	Human	5470	6572	1	0.958274
4CL_Bc66_Bc01	139893	137402	98.21	130753	93.46	46676	33.36	125869	71848	0.899752	4CL	Bc66_Bc01	4CL_Bc66_Bc01	66	1	K562	Human	6368	7960	1	0.962236
4CL_Bc66_Bc02	157112	154920	98.6	146991	93.55	52388	33.34	141822	76008	0.902681	4CL	Bc66_Bc02	4CL_Bc66_Bc02	66	2	K562	Human	6306	7878	1	0.94065
4CL_Bc66_Bc03	142269	138818	97.57	132080	92.83	46316	32.55	127024	76560	0.892844	4CL	Bc66_Bc03	4CL_Bc66_Bc03	66	3	K562	Human	6506	8140	1	0.933807
4CL_Bc66_Bc04	10207	5400	52.9	5125	50.21	1785	17.48	4777	3772	0.468012	4CL	Bc66_Bc04	4CL_Bc66_Bc04	66	4	K562	Human	818	834	0	0.958162
4CL_Bc66_Bc05	12570	11579	92.11	9629	76.6	2806	22.32	9043	7515	0.719411	4CL	Bc66_Bc05	4CL_Bc66_Bc05	66	5	K562	Human	1729	1804	0	0.948783
4CL_Bc66_Bc06	173781	170580	98.15	162469	93.49	58230	33.5	154126	87519	0.886898	4CL	Bc66_Bc06	4CL_Bc66_Bc06	66	6	K562	Human	6956	8920	1	0.948418
4CL_Bc66_Bc07	138999	135418	97.42	129076	92.86	46824	33.68	122666	71889	0.882496	4CL	Bc66_Bc07	4CL_Bc66_Bc07	66	7	K562	Human	6336	7957	1	0.968853
4CL_Bc66_Bc08	6270	6238	99.48	5909	94.24	2075	33.09	5682	4386	0.90622	4CL	Bc66_Bc08	4CL_Bc66_Bc08	66	8	K562	Human	939	964	0	0.937648
4CL_Bc66_Bc09	48746	47860	98.18	45678	93.7	16229	33.29	43603	25722	0.894494	4CL	Bc66_Bc09	4CL_Bc66_Bc09	66	9	K562	Human	4060	4568	1	0.936371
4CL_Bc66_Bc10	74328	73417	98.77	69785	93.88	24432	32.87	66828	38130	0.899096	4CL	Bc66_Bc10	4CL_Bc66_Bc10	66	10	K562	Human	4643	5420	1	0.965193
4CL_Bc66_Bc11	2943	2931	99.59	2777	94.35	981	33.33	2724	2213	0.925586	4CL	Bc66_Bc11	4CL_Bc66_Bc11	66	11	K562	Human	528	534	0	0.925679
4CL_Bc66_Bc12	70468	69162	98.14	65795	93.36	23082	32.75	62019	38569	0.880102	4CL	Bc66_Bc12	4CL_Bc66_Bc12	66	12	K562	Human	4858	5695	1	0.947885
4CL_Bc66_Bc13	88108	86821	98.53	82639	93.79	29911	33.94	78263	44544	0.888262	4CL	Bc66_Bc13	4CL_Bc66_Bc13	66	13	K562	Human	5162	6128	1	0.967901
4CL_Bc66_Bc14	55237	54139	98.01	51645	93.49	19074	34.53	44892	27347	0.812716	4CL	Bc66_Bc14	4CL_Bc66_Bc14	66	14	K562	Human	4819	5602	1	0.943705
4CL_Bc66_Bc15	124086	122438	98.67	116710	94.05	40382	32.54	109177	58099	0.879849	4CL	Bc66_Bc15	4CL_Bc66_Bc15	66	15	K562	Human	5979	7222	1	0.970785
4CL_Bc66_Bc16	3784	3772	99.68	3576	94.5	1297	34.27	3421	2683	0.90407	4CL	Bc66_Bc16	4CL_Bc66_Bc16	66	16	K562	Human	591	593	0	0.937687
4CL_Bc67_Bc01	140532	139057	98.95	131865	93.83	45982	32.71	127451	72518	0.906918	4CL	Bc67_Bc01	4CL_Bc67_Bc01	67	1	K562	Human	6122	7596	1	0.920238
4CL_Bc67_Bc02	175658	173735	98.9	164382	93.58	58499	33.3	158992	84229	0.905122	4CL	Bc67_Bc02	4CL_Bc67_Bc02	67	2	K562	Human	6762	8639	1	0.946656
4CL_Bc67_Bc03	122776	121272	98.77	115023	93.68	41207	33.56	109510	66703	0.89195	4CL	Bc67_Bc03	4CL_Bc67_Bc03	67	3	K562	Human	6331	7874	1	0.934163
4CL_Bc67_Bc04	278844	274949	98.6	260811	93.53	93370	33.48	246411	141857	0.883688	4CL	Bc67_Bc04	4CL_Bc67_Bc04	67	4	K562	Human	8127	11170	1	0.955701
4CL_Bc67_Bc05	177211	174424	98.42	165100	93.16	57312	32.34	161338	92311	0.910429	4CL	Bc67_Bc05	4CL_Bc67_Bc05	67	5	K562	Human	6639	8441	1	0.966592
4CL_Bc67_Bc06	172945	170957	98.85	162366	93.88	56689	32.77	154606	88323	0.893961	4CL	Bc67_Bc06	4CL_Bc67_Bc06	67	6	K562	Human	6862	8776	1	0.955811
4CL_Bc67_Bc07	5809	5798	99.81	5479	94.31	1956	33.67	5380	4037	0.926149	4CL	Bc67_Bc07	4CL_Bc67_Bc07	67	7	K562	Human	894	919	0	0.956515
4CL_Bc67_Bc08	217355	214037	98.47	202871	93.33	70362	32.37	194025	107612	0.892664	4CL	Bc67_Bc08	4CL_Bc67_Bc08	67	8	K562	Human	7178	9417	1	0.965928
4CL_Bc67_Bc09	72274	71323	98.68	67692	93.66	23337	32.28	63321	34911	0.876124	4CL	Bc67_Bc09	4CL_Bc67_Bc09	67	9	K562	Human	4591	5380	1	0.958614
4CL_Bc67_Bc10	3696	3678	99.51	3469	93.85	1220	33	3363	2534	0.909903	4CL	Bc67_Bc10	4CL_Bc67_Bc10	67	10	K562	Human	570	578	0	0.933824
4CL_Bc67_Bc11	87946	87095	99.03	82259	93.53	28438	32.33	78828	48396	0.896323	4CL	Bc67_Bc11	4CL_Bc67_Bc11	67	11	K562	Human	5158	6063	1	0.943354
4CL_Bc67_Bc12	68285	67463	98.79	64034	93.77	22823	33.42	60970	38262	0.892875	4CL	Bc67_Bc12	4CL_Bc67_Bc12	67	12	K562	Human	4882	5732	1	0.95421
4CL_Bc67_Bc13	119547	117924	98.64	111701	93.43	39188	32.78	106731	59135	0.892795	4CL	Bc67_Bc13	4CL_Bc67_Bc13	67	13	K562	Human	5720	6974	1	0.966253
4CL_Bc67_Bc14	81056	80276	99.03	76037	93.8	26319	32.47	72065	40478	0.889077	4CL	Bc67_Bc14	4CL_Bc67_Bc14	67	14	K562	Human	4936	5738	1	0.965107
4CL_Bc67_Bc15	86710	85665	98.79	81373	93.84	28286	32.62	78646	44332	0.907	4CL	Bc67_Bc15	4CL_Bc67_Bc15	67	15	K562	Human	5059	5957	1	0.944745
4CL_Bc67_Bc16	101152	100111	98.97	95158	94.07	35848	35.43	90308	55532	0.892795	4CL	Bc67_Bc16	4CL_Bc67_Bc16	67	16	K562	Human	6291	8116	1	0.97691
4CL_Bc68_Bc01	98908	98244	99.32	93212	94.24	33664	34.03	86803	49570	0.877614	4CL	Bc68_Bc01	4CL_Bc68_Bc01	68	1	K562	Human	5638	6786	1	0.942811
4CL_Bc68_Bc02	159664	158786	99.45	150021	93.96	53099	33.25	146686	74627	0.918717	4CL	Bc68_Bc02	4CL_Bc68_Bc02	68	2	K562	Human	6252	7854	1	0.973572
4CL_Bc68_Bc03	164306	163128	99.28	154594	94.08	55324	33.67	144598	82501	0.880053	4CL	Bc68_Bc03	4CL_Bc68_Bc03	68	3	K562	Human	6755	8563	1	0.950387
4CL_Bc68_Bc04	105887	104679	98.85	99183	93.66	35258	33.29	93531	53663	0.88331	4CL	Bc68_Bc04	4CL_Bc68_Bc04	68	4	K562	Human	5657	6890	1	0.960104
4CL_Bc68_Bc05	192446	190987	99.24	180855	93.97	65307	33.93	170187	94129	0.884336	4CL	Bc68_Bc05	4CL_Bc68_Bc05	68	5	K562	Human	6957	9104	1	0.956262
4CL_Bc68_Bc06	174832	172721	98.79	164039	93.82	60947	34.86	148786	82039	0.851023	4CL	Bc68_Bc06	4CL_Bc68_Bc06	68	6	K562	Human	7428	9620	1	0.967968
4CL_Bc68_Bc07	227279	225911	99.39	214581	94.41	78121	34.37	199646	110004	0.878418	4CL	Bc68_Bc07	4CL_Bc68_Bc07	68	7	K562	Human	7565	10067	1	0.968113
4CL_Bc68_Bc08	23795	6923	29.09	6476	27.21	2152	9.04	4147	4068	0.17428	4CL	Bc68_Bc08	4CL_Bc68_Bc08	68	8	K562	Human	1306	1347	0	0.859205
4CL_Bc68_Bc09	64406	63867	99.16	60765	94.34	22103	34.31	55605	32224	0.863351	4CL	Bc68_Bc09	4CL_Bc68_Bc09	68	9	K562	Human	4646	5412	1	0.969464
4CL_Bc68_Bc10	150597	149519	99.28	141574	94	50249	33.36	135199	72584	0.897754	4CL	Bc68_Bc10	4CL_Bc68_Bc10	68	10	K562	Human	6405	8071	1	0.966175
4CL_Bc68_Bc11	81636	80880	99.07	76435	93.62	26990	33.06	73310	44734	0.898011	4CL	Bc68_Bc11	4CL_Bc68_Bc11	68	11	K562	Human	5112	5987	1	0.927196
4CL_Bc68_Bc12	3527	3494	99.06	3318	94.07	1157	32.8	3175	2375	0.900198	4CL	Bc68_Bc12	4CL_Bc68_Bc12	68	12	K562	Human	559	568	0	0.947096
4CL_Bc68_Bc13	3514	3472	98.8	3270	93.05	1104	31.41	3169	2409	0.901821	4CL	Bc68_Bc13	4CL_Bc68_Bc13	68	13	K562	Human	550	559	0	0.971472
4CL_Bc68_Bc14	3239	3192	98.54	2998	92.55	1008	31.12	2879	2013	0.888855	4CL	Bc68_Bc14	4CL_Bc68_Bc14	68	14	K562	Human	438	439	0	0.954231
4CL_Bc68_Bc15	95789	94926	99.09	90472	94.44	32302	33.72	79960	42167	0.834751	4CL	Bc68_Bc15	4CL_Bc68_Bc15	68	15	K562	Human	6008	7155	1	0.975443
4CL_Bc68_Bc16	127132	125998	99.1	119185	93.74	42629	33.53	113118	62269	0.889768	4CL	Bc68_Bc16	4CL_Bc68_Bc16	68	16	K562	Human	6059	7465	1	0.951001
4CL_Bc69_Bc17	163341	157541	96.44	149446	91.49	52336	32.04	139407	65257	0.853472	4CL	Bc69_Bc17	4CL_Bc69_Bc17	69	17	293T	Human	6393	7887	1	0.95916
4CL_Bc69_Bc18	4106	4076	99.26	3872	94.3	1326	32.29	3811	2445	0.928154	4CL	Bc69_Bc18	4CL_Bc69_Bc18	69	18	293T	Human	537	547	0	0.963549
4CL_Bc69_Bc19	90964	87407	96.08	82969	91.21	30748	33.8	76777	41557	0.844037	4CL	Bc69_Bc19	4CL_Bc69_Bc19	69	19	293T	Human	5675	6642	1	0.936539
4CL_Bc69_Bc20	3918	3894	99.38	3689	94.15	1317	33.61	3646	2285	0.930577	4CL	Bc69_Bc20	4CL_Bc69_Bc20	69	20	293T	Human	429	436	0	0.970403
4CL_Bc69_Bc21	4936	4871	98.68	4565	92.48	1648	33.38	4545	2736	0.920786	4CL	Bc69_Bc21	4CL_Bc69_Bc21	69	21	293T	Human	474	486	0	0.94685
4CL_Bc69_Bc22	105804	101844	96.25	96657	91.35	34710	32.8	91353	46017	0.863417	4CL	Bc69_Bc22	4CL_Bc69_Bc22	69	22	293T	Human	5567	6552	1	0.952213
4CL_Bc69_Bc23	4795	4730	98.64	4473	93.28	1503	31.34	4369	2771	0.911157	4CL	Bc69_Bc23	4CL_Bc69_Bc23	69	23	293T	Human	520	524	0	0.926007
4CL_Bc69_Bc24	134644	129687	96.31	123043	91.38	44441	33	117734	58129	0.87441	4CL	Bc69_Bc24	4CL_Bc69_Bc24	69	24	293T	Human	6286	7684	1	0.954194
4CL_Bc69_Bc25	55733	53984	96.86	51046	91.59	18770	33.67	43223	23350	0.775537	4CL	Bc69_Bc25	4CL_Bc69_Bc25	69	25	293T	Human	4220	4783	1	0.933684
4CL_Bc69_Bc26	154077	149780	97.21	142072	92.2	51877	33.66	134549	64289	0.873258	4CL	Bc69_Bc26	4CL_Bc69_Bc26	69	26	293T	Human	6485	7983	1	0.933612
4CL_Bc69_Bc27	116412	113438	97.44	107624	92.45	37626	32.32	103527	50784	0.889316	4CL	Bc69_Bc27	4CL_Bc69_Bc27	69	27	293T	Human	5763	6940	1	0.954627
4CL_Bc69_Bc28	77098	75476	97.89	71597	92.86	25225	32.71	67620	34695	0.877066	4CL	Bc69_Bc28	4CL_Bc69_Bc28	69	28	293T	Human	4768	5439	1	0.944628
4CL_Bc69_Bc29	4662	4630	99.31	4381	93.97	1578	33.84	4282	2727	0.91849	4CL	Bc69_Bc29	4CL_Bc69_Bc29	69	29	293T	Human	568	571	0	0.961567
4CL_Bc69_Bc30	4804	4710	98.04	4473	93.1	1516	31.55	4368	2816	0.909242	4CL	Bc69_Bc30	4CL_Bc69_Bc30	69	30	293T	Human	553	560	0	0.949953
4CL_Bc69_Bc31	148707	142197	95.62	134991	90.77	49306	33.15	125289	58543	0.842523	4CL	Bc69_Bc31	4CL_Bc69_Bc31	69	31	293T	Human	6550	7964	1	0.964142
4CL_Bc69_Bc32	107517	104625	97.31	99206	92.27	36114	33.58	92661	45449	0.861827	4CL	Bc69_Bc32	4CL_Bc69_Bc32	69	32	293T	Human	5776	6893	1	0.946671
4CL_Bc70_Bc17	94031	89119	94.77	84499	89.86	30666	32.61	76619	41951	0.814827	4CL	Bc70_Bc17	4CL_Bc70_Bc17	70	17	293T	Human	5414	6419	1	0.953729
4CL_Bc70_Bc18	83516	80713	96.64	76435	91.52	28436	34.04	71007	41372	0.85022	4CL	Bc70_Bc18	4CL_Bc70_Bc18	70	18	293T	Human	5324	6317	1	0.94823
4CL_Bc70_Bc19	87871	84948	96.67	80601	91.72	29579	33.66	73826	43915	0.840163	4CL	Bc70_Bc19	4CL_Bc70_Bc19	70	19	293T	Human	6257	7428	1	0.965512
4CL_Bc70_Bc20	3394	3370	99.29	3180	93.69	1107	32.61	3108	2165	0.915734	4CL	Bc70_Bc20	4CL_Bc70_Bc20	70	20	293T	Human	414	418	0	0.966313
4CL_Bc70_Bc21	73963	71517	96.69	67725	91.56	24491	33.11	64423	36723	0.871017	4CL	Bc70_Bc21	4CL_Bc70_Bc21	70	21	293T	Human	5079	5970	1	0.934705
4CL_Bc70_Bc22	88562	84834	95.79	80341	90.71	28554	32.24	76083	43634	0.859093	4CL	Bc70_Bc22	4CL_Bc70_Bc22	70	22	293T	Human	5259	6241	1	0.951202
4CL_Bc70_Bc23	77680	75186	96.78	71272	91.75	25361	32.64	66066	39205	0.850489	4CL	Bc70_Bc23	4CL_Bc70_Bc23	70	23	293T	Human	5473	6463	1	0.937592
4CL_Bc70_Bc24	104079	100448	96.51	95194	91.46	33758	32.43	90818	50880	0.872587	4CL	Bc70_Bc24	4CL_Bc70_Bc24	70	24	293T	Human	5640	6666	1	0.961038
4CL_Bc70_Bc25	51237	49939	97.46	47420	92.55	17270	33.7	43869	27024	0.856198	4CL	Bc70_Bc25	4CL_Bc70_Bc25	70	25	293T	Human	4415	5015	1	0.967654
4CL_Bc70_Bc26	3678	3634	98.8	3455	93.93	1234	33.55	3308	2438	0.899402	4CL	Bc70_Bc26	4CL_Bc70_Bc26	70	26	293T	Human	575	585	0	0.956254
4CL_Bc70_Bc27	52400	50842	97.02	48214	92.01	17297	33	45029	25942	0.859332	4CL	Bc70_Bc27	4CL_Bc70_Bc27	70	27	293T	Human	4285	4922	1	0.938287
4CL_Bc70_Bc28	45859	44474	96.97	42176	91.96	15038	32.79	40445	24581	0.881942	4CL	Bc70_Bc28	4CL_Bc70_Bc28	70	28	293T	Human	4160	4704	1	0.954318
4CL_Bc70_Bc29	118778	114470	96.37	108627	91.45	39177	32.98	101238	56983	0.85233	4CL	Bc70_Bc29	4CL_Bc70_Bc29	70	29	293T	Human	6428	7768	1	0.954868
4CL_Bc70_Bc30	58156	56094	96.45	53190	91.46	18929	32.54	49345	30926	0.848494	4CL	Bc70_Bc30	4CL_Bc70_Bc30	70	30	293T	Human	4849	5605	1	0.94744
4CL_Bc70_Bc31	60814	57802	95.04	54931	90.32	20504	33.71	50085	29496	0.823577	4CL	Bc70_Bc31	4CL_Bc70_Bc31	70	31	293T	Human	5179	5943	1	0.945004
4CL_Bc70_Bc32	58031	56071	96.62	53203	91.68	19649	33.85	49460	28559	0.852303	4CL	Bc70_Bc32	4CL_Bc70_Bc32	70	32	293T	Human	4830	5570	1	0.939998
4CL_Bc71_Bc17	96668	93019	96.22	88127	91.16	32067	33.17	81328	35278	0.841313	4CL	Bc71_Bc17	4CL_Bc71_Bc17	71	17	293T	Human	5308	6190	1	0.916258
4CL_Bc71_Bc18	111816	109559	97.98	103663	92.7	37319	33.37	97766	43619	0.874347	4CL	Bc71_Bc18	4CL_Bc71_Bc18	71	18	293T	Human	5429	6427	1	0.956829
4CL_Bc71_Bc19	109232	106281	97.29	100482	91.98	36984	33.85	94915	45072	0.86893	4CL	Bc71_Bc19	4CL_Bc71_Bc19	71	19	293T	Human	5301	6185	1	0.941862
4CL_Bc71_Bc20	91590	89708	97.94	85002	92.8	31053	33.9	80810	35183	0.882302	4CL	Bc71_Bc20	4CL_Bc71_Bc20	71	20	293T	Human	4945	5731	1	0.946218
4CL_Bc71_Bc21	119211	116032	97.33	109924	92.2	40167	33.69	103281	45918	0.866371	4CL	Bc71_Bc21	4CL_Bc71_Bc21	71	21	293T	Human	5670	6816	1	0.933976
4CL_Bc71_Bc22	73136	71499	97.76	67728	92.6	24331	33.26	65199	29972	0.891476	4CL	Bc71_Bc22	4CL_Bc71_Bc22	71	22	293T	Human	4354	5006	1	0.92043
4CL_Bc71_Bc23	131094	127968	97.61	121293	92.52	43748	33.37	110399	51409	0.842136	4CL	Bc71_Bc23	4CL_Bc71_Bc23	71	23	293T	Human	5578	6784	1	0.966461
4CL_Bc71_Bc24	4988	4957	99.37	4681	93.84	1614	32.35	4647	2628	0.931636	4CL	Bc71_Bc24	4CL_Bc71_Bc24	71	24	293T	Human	496	500	0	0.930044
4CL_Bc71_Bc25	109630	107136	97.72	101777	92.83	36611	33.39	95898	45420	0.874742	4CL	Bc71_Bc25	4CL_Bc71_Bc25	71	25	293T	Human	5244	6152	1	0.957827
4CL_Bc71_Bc26	108933	106912	98.14	101191	92.89	36207	33.23	96729	40777	0.887968	4CL	Bc71_Bc26	4CL_Bc71_Bc26	71	26	293T	Human	4151	4934	1	0.951177
4CL_Bc71_Bc27	116675	112439	96.36	106632	91.39	38130	32.68	102405	45481	0.877694	4CL	Bc71_Bc27	4CL_Bc71_Bc27	71	27	293T	Human	5429	6455	1	0.951507
4CL_Bc71_Bc28	4028	3897	96.74	3694	91.7	1287	31.95	3695	1989	0.917329	4CL	Bc71_Bc28	4CL_Bc71_Bc28	71	28	293T	Human	362	368	0	0.952455
4CL_Bc71_Bc29	90605	88917	98.13	84057	92.77	29847	32.94	80310	36146	0.886375	4CL	Bc71_Bc29	4CL_Bc71_Bc29	71	29	293T	Human	4443	5262	1	0.939176
4CL_Bc71_Bc30	84975	82569	97.16	78102	91.91	27673	32.56	72662	35401	0.855099	4CL	Bc71_Bc30	4CL_Bc71_Bc30	71	30	293T	Human	4865	5614	1	0.942902
4CL_Bc71_Bc31	112394	107269	95.44	101845	90.61	38502	34.25	91288	40327	0.812214	4CL	Bc71_Bc31	4CL_Bc71_Bc31	71	31	293T	Human	5561	6497	1	0.966711
4CL_Bc71_Bc32	84622	82971	98.04	78594	92.87	28219	33.34	75535	33450	0.892617	4CL	Bc71_Bc32	4CL_Bc71_Bc32	71	32	293T	Human	4623	5393	1	0.953149
4CL_Bc72_Bc01	5734	5624	98.08	5283	92.13	1916	33.41	5213	3557	0.909138	4CL	Bc72_Bc01	4CL_Bc72_Bc01	72	1	293T	Human	733	743	0	0.935135
4CL_Bc72_Bc02	6986	6819	97.6	6404	91.66	2316	33.15	6336	4126	0.906957	4CL	Bc72_Bc02	4CL_Bc72_Bc02	72	2	293T	Human	695	709	0	0.971079
4CL_Bc72_Bc03	95355	93645	98.2	88465	92.77	32203	33.77	85990	47985	0.901788	4CL	Bc72_Bc03	4CL_Bc72_Bc03	72	3	293T	Human	5593	6649	1	0.967678
4CL_Bc72_Bc04	7251	6830	94.19	6434	88.73	2203	30.38	6371	4083	0.878637	4CL	Bc72_Bc04	4CL_Bc72_Bc04	72	4	293T	Human	787	797	0	0.961252
4CL_Bc72_Bc05	218493	213111	97.53	201641	92.28	74978	34.31	189071	99768	0.865341	4CL	Bc72_Bc05	4CL_Bc72_Bc05	72	5	293T	Human	7784	10060	1	0.956821
4CL_Bc72_Bc06	322821	313911	97.23	296738	91.92	108699	33.67	281491	136176	0.871972	4CL	Bc72_Bc06	4CL_Bc72_Bc06	72	6	293T	Human	8733	11849	1	0.963765
4CL_Bc72_Bc07	6113	6087	99.57	5747	94.01	2051	33.55	5695	3658	0.931621	4CL	Bc72_Bc07	4CL_Bc72_Bc07	72	7	293T	Human	691	706	0	0.950411
4CL_Bc72_Bc08	6971	6917	99.22	6499	93.22	2296	32.93	6419	4238	0.920815	4CL	Bc72_Bc08	4CL_Bc72_Bc08	72	8	293T	Human	834	857	0	0.941681
4CL_Bc72_Bc09	75175	73360	97.58	69516	92.47	25386	33.76	65719	35390	0.874214	4CL	Bc72_Bc09	4CL_Bc72_Bc09	72	9	293T	Human	4895	5680	1	0.947468
4CL_Bc72_Bc10	3813	3637	95.38	3428	89.9	1293	33.91	3337	2184	0.875164	4CL	Bc72_Bc10	4CL_Bc72_Bc10	72	10	293T	Human	453	458	0	0.969161
4CL_Bc72_Bc11	92965	89811	96.6	84903	91.32	31089	33.44	72882	42939	0.783972	4CL	Bc72_Bc11	4CL_Bc72_Bc11	72	11	293T	Human	5619	6951	1	0.964923
4CL_Bc72_Bc12	3935	3893	98.93	3658	92.96	1272	32.32	3567	2380	0.90648	4CL	Bc72_Bc12	4CL_Bc72_Bc12	72	12	293T	Human	465	469	0	0.956681
4CL_Bc72_Bc13	6606	6463	97.83	6103	92.38	2249	34.04	5688	3308	0.861035	4CL	Bc72_Bc13	4CL_Bc72_Bc13	72	13	293T	Human	721	738	0	0.952789
4CL_Bc72_Bc14	187588	183076	97.59	172928	92.18	63050	33.61	165087	84238	0.880051	4CL	Bc72_Bc14	4CL_Bc72_Bc14	72	14	293T	Human	7509	9415	1	0.934046
4CL_Bc72_Bc15	4160	4126	99.18	3885	93.38	1328	31.92	3846	2458	0.924519	4CL	Bc72_Bc15	4CL_Bc72_Bc15	72	15	293T	Human	521	525	0	0.939412
4CL_Bc72_Bc16	151732	148183	97.66	139931	92.22	50678	33.39	134682	70246	0.887631	4CL	Bc72_Bc16	4CL_Bc72_Bc16	72	16	293T	Human	6716	8394	1	0.969361
4CL_Bc73_Bc01	157374	152587	96.95	143841	91.4	51404	32.66	138304	81191	0.878824	4CL	Bc73_Bc01	4CL_Bc73_Bc01	73	1	293T	Human	7243	9157	1	0.939486
4CL_Bc73_Bc02	110505	106865	96.7	100543	90.98	37586	34.01	92461	51680	0.836713	4CL	Bc73_Bc02	4CL_Bc73_Bc02	73	2	293T	Human	5729	7048	1	0.931335
4CL_Bc73_Bc03	149068	143946	96.56	135647	90.99	49128	32.95	126599	75700	0.84927	4CL	Bc73_Bc03	4CL_Bc73_Bc03	73	3	293T	Human	7135	8942	1	0.946028
4CL_Bc73_Bc04	256383	248362	96.87	233982	91.26	83638	32.62	224928	128984	0.877312	4CL	Bc73_Bc04	4CL_Bc73_Bc04	73	4	293T	Human	8439	11283	1	0.936032
4CL_Bc73_Bc05	231264	220316	95.26	207439	89.69	74522	32.22	195547	109283	0.845557	4CL	Bc73_Bc05	4CL_Bc73_Bc05	73	5	293T	Human	7671	9962	1	0.942598
4CL_Bc73_Bc06	171373	165058	96.31	155535	90.75	55460	32.36	148624	84206	0.867254	4CL	Bc73_Bc06	4CL_Bc73_Bc06	73	6	293T	Human	7285	9216	1	0.942082
4CL_Bc73_Bc07	188049	181265	96.39	171411	91.15	64048	34.05	157654	89057	0.838367	4CL	Bc73_Bc07	4CL_Bc73_Bc07	73	7	293T	Human	8385	10825	1	0.953348
4CL_Bc73_Bc08	281643	271156	96.27	255419	90.68	93269	33.11	238814	130090	0.847932	4CL	Bc73_Bc08	4CL_Bc73_Bc08	73	8	293T	Human	8619	11517	1	0.93948
4CL_Bc73_Bc09	2797	2775	99.21	2615	93.49	959	34.28	2517	1860	0.899893	4CL	Bc73_Bc09	4CL_Bc73_Bc09	73	9	293T	Human	475	481	0	0.955388
4CL_Bc73_Bc10	106178	102740	96.76	96749	91.11	34242	32.24	93489	52741	0.880493	4CL	Bc73_Bc10	4CL_Bc73_Bc10	73	10	293T	Human	6359	7620	1	0.930549
4CL_Bc73_Bc11	63919	62042	97.06	58304	91.21	20891	32.68	56176	36406	0.878862	4CL	Bc73_Bc11	4CL_Bc73_Bc11	73	11	293T	Human	5096	5900	1	0.934953
4CL_Bc73_Bc12	82755	79840	96.47	75148	90.8	26292	31.77	72274	44481	0.873349	4CL	Bc73_Bc12	4CL_Bc73_Bc12	73	12	293T	Human	5469	6444	1	0.929177
4CL_Bc73_Bc13	87373	82546	94.47	77768	89	28184	32.25	73459	41572	0.840752	4CL	Bc73_Bc13	4CL_Bc73_Bc13	73	13	293T	Human	5540	6521	1	0.941942
4CL_Bc73_Bc14	91383	88547	96.89	83462	91.33	30248	33.1	79744	45785	0.872635	4CL	Bc73_Bc14	4CL_Bc73_Bc14	73	14	293T	Human	5894	7026	1	0.940668
4CL_Bc73_Bc15	4105	4067	99.07	3828	93.25	1295	31.54	3710	2763	0.903776	4CL	Bc73_Bc15	4CL_Bc73_Bc15	73	15	293T	Human	628	636	0	0.942027
4CL_Bc73_Bc16	55919	53119	94.99	49928	89.28	18245	32.62	46513	27760	0.831792	4CL	Bc73_Bc16	4CL_Bc73_Bc16	73	16	293T	Human	4571	5256	1	0.959036
4CL_Bc74_Bc01	154218	149785	97.12	142111	92.14	51934	33.67	134567	73518	0.872576	4CL	Bc74_Bc01	4CL_Bc74_Bc01	74	1	293T	Human	7266	9230	1	0.946449
4CL_Bc74_Bc02	133330	130027	97.52	123034	92.27	44822	33.61	119370	60228	0.895297	4CL	Bc74_Bc02	4CL_Bc74_Bc02	74	2	293T	Human	6158	7535	1	0.946908
4CL_Bc74_Bc03	94419	92128	97.57	87464	92.63	31686	33.55	84082	47017	0.89052	4CL	Bc74_Bc03	4CL_Bc74_Bc03	74	3	293T	Human	5591	6688	1	0.95628
4CL_Bc74_Bc04	145563	141782	97.4	134409	92.33	49161	33.77	126555	68706	0.869417	4CL	Bc74_Bc04	4CL_Bc74_Bc04	74	4	293T	Human	6928	8686	1	0.923047
4CL_Bc74_Bc05	185585	175766	94.7	166889	89.92	62148	33.48	154682	83625	0.833483	4CL	Bc74_Bc05	4CL_Bc74_Bc05	74	5	293T	Human	7732	10136	1	0.960497
4CL_Bc74_Bc06	199759	189334	94.78	179806	90.01	66165	33.12	166513	86907	0.833569	4CL	Bc74_Bc06	4CL_Bc74_Bc06	74	6	293T	Human	7317	9308	1	0.942017
4CL_Bc74_Bc07	7268	7204	99.11	6836	94.05	2451	33.72	6815	4082	0.937672	4CL	Bc74_Bc07	4CL_Bc74_Bc07	74	7	293T	Human	725	734	0	0.943287
4CL_Bc74_Bc08	133246	127049	95.34	120725	90.6	45971	34.5	104905	52781	0.787303	4CL	Bc74_Bc08	4CL_Bc74_Bc08	74	8	293T	Human	6784	8407	1	0.940038
4CL_Bc74_Bc09	57520	55807	97.02	53073	92.26	19516	33.92	50123	27966	0.871401	4CL	Bc74_Bc09	4CL_Bc74_Bc09	74	9	293T	Human	4863	5570	1	0.917034
4CL_Bc74_Bc10	3691	3674	99.53	3472	94.06	1276	34.57	3440	2236	0.931997	4CL	Bc74_Bc10	4CL_Bc74_Bc10	74	10	293T	Human	456	461	0	0.931411
4CL_Bc74_Bc11	62683	60634	96.73	57363	91.51	20864	33.28	54200	33730	0.864668	4CL	Bc74_Bc11	4CL_Bc74_Bc11	74	11	293T	Human	5095	5833	1	0.934558
4CL_Bc74_Bc12	3285	3268	99.48	3087	93.97	1079	32.84	3014	2117	0.917504	4CL	Bc74_Bc12	4CL_Bc74_Bc12	74	12	293T	Human	459	461	0	0.946318
4CL_Bc74_Bc13	3985	3951	99.14	3764	94.45	1327	33.29	3674	2378	0.921957	4CL	Bc74_Bc13	4CL_Bc74_Bc13	74	13	293T	Human	478	481	0	0.933423
4CL_Bc74_Bc14	3017	2939	97.41	2787	92.37	968	32.08	2691	1840	0.891946	4CL	Bc74_Bc14	4CL_Bc74_Bc14	74	14	293T	Human	382	383	0	0.937824
4CL_Bc74_Bc15	70725	68923	97.45	65581	92.72	23787	33.63	62349	32495	0.881569	4CL	Bc74_Bc15	4CL_Bc74_Bc15	74	15	293T	Human	5372	6180	1	0.931241
4CL_Bc74_Bc16	116835	112566	96.34	106582	91.22	38330	32.8	101216	54721	0.866316	4CL	Bc74_Bc16	4CL_Bc74_Bc16	74	16	293T	Human	6241	7452	1	0.94061
4CL_Bc75_Bc01	42609	41399	97.16	39385	92.43	15483	36.33	35312	19878	0.828745	4CL	Bc75_Bc01	4CL_Bc75_Bc01	75	1	293T	Human	3858	4368	1	0.949723
4CL_Bc75_Bc02	137320	129854	94.56	123047	89.6	47805	34.81	118438	57231	0.862496	4CL	Bc75_Bc02	4CL_Bc75_Bc02	75	2	293T	Human	6475	7976	1	0.943572
4CL_Bc75_Bc03	97027	94565	97.46	89583	92.32	34375	35.42	84775	45234	0.873726	4CL	Bc75_Bc03	4CL_Bc75_Bc03	75	3	293T	Human	5904	7018	1	0.966219
4CL_Bc75_Bc04	223265	215845	96.67	204559	91.62	78545	35.18	193808	101992	0.868063	4CL	Bc75_Bc04	4CL_Bc75_Bc04	75	4	293T	Human	7702	10132	1	0.957936
4CL_Bc75_Bc05	177096	169634	95.78	160953	90.88	62703	35.4	150619	77438	0.850494	4CL	Bc75_Bc05	4CL_Bc75_Bc05	75	5	293T	Human	7538	9659	1	0.950229
4CL_Bc75_Bc06	6441	6416	99.61	6094	94.61	2167	33.64	5876	4502	0.912281	4CL	Bc75_Bc06	4CL_Bc75_Bc06	75	6	293T	Human	1112	1138	0	0.950596
4CL_Bc75_Bc07	102093	98995	96.96	94076	92.14	36347	35.6	88565	47298	0.867493	4CL	Bc75_Bc07	4CL_Bc75_Bc07	75	7	293T	Human	5713	6857	1	0.965169
4CL_Bc75_Bc08	186109	179175	96.27	169904	91.29	66756	35.86	154208	77585	0.82859	4CL	Bc75_Bc08	4CL_Bc75_Bc08	75	8	293T	Human	7621	9724	1	0.968342
4CL_Bc75_Bc09	41407	39911	96.38	38019	91.81	14713	35.53	34866	18928	0.842032	4CL	Bc75_Bc09	4CL_Bc75_Bc09	75	9	293T	Human	3808	4256	1	0.95686
4CL_Bc75_Bc10	86469	81997	94.82	77844	90.02	30526	35.3	71330	37354	0.82492	4CL	Bc75_Bc10	4CL_Bc75_Bc10	75	10	293T	Human	5630	6727	1	0.933267
4CL_Bc75_Bc11	2382	2371	99.53	2233	93.74	826	34.67	2161	1711	0.907221	4CL	Bc75_Bc11	4CL_Bc75_Bc11	75	11	293T	Human	468	473	0	0.946584
4CL_Bc75_Bc12	40295	39373	97.71	37394	92.8	14416	35.77	35313	20112	0.876362	4CL	Bc75_Bc12	4CL_Bc75_Bc12	75	12	293T	Human	3682	4123	1	0.953246
4CL_Bc75_Bc13	73431	71292	97.08	67700	92.19	26425	35.98	63390	33048	0.863259	4CL	Bc75_Bc13	4CL_Bc75_Bc13	75	13	293T	Human	5291	6174	1	0.9487
4CL_Bc75_Bc14	58129	56680	97.5	53720	92.41	20697	35.6	50450	26553	0.867897	4CL	Bc75_Bc14	4CL_Bc75_Bc14	75	14	293T	Human	4582	5213	1	0.91223
4CL_Bc75_Bc15	90846	87913	96.77	83580	92	31559	34.73	78490	39382	0.86399	4CL	Bc75_Bc15	4CL_Bc75_Bc15	75	15	293T	Human	5516	6522	1	0.916614
4CL_Bc75_Bc16	73346	71767	97.84	67886	92.55	25973	35.41	64065	35000	0.873463	4CL	Bc75_Bc16	4CL_Bc75_Bc16	75	16	293T	Human	5035	5903	1	0.96275
4CL_Bc76_Bc01	189575	182252	96.13	172380	90.92	63004	33.23	156903	76240	0.827657	4CL	Bc76_Bc01	4CL_Bc76_Bc01	76	1	293T	Human	7396	9222	1	0.917131
4CL_Bc76_Bc02	10750	10542	98.06	9933	92.4	3422	31.83	9673	6724	0.899814	4CL	Bc76_Bc02	4CL_Bc76_Bc02	76	2	293T	Human	1202	1228	0	0.946872
4CL_Bc76_Bc03	118266	113909	96.31	107704	91.06	38322	32.4	101469	51707	0.857973	4CL	Bc76_Bc03	4CL_Bc76_Bc03	76	3	293T	Human	5598	6699	1	0.949176
4CL_Bc76_Bc04	106797	101774	95.29	96319	90.18	35346	33.09	87526	44895	0.819555	4CL	Bc76_Bc04	4CL_Bc76_Bc04	76	4	293T	Human	6061	7165	1	0.941407
4CL_Bc76_Bc05	713797	673760	94.39	588726	82.47	176954	24.79	386573	278445	0.541573	4CL	Bc76_Bc05	4CL_Bc76_Bc05	76	5	293T	Human	10708	16146	1	0.955353
4CL_Bc76_Bc06	187728	180470	96.13	170920	91.04	63391	33.76	148886	68460	0.793094	4CL	Bc76_Bc06	4CL_Bc76_Bc06	76	6	293T	Human	7293	9224	1	0.951208
4CL_Bc76_Bc07	180653	174806	96.76	165441	91.57	59615	32.99	156971	76221	0.868909	4CL	Bc76_Bc07	4CL_Bc76_Bc07	76	7	293T	Human	6901	8812	1	0.933957
4CL_Bc76_Bc08	258658	249270	96.37	235197	90.92	82010	31.7	224743	102607	0.868881	4CL	Bc76_Bc08	4CL_Bc76_Bc08	76	8	293T	Human	7792	10092	1	0.917159
4CL_Bc76_Bc09	3783	3770	99.65	3547	93.76	1250	33.04	3477	2355	0.919112	4CL	Bc76_Bc09	4CL_Bc76_Bc09	76	9	293T	Human	509	515	0	0.893054
4CL_Bc76_Bc10	114960	109685	95.41	103633	90.14	37484	32.6	97692	47059	0.849791	4CL	Bc76_Bc10	4CL_Bc76_Bc10	76	10	293T	Human	5711	6741	1	0.919743
4CL_Bc76_Bc11	117436	112735	95.99	106421	90.62	37842	32.22	100014	55364	0.851647	4CL	Bc76_Bc11	4CL_Bc76_Bc11	76	11	293T	Human	5712	6891	1	0.942829
4CL_Bc76_Bc12	75203	72927	96.97	68881	91.59	24225	32.21	64790	34931	0.861535	4CL	Bc76_Bc12	4CL_Bc76_Bc12	76	12	293T	Human	4890	5720	1	0.937789
4CL_Bc76_Bc13	5940	5472	92.12	5140	86.53	1713	28.83	5002	3366	0.842088	4CL	Bc76_Bc13	4CL_Bc76_Bc13	76	13	293T	Human	647	661	0	0.946415
4CL_Bc76_Bc14	4512	4474	99.15	4216	93.43	1460	32.35	4127	2697	0.914672	4CL	Bc76_Bc14	4CL_Bc76_Bc14	76	14	293T	Human	539	553	0	0.922173
4CL_Bc76_Bc15	124487	119355	95.87	113182	90.91	39000	31.32	107085	47580	0.86021	4CL	Bc76_Bc15	4CL_Bc76_Bc15	76	15	293T	Human	5986	7032	1	0.940096
4CL_Bc76_Bc16	115204	111946	97.17	105464	91.54	36541	31.71	102186	51166	0.887	4CL	Bc76_Bc16	4CL_Bc76_Bc16	76	16	293T	Human	5723	6783	1	0.938781
4CL_Bc77_Bc01	210268	206371	98.14	195356	92.9	72056	34.26	184767	95450	0.878721	4CL	Bc77_Bc01	4CL_Bc77_Bc01	77	1	K562	Human	6831	8840	1	0.948788
4CL_Bc77_Bc02	7606	7421	97.56	6974	91.69	2540	33.39	6808	4633	0.895083	4CL	Bc77_Bc02	4CL_Bc77_Bc02	77	2	K562	Human	836	851	0	0.959661
4CL_Bc77_Bc03	131582	129208	98.19	122264	92.91	44049	33.47	118353	63075	0.899462	4CL	Bc77_Bc03	4CL_Bc77_Bc03	77	3	K562	Human	5919	7271	1	0.943868
4CL_Bc77_Bc04	6777	6421	94.74	6051	89.28	2071	30.55	5923	4211	0.873986	4CL	Bc77_Bc04	4CL_Bc77_Bc04	77	4	K562	Human	913	938	0	0.966496
4CL_Bc77_Bc05	235026	231707	98.58	219003	93.18	78613	33.44	208877	106710	0.88874	4CL	Bc77_Bc05	4CL_Bc77_Bc05	77	5	K562	Human	6921	9037	1	0.952669
4CL_Bc77_Bc06	218113	214046	98.13	202423	92.8	72191	33.09	192110	94229	0.880782	4CL	Bc77_Bc06	4CL_Bc77_Bc06	77	6	K562	Human	6662	8636	1	0.959077
4CL_Bc77_Bc07	192174	184552	96.03	175269	91.2	67097	34.91	154001	80510	0.801362	4CL	Bc77_Bc07	4CL_Bc77_Bc07	77	7	K562	Human	7309	9328	1	0.934989
4CL_Bc77_Bc08	157013	154003	98.08	145054	92.38	51169	32.58	140386	71248	0.894104	4CL	Bc77_Bc08	4CL_Bc77_Bc08	77	8	K562	Human	6186	7537	1	0.936204
4CL_Bc77_Bc09	50193	49148	97.91	46561	92.76	16822	33.51	44284	24131	0.882274	4CL	Bc77_Bc09	4CL_Bc77_Bc09	77	9	K562	Human	3922	4412	1	0.952725
4CL_Bc77_Bc10	3496	3474	99.37	3264	93.36	1133	32.4	3224	2208	0.922197	4CL	Bc77_Bc10	4CL_Bc77_Bc10	77	10	K562	Human	507	514	0	0.980395
4CL_Bc77_Bc11	80483	79274	98.49	74768	92.89	26417	32.82	71854	41503	0.892785	4CL	Bc77_Bc11	4CL_Bc77_Bc11	77	11	K562	Human	4781	5575	1	0.960104
4CL_Bc77_Bc12	77129	75936	98.45	71849	93.15	25449	32.99	68928	38684	0.893672	4CL	Bc77_Bc12	4CL_Bc77_Bc12	77	12	K562	Human	4638	5409	1	0.904976
4CL_Bc77_Bc13	73174	70391	96.19	66660	91.09	25049	34.23	58441	30711	0.798658	4CL	Bc77_Bc13	4CL_Bc77_Bc13	77	13	K562	Human	5013	5790	1	0.953814
4CL_Bc77_Bc14	64908	63718	98.16	60268	92.85	22403	34.51	56125	29624	0.864685	4CL	Bc77_Bc14	4CL_Bc77_Bc14	77	14	K562	Human	4383	5049	1	0.962011
4CL_Bc77_Bc15	90843	89593	98.62	84908	93.46	30070	33.1	81469	40688	0.896811	4CL	Bc77_Bc15	4CL_Bc77_Bc15	77	15	K562	Human	4994	5810	1	0.962566
4CL_Bc77_Bc16	33219	32657	98.3	30856	92.88	11073	33.33	29167	16190	0.878022	4CL	Bc77_Bc16	4CL_Bc77_Bc16	77	16	K562	Human	2887	3153	1	0.93958
4CL_Bc78_Bc17	5788	5760	99.51	5435	93.9	1899	32.8	5319	2896	0.91897	4CL	Bc78_Bc17	4CL_Bc78_Bc17	78	17	293T	Human	651	663	0	0.928454
4CL_Bc78_Bc18	131219	127832	97.41	120464	91.8	43425	33.09	115129	46415	0.877381	4CL	Bc78_Bc18	4CL_Bc78_Bc18	78	18	293T	Human	5451	6345	1	0.968201
4CL_Bc78_Bc19	133354	127943	95.94	120830	90.6	44738	33.54	115141	49861	0.863424	4CL	Bc78_Bc19	4CL_Bc78_Bc19	78	19	293T	Human	5554	6628	1	0.945155
4CL_Bc78_Bc20	123876	120830	97.54	114079	92.09	41923	33.84	108297	42441	0.874237	4CL	Bc78_Bc20	4CL_Bc78_Bc20	78	20	293T	Human	5394	6390	1	0.964827
4CL_Bc78_Bc21	6213	6157	99.09	5788	93.15	2151	34.62	5702	3017	0.917753	4CL	Bc78_Bc21	4CL_Bc78_Bc21	78	21	293T	Human	585	590	0	0.969075
4CL_Bc78_Bc22	219845	213326	97.03	201278	91.55	71665	32.59	193777	76707	0.881426	4CL	Bc78_Bc22	4CL_Bc78_Bc22	78	22	293T	Human	6399	7921	1	0.919562
4CL_Bc78_Bc23	168554	161142	95.6	152460	90.45	56652	33.61	131915	54882	0.782628	4CL	Bc78_Bc23	4CL_Bc78_Bc23	78	23	293T	Human	6603	7944	1	0.950042
4CL_Bc78_Bc24	5463	5414	99.1	5089	93.15	1801	32.96	4998	2799	0.914882	4CL	Bc78_Bc24	4CL_Bc78_Bc24	78	24	293T	Human	545	547	0	0.964534
4CL_Bc78_Bc25	134106	128811	96.05	121990	90.96	45356	33.82	111353	48223	0.830336	4CL	Bc78_Bc25	4CL_Bc78_Bc25	78	25	293T	Human	5936	7004	1	0.924783
4CL_Bc78_Bc26	105735	103205	97.6	97491	92.2	36112	34.15	92580	36993	0.875585	4CL	Bc78_Bc26	4CL_Bc78_Bc26	78	26	293T	Human	5114	5931	1	0.938167
4CL_Bc78_Bc27	5881	5856	99.57	5542	94.23	1962	33.36	5487	2995	0.933005	4CL	Bc78_Bc27	4CL_Bc78_Bc27	78	27	293T	Human	629	640	0	0.949528
4CL_Bc78_Bc28	4563	4530	99.27	4273	93.64	1543	33.81	4267	2251	0.93513	4CL	Bc78_Bc28	4CL_Bc78_Bc28	78	28	293T	Human	418	423	0	0.937643
4CL_Bc78_Bc29	105924	100873	95.23	95307	89.97	35865	33.85	86040	35060	0.812281	4CL	Bc78_Bc29	4CL_Bc78_Bc29	78	29	293T	Human	4840	5609	1	0.938174
4CL_Bc78_Bc30	5533	5485	99.13	5158	93.22	1778	32.13	5111	3057	0.92373	4CL	Bc78_Bc30	4CL_Bc78_Bc30	78	30	293T	Human	651	666	0	0.946343
4CL_Bc78_Bc31	128395	124515	96.97	117615	91.6	43449	33.84	112139	44619	0.873391	4CL	Bc78_Bc31	4CL_Bc78_Bc31	78	31	293T	Human	5217	6095	1	0.951526
4CL_Bc78_Bc32	114367	110556	96.66	104362	91.25	37555	32.83	99409	38903	0.869211	4CL	Bc78_Bc32	4CL_Bc78_Bc32	78	32	293T	Human	5016	5853	1	0.948005
4CL_Bc79_Bc17	111999	109586	97.84	103277	92.21	34168	30.5	97354	43919	0.86924	4CL	Bc79_Bc17	4CL_Bc79_Bc17	79	17	K562	Human	4861	5707	1	0.928629
4CL_Bc79_Bc18	3966	3953	99.67	3716	93.69	1331	33.56	3640	2418	0.917801	4CL	Bc79_Bc18	4CL_Bc79_Bc18	79	18	K562	Human	481	491	0	0.960865
4CL_Bc79_Bc19	88554	85876	96.97	81305	91.81	28808	32.53	75738	39896	0.855275	4CL	Bc79_Bc19	4CL_Bc79_Bc19	79	19	K562	Human	4922	5759	1	0.963206
4CL_Bc79_Bc20	131579	129289	98.25	121901	92.64	41054	31.2	117105	51953	0.889998	4CL	Bc79_Bc20	4CL_Bc79_Bc20	79	20	K562	Human	5042	6018	1	0.952311
4CL_Bc79_Bc21	152404	149494	98.09	141218	92.66	48507	31.82	134496	62919	0.882497	4CL	Bc79_Bc21	4CL_Bc79_Bc21	79	21	K562	Human	5671	6982	1	0.931682
4CL_Bc79_Bc22	111696	108915	97.51	102767	92	34849	31.19	98442	47743	0.881339	4CL	Bc79_Bc22	4CL_Bc79_Bc22	79	22	K562	Human	4888	5803	1	0.920041
4CL_Bc79_Bc23	4097	4062	99.14	3844	93.82	1304	31.82	3729	2452	0.910178	4CL	Bc79_Bc23	4CL_Bc79_Bc23	79	23	K562	Human	491	504	0	0.949285
4CL_Bc79_Bc24	43899	43302	98.64	40943	93.26	14552	33.14	37461	19370	0.853345	4CL	Bc79_Bc24	4CL_Bc79_Bc24	79	24	K562	Human	3213	3541	1	0.913875
4CL_Bc79_Bc25	3645	3630	99.58	3452	94.7	1163	31.9	3300	2173	0.90535	4CL	Bc79_Bc25	4CL_Bc79_Bc25	79	25	K562	Human	487	491	0	0.958958
4CL_Bc79_Bc26	4606	4567	99.15	4335	94.11	1524	33.08	4259	2685	0.924663	4CL	Bc79_Bc26	4CL_Bc79_Bc26	79	26	K562	Human	541	552	0	0.930002
4CL_Bc79_Bc27	123400	121684	98.6	114863	93.08	37647	30.5	110009	49389	0.891483	4CL	Bc79_Bc27	4CL_Bc79_Bc27	79	27	K562	Human	4965	5860	1	0.937523
4CL_Bc79_Bc28	65363	63776	97.57	60387	92.38	20739	31.72	57513	29635	0.879901	4CL	Bc79_Bc28	4CL_Bc79_Bc28	79	28	K562	Human	4086	4708	1	0.912054
4CL_Bc79_Bc29	46809	45489	97.18	43132	92.14	15187	32.44	38721	19504	0.827213	4CL	Bc79_Bc29	4CL_Bc79_Bc29	79	29	K562	Human	2948	3456	1	0.943004
4CL_Bc79_Bc30	102248	100428	98.22	94580	92.5	30638	29.96	91494	46369	0.894824	4CL	Bc79_Bc30	4CL_Bc79_Bc30	79	30	K562	Human	4572	5383	1	0.920272
4CL_Bc79_Bc31	3821	3801	99.47	3596	94.11	1291	33.78	3515	2331	0.919916	4CL	Bc79_Bc31	4CL_Bc79_Bc31	79	31	K562	Human	451	454	0	0.91799
4CL_Bc79_Bc32	67909	66636	98.12	62935	92.67	21450	31.58	60578	29720	0.892047	4CL	Bc79_Bc32	4CL_Bc79_Bc32	79	32	K562	Human	4023	4572	1	0.929186
4CL_Bc80_Bc17	4045	4024	99.48	3793	93.77	1311	32.41	3702	2420	0.915204	4CL	Bc80_Bc17	4CL_Bc80_Bc17	80	17	K562	Human	589	602	0	0.955636
4CL_Bc80_Bc18	4365	4342	99.47	4110	94.15	1472	33.72	3997	2630	0.915693	4CL	Bc80_Bc18	4CL_Bc80_Bc18	80	18	K562	Human	560	563	0	0.936911
4CL_Bc80_Bc19	112330	109559	97.53	103687	92.3	38152	33.96	97714	47851	0.869883	4CL	Bc80_Bc19	4CL_Bc80_Bc19	80	19	K562	Human	5266	6232	1	0.907663
4CL_Bc80_Bc20	96182	93493	97.2	88243	91.74	31808	33.07	83135	37722	0.864351	4CL	Bc80_Bc20	4CL_Bc80_Bc20	80	20	K562	Human	4666	5558	1	0.960653
4CL_Bc80_Bc21	100176	98403	98.23	92829	92.66	33349	33.29	88638	41181	0.884823	4CL	Bc80_Bc21	4CL_Bc80_Bc21	80	21	K562	Human	4762	5594	1	0.904426
4CL_Bc80_Bc22	104299	102517	98.29	96817	92.82	34437	33.01	93453	43917	0.896011	4CL	Bc80_Bc22	4CL_Bc80_Bc22	80	22	K562	Human	4841	5663	1	0.918706
4CL_Bc80_Bc23	4875	4833	99.13	4580	93.94	1605	32.92	4467	2886	0.916308	4CL	Bc80_Bc23	4CL_Bc80_Bc23	80	23	K562	Human	589	601	0	0.958951
4CL_Bc80_Bc24	82722	81231	98.19	76696	92.71	26831	32.43	74207	34324	0.897065	4CL	Bc80_Bc24	4CL_Bc80_Bc24	80	24	K562	Human	4055	4655	1	0.930952
4CL_Bc80_Bc25	69871	68662	98.26	65038	93.08	22868	32.72	61953	29519	0.886677	4CL	Bc80_Bc25	4CL_Bc80_Bc25	80	25	K562	Human	3921	4416	1	0.949238
4CL_Bc80_Bc26	158024	154923	98.03	146361	92.61	51819	32.79	140406	60617	0.888511	4CL	Bc80_Bc26	4CL_Bc80_Bc26	80	26	K562	Human	5418	6607	1	0.918895
4CL_Bc80_Bc27	128054	126256	98.59	119256	93.12	40477	31.6	114913	50355	0.897379	4CL	Bc80_Bc27	4CL_Bc80_Bc27	80	27	K562	Human	4957	5901	1	0.912804
4CL_Bc80_Bc28	3645	3631	99.61	3426	93.99	1185	32.51	3393	2076	0.930864	4CL	Bc80_Bc28	4CL_Bc80_Bc28	80	28	K562	Human	380	383	0	0.92782
4CL_Bc80_Bc29	117372	114250	97.34	108067	92.07	39048	33.26	102326	49061	0.871809	4CL	Bc80_Bc29	4CL_Bc80_Bc29	80	29	K562	Human	5320	6346	1	0.932396
4CL_Bc80_Bc30	89304	87328	97.78	82466	92.34	28912	32.37	77189	39160	0.86434	4CL	Bc80_Bc30	4CL_Bc80_Bc30	80	30	K562	Human	4552	5384	1	0.941844
4CL_Bc80_Bc31	89778	88023	98.04	83225	92.7	29551	32.91	80141	37174	0.892657	4CL	Bc80_Bc31	4CL_Bc80_Bc31	80	31	K562	Human	4474	5200	1	0.937496
4CL_Bc80_Bc32	127246	124993	98.22	118063	92.78	42303	33.24	111146	50412	0.873473	4CL	Bc80_Bc32	4CL_Bc80_Bc32	80	32	K562	Human	5373	6404	1	0.923142
4CL_Bc51_Bc01	5215	5194	99.59	4908	94.11	1780	34.13	4844	3300	0.928859	4CL	Bc51_Bc01	4CL_Bc51_Bc01	51	1	3T3	Mouse	579	581	0	0.955118
4CL_Bc51_Bc02	107453	105672	98.34	99723	92.8	34869	32.45	97764	50400	0.90983	4CL	Bc51_Bc02	4CL_Bc51_Bc02	51	2	3T3	Mouse	5778	6623	1	0.96541
4CL_Bc51_Bc03	4806	4793	99.72	4540	94.46	1577	32.81	4480	3169	0.932168	4CL	Bc51_Bc03	4CL_Bc51_Bc03	51	3	3T3	Mouse	604	608	0	0.947335
4CL_Bc51_Bc04	111025	108820	98.01	102853	92.63	35143	31.65	100568	56697	0.905814	4CL	Bc51_Bc04	4CL_Bc51_Bc04	51	4	3T3	Mouse	5920	6832	1	0.967852
4CL_Bc51_Bc05	113230	112065	98.97	106133	93.73	37535	33.14	98835	55721	0.872869	4CL	Bc51_Bc05	4CL_Bc51_Bc05	51	5	3T3	Mouse	6343	7367	1	0.967111
4CL_Bc51_Bc06	167090	164425	98.4	155740	93.2	53457	31.99	150299	79401	0.899509	4CL	Bc51_Bc06	4CL_Bc51_Bc06	51	6	3T3	Mouse	7065	8515	1	0.966212
4CL_Bc51_Bc07	90267	89243	98.86	84700	93.83	29938	33.16	79348	43750	0.879037	4CL	Bc51_Bc07	4CL_Bc51_Bc07	51	7	3T3	Mouse	5807	6671	1	0.971513
4CL_Bc51_Bc08	100448	99044	98.6	93663	93.24	32398	32.25	90734	48834	0.903293	4CL	Bc51_Bc08	4CL_Bc51_Bc08	51	8	3T3	Mouse	5710	6564	1	0.961596
4CL_Bc51_Bc09	57158	56189	98.3	53248	93.15	18440	32.26	51602	29362	0.902796	4CL	Bc51_Bc09	4CL_Bc51_Bc09	51	9	3T3	Mouse	4466	4890	1	0.970527
4CL_Bc51_Bc10	39144	38599	98.6	36536	93.33	12564	32.09	34908	19511	0.891784	4CL	Bc51_Bc10	4CL_Bc51_Bc10	51	10	3T3	Mouse	3747	4035	1	0.951302
4CL_Bc51_Bc11	41427	40953	98.85	38703	93.42	13518	32.63	36891	23081	0.890506	4CL	Bc51_Bc11	4CL_Bc51_Bc11	51	11	3T3	Mouse	3802	4173	1	0.95411
4CL_Bc51_Bc12	2955	2942	99.56	2812	95.16	952	32.21	2726	1931	0.922504	4CL	Bc51_Bc12	4CL_Bc51_Bc12	51	12	3T3	Mouse	409	410	0	0.962742
4CL_Bc51_Bc13	53300	52253	98.03	49526	92.91	17172	32.21	46392	25217	0.870394	4CL	Bc51_Bc13	4CL_Bc51_Bc13	51	13	3T3	Mouse	4242	4679	1	0.962391
4CL_Bc51_Bc14	39066	38348	98.16	36236	92.75	12366	31.65	34129	19307	0.873624	4CL	Bc51_Bc14	4CL_Bc51_Bc14	51	14	3T3	Mouse	3715	4002	1	0.952009
4CL_Bc51_Bc15	46768	46178	98.73	43744	93.53	14943	31.95	41003	22442	0.876732	4CL	Bc51_Bc15	4CL_Bc51_Bc15	51	15	3T3	Mouse	4230	4621	1	0.918733
4CL_Bc51_Bc16	86000	84377	98.11	79735	92.71	27549	32.03	75557	42097	0.87857	4CL	Bc51_Bc16	4CL_Bc51_Bc16	51	16	3T3	Mouse	5264	5971	1	0.968393
4CL_Bc52_Bc01	199675	196877	98.59	185685	92.99	64423	32.26	182229	86193	0.912628	4CL	Bc52_Bc01	4CL_Bc52_Bc01	52	1	3T3	Mouse	6756	8012	1	0.953731
4CL_Bc52_Bc02	223501	220703	98.74	207898	93.01	73566	32.91	206288	86794	0.922985	4CL	Bc52_Bc02	4CL_Bc52_Bc02	52	2	3T3	Mouse	6849	8149	1	0.972007
4CL_Bc52_Bc03	127810	126025	98.6	118897	93.02	40911	32	115157	55549	0.901001	4CL	Bc52_Bc03	4CL_Bc52_Bc03	52	3	3T3	Mouse	5764	6685	1	0.973742
4CL_Bc52_Bc04	7501	7479	99.7	7044	93.9	2463	32.83	6996	4321	0.932676	4CL	Bc52_Bc04	4CL_Bc52_Bc04	52	4	3T3	Mouse	609	615	0	0.954645
4CL_Bc52_Bc05	8258	8243	99.81	7776	94.16	2829	34.25	7525	4991	0.911238	4CL	Bc52_Bc05	4CL_Bc52_Bc05	52	5	3T3	Mouse	777	792	0	0.973422
4CL_Bc52_Bc06	198556	196080	98.75	185139	93.24	64213	32.33	169479	77573	0.853558	4CL	Bc52_Bc06	4CL_Bc52_Bc06	52	6	3T3	Mouse	7202	8698	1	0.943019
4CL_Bc52_Bc07	7786	7773	99.83	7340	94.27	2655	34.09	7302	4311	0.937837	4CL	Bc52_Bc07	4CL_Bc52_Bc07	52	7	3T3	Mouse	641	642	0	0.954123
4CL_Bc52_Bc08	8541	8512	99.66	7969	93.3	2779	32.53	7887	4877	0.923428	4CL	Bc52_Bc08	4CL_Bc52_Bc08	52	8	3T3	Mouse	814	824	0	0.973104
4CL_Bc52_Bc09	2743	2737	99.78	2609	95.11	900	32.81	2544	1681	0.927452	4CL	Bc52_Bc09	4CL_Bc52_Bc09	52	9	3T3	Mouse	360	360	0	0.973566
4CL_Bc52_Bc10	104810	103662	98.9	97652	93.17	33632	32.08	94857	43259	0.905038	4CL	Bc52_Bc10	4CL_Bc52_Bc10	52	10	3T3	Mouse	5294	5999	1	0.957161
4CL_Bc52_Bc11	3630	3622	99.77	3381	93.14	1205	33.19	3367	2344	0.927548	4CL	Bc52_Bc11	4CL_Bc52_Bc11	52	11	3T3	Mouse	426	431	0	0.957492
4CL_Bc52_Bc12	90178	89052	98.75	84010	93.16	28528	31.63	82928	41923	0.919603	4CL	Bc52_Bc12	4CL_Bc52_Bc12	52	12	3T3	Mouse	4759	5304	1	0.965691
4CL_Bc52_Bc13	165138	163494	99	154089	93.3	53739	32.54	148883	66345	0.901567	4CL	Bc52_Bc13	4CL_Bc52_Bc13	52	13	3T3	Mouse	6252	7346	1	0.960384
4CL_Bc52_Bc14	104189	102575	98.45	96761	92.87	33600	32.24	91140	42771	0.874756	4CL	Bc52_Bc14	4CL_Bc52_Bc14	52	14	3T3	Mouse	5464	6227	1	0.924905
4CL_Bc52_Bc15	4519	4512	99.84	4292	94.97	1506	33.32	4175	2593	0.923877	4CL	Bc52_Bc15	4CL_Bc52_Bc15	52	15	3T3	Mouse	557	563	0	0.976528
4CL_Bc52_Bc16	139350	137553	98.71	129483	92.91	45001	32.29	126574	59047	0.908317	4CL	Bc52_Bc16	4CL_Bc52_Bc16	52	16	3T3	Mouse	5773	6567	1	0.957103
4CL_Bc53_Bc01	176295	174488	98.97	164370	93.23	56272	31.91	161623	80006	0.916776	4CL	Bc53_Bc01	4CL_Bc53_Bc01	53	1	3T3	Mouse	6746	7974	1	0.975451
4CL_Bc53_Bc02	262705	258603	98.43	243628	92.73	85414	32.51	237426	104740	0.903774	4CL	Bc53_Bc02	4CL_Bc53_Bc02	53	2	3T3	Mouse	7623	9354	1	0.968557
4CL_Bc53_Bc03	174301	171471	98.37	161651	92.74	55205	31.67	155710	77697	0.89334	4CL	Bc53_Bc03	4CL_Bc53_Bc03	53	3	3T3	Mouse	6596	7884	1	0.959937
4CL_Bc53_Bc04	199597	195441	97.91	184171	92.27	63377	31.75	175063	87666	0.877082	4CL	Bc53_Bc04	4CL_Bc53_Bc04	53	4	3T3	Mouse	6928	8442	1	0.978686
4CL_Bc53_Bc05	177659	175855	98.98	165765	93.3	57479	32.35	158420	78394	0.891708	4CL	Bc53_Bc05	4CL_Bc53_Bc05	53	5	3T3	Mouse	6713	8034	1	0.962677
4CL_Bc53_Bc06	8138	8119	99.76	7644	93.92	2673	32.84	7445	5453	0.914844	4CL	Bc53_Bc06	4CL_Bc53_Bc06	53	6	3T3	Mouse	1110	1132	0	0.964619
4CL_Bc53_Bc07	6224	6213	99.82	5860	94.15	2165	34.78	5777	3861	0.928181	4CL	Bc53_Bc07	4CL_Bc53_Bc07	53	7	3T3	Mouse	688	691	0	0.975805
4CL_Bc53_Bc08	7183	7156	99.62	6757	94.06	2407	33.5	6585	4586	0.916748	4CL	Bc53_Bc08	4CL_Bc53_Bc08	53	8	3T3	Mouse	922	941	0	0.968277
4CL_Bc53_Bc09	50819	50327	99.03	47567	93.6	16390	32.25	45469	23666	0.894724	4CL	Bc53_Bc09	4CL_Bc53_Bc09	53	9	3T3	Mouse	4016	4368	1	0.959191
4CL_Bc53_Bc10	23154	22285	96.24	20993	90.66	7421	32.05	21119	10864	0.91211	4CL	Bc53_Bc10	4CL_Bc53_Bc10	53	10	3T3	Mouse	2205	2288	1	0.970256
4CL_Bc53_Bc11	66956	66081	98.69	62048	92.66	20887	31.19	57282	33006	0.855517	4CL	Bc53_Bc11	4CL_Bc53_Bc11	53	11	3T3	Mouse	4595	5156	1	0.96328
4CL_Bc53_Bc12	62577	61866	98.86	58248	93.08	19561	31.25	58015	30785	0.927098	4CL	Bc53_Bc12	4CL_Bc53_Bc12	53	12	3T3	Mouse	4123	4508	1	0.963876
4CL_Bc53_Bc13	69077	68343	98.93	64483	93.34	22429	32.46	63108	30734	0.913589	4CL	Bc53_Bc13	4CL_Bc53_Bc13	53	13	3T3	Mouse	4562	5052	1	0.94199
4CL_Bc53_Bc14	130972	129520	98.89	122062	93.19	42232	32.24	115667	55804	0.883143	4CL	Bc53_Bc14	4CL_Bc53_Bc14	53	14	3T3	Mouse	5932	6856	1	0.987612
4CL_Bc53_Bc15	84808	84000	99.04	79456	93.68	26918	31.73	76939	36383	0.907214	4CL	Bc53_Bc15	4CL_Bc53_Bc15	53	15	3T3	Mouse	5244	5875	1	0.941458
4CL_Bc53_Bc16	73799	72910	98.79	68517	92.84	23792	32.23	66453	34217	0.900459	4CL	Bc53_Bc16	4CL_Bc53_Bc16	53	16	3T3	Mouse	4799	5369	1	0.974397
4CL_Bc54_Bc17	76998	75596	98.17	71531	92.89	23816	30.93	69235	36224	0.899179	4CL	Bc54_Bc17	4CL_Bc54_Bc17	54	17	3T3	Mouse	4869	5488	1	0.966466
4CL_Bc54_Bc18	70518	69760	98.92	65940	93.5	22835	32.38	62988	34616	0.893219	4CL	Bc54_Bc18	4CL_Bc54_Bc18	54	18	3T3	Mouse	5023	5599	1	0.96619
4CL_Bc54_Bc19	45432	44903	98.83	42473	93.48	14528	31.97	41678	24279	0.917371	4CL	Bc54_Bc19	4CL_Bc54_Bc19	54	19	3T3	Mouse	3888	4206	1	0.928938
4CL_Bc54_Bc20	53224	52698	99.01	49943	93.83	17056	32.04	48969	26416	0.920055	4CL	Bc54_Bc20	4CL_Bc54_Bc20	54	20	3T3	Mouse	4329	4747	1	0.953818
4CL_Bc54_Bc21	35514	35198	99.11	33341	93.88	11548	32.51	32735	18078	0.921749	4CL	Bc54_Bc21	4CL_Bc54_Bc21	54	21	3T3	Mouse	3299	3519	1	0.949313
4CL_Bc54_Bc22	52531	51689	98.39	48760	92.82	16612	31.62	46244	26159	0.880318	4CL	Bc54_Bc22	4CL_Bc54_Bc22	54	22	3T3	Mouse	4292	4688	1	0.957823
4CL_Bc54_Bc23	63026	61774	98.01	58568	92.92	19706	31.26	56115	32301	0.890347	4CL	Bc54_Bc23	4CL_Bc54_Bc23	54	23	3T3	Mouse	4592	5125	1	0.957707
4CL_Bc54_Bc24	78298	77012	98.35	72965	93.18	25123	32.08	71144	39121	0.908631	4CL	Bc54_Bc24	4CL_Bc54_Bc24	54	24	3T3	Mouse	4970	5529	1	0.955481
4CL_Bc54_Bc25	3071	3064	99.77	2924	95.21	1081	35.2	2772	2045	0.902638	4CL	Bc54_Bc25	4CL_Bc54_Bc25	54	25	3T3	Mouse	332	334	0	0.907924
4CL_Bc54_Bc26	52875	52103	98.53	49369	93.36	17254	32.63	47482	25718	0.898005	4CL	Bc54_Bc26	4CL_Bc54_Bc26	54	26	3T3	Mouse	4102	4485	1	0.961728
4CL_Bc54_Bc27	45468	45034	99.04	42710	93.93	14609	32.13	41684	22805	0.916777	4CL	Bc54_Bc27	4CL_Bc54_Bc27	54	27	3T3	Mouse	3741	4080	1	0.960973
4CL_Bc54_Bc28	44086	43378	98.39	41090	93.2	14210	32.23	37459	21599	0.84968	4CL	Bc54_Bc28	4CL_Bc54_Bc28	54	28	3T3	Mouse	4037	4438	1	0.925838
4CL_Bc54_Bc29	132742	129731	97.73	122729	92.45	41168	31.01	88855	48651	0.669381	4CL	Bc54_Bc29	4CL_Bc54_Bc29	54	29	3T3	Mouse	6212	7847	1	0.967289
4CL_Bc54_Bc30	3661	3651	99.72	3454	94.34	1201	32.8	3401	2404	0.928981	4CL	Bc54_Bc30	4CL_Bc54_Bc30	54	30	3T3	Mouse	401	405	0	0.94397
4CL_Bc54_Bc31	93044	91895	98.76	87011	93.51	30291	32.55	85263	45992	0.916373	4CL	Bc54_Bc31	4CL_Bc54_Bc31	54	31	3T3	Mouse	5422	6127	1	0.958767
4CL_Bc54_Bc32	58507	57715	98.64	54545	93.22	18556	31.71	52827	28495	0.902918	4CL	Bc54_Bc32	4CL_Bc54_Bc32	54	32	3T3	Mouse	4394	4813	1	0.93979
4CL_Bc55_Bc17	97002	95516	98.46	89824	92.6	29616	30.53	86432	38927	0.891033	4CL	Bc55_Bc17	4CL_Bc55_Bc17	55	17	3T3	Mouse	4987	5613	1	0.954021
4CL_Bc55_Bc18	4019	4012	99.82	3767	93.72	1306	32.49	3730	2443	0.928092	4CL	Bc55_Bc18	4CL_Bc55_Bc18	55	18	3T3	Mouse	513	523	0	0.974267
4CL_Bc55_Bc19	64968	64072	98.62	60546	93.19	20988	32.3	58148	29238	0.895025	4CL	Bc55_Bc19	4CL_Bc55_Bc19	55	19	3T3	Mouse	4266	4701	1	0.951542
4CL_Bc55_Bc20	100275	98272	98	92466	92.21	31538	31.45	90189	39875	0.899417	4CL	Bc55_Bc20	4CL_Bc55_Bc20	55	20	3T3	Mouse	4838	5423	1	0.948469
4CL_Bc55_Bc21	84147	83019	98.65	78249	92.99	27253	32.38	75325	34002	0.89516	4CL	Bc55_Bc21	4CL_Bc55_Bc21	55	21	3T3	Mouse	4731	5245	1	0.946697
4CL_Bc55_Bc22	306693	302174	98.52	284998	92.92	98421	32.09	272726	116567	0.889248	4CL	Bc55_Bc22	4CL_Bc55_Bc22	55	22	3T3	Mouse	7561	9241	1	0.933162
4CL_Bc55_Bc23	108867	105602	97	99678	91.55	33558	30.82	87430	41844	0.80309	4CL	Bc55_Bc23	4CL_Bc55_Bc23	55	23	3T3	Mouse	5348	6165	1	0.930673
4CL_Bc55_Bc24	80469	79325	98.57	74789	92.94	25726	31.97	71972	34707	0.894407	4CL	Bc55_Bc24	4CL_Bc55_Bc24	55	24	3T3	Mouse	4682	5182	1	0.936351
4CL_Bc55_Bc25	3663	3642	99.42	3407	93.01	1195	32.62	3257	2122	0.889162	4CL	Bc55_Bc25	4CL_Bc55_Bc25	55	25	3T3	Mouse	312	313	0	0.953296
4CL_Bc55_Bc26	85780	84558	98.57	79681	92.88	27546	32.11	77026	34488	0.897948	4CL	Bc55_Bc26	4CL_Bc55_Bc26	55	26	3T3	Mouse	4619	5143	1	0.955154
4CL_Bc55_Bc27	72462	71654	98.88	67595	93.28	22708	31.33	63156	29393	0.871574	4CL	Bc55_Bc27	4CL_Bc55_Bc27	55	27	3T3	Mouse	4274	4678	1	0.970299
4CL_Bc55_Bc28	2811	2801	99.64	2620	93.2	932	33.15	2582	1696	0.918534	4CL	Bc55_Bc28	4CL_Bc55_Bc28	55	28	3T3	Mouse	352	351	0	0.923825
4CL_Bc55_Bc29	3802	3793	99.76	3577	94.08	1279	33.64	3450	2342	0.907417	4CL	Bc55_Bc29	4CL_Bc55_Bc29	55	29	3T3	Mouse	509	513	0	0.927494
4CL_Bc55_Bc30	73784	72569	98.35	68476	92.8	22780	30.87	65618	33214	0.889326	4CL	Bc55_Bc30	4CL_Bc55_Bc30	55	30	3T3	Mouse	4183	4588	1	0.938191
4CL_Bc55_Bc31	71066	69680	98.04	65836	92.64	22869	32.17	63832	30015	0.898207	4CL	Bc55_Bc31	4CL_Bc55_Bc31	55	31	3T3	Mouse	4332	4779	1	0.946216
4CL_Bc55_Bc32	56087	54882	97.85	51726	92.22	17471	31.14	50413	23492	0.898836	4CL	Bc55_Bc32	4CL_Bc55_Bc32	55	32	3T3	Mouse	3619	3950	1	0.953721
4CL_Bc56_Bc17	1755	1749	99.65	1655	94.3	586	33.39	1532	1485	0.872934	4CL	Bc56_Bc17	4CL_Bc56_Bc17	56	17	3T3	Mouse	386	387	0	0.915686
4CL_Bc56_Bc18	74399	73484	98.77	69234	93.05	23640	31.77	67988	35198	0.913829	4CL	Bc56_Bc18	4CL_Bc56_Bc18	56	18	3T3	Mouse	4660	5189	1	0.956132
4CL_Bc56_Bc19	82171	81191	98.8	76661	93.29	26709	32.5	74448	40495	0.906013	4CL	Bc56_Bc19	4CL_Bc56_Bc19	56	19	3T3	Mouse	5136	5751	1	0.919548
4CL_Bc56_Bc20	3071	3061	99.67	2890	94.1	1019	33.18	2818	1948	0.917616	4CL	Bc56_Bc20	4CL_Bc56_Bc20	56	20	3T3	Mouse	442	443	0	0.963194
4CL_Bc56_Bc21	75013	73999	98.64	69652	92.85	23700	31.59	67077	34356	0.894205	4CL	Bc56_Bc21	4CL_Bc56_Bc21	56	21	3T3	Mouse	4922	5530	1	0.960697
4CL_Bc56_Bc22	68776	67717	98.46	63999	93.05	22238	32.33	62525	32599	0.909111	4CL	Bc56_Bc22	4CL_Bc56_Bc22	56	22	3T3	Mouse	4542	5045	1	0.925839
4CL_Bc56_Bc23	101711	100712	99.01	95074	93.47	32097	31.55	90086	47911	0.885706	4CL	Bc56_Bc23	4CL_Bc56_Bc23	56	23	3T3	Mouse	5672	6456	1	0.919647
4CL_Bc56_Bc24	3473	3466	99.79	3290	94.73	1177	33.89	3194	2194	0.919666	4CL	Bc56_Bc24	4CL_Bc56_Bc24	56	24	3T3	Mouse	435	440	0	0.947293
4CL_Bc56_Bc25	1468	1464	99.72	1395	95.02	482	32.83	1235	1205	0.841281	4CL	Bc56_Bc25	4CL_Bc56_Bc25	56	25	3T3	Mouse	318	317	0	0.944529
4CL_Bc56_Bc26	83294	82146	98.62	77601	93.16	26810	32.18	75516	38000	0.90662	4CL	Bc56_Bc26	4CL_Bc56_Bc26	56	26	3T3	Mouse	4970	5593	1	0.944298
4CL_Bc56_Bc27	4065	4055	99.75	3840	94.46	1347	33.13	3767	2408	0.926691	4CL	Bc56_Bc27	4CL_Bc56_Bc27	56	27	3T3	Mouse	336	337	0	0.940484
4CL_Bc56_Bc28	63969	62792	98.16	59356	92.78	20396	31.88	56396	29452	0.881615	4CL	Bc56_Bc28	4CL_Bc56_Bc28	56	28	3T3	Mouse	4400	4881	1	0.950682
4CL_Bc56_Bc29	94272	92476	98.09	87217	92.51	29811	31.62	83838	43350	0.88932	4CL	Bc56_Bc29	4CL_Bc56_Bc29	56	29	3T3	Mouse	5129	5830	1	0.944317
4CL_Bc56_Bc30	83886	82802	98.7	78015	93	26148	31.17	75210	41457	0.896574	4CL	Bc56_Bc30	4CL_Bc56_Bc30	56	30	3T3	Mouse	5366	6003	1	0.972328
4CL_Bc56_Bc31	109867	108330	98.6	102306	93.11	35508	32.31	97955	49484	0.891578	4CL	Bc56_Bc31	4CL_Bc56_Bc31	56	31	3T3	Mouse	5758	6651	1	0.960302
4CL_Bc56_Bc32	64914	64186	98.87	60600	93.35	21390	32.95	58683	29664	0.904011	4CL	Bc56_Bc32	4CL_Bc56_Bc32	56	32	3T3	Mouse	4317	4771	1	0.951057
4CL_Bc57_Bc01	59718	58965	98.73	56030	93.82	18829	31.52	53972	35126	0.903781	4CL	Bc57_Bc01	4CL_Bc57_Bc01	57	1	MEF	Mouse	4900	5429	1	0.940349
4CL_Bc57_Bc02	83185	81713	98.23	77533	93.2	27296	32.81	74096	46548	0.890738	4CL	Bc57_Bc02	4CL_Bc57_Bc02	57	2	MEF	Mouse	6558	7504	1	0.933452
4CL_Bc57_Bc03	75369	74383	98.69	70746	93.86	24205	32.11	67480	45452	0.895328	4CL	Bc57_Bc03	4CL_Bc57_Bc03	57	3	MEF	Mouse	6052	6890	1	0.950614
4CL_Bc57_Bc04	68900	67761	98.34	64491	93.6	21937	31.83	62184	40767	0.902525	4CL	Bc57_Bc04	4CL_Bc57_Bc04	57	4	MEF	Mouse	5678	6385	1	0.958672
4CL_Bc57_Bc05	5288	5275	99.75	5037	95.25	1771	33.49	4766	3891	0.901286	4CL	Bc57_Bc05	4CL_Bc57_Bc05	57	5	MEF	Mouse	599	604	0	0.943567
4CL_Bc57_Bc06	69874	68743	98.38	65480	93.71	22783	32.6	62611	40934	0.896056	4CL	Bc57_Bc06	4CL_Bc57_Bc06	57	6	MEF	Mouse	5749	6452	1	0.942222
4CL_Bc57_Bc07	4451	4437	99.68	4214	94.67	1519	34.12	4133	3155	0.928555	4CL	Bc57_Bc07	4CL_Bc57_Bc07	57	7	MEF	Mouse	486	489	0	0.927727
4CL_Bc57_Bc08	116092	114381	98.52	108556	93.5	36638	31.55	104665	65697	0.901569	4CL	Bc57_Bc08	4CL_Bc57_Bc08	57	8	MEF	Mouse	6704	7797	1	0.948532
4CL_Bc57_Bc09	1695	1689	99.64	1618	95.45	607	35.81	1526	1278	0.900295	4CL	Bc57_Bc09	4CL_Bc57_Bc09	57	9	MEF	Mouse	285	284	0	0.94162
4CL_Bc57_Bc10	42854	42242	98.57	40132	93.64	13585	31.7	38808	25175	0.905586	4CL	Bc57_Bc10	4CL_Bc57_Bc10	57	10	MEF	Mouse	4501	4883	1	0.958989
4CL_Bc57_Bc11	2035	2027	99.6	1937	95.18	734	36.06	1844	1547	0.906143	4CL	Bc57_Bc11	4CL_Bc57_Bc11	57	11	MEF	Mouse	298	301	0	0.910283
4CL_Bc57_Bc12	24744	24409	98.64	23230	93.88	7955	32.14	21669	15280	0.875727	4CL	Bc57_Bc12	4CL_Bc57_Bc12	57	12	MEF	Mouse	3523	3766	1	0.935149
4CL_Bc57_Bc13	35377	34856	98.52	33075	93.49	11456	32.38	31710	20863	0.896345	4CL	Bc57_Bc13	4CL_Bc57_Bc13	57	13	MEF	Mouse	4394	4796	1	0.926095
4CL_Bc57_Bc14	19995	19780	98.92	18828	94.16	6356	31.78	17824	11729	0.891423	4CL	Bc57_Bc14	4CL_Bc57_Bc14	57	14	MEF	Mouse	2868	3026	1	0.888252
4CL_Bc57_Bc15	29408	29097	98.94	27759	94.39	9234	31.39	26779	17008	0.910603	4CL	Bc57_Bc15	4CL_Bc57_Bc15	57	15	MEF	Mouse	3291	3527	1	0.928265
4CL_Bc57_Bc16	56863	55929	98.35	53174	93.51	18286	32.15	49210	31884	0.865413	4CL	Bc57_Bc16	4CL_Bc57_Bc16	57	16	MEF	Mouse	5094	5650	1	0.945839
4CL_Bc58_Bc01	107796	106996	99.25	101042	93.73	34649	32.14	97071	56836	0.900507	4CL	Bc58_Bc01	4CL_Bc58_Bc01	58	1	MEF	Mouse	6349	7306	1	0.959523
4CL_Bc58_Bc02	137687	136514	99.14	128735	93.49	44524	32.33	123821	67130	0.899293	4CL	Bc58_Bc02	4CL_Bc58_Bc02	58	2	MEF	Mouse	7335	8652	1	0.971367
4CL_Bc58_Bc03	84194	83405	99.06	78702	93.47	26627	31.62	76857	46060	0.912856	4CL	Bc58_Bc03	4CL_Bc58_Bc03	58	3	MEF	Mouse	5914	6681	1	0.953739
4CL_Bc58_Bc04	5362	5329	99.38	5034	93.88	1751	32.65	4906	3737	0.914957	4CL	Bc58_Bc04	4CL_Bc58_Bc04	58	4	MEF	Mouse	619	623	0	0.959694
4CL_Bc58_Bc05	105653	104708	99.1	98890	93.59	33929	32.11	92791	54613	0.878262	4CL	Bc58_Bc05	4CL_Bc58_Bc05	58	5	MEF	Mouse	6342	7353	1	0.944906
4CL_Bc58_Bc06	149995	148874	99.25	140613	93.74	46212	30.8	136085	74848	0.907264	4CL	Bc58_Bc06	4CL_Bc58_Bc06	58	6	MEF	Mouse	7201	8463	1	0.954574
4CL_Bc58_Bc07	103659	102882	99.25	97347	93.91	33025	31.85	92647	53441	0.893767	4CL	Bc58_Bc07	4CL_Bc58_Bc07	58	7	MEF	Mouse	6288	7168	1	0.97052
4CL_Bc58_Bc08	5815	5803	99.79	5447	93.67	1914	32.91	5323	4080	0.915391	4CL	Bc58_Bc08	4CL_Bc58_Bc08	58	8	MEF	Mouse	798	807	0	0.969187
4CL_Bc58_Bc09	30005	29772	99.22	28237	94.1	9490	31.62	26921	16498	0.897217	4CL	Bc58_Bc09	4CL_Bc58_Bc09	58	9	MEF	Mouse	3525	3794	1	0.96599
4CL_Bc58_Bc10	109066	108119	99.13	101884	93.41	34763	31.87	98632	55773	0.904333	4CL	Bc58_Bc10	4CL_Bc58_Bc10	58	10	MEF	Mouse	6665	7622	1	0.978188
4CL_Bc58_Bc11	2874	2865	99.68	2691	93.63	952	33.12	2667	2038	0.927975	4CL	Bc58_Bc11	4CL_Bc58_Bc11	58	11	MEF	Mouse	376	377	0	0.975856
4CL_Bc58_Bc12	65943	65434	99.22	61702	93.56	20607	31.24	59593	35718	0.903705	4CL	Bc58_Bc12	4CL_Bc58_Bc12	58	12	MEF	Mouse	4997	5541	1	0.946616
4CL_Bc58_Bc13	94346	93478	99.07	88375	93.67	30128	31.93	84866	46947	0.899519	4CL	Bc58_Bc13	4CL_Bc58_Bc13	58	13	MEF	Mouse	6250	7129	1	0.97672
4CL_Bc58_Bc14	46066	45600	98.98	43111	93.58	14958	32.47	39049	22765	0.847675	4CL	Bc58_Bc14	4CL_Bc58_Bc14	58	14	MEF	Mouse	4596	5061	1	0.955356
4CL_Bc58_Bc15	85664	85012	99.23	80598	94.08	27204	31.75	76125	41602	0.888646	4CL	Bc58_Bc15	4CL_Bc58_Bc15	58	15	MEF	Mouse	5821	6536	1	0.985706
4CL_Bc58_Bc16	86553	85800	99.13	80875	93.43	27374	31.62	79248	45490	0.915601	4CL	Bc58_Bc16	4CL_Bc58_Bc16	58	16	MEF	Mouse	5485	6224	1	0.922563
4CL_Bc59_Bc01	5834	5780	99.07	5443	93.29	1919	32.89	5271	3797	0.903497	4CL	Bc59_Bc01	4CL_Bc59_Bc01	59	1	MEF	Mouse	673	677	0	0.960167
4CL_Bc59_Bc02	133865	132782	99.19	125611	93.83	44973	33.59	120439	62481	0.899705	4CL	Bc59_Bc02	4CL_Bc59_Bc02	59	2	MEF	Mouse	6809	7852	1	0.947492
4CL_Bc59_Bc03	158984	157951	99.35	149440	93.99	52437	32.98	145446	80198	0.914847	4CL	Bc59_Bc03	4CL_Bc59_Bc03	59	3	MEF	Mouse	7136	8412	1	0.969285
4CL_Bc59_Bc04	5970	5926	99.26	5573	93.35	2030	34	5447	3832	0.912395	4CL	Bc59_Bc04	4CL_Bc59_Bc04	59	4	MEF	Mouse	594	599	0	0.973729
4CL_Bc59_Bc05	7304	7275	99.6	6918	94.71	2481	33.96	6585	4837	0.901561	4CL	Bc59_Bc05	4CL_Bc59_Bc05	59	5	MEF	Mouse	812	816	0	0.976697
4CL_Bc59_Bc06	233346	231122	99.04	219075	93.88	76875	32.94	208047	109291	0.891582	4CL	Bc59_Bc06	4CL_Bc59_Bc06	59	6	MEF	Mouse	8316	10096	1	0.973989
4CL_Bc59_Bc07	132884	131970	99.31	125169	94.19	44476	33.46	115961	62188	0.872648	4CL	Bc59_Bc07	4CL_Bc59_Bc07	59	7	MEF	Mouse	6934	8017	1	0.96445
4CL_Bc59_Bc08	178267	176907	99.23	167474	93.94	58171	32.63	160169	81644	0.898478	4CL	Bc59_Bc08	4CL_Bc59_Bc08	59	8	MEF	Mouse	7458	8818	1	0.961001
4CL_Bc59_Bc09	48251	47781	99.02	45412	94.11	15666	32.46	43873	25545	0.909266	4CL	Bc59_Bc09	4CL_Bc59_Bc09	59	9	MEF	Mouse	4767	5218	1	0.973381
4CL_Bc59_Bc10	3359	3345	99.58	3170	94.37	1132	33.7	3089	2208	0.919619	4CL	Bc59_Bc10	4CL_Bc59_Bc10	59	10	MEF	Mouse	477	480	0	0.940059
4CL_Bc59_Bc11	51919	51612	99.4	48790	93.97	17090	32.91	46369	29052	0.893103	4CL	Bc59_Bc11	4CL_Bc59_Bc11	59	11	MEF	Mouse	4505	4957	1	0.957785
4CL_Bc59_Bc12	72164	71650	99.28	67797	93.94	23403	32.43	65392	38431	0.906158	4CL	Bc59_Bc12	4CL_Bc59_Bc12	59	12	MEF	Mouse	5292	5883	1	0.967255
4CL_Bc59_Bc13	79108	78557	99.3	74377	94.01	25869	32.7	70842	37500	0.89551	4CL	Bc59_Bc13	4CL_Bc59_Bc13	59	13	MEF	Mouse	5484	6135	1	0.959288
4CL_Bc59_Bc14	3146	3124	99.3	2939	93.42	1036	32.93	2886	2021	0.917355	4CL	Bc59_Bc14	4CL_Bc59_Bc14	59	14	MEF	Mouse	422	422	0	0.954179
4CL_Bc59_Bc15	78124	77573	99.29	73747	94.39	25346	32.44	70904	37561	0.907583	4CL	Bc59_Bc15	4CL_Bc59_Bc15	59	15	MEF	Mouse	5715	6363	1	0.950456
4CL_Bc59_Bc16	3741	3731	99.73	3541	94.65	1288	34.42	3390	2553	0.906175	4CL	Bc59_Bc16	4CL_Bc59_Bc16	59	16	MEF	Mouse	554	556	0	0.959974
4CL_Bc60_Bc17	2524	2501	99.08	2356	93.34	850	33.67	2263	1874	0.896593	4CL	Bc60_Bc17	4CL_Bc60_Bc17	60	17	MEF	Mouse	324	326	0	0.9675
4CL_Bc60_Bc18	36577	36221	99.02	34401	94.05	11444	31.28	33072	21970	0.904175	4CL	Bc60_Bc18	4CL_Bc60_Bc18	60	18	MEF	Mouse	4549	4938	1	0.911093
4CL_Bc60_Bc19	23652	23472	99.23	22237	94.01	7659	32.38	20928	14705	0.88483	4CL	Bc60_Bc19	4CL_Bc60_Bc19	60	19	MEF	Mouse	3307	3517	1	0.924654
4CL_Bc60_Bc20	25979	25769	99.19	24494	94.28	8177	31.47	23496	15547	0.904423	4CL	Bc60_Bc20	4CL_Bc60_Bc20	60	20	MEF	Mouse	3659	3887	1	0.945611
4CL_Bc60_Bc21	27137	26838	98.89	25515	94.02	8529	31.42	23995	16335	0.884217	4CL	Bc60_Bc21	4CL_Bc60_Bc21	60	21	MEF	Mouse	3764	4028	1	0.966399
4CL_Bc60_Bc22	24198	24016	99.24	22724	93.9	7558	31.23	21693	14888	0.896479	4CL	Bc60_Bc22	4CL_Bc60_Bc22	60	22	MEF	Mouse	3293	3512	1	0.952448
4CL_Bc60_Bc23	32469	32122	98.93	30585	94.19	10292	31.69	28206	19560	0.868706	4CL	Bc60_Bc23	4CL_Bc60_Bc23	60	23	MEF	Mouse	4131	4474	1	0.946548
4CL_Bc60_Bc24	26450	26221	99.13	24915	94.19	8538	32.27	23773	16245	0.89879	4CL	Bc60_Bc24	4CL_Bc60_Bc24	60	24	MEF	Mouse	3794	4045	1	0.953312
4CL_Bc60_Bc25	2179	2157	98.99	2051	94.12	669	30.7	1950	1652	0.894906	4CL	Bc60_Bc25	4CL_Bc60_Bc25	60	25	MEF	Mouse	273	273	0	0.946301
4CL_Bc60_Bc26	33227	32872	98.93	31249	94.04	10669	32.1	28836	19328	0.867848	4CL	Bc60_Bc26	4CL_Bc60_Bc26	60	26	MEF	Mouse	4254	4668	1	0.939282
4CL_Bc60_Bc27	33131	32863	99.19	31204	94.18	10522	31.75	30180	20113	0.910929	4CL	Bc60_Bc27	4CL_Bc60_Bc27	60	27	MEF	Mouse	4162	4511	1	0.965941
4CL_Bc60_Bc28	31439	31090	98.88	29552	93.99	9949	31.64	28194	19239	0.896784	4CL	Bc60_Bc28	4CL_Bc60_Bc28	60	28	MEF	Mouse	4424	4756	1	0.929808
4CL_Bc60_Bc29	25906	25620	98.89	24271	93.68	8021	30.96	22878	15609	0.883116	4CL	Bc60_Bc29	4CL_Bc60_Bc29	60	29	MEF	Mouse	3562	3806	1	0.958406
4CL_Bc60_Bc30	39003	38625	99.03	36661	93.99	11682	29.95	34811	23938	0.892521	4CL	Bc60_Bc30	4CL_Bc60_Bc30	60	30	MEF	Mouse	4302	4674	1	0.976629
4CL_Bc60_Bc31	59515	58860	98.89	55999	94.09	19221	32.29	53671	34982	0.901806	4CL	Bc60_Bc31	4CL_Bc60_Bc31	60	31	MEF	Mouse	5297	5879	1	0.933474
4CL_Bc60_Bc32	36522	36141	98.95	34309	93.94	11699	32.03	31737	20585	0.868983	4CL	Bc60_Bc32	4CL_Bc60_Bc32	60	32	MEF	Mouse	4308	4681	1	0.919112
4CL_Bc61_Bc17	3331	3311	99.39	3110	93.36	1057	31.73	3014	2309	0.904833	4CL	Bc61_Bc17	4CL_Bc61_Bc17	61	17	MEF	Mouse	377	380	0	0.967963
4CL_Bc61_Bc18	50105	49547	98.88	46820	93.44	15607	31.14	45140	26696	0.900908	4CL	Bc61_Bc18	4CL_Bc61_Bc18	61	18	MEF	Mouse	4547	4950	1	0.937059
4CL_Bc61_Bc19	3626	3598	99.22	3399	93.73	1136	31.32	3282	2594	0.90513	4CL	Bc61_Bc19	4CL_Bc61_Bc19	61	19	MEF	Mouse	422	424	0	0.977382
4CL_Bc61_Bc20	80442	79507	98.83	75293	93.59	25725	31.97	71079	40165	0.883606	4CL	Bc61_Bc20	4CL_Bc61_Bc20	61	20	MEF	Mouse	5862	6651	1	0.951127
4CL_Bc61_Bc21	51385	50822	98.9	48256	93.91	16211	31.54	46160	27297	0.898317	4CL	Bc61_Bc21	4CL_Bc61_Bc21	61	21	MEF	Mouse	4742	5222	1	0.962104
4CL_Bc61_Bc22	3448	3408	98.83	3252	94.31	1076	31.2	3067	2398	0.889501	4CL	Bc61_Bc22	4CL_Bc61_Bc22	61	22	MEF	Mouse	441	444	0	0.937289
4CL_Bc61_Bc23	48882	48394	99	45893	93.88	15177	31.04	43891	27068	0.897897	4CL	Bc61_Bc23	4CL_Bc61_Bc23	61	23	MEF	Mouse	4540	4973	1	0.939783
4CL_Bc61_Bc24	3331	3300	99.06	3121	93.69	1084	32.54	3047	2327	0.91474	4CL	Bc61_Bc24	4CL_Bc61_Bc24	61	24	MEF	Mouse	448	454	0	0.952113
4CL_Bc61_Bc25	49935	49464	99.05	46968	94.05	15850	31.74	44202	27814	0.885191	4CL	Bc61_Bc25	4CL_Bc61_Bc25	61	25	MEF	Mouse	4744	5221	1	0.966303
4CL_Bc61_Bc26	4041	3935	97.37	3727	92.22	1310	32.41	3628	2673	0.897798	4CL	Bc61_Bc26	4CL_Bc61_Bc26	61	26	MEF	Mouse	400	404	0	0.948306
4CL_Bc61_Bc27	54430	54003	99.21	51202	94.06	16897	31.04	49900	29486	0.916774	4CL	Bc61_Bc27	4CL_Bc61_Bc27	61	27	MEF	Mouse	4751	5230	1	0.946809
4CL_Bc61_Bc28	35127	34756	98.94	32995	93.93	11128	31.67	31173	18986	0.887437	4CL	Bc61_Bc28	4CL_Bc61_Bc28	61	28	MEF	Mouse	3700	3949	1	0.948223
4CL_Bc61_Bc29	3505	3472	99.05	3319	94.69	1184	33.78	3175	2457	0.905849	4CL	Bc61_Bc29	4CL_Bc61_Bc29	61	29	MEF	Mouse	409	410	0	0.969028
4CL_Bc61_Bc30	53588	53017	98.93	50131	93.54	16303	30.42	48054	30313	0.896731	4CL	Bc61_Bc30	4CL_Bc61_Bc30	61	30	MEF	Mouse	4749	5191	1	0.968354
4CL_Bc61_Bc31	51200	50709	99.04	48105	93.95	16274	31.78	46700	28207	0.912109	4CL	Bc61_Bc31	4CL_Bc61_Bc31	61	31	MEF	Mouse	4726	5170	1	0.934273
4CL_Bc61_Bc32	3515	3469	98.69	3304	93.99	1107	31.49	3199	2414	0.9101	4CL	Bc61_Bc32	4CL_Bc61_Bc32	61	32	MEF	Mouse	439	441	0	0.971329
4CL_Bc62_Bc17	51446	50944	99.02	48251	93.78	16058	31.21	45553	24489	0.885453	4CL	Bc62_Bc17	4CL_Bc62_Bc17	62	17	MEF	Mouse	4299	4691	1	0.961964
4CL_Bc62_Bc18	74092	73179	98.76	69326	93.56	23370	31.54	65433	36370	0.883132	4CL	Bc62_Bc18	4CL_Bc62_Bc18	62	18	MEF	Mouse	5170	5753	1	0.924493
4CL_Bc62_Bc19	52487	51987	99.04	49265	93.86	16386	31.21	46807	26572	0.891783	4CL	Bc62_Bc19	4CL_Bc62_Bc19	62	19	MEF	Mouse	4179	4567	1	0.961031
4CL_Bc62_Bc20	46154	45694	99	43346	93.91	14849	32.17	42046	22830	0.910994	4CL	Bc62_Bc20	4CL_Bc62_Bc20	62	20	MEF	Mouse	4456	4822	1	0.966346
4CL_Bc62_Bc21	68017	67340	99	63750	93.72	21008	30.88	61178	32969	0.899452	4CL	Bc62_Bc21	4CL_Bc62_Bc21	62	21	MEF	Mouse	4944	5471	1	0.975779
4CL_Bc62_Bc22	3625	3612	99.64	3410	94.06	1178	32.49	3290	2460	0.907586	4CL	Bc62_Bc22	4CL_Bc62_Bc22	62	22	MEF	Mouse	464	466	0	0.938489
4CL_Bc62_Bc23	65979	65282	98.94	61892	93.8	20314	30.78	58185	33767	0.881872	4CL	Bc62_Bc23	4CL_Bc62_Bc23	62	23	MEF	Mouse	5141	5743	1	0.966576
4CL_Bc62_Bc24	59852	59086	98.72	56182	93.86	19064	31.85	54099	30454	0.90388	4CL	Bc62_Bc24	4CL_Bc62_Bc24	62	24	MEF	Mouse	4778	5315	1	0.974081
4CL_Bc62_Bc25	64116	63389	98.86	60252	93.97	20666	32.23	54692	31751	0.853016	4CL	Bc62_Bc25	4CL_Bc62_Bc25	62	25	MEF	Mouse	5259	5790	1	0.964271
4CL_Bc62_Bc26	98722	97358	98.61	92371	93.56	31779	32.19	87250	46788	0.883795	4CL	Bc62_Bc26	4CL_Bc62_Bc26	62	26	MEF	Mouse	6226	7022	1	0.976727
4CL_Bc62_Bc27	3718	3660	98.44	3479	93.57	1174	31.57	3400	2445	0.91447	4CL	Bc62_Bc27	4CL_Bc62_Bc27	62	27	MEF	Mouse	333	333	0	0.944409
4CL_Bc62_Bc28	2715	2689	99.04	2549	93.88	915	33.7	2492	1739	0.917864	4CL	Bc62_Bc28	4CL_Bc62_Bc28	62	28	MEF	Mouse	335	338	0	0.941665
4CL_Bc62_Bc29	110219	109118	99	103438	93.84	34557	31.35	94920	52174	0.861195	4CL	Bc62_Bc29	4CL_Bc62_Bc29	62	29	MEF	Mouse	6168	7159	1	0.958487
4CL_Bc62_Bc30	3282	3257	99.23	3084	93.96	1021	31.1	3024	2249	0.921389	4CL	Bc62_Bc30	4CL_Bc62_Bc30	62	30	MEF	Mouse	357	363	0	0.935302
4CL_Bc62_Bc31	3561	3548	99.63	3349	94.04	1202	33.75	3250	2305	0.912665	4CL	Bc62_Bc31	4CL_Bc62_Bc31	62	31	MEF	Mouse	458	460	0	0.978646
4CL_Bc62_Bc32	48004	47492	98.93	45072	93.89	14851	30.93	43749	24088	0.911362	4CL	Bc62_Bc32	4CL_Bc62_Bc32	62	32	MEF	Mouse	4241	4578	1	0.951236
4CL_Bc63_Bc01	119420	117684	98.54	111336	93.23	38951	32.61	109294	48721	0.915207	4CL	Bc63_Bc01	4CL_Bc63_Bc01	63	1	3T3	Mouse	5054	5710	1	0.955171
4CL_Bc63_Bc02	160082	157856	98.6	148943	93.04	52325	32.68	146309	57764	0.913963	4CL	Bc63_Bc02	4CL_Bc63_Bc02	63	2	3T3	Mouse	5791	6678	1	0.96163
4CL_Bc63_Bc03	7046	7018	99.6	6654	94.43	2388	33.89	6616	3876	0.938972	4CL	Bc63_Bc03	4CL_Bc63_Bc03	63	3	3T3	Mouse	734	743	0	0.958016
4CL_Bc63_Bc04	7821	7779	99.46	7345	93.91	2635	33.69	7310	4032	0.934663	4CL	Bc63_Bc04	4CL_Bc63_Bc04	63	4	3T3	Mouse	584	593	0	0.974298
4CL_Bc63_Bc05	249013	245377	98.53	231705	93.04	79951	32.1	228119	96952	0.916093	4CL	Bc63_Bc05	4CL_Bc63_Bc05	63	5	3T3	Mouse	6723	8085	1	0.977454
4CL_Bc63_Bc06	173413	170132	98.1	160862	92.76	55052	31.74	155890	64558	0.898952	4CL	Bc63_Bc06	4CL_Bc63_Bc06	63	6	3T3	Mouse	5877	6849	1	0.973858
4CL_Bc63_Bc07	7991	7970	99.73	7536	94.3	2692	33.68	7566	3993	0.946815	4CL	Bc63_Bc07	4CL_Bc63_Bc07	63	7	3T3	Mouse	608	612	0	0.9765
4CL_Bc63_Bc08	9701	9674	99.72	9130	94.11	3175	32.72	9116	4752	0.939697	4CL	Bc63_Bc08	4CL_Bc63_Bc08	63	8	3T3	Mouse	755	765	0	0.960174
4CL_Bc63_Bc09	71305	69839	97.94	66136	92.75	22722	31.86	63645	28553	0.892574	4CL	Bc63_Bc09	4CL_Bc63_Bc09	63	9	3T3	Mouse	4104	4508	1	0.946537
4CL_Bc63_Bc10	89783	88172	98.2	83303	92.78	28995	32.29	81398	34020	0.906608	4CL	Bc63_Bc10	4CL_Bc63_Bc10	63	10	3T3	Mouse	4533	5032	1	0.937227
4CL_Bc63_Bc11	3392	3385	99.79	3202	94.39	1132	33.37	3176	2037	0.936321	4CL	Bc63_Bc11	4CL_Bc63_Bc11	63	11	3T3	Mouse	363	365	0	0.943414
4CL_Bc63_Bc12	63493	62579	98.56	59219	93.26	20232	31.86	56711	27071	0.893185	4CL	Bc63_Bc12	4CL_Bc63_Bc12	63	12	3T3	Mouse	4116	4513	1	0.964169
4CL_Bc63_Bc13	88314	86290	97.7	81729	92.54	28217	31.95	80181	33416	0.907908	4CL	Bc63_Bc13	4CL_Bc63_Bc13	63	13	3T3	Mouse	4478	4971	1	0.960305
4CL_Bc63_Bc14	3757	3735	99.41	3537	94.14	1255	33.4	3483	1899	0.927069	4CL	Bc63_Bc14	4CL_Bc63_Bc14	63	14	3T3	Mouse	413	418	0	0.960073
4CL_Bc63_Bc15	128261	125990	98.22	119541	93.2	40845	31.84	114618	45309	0.893631	4CL	Bc63_Bc15	4CL_Bc63_Bc15	63	15	3T3	Mouse	5311	6060	1	0.97096
4CL_Bc63_Bc16	93115	91029	97.75	85906	92.25	29781	31.98	83352	36509	0.895151	4CL	Bc63_Bc16	4CL_Bc63_Bc16	63	16	3T3	Mouse	4532	5038	1	0.970974
4CL_Bc64_Bc01	88878	87725	98.7	82734	93.08	28459	32.02	81942	49520	0.92196	4CL	Bc64_Bc01	4CL_Bc64_Bc01	64	1	3T3	Mouse	5491	6221	1	0.945757
4CL_Bc64_Bc02	149749	148290	99.02	139412	93.09	49276	32.9	138253	77156	0.923232	4CL	Bc64_Bc02	4CL_Bc64_Bc02	64	2	3T3	Mouse	6801	8027	1	0.951359
4CL_Bc64_Bc03	107217	106095	98.95	99940	93.21	34645	32.31	99239	59794	0.92559	4CL	Bc64_Bc03	4CL_Bc64_Bc03	64	3	3T3	Mouse	5826	6723	1	0.957462
4CL_Bc64_Bc04	119656	118271	98.84	111429	93.12	38688	32.33	111132	67445	0.928762	4CL	Bc64_Bc04	4CL_Bc64_Bc04	64	4	3T3	Mouse	6230	7285	1	0.967174
4CL_Bc64_Bc05	132310	130908	98.94	123232	93.13	42906	32.42	118465	70765	0.895359	4CL	Bc64_Bc05	4CL_Bc64_Bc05	64	5	3T3	Mouse	6519	7681	1	0.948975
4CL_Bc64_Bc06	6581	6567	99.78	6213	94.4	2125	32.28	5941	4836	0.90275	4CL	Bc64_Bc06	4CL_Bc64_Bc06	64	6	3T3	Mouse	1014	1027	0	0.973854
4CL_Bc64_Bc07	100763	99647	98.89	94071	93.35	33123	32.87	90665	54701	0.899785	4CL	Bc64_Bc07	4CL_Bc64_Bc07	64	7	3T3	Mouse	6034	6930	1	0.953831
4CL_Bc64_Bc08	165280	162298	98.19	152926	92.52	53193	32.18	138535	79608	0.838184	4CL	Bc64_Bc08	4CL_Bc64_Bc08	64	8	3T3	Mouse	7055	8668	1	0.970573
4CL_Bc64_Bc09	31458	31073	98.77	29432	93.55	10349	32.89	28158	17539	0.895098	4CL	Bc64_Bc09	4CL_Bc64_Bc09	64	9	3T3	Mouse	3640	3913	1	0.95285
4CL_Bc64_Bc10	54043	53473	98.94	50391	93.24	17806	32.94	48053	28527	0.889162	4CL	Bc64_Bc10	4CL_Bc64_Bc10	64	10	3T3	Mouse	4602	5092	1	0.968
4CL_Bc64_Bc11	54423	53845	98.93	50634	93.03	17453	32.06	50531	33425	0.928486	4CL	Bc64_Bc11	4CL_Bc64_Bc11	64	11	3T3	Mouse	4518	4993	1	0.953288
4CL_Bc64_Bc12	49180	48510	98.63	45757	93.03	15654	31.83	44500	28375	0.904839	4CL	Bc64_Bc12	4CL_Bc64_Bc12	64	12	3T3	Mouse	4445	4899	1	0.922387
4CL_Bc64_Bc13	60155	59168	98.35	55835	92.81	19448	32.32	54275	31819	0.902253	4CL	Bc64_Bc13	4CL_Bc64_Bc13	64	13	3T3	Mouse	4765	5303	1	0.912267
4CL_Bc64_Bc14	43630	43110	98.8	40611	93.08	14336	32.85	39833	23828	0.912973	4CL	Bc64_Bc14	4CL_Bc64_Bc14	64	14	3T3	Mouse	3974	4325	1	0.972315
4CL_Bc64_Bc15	53947	53387	98.96	50507	93.62	17543	32.51	49553	28381	0.91855	4CL	Bc64_Bc15	4CL_Bc64_Bc15	64	15	3T3	Mouse	4268	4679	1	0.958885
4CL_Bc64_Bc16	61946	60735	98.04	57183	92.31	19981	32.25	54126	32976	0.873761	4CL	Bc64_Bc16	4CL_Bc64_Bc16	64	16	3T3	Mouse	4744	5287	1	0.95652
4CL_Bc65_Bc01	153197	151438	98.85	142983	93.33	48101	31.39	140329	75440	0.916004	4CL	Bc65_Bc01	4CL_Bc65_Bc01	65	1	3T3	Mouse	6460	7563	1	0.963645
4CL_Bc65_Bc02	194378	190707	98.11	179661	92.42	62572	32.19	171869	85099	0.8842	4CL	Bc65_Bc02	4CL_Bc65_Bc02	65	2	3T3	Mouse	7329	8934	1	0.976184
4CL_Bc65_Bc03	6023	6003	99.66	5656	93.9	1977	32.82	5497	4232	0.912668	4CL	Bc65_Bc03	4CL_Bc65_Bc03	65	3	3T3	Mouse	832	840	0	0.976435
4CL_Bc65_Bc04	183196	180374	98.45	169984	92.78	57566	31.42	168449	88873	0.919502	4CL	Bc65_Bc04	4CL_Bc65_Bc04	65	4	3T3	Mouse	6874	8140	1	0.937021
4CL_Bc65_Bc05	117626	116283	98.85	109472	93.06	37676	32.03	105751	57703	0.899044	4CL	Bc65_Bc05	4CL_Bc65_Bc05	65	5	3T3	Mouse	5997	6917	1	0.955968
4CL_Bc65_Bc06	130121	127992	98.36	120698	92.75	39958	30.7	118323	63587	0.909331	4CL	Bc65_Bc06	4CL_Bc65_Bc06	65	6	3T3	Mouse	6079	7008	1	0.951998
4CL_Bc65_Bc07	145281	143654	98.88	135796	93.47	46815	32.22	130685	69002	0.899533	4CL	Bc65_Bc07	4CL_Bc65_Bc07	65	7	3T3	Mouse	6618	7782	1	0.965058
4CL_Bc65_Bc08	212915	210022	98.64	198233	93.1	67392	31.65	193567	97650	0.909128	4CL	Bc65_Bc08	4CL_Bc65_Bc08	65	8	3T3	Mouse	7220	8779	1	0.964015
4CL_Bc65_Bc09	30768	30389	98.76	28729	93.37	9793	31.82	26356	15302	0.856604	4CL	Bc65_Bc09	4CL_Bc65_Bc09	65	9	3T3	Mouse	3255	3515	1	0.975089
4CL_Bc65_Bc10	70474	69752	98.97	65718	93.25	22240	31.55	65151	35266	0.924469	4CL	Bc65_Bc10	4CL_Bc65_Bc10	65	10	3T3	Mouse	4702	5209	1	0.969947
4CL_Bc65_Bc11	3375	3363	99.64	3145	93.18	1072	31.76	3093	2442	0.916444	4CL	Bc65_Bc11	4CL_Bc65_Bc11	65	11	3T3	Mouse	524	525	0	0.941519
4CL_Bc65_Bc12	62138	60911	98.02	57406	92.38	18860	30.35	56487	32624	0.909057	4CL	Bc65_Bc12	4CL_Bc65_Bc12	65	12	3T3	Mouse	4272	4752	1	0.971121
4CL_Bc65_Bc13	58313	57648	98.85	54484	93.43	18413	31.57	52815	28070	0.905716	4CL	Bc65_Bc13	4CL_Bc65_Bc13	65	13	3T3	Mouse	4338	4768	1	0.939945
4CL_Bc65_Bc14	109708	108146	98.57	101803	92.79	33920	30.91	100686	53510	0.917764	4CL	Bc65_Bc14	4CL_Bc65_Bc14	65	14	3T3	Mouse	5705	6512	1	0.956367
4CL_Bc65_Bc15	54729	54117	98.88	51255	93.65	16873	30.83	49602	26051	0.90632	4CL	Bc65_Bc15	4CL_Bc65_Bc15	65	15	3T3	Mouse	4261	4685	1	0.971318
4CL_Bc65_Bc16	98323	96716	98.36	91032	92.58	31009	31.53	89089	47561	0.906085	4CL	Bc65_Bc16	4CL_Bc65_Bc16	65	16	3T3	Mouse	5508	6229	1	0.951524
4CL_Bc66_Bc17	53949	52920	98.09	50145	92.94	16840	31.21	49420	28266	0.91605	4CL	Bc66_Bc17	4CL_Bc66_Bc17	66	17	3T3	Mouse	4247	4660	1	0.971538
4CL_Bc66_Bc18	70414	68926	97.88	65464	92.97	22387	31.79	64366	37591	0.914108	4CL	Bc66_Bc18	4CL_Bc66_Bc18	66	18	3T3	Mouse	4815	5346	1	0.963163
4CL_Bc66_Bc19	56962	55652	97.7	52859	92.79	18272	32.07	50258	30850	0.882308	4CL	Bc66_Bc19	4CL_Bc66_Bc19	66	19	3T3	Mouse	4671	5153	1	0.938376
4CL_Bc66_Bc20	80799	78887	97.63	74884	92.67	25846	31.98	73883	41791	0.914405	4CL	Bc66_Bc20	4CL_Bc66_Bc20	66	20	3T3	Mouse	5195	5824	1	0.961053
4CL_Bc66_Bc21	80546	79013	98.09	75060	93.18	25905	32.16	73164	41602	0.908351	4CL	Bc66_Bc21	4CL_Bc66_Bc21	66	21	3T3	Mouse	5391	6067	1	0.942854
4CL_Bc66_Bc22	63623	62441	98.14	59288	93.18	20182	31.72	58132	34355	0.913695	4CL	Bc66_Bc22	4CL_Bc66_Bc22	66	22	3T3	Mouse	4632	5133	1	0.961051
4CL_Bc66_Bc23	76048	74821	98.38	71140	93.54	24300	31.95	68029	40433	0.894553	4CL	Bc66_Bc23	4CL_Bc66_Bc23	66	23	3T3	Mouse	5177	5803	1	0.93633
4CL_Bc66_Bc24	99375	97483	98.09	92670	93.25	32024	32.22	89847	51883	0.904121	4CL	Bc66_Bc24	4CL_Bc66_Bc24	66	24	3T3	Mouse	5983	6830	1	0.929513
4CL_Bc66_Bc25	36958	36316	98.26	34601	93.62	12271	33.2	33510	20922	0.906705	4CL	Bc66_Bc25	4CL_Bc66_Bc25	66	25	3T3	Mouse	3657	3931	1	0.958428
4CL_Bc66_Bc26	81935	80262	97.95	76295	93.11	26409	32.23	75190	42817	0.917679	4CL	Bc66_Bc26	4CL_Bc66_Bc26	66	26	3T3	Mouse	5334	5938	1	0.947736
4CL_Bc66_Bc27	62347	61085	97.97	58141	93.25	19801	31.75	56888	33167	0.912442	4CL	Bc66_Bc27	4CL_Bc66_Bc27	66	27	3T3	Mouse	4766	5273	1	0.916118
4CL_Bc66_Bc28	41298	40532	98.14	38576	93.4	13452	32.57	37845	22826	0.916388	4CL	Bc66_Bc28	4CL_Bc66_Bc28	66	28	3T3	Mouse	3680	4060	1	0.949944
4CL_Bc66_Bc29	67275	65056	96.7	61838	91.91	21254	31.59	59423	35148	0.883285	4CL	Bc66_Bc29	4CL_Bc66_Bc29	66	29	3T3	Mouse	4744	5314	1	0.947934
4CL_Bc66_Bc30	3128	3115	99.58	2974	95.07	1061	33.91	2834	2207	0.90601	4CL	Bc66_Bc30	4CL_Bc66_Bc30	66	30	3T3	Mouse	389	390	0	0.957117
4CL_Bc66_Bc31	61456	59445	96.72	56546	92.01	19474	31.68	55170	32422	0.897715	4CL	Bc66_Bc31	4CL_Bc66_Bc31	66	31	3T3	Mouse	4710	5222	1	0.937913
4CL_Bc66_Bc32	74821	72855	97.37	69118	92.37	23419	31.3	66919	38402	0.894388	4CL	Bc66_Bc32	4CL_Bc66_Bc32	66	32	3T3	Mouse	5002	5616	1	0.966786
4CL_Bc67_Bc17	3784	3778	99.84	3584	94.71	1203	31.79	3478	2616	0.919133	4CL	Bc67_Bc17	4CL_Bc67_Bc17	67	17	3T3	Mouse	405	406	0	0.965378
4CL_Bc67_Bc18	62117	60588	97.53	57209	92.09	19914	32.05	55150	32829	0.887841	4CL	Bc67_Bc18	4CL_Bc67_Bc18	67	18	3T3	Mouse	4777	5284	1	0.933508
4CL_Bc67_Bc19	58042	57165	98.48	54106	93.21	18577	32	51921	32120	0.894542	4CL	Bc67_Bc19	4CL_Bc67_Bc19	67	19	3T3	Mouse	4625	5085	1	0.962583
4CL_Bc67_Bc20	58334	57066	97.82	54056	92.66	18594	31.87	52869	30450	0.906315	4CL	Bc67_Bc20	4CL_Bc67_Bc20	67	20	3T3	Mouse	4629	5147	1	0.962219
4CL_Bc67_Bc21	69637	68539	98.42	64937	93.25	22165	31.82	62136	35923	0.892284	4CL	Bc67_Bc21	4CL_Bc67_Bc21	67	21	3T3	Mouse	5013	5634	1	0.948523
4CL_Bc67_Bc22	53950	52831	97.92	49982	92.64	16972	31.45	48982	29189	0.907915	4CL	Bc67_Bc22	4CL_Bc67_Bc22	67	22	3T3	Mouse	4115	4506	1	0.956713
4CL_Bc67_Bc23	75090	73205	97.48	69253	92.22	23382	31.13	67184	40191	0.894713	4CL	Bc67_Bc23	4CL_Bc67_Bc23	67	23	3T3	Mouse	5074	5695	1	0.957113
4CL_Bc67_Bc24	51615	50359	97.56	47740	92.49	16392	31.75	46688	28172	0.904543	4CL	Bc67_Bc24	4CL_Bc67_Bc24	67	24	3T3	Mouse	4326	4770	1	0.952844
4CL_Bc67_Bc25	59907	58778	98.11	55820	93.17	19127	31.92	54141	32866	0.903751	4CL	Bc67_Bc25	4CL_Bc67_Bc25	67	25	3T3	Mouse	4370	4827	1	0.947285
4CL_Bc67_Bc26	70259	68782	97.89	65151	92.72	22198	31.59	63887	37100	0.909307	4CL	Bc67_Bc26	4CL_Bc67_Bc26	67	26	3T3	Mouse	5088	5655	1	0.949064
4CL_Bc67_Bc27	3683	3674	99.75	3495	94.89	1222	33.17	3419	2591	0.928319	4CL	Bc67_Bc27	4CL_Bc67_Bc27	67	27	3T3	Mouse	380	380	0	0.926143
4CL_Bc67_Bc28	60102	58680	97.63	55549	92.42	18938	31.5	54948	32669	0.914246	4CL	Bc67_Bc28	4CL_Bc67_Bc28	67	28	3T3	Mouse	4422	4887	1	0.96276
4CL_Bc67_Bc29	3685	3672	99.64	3504	95.08	1235	33.51	3347	2564	0.908277	4CL	Bc67_Bc29	4CL_Bc67_Bc29	67	29	3T3	Mouse	461	463	0	0.950203
4CL_Bc67_Bc30	12407	11925	96.11	11254	90.7	3647	29.39	11262	7472	0.907713	4CL	Bc67_Bc30	4CL_Bc67_Bc30	67	30	3T3	Mouse	1360	1405	0	0.946862
4CL_Bc67_Bc31	96909	95318	98.35	90253	93.13	31128	32.12	88156	50120	0.909678	4CL	Bc67_Bc31	4CL_Bc67_Bc31	67	31	3T3	Mouse	5802	6638	1	0.975998
4CL_Bc67_Bc32	87586	85698	97.84	80996	92.47	27494	31.39	79784	44652	0.910922	4CL	Bc67_Bc32	4CL_Bc67_Bc32	67	32	3T3	Mouse	5050	5659	1	0.953031
4CL_Bc68_Bc17	85897	84668	98.56	80004	93.13	26321	30.64	78700	42095	0.916214	4CL	Bc68_Bc17	4CL_Bc68_Bc17	68	17	3T3	Mouse	5322	6008	1	0.952315
4CL_Bc68_Bc18	58465	57861	98.96	54659	93.49	18305	31.3	54271	30126	0.928265	4CL	Bc68_Bc18	4CL_Bc68_Bc18	68	18	3T3	Mouse	4321	4756	1	0.902669
4CL_Bc68_Bc19	58220	57656	99.03	54613	93.8	19068	32.75	52734	30713	0.905771	4CL	Bc68_Bc19	4CL_Bc68_Bc19	68	19	3T3	Mouse	4508	4968	1	0.948274
4CL_Bc68_Bc20	112273	110014	97.98	103858	92.5	35596	31.7	101415	52974	0.903289	4CL	Bc68_Bc20	4CL_Bc68_Bc20	68	20	3T3	Mouse	5890	6702	1	0.949072
4CL_Bc68_Bc21	62970	61887	98.28	58388	92.72	19969	31.71	57084	31317	0.906527	4CL	Bc68_Bc21	4CL_Bc68_Bc21	68	21	3T3	Mouse	4413	4847	1	0.965367
4CL_Bc68_Bc22	56268	55577	98.77	52570	93.42	18252	32.43	47264	26760	0.83998	4CL	Bc68_Bc22	4CL_Bc68_Bc22	68	22	3T3	Mouse	4280	4767	1	0.972993
4CL_Bc68_Bc23	71387	70093	98.18	66319	92.9	21913	30.69	63822	36819	0.894028	4CL	Bc68_Bc23	4CL_Bc68_Bc23	68	23	3T3	Mouse	4768	5370	1	0.938111
4CL_Bc68_Bc24	77673	76540	98.54	72430	93.24	24704	31.8	70956	38630	0.913522	4CL	Bc68_Bc24	4CL_Bc68_Bc24	68	24	3T3	Mouse	5145	5722	1	0.953135
4CL_Bc68_Bc25	2783	2764	99.31	2622	94.21	919	33.02	2501	1911	0.89867	4CL	Bc68_Bc25	4CL_Bc68_Bc25	68	25	3T3	Mouse	268	271	0	0.98132
4CL_Bc68_Bc26	3625	3597	99.22	3394	93.62	1248	34.42	3302	2478	0.910897	4CL	Bc68_Bc26	4CL_Bc68_Bc26	68	26	3T3	Mouse	459	459	0	0.977704
4CL_Bc68_Bc27	57710	57024	98.81	53983	93.54	18250	31.62	52594	28938	0.91135	4CL	Bc68_Bc27	4CL_Bc68_Bc27	68	27	3T3	Mouse	4539	4997	1	0.94734
4CL_Bc68_Bc28	30878	30305	98.14	28701	92.94	9718	31.47	27266	15862	0.883024	4CL	Bc68_Bc28	4CL_Bc68_Bc28	68	28	3T3	Mouse	3281	3516	1	0.942517
4CL_Bc68_Bc29	3479	3465	99.59	3293	94.65	1110	31.9	3090	2374	0.888186	4CL	Bc68_Bc29	4CL_Bc68_Bc29	68	29	3T3	Mouse	500	504	0	0.940639
4CL_Bc68_Bc30	59358	58044	97.78	54780	92.28	18106	30.5	53728	31857	0.905152	4CL	Bc68_Bc30	4CL_Bc68_Bc30	68	30	3T3	Mouse	4569	5029	1	0.959157
4CL_Bc68_Bc31	38742	38361	99.01	36297	93.68	12500	32.26	35204	20127	0.908678	4CL	Bc68_Bc31	4CL_Bc68_Bc31	68	31	3T3	Mouse	3805	4096	1	0.952041
4CL_Bc68_Bc32	40576	40149	98.94	37846	93.27	12687	31.26	34683	19453	0.854766	4CL	Bc68_Bc32	4CL_Bc68_Bc32	68	32	3T3	Mouse	3377	3698	1	0.985291
4CL_Bc69_Bc01	6784	6720	99.05	6389	94.17	2290	33.75	6250	4099	0.921285	4CL	Bc69_Bc01	4CL_Bc69_Bc01	69	1	MEF	Mouse	684	686	0	0.9309
4CL_Bc69_Bc02	181022	177184	97.87	167307	92.42	56969	31.47	160113	72917	0.884495	4CL	Bc69_Bc02	4CL_Bc69_Bc02	69	2	MEF	Mouse	6782	7927	1	0.969215
4CL_Bc69_Bc03	120497	118436	98.28	112117	93.04	37588	31.19	110325	58471	0.915583	4CL	Bc69_Bc03	4CL_Bc69_Bc03	69	3	MEF	Mouse	5912	6788	1	0.951295
4CL_Bc69_Bc04	7024	6977	99.33	6612	94.13	2325	33.1	6486	4191	0.923405	4CL	Bc69_Bc04	4CL_Bc69_Bc04	69	4	MEF	Mouse	607	617	0	0.970309
4CL_Bc69_Bc05	145518	142683	98.05	135185	92.89	46287	31.8	127812	67731	0.878324	4CL	Bc69_Bc05	4CL_Bc69_Bc05	69	5	MEF	Mouse	6616	7714	1	0.956036
4CL_Bc69_Bc06	147387	144697	98.17	137120	93.03	46613	31.62	127499	64830	0.865063	4CL	Bc69_Bc06	4CL_Bc69_Bc06	69	6	MEF	Mouse	6929	8091	1	0.954409
4CL_Bc69_Bc07	6886	6877	99.86	6533	94.87	2345	34.05	6423	4047	0.932762	4CL	Bc69_Bc07	4CL_Bc69_Bc07	69	7	MEF	Mouse	598	604	0	0.946821
4CL_Bc69_Bc08	124253	122083	98.25	115574	93.01	38730	31.17	111568	56085	0.89791	4CL	Bc69_Bc08	4CL_Bc69_Bc08	69	8	MEF	Mouse	6039	6889	1	0.941331
4CL_Bc69_Bc09	32861	31967	97.27	30398	92.5	10475	31.87	28800	15309	0.876419	4CL	Bc69_Bc09	4CL_Bc69_Bc09	69	9	MEF	Mouse	2857	3034	1	0.969102
4CL_Bc69_Bc10	63979	62825	98.19	59447	92.91	19513	30.49	56098	27757	0.876819	4CL	Bc69_Bc10	4CL_Bc69_Bc10	69	10	MEF	Mouse	4273	4634	1	0.925168
4CL_Bc69_Bc11	93388	91654	98.14	86617	92.74	28538	30.55	83760	47493	0.896903	4CL	Bc69_Bc11	4CL_Bc69_Bc11	69	11	MEF	Mouse	5232	5891	1	0.951485
4CL_Bc69_Bc12	72336	70826	97.91	67055	92.69	22115	30.57	65045	36327	0.899206	4CL	Bc69_Bc12	4CL_Bc69_Bc12	69	12	MEF	Mouse	4996	5550	1	0.96267
4CL_Bc69_Bc13	61598	60553	98.3	57437	93.24	19495	31.64	53257	27406	0.86459	4CL	Bc69_Bc13	4CL_Bc69_Bc13	69	13	MEF	Mouse	4611	5036	1	0.940717
4CL_Bc69_Bc14	3878	3844	99.12	3635	93.73	1273	32.82	3579	2145	0.922898	4CL	Bc69_Bc14	4CL_Bc69_Bc14	69	14	MEF	Mouse	421	424	0	0.944703
4CL_Bc69_Bc15	4425	4403	99.5	4169	94.21	1477	33.37	4082	2584	0.922486	4CL	Bc69_Bc15	4CL_Bc69_Bc15	69	15	MEF	Mouse	538	541	0	0.977028
4CL_Bc69_Bc16	76865	75189	97.81	71066	92.45	23856	31.03	67267	35989	0.875132	4CL	Bc69_Bc16	4CL_Bc69_Bc16	69	16	MEF	Mouse	5226	5836	1	0.960043
4CL_Bc70_Bc01	95840	93098	97.13	88148	91.97	30338	31.65	84335	50960	0.879956	4CL	Bc70_Bc01	4CL_Bc70_Bc01	70	1	MEF	Mouse	6108	7021	1	0.96893
4CL_Bc70_Bc02	112260	109296	97.35	103135	91.87	35464	31.59	100271	56768	0.893203	4CL	Bc70_Bc02	4CL_Bc70_Bc02	70	2	MEF	Mouse	6298	7178	1	0.961983
4CL_Bc70_Bc03	90404	88390	97.77	83701	92.58	28955	32.02	79887	48745	0.883667	4CL	Bc70_Bc03	4CL_Bc70_Bc03	70	3	MEF	Mouse	5911	6693	1	0.976943
4CL_Bc70_Bc04	114981	112037	97.43	106052	92.23	36300	31.57	102117	60892	0.888121	4CL	Bc70_Bc04	4CL_Bc70_Bc04	70	4	MEF	Mouse	6659	7731	1	0.961181
4CL_Bc70_Bc05	6784	6754	99.55	6372	93.92	2395	35.3	6115	4578	0.901386	4CL	Bc70_Bc05	4CL_Bc70_Bc05	70	5	MEF	Mouse	710	715	0	0.962017
4CL_Bc70_Bc06	138508	135026	97.48	127883	92.32	43126	31.13	119046	69044	0.859488	4CL	Bc70_Bc06	4CL_Bc70_Bc06	70	6	MEF	Mouse	6876	8073	1	0.95871
4CL_Bc70_Bc07	106190	103560	97.52	98195	92.47	34417	32.41	92336	55245	0.869536	4CL	Bc70_Bc07	4CL_Bc70_Bc07	70	7	MEF	Mouse	6306	7262	1	0.931847
4CL_Bc70_Bc08	100769	97939	97.19	92615	91.9	31436	31.19	88073	51987	0.874009	4CL	Bc70_Bc08	4CL_Bc70_Bc08	70	8	MEF	Mouse	6074	6963	1	0.955136
4CL_Bc70_Bc09	2238	2225	99.41	2111	94.32	739	33.02	2024	1488	0.904379	4CL	Bc70_Bc09	4CL_Bc70_Bc09	70	9	MEF	Mouse	324	328	0	0.954588
4CL_Bc70_Bc10	55455	53956	97.29	51068	92.08	17478	31.51	48281	28446	0.870634	4CL	Bc70_Bc10	4CL_Bc70_Bc10	70	10	MEF	Mouse	4840	5298	1	0.913535
4CL_Bc70_Bc11	58406	57211	97.95	53945	92.36	18089	30.97	52713	35209	0.902527	4CL	Bc70_Bc11	4CL_Bc70_Bc11	70	11	MEF	Mouse	4964	5503	1	0.955131
4CL_Bc70_Bc12	3304	3280	99.27	3111	94.15	1074	32.5	2989	2259	0.904661	4CL	Bc70_Bc12	4CL_Bc70_Bc12	70	12	MEF	Mouse	508	514	0	0.947754
4CL_Bc70_Bc13	46392	45187	97.4	42798	92.25	14477	31.2	40873	24234	0.881036	4CL	Bc70_Bc13	4CL_Bc70_Bc13	70	13	MEF	Mouse	4143	4527	1	0.906275
4CL_Bc70_Bc14	66902	65169	97.4	61678	92.19	21058	31.47	58693	35057	0.877298	4CL	Bc70_Bc14	4CL_Bc70_Bc14	70	14	MEF	Mouse	5442	6110	1	0.941429
4CL_Bc70_Bc15	60907	59477	97.65	56488	92.74	18922	31.06	54582	31671	0.896153	4CL	Bc70_Bc15	4CL_Bc70_Bc15	70	15	MEF	Mouse	5119	5682	1	0.943058
4CL_Bc70_Bc16	57465	56247	97.88	53121	92.44	17955	31.24	51086	30648	0.888993	4CL	Bc70_Bc16	4CL_Bc70_Bc16	70	16	MEF	Mouse	4350	4780	1	0.948278
4CL_Bc71_Bc01	137689	135450	98.37	128117	93.04	43760	31.78	124461	59117	0.903928	4CL	Bc71_Bc01	4CL_Bc71_Bc01	71	1	MEF	Mouse	5812	6578	1	0.951731
4CL_Bc71_Bc02	10937	10786	98.61	10130	92.62	3791	34.66	10067	5250	0.920454	4CL	Bc71_Bc02	4CL_Bc71_Bc02	71	2	MEF	Mouse	871	885	0	0.955852
4CL_Bc71_Bc03	162753	160347	98.52	151586	93.13	51926	31.9	146865	69395	0.90238	4CL	Bc71_Bc03	4CL_Bc71_Bc03	71	3	MEF	Mouse	6477	7505	1	0.932917
4CL_Bc71_Bc04	8958	8921	99.58	8441	94.22	3043	33.96	8371	4581	0.934472	4CL	Bc71_Bc04	4CL_Bc71_Bc04	71	4	MEF	Mouse	555	559	0	0.946443
4CL_Bc71_Bc05	9525	9510	99.84	9020	94.69	3220	33.8	8750	5278	0.918635	4CL	Bc71_Bc05	4CL_Bc71_Bc05	71	5	MEF	Mouse	654	661	0	0.94201
4CL_Bc71_Bc06	146048	143766	98.43	135756	92.95	46546	31.87	128005	58619	0.876458	4CL	Bc71_Bc06	4CL_Bc71_Bc06	71	6	MEF	Mouse	6060	6948	1	0.924755
4CL_Bc71_Bc07	7902	7878	99.69	7448	94.25	2643	33.44	7411	4136	0.937864	4CL	Bc71_Bc07	4CL_Bc71_Bc07	71	7	MEF	Mouse	530	534	0	0.944502
4CL_Bc71_Bc08	9125	9092	99.63	8600	94.24	3048	33.4	8462	4972	0.927342	4CL	Bc71_Bc08	4CL_Bc71_Bc08	71	8	MEF	Mouse	737	746	0	0.955324
4CL_Bc71_Bc09	76063	74412	97.82	70494	92.67	24113	31.7	67321	32492	0.885069	4CL	Bc71_Bc09	4CL_Bc71_Bc09	71	9	MEF	Mouse	4791	5285	1	0.974063
4CL_Bc71_Bc10	5387	5365	99.59	5073	94.17	1802	33.45	5038	2666	0.935214	4CL	Bc71_Bc10	4CL_Bc71_Bc10	71	10	MEF	Mouse	414	416	0	0.942798
4CL_Bc71_Bc11	57379	56336	98.18	53058	92.46	18071	31.49	50775	27940	0.884906	4CL	Bc71_Bc11	4CL_Bc71_Bc11	71	11	MEF	Mouse	4027	4417	1	0.9522
4CL_Bc71_Bc12	91043	89270	98.05	83973	92.23	28111	30.87	78507	39322	0.862307	4CL	Bc71_Bc12	4CL_Bc71_Bc12	71	12	MEF	Mouse	4876	5399	1	0.960009
4CL_Bc71_Bc13	4806	4786	99.58	4529	94.23	1633	33.97	4506	2544	0.937578	4CL	Bc71_Bc13	4CL_Bc71_Bc13	71	13	MEF	Mouse	484	487	0	0.979247
4CL_Bc71_Bc14	4253	4223	99.29	3976	93.48	1425	33.5	3953	2147	0.929462	4CL	Bc71_Bc14	4CL_Bc71_Bc14	71	14	MEF	Mouse	361	361	0	0.954233
4CL_Bc71_Bc15	68855	67877	98.57	64380	93.5	21168	30.74	62102	26995	0.901924	4CL	Bc71_Bc15	4CL_Bc71_Bc15	71	15	MEF	Mouse	4103	4493	1	0.939027
4CL_Bc71_Bc16	5243	5218	99.52	4920	93.83	1801	34.35	4850	2955	0.925043	4CL	Bc71_Bc16	4CL_Bc71_Bc16	71	16	MEF	Mouse	510	515	0	0.930188
4CL_Bc72_Bc17	2935	2922	99.55	2762	94.1	968	32.98	2697	1864	0.91891	4CL	Bc72_Bc17	4CL_Bc72_Bc17	72	17	MEF	Mouse	337	338	0	0.945783
4CL_Bc72_Bc18	47137	46341	98.31	43623	92.54	15099	32.03	41593	22502	0.882385	4CL	Bc72_Bc18	4CL_Bc72_Bc18	72	18	MEF	Mouse	3854	4188	1	0.949435
4CL_Bc72_Bc19	92054	90408	98.21	85210	92.56	29239	31.76	82112	44553	0.891998	4CL	Bc72_Bc19	4CL_Bc72_Bc19	72	19	MEF	Mouse	5625	6275	1	0.935809
4CL_Bc72_Bc20	3511	3496	99.57	3290	93.7	1112	31.67	3291	2057	0.93734	4CL	Bc72_Bc20	4CL_Bc72_Bc20	72	20	MEF	Mouse	390	390	0	0.9722
4CL_Bc72_Bc21	124552	121019	97.16	114119	91.62	38894	31.22	106737	53441	0.856967	4CL	Bc72_Bc21	4CL_Bc72_Bc21	72	21	MEF	Mouse	6534	7538	1	0.967667
4CL_Bc72_Bc22	92935	91584	98.54	86379	92.94	29533	31.77	82229	43419	0.884801	4CL	Bc72_Bc22	4CL_Bc72_Bc22	72	22	MEF	Mouse	5801	6481	1	0.962666
4CL_Bc72_Bc23	75623	74358	98.32	70293	92.95	23756	31.41	67494	37124	0.892506	4CL	Bc72_Bc23	4CL_Bc72_Bc23	72	23	MEF	Mouse	5208	5762	1	0.961846
4CL_Bc72_Bc24	71859	70713	98.4	66660	92.76	22938	31.92	64719	35001	0.900639	4CL	Bc72_Bc24	4CL_Bc72_Bc24	72	24	MEF	Mouse	5326	5935	1	0.9494
4CL_Bc72_Bc25	2870	2856	99.51	2702	94.14	967	33.69	2604	1818	0.907317	4CL	Bc72_Bc25	4CL_Bc72_Bc25	72	25	MEF	Mouse	262	263	0	0.924261
4CL_Bc72_Bc26	3855	3831	99.37	3604	93.48	1310	33.98	3567	2352	0.925292	4CL	Bc72_Bc26	4CL_Bc72_Bc26	72	26	MEF	Mouse	384	385	0	0.983603
4CL_Bc72_Bc27	3426	3413	99.62	3210	93.69	1111	32.42	3182	2117	0.92878	4CL	Bc72_Bc27	4CL_Bc72_Bc27	72	27	MEF	Mouse	330	330	0	0.958875
4CL_Bc72_Bc28	38873	38451	98.91	36196	93.11	12337	31.73	35631	19285	0.9166	4CL	Bc72_Bc28	4CL_Bc72_Bc28	72	28	MEF	Mouse	3567	3807	1	0.937998
4CL_Bc72_Bc29	61631	60761	98.58	57301	92.97	19367	31.42	55209	29217	0.895799	4CL	Bc72_Bc29	4CL_Bc72_Bc29	72	29	MEF	Mouse	4423	4849	1	0.954872
4CL_Bc72_Bc30	125950	123753	98.25	116629	92.59	38769	30.78	114928	63392	0.912489	4CL	Bc72_Bc30	4CL_Bc72_Bc30	72	30	MEF	Mouse	6248	7238	1	0.950668
4CL_Bc72_Bc31	3495	3478	99.51	3288	94.07	1133	32.41	3213	2142	0.919313	4CL	Bc72_Bc31	4CL_Bc72_Bc31	72	31	MEF	Mouse	419	419	0	0.97828
4CL_Bc72_Bc32	70473	69277	98.3	65374	92.76	22243	31.56	63568	33167	0.902019	4CL	Bc72_Bc32	4CL_Bc72_Bc32	72	32	MEF	Mouse	4986	5502	1	0.971868
4CL_Bc73_Bc17	3774	3757	99.54	3537	93.72	1234	32.69	3422	2508	0.90673	4CL	Bc73_Bc17	4CL_Bc73_Bc17	73	17	MEF	Mouse	366	366	0	0.932345
4CL_Bc73_Bc18	57088	55448	97.12	52079	91.22	17609	30.84	50496	29438	0.884529	4CL	Bc73_Bc18	4CL_Bc73_Bc18	73	18	MEF	Mouse	4600	5051	1	0.946088
4CL_Bc73_Bc19	82189	79633	96.89	74770	90.97	25441	30.95	72531	43773	0.88249	4CL	Bc73_Bc19	4CL_Bc73_Bc19	73	19	MEF	Mouse	5864	6594	1	0.927615
4CL_Bc73_Bc20	3529	3512	99.51	3275	92.8	1148	32.53	3264	2353	0.924908	4CL	Bc73_Bc20	4CL_Bc73_Bc20	73	20	MEF	Mouse	459	459	0	0.948167
4CL_Bc73_Bc21	54858	53518	97.55	50311	91.71	17101	31.17	47966	27943	0.874367	4CL	Bc73_Bc21	4CL_Bc73_Bc21	73	21	MEF	Mouse	4617	5046	1	0.926818
4CL_Bc73_Bc22	3844	3820	99.37	3585	93.26	1247	32.44	3487	2653	0.907128	4CL	Bc73_Bc22	4CL_Bc73_Bc22	73	22	MEF	Mouse	500	506	0	0.914164
4CL_Bc73_Bc23	79131	76853	97.12	72287	91.35	24090	30.44	69629	40930	0.879921	4CL	Bc73_Bc23	4CL_Bc73_Bc23	73	23	MEF	Mouse	5553	6198	1	0.952707
4CL_Bc73_Bc24	44639	43436	97.3	40831	91.46	14056	31.48	39644	24059	0.888102	4CL	Bc73_Bc24	4CL_Bc73_Bc24	73	24	MEF	Mouse	4214	4591	1	0.9146
4CL_Bc73_Bc25	48383	47075	97.29	44398	91.76	15291	31.6	42793	26442	0.884464	4CL	Bc73_Bc25	4CL_Bc73_Bc25	73	25	MEF	Mouse	4456	4823	1	0.91372
4CL_Bc73_Bc26	56850	55422	97.48	52164	91.75	18005	31.67	50739	29287	0.892507	4CL	Bc73_Bc26	4CL_Bc73_Bc26	73	26	MEF	Mouse	4900	5379	1	0.944022
4CL_Bc73_Bc27	64624	63207	97.8	59442	91.98	19508	30.18	58741	33808	0.908966	4CL	Bc73_Bc27	4CL_Bc73_Bc27	73	27	MEF	Mouse	4898	5397	1	0.965359
4CL_Bc73_Bc28	88853	86602	97.46	81456	91.67	27248	30.66	80400	47249	0.904865	4CL	Bc73_Bc28	4CL_Bc73_Bc28	73	28	MEF	Mouse	5833	6586	1	0.905833
4CL_Bc73_Bc29	3593	3575	99.49	3359	93.48	1187	33.03	3240	2533	0.901753	4CL	Bc73_Bc29	4CL_Bc73_Bc29	73	29	MEF	Mouse	483	484	0	0.943334
4CL_Bc73_Bc30	3385	3353	99.05	3159	93.32	1105	32.64	3071	2356	0.907238	4CL	Bc73_Bc30	4CL_Bc73_Bc30	73	30	MEF	Mouse	381	381	0	0.933446
4CL_Bc73_Bc31	69185	67152	97.06	63246	91.41	21514	31.09	62220	35493	0.899328	4CL	Bc73_Bc31	4CL_Bc73_Bc31	73	31	MEF	Mouse	5235	5751	1	0.969109
4CL_Bc73_Bc32	3401	3384	99.5	3187	93.7	1143	33.6	3103	2390	0.912379	4CL	Bc73_Bc32	4CL_Bc73_Bc32	73	32	MEF	Mouse	410	413	0	0.927656
4CL_Bc74_Bc17	78672	77119	98.02	72922	92.69	24196	30.75	71195	36913	0.90496	4CL	Bc74_Bc17	4CL_Bc74_Bc17	74	17	MEF	Mouse	5059	5620	1	0.947925
4CL_Bc74_Bc18	70668	68994	97.63	65242	92.32	22092	31.26	62766	33926	0.888181	4CL	Bc74_Bc18	4CL_Bc74_Bc18	74	18	MEF	Mouse	4987	5500	1	0.946033
4CL_Bc74_Bc19	54047	52833	97.75	49984	92.48	17584	32.53	47370	27778	0.876459	4CL	Bc74_Bc19	4CL_Bc74_Bc19	74	19	MEF	Mouse	4604	5042	1	0.942044
4CL_Bc74_Bc20	64595	63377	98.11	60005	92.89	20217	31.29	58034	29284	0.898429	4CL	Bc74_Bc20	4CL_Bc74_Bc20	74	20	MEF	Mouse	4545	4953	1	0.944893
4CL_Bc74_Bc21	31595	31043	98.25	29430	93.14	10063	31.84	27082	14755	0.857161	4CL	Bc74_Bc21	4CL_Bc74_Bc21	74	21	MEF	Mouse	3374	3597	1	0.932584
4CL_Bc74_Bc22	59269	58114	98.05	54908	92.64	18875	31.84	51864	28775	0.875061	4CL	Bc74_Bc22	4CL_Bc74_Bc22	74	22	MEF	Mouse	4661	5105	1	0.903812
4CL_Bc74_Bc23	4104	4087	99.58	3894	94.88	1368	33.33	3773	2447	0.919347	4CL	Bc74_Bc23	4CL_Bc74_Bc23	74	23	MEF	Mouse	439	442	0	0.926166
4CL_Bc74_Bc24	3775	3768	99.81	3557	94.22	1274	33.74	3513	2304	0.930596	4CL	Bc74_Bc24	4CL_Bc74_Bc24	74	24	MEF	Mouse	398	400	0	0.960554
4CL_Bc74_Bc25	42469	41608	97.97	39563	93.15	13734	32.33	37597	21359	0.885281	4CL	Bc74_Bc25	4CL_Bc74_Bc25	74	25	MEF	Mouse	3839	4101	1	0.930465
4CL_Bc74_Bc26	4308	4292	99.62	4058	94.19	1416	32.86	3988	2562	0.92572	4CL	Bc74_Bc26	4CL_Bc74_Bc26	74	26	MEF	Mouse	412	413	0	0.962931
4CL_Bc74_Bc27	4112	4089	99.44	3893	94.67	1404	34.14	3816	2417	0.928016	4CL	Bc74_Bc27	4CL_Bc74_Bc27	74	27	MEF	Mouse	316	318	0	0.93104
4CL_Bc74_Bc28	50825	49928	98.23	47310	93.08	15845	31.17	45468	24929	0.894599	4CL	Bc74_Bc28	4CL_Bc74_Bc28	74	28	MEF	Mouse	3969	4349	1	0.941709
4CL_Bc74_Bc29	96096	93901	97.71	88943	92.55	29938	31.15	84977	43093	0.884293	4CL	Bc74_Bc29	4CL_Bc74_Bc29	74	29	MEF	Mouse	5750	6461	1	0.939145
4CL_Bc74_Bc30	3807	3795	99.68	3612	94.87	1260	33.09	3559	2345	0.934857	4CL	Bc74_Bc30	4CL_Bc74_Bc30	74	30	MEF	Mouse	333	333	0	0.961002
4CL_Bc74_Bc31	61011	59744	97.92	56698	92.93	19923	32.65	54191	29383	0.888217	4CL	Bc74_Bc31	4CL_Bc74_Bc31	74	31	MEF	Mouse	4843	5296	1	0.937833
4CL_Bc74_Bc32	73931	72369	97.88	68482	92.62	23507	31.79	66301	34352	0.896796	4CL	Bc74_Bc32	4CL_Bc74_Bc32	74	32	MEF	Mouse	5176	5677	1	0.960143
4CL_Bc75_Bc17	44663	43079	96.45	40741	91.21	14332	32.08	37658	19571	0.843159	4CL	Bc75_Bc17	4CL_Bc75_Bc17	75	17	3T3	Mouse	3758	4097	1	0.983854
4CL_Bc75_Bc18	42526	41254	97	39000	91.7	13629	32.04	37164	19776	0.873912	4CL	Bc75_Bc18	4CL_Bc75_Bc18	75	18	3T3	Mouse	3671	3955	1	0.929999
4CL_Bc75_Bc19	35861	35004	97.61	33043	92.14	12073	33.66	31132	17967	0.86813	4CL	Bc75_Bc19	4CL_Bc75_Bc19	75	19	3T3	Mouse	3479	3706	1	0.955822
4CL_Bc75_Bc20	36162	35258	97.5	33406	92.37	12041	33.29	31517	16455	0.87155	4CL	Bc75_Bc20	4CL_Bc75_Bc20	75	20	3T3	Mouse	3355	3608	1	0.948869
4CL_Bc75_Bc21	48216	46261	95.94	43698	90.62	15471	32.08	40653	21462	0.843143	4CL	Bc75_Bc21	4CL_Bc75_Bc21	75	21	3T3	Mouse	4028	4416	1	0.953217
4CL_Bc75_Bc22	2963	2946	99.42	2786	94.02	933	31.48	2679	2063	0.904151	4CL	Bc75_Bc22	4CL_Bc75_Bc22	75	22	3T3	Mouse	375	379	0	0.93501
4CL_Bc75_Bc23	2977	2943	98.85	2782	93.44	912	30.63	2674	1957	0.89822	4CL	Bc75_Bc23	4CL_Bc75_Bc23	75	23	3T3	Mouse	416	419	0	0.949303
4CL_Bc75_Bc24	30157	29481	97.75	27853	92.35	9972	33.06	27001	15054	0.895348	4CL	Bc75_Bc24	4CL_Bc75_Bc24	75	24	3T3	Mouse	2987	3187	1	0.95992
4CL_Bc75_Bc25	25032	24309	97.11	23144	92.45	8247	32.94	21461	12169	0.857343	4CL	Bc75_Bc25	4CL_Bc75_Bc25	75	25	3T3	Mouse	2738	2892	1	0.968583
4CL_Bc75_Bc26	43940	42869	97.56	40646	92.5	14584	33.19	38700	20171	0.880746	4CL	Bc75_Bc26	4CL_Bc75_Bc26	75	26	3T3	Mouse	3746	4110	1	0.949476
4CL_Bc75_Bc27	40038	38957	97.3	36908	92.18	12999	32.46	35695	19002	0.891528	4CL	Bc75_Bc27	4CL_Bc75_Bc27	75	27	3T3	Mouse	3643	3932	1	0.914321
4CL_Bc75_Bc28	26040	25634	98.44	24342	93.47	8641	33.18	23270	12730	0.893625	4CL	Bc75_Bc28	4CL_Bc75_Bc28	75	28	3T3	Mouse	2932	3114	1	0.956981
4CL_Bc75_Bc29	52189	49192	94.25	46519	89.13	16439	31.49	40219	22252	0.770641	4CL	Bc75_Bc29	4CL_Bc75_Bc29	75	29	3T3	Mouse	4109	4618	1	0.956871
4CL_Bc75_Bc30	40433	39563	97.84	37392	92.47	12605	31.17	35994	20680	0.890213	4CL	Bc75_Bc30	4CL_Bc75_Bc30	75	30	3T3	Mouse	3479	3772	1	0.915255
4CL_Bc75_Bc31	2783	2766	99.38	2608	93.71	924	33.2	2527	1857	0.908013	4CL	Bc75_Bc31	4CL_Bc75_Bc31	75	31	3T3	Mouse	350	350	0	0.937684
4CL_Bc75_Bc32	45162	43511	96.34	41136	91.08	14648	32.43	39657	20807	0.878105	4CL	Bc75_Bc32	4CL_Bc75_Bc32	75	32	3T3	Mouse	3742	4097	1	0.952541
4CL_Bc76_Bc17	69551	67866	97.57	63867	91.82	20665	29.71	61848	29465	0.889247	4CL	Bc76_Bc17	4CL_Bc76_Bc17	76	17	MEF	Mouse	4452	4850	1	0.916541
4CL_Bc76_Bc18	78078	76015	97.35	71650	91.76	23533	30.14	70226	34097	0.899434	4CL	Bc76_Bc18	4CL_Bc76_Bc18	76	18	MEF	Mouse	4693	5218	1	0.931648
4CL_Bc76_Bc19	6278	6264	99.77	5913	94.18	2075	33.05	5752	4000	0.916215	4CL	Bc76_Bc19	4CL_Bc76_Bc19	76	19	MEF	Mouse	603	606	0	0.941729
4CL_Bc76_Bc20	73307	71270	97.22	67079	91.5	22310	30.43	64271	31075	0.876738	4CL	Bc76_Bc20	4CL_Bc76_Bc20	76	20	MEF	Mouse	4494	4942	1	0.92582
4CL_Bc76_Bc21	5636	5618	99.68	5316	94.32	1807	32.06	5191	3296	0.921043	4CL	Bc76_Bc21	4CL_Bc76_Bc21	76	21	MEF	Mouse	638	644	0	0.915876
4CL_Bc76_Bc22	47213	45915	97.25	43288	91.68	14591	30.9	41817	21807	0.885709	4CL	Bc76_Bc22	4CL_Bc76_Bc22	76	22	MEF	Mouse	3859	4146	1	0.87637
4CL_Bc76_Bc23	69746	67911	97.36	64098	91.9	20904	29.97	61110	31133	0.876179	4CL	Bc76_Bc23	4CL_Bc76_Bc23	76	23	MEF	Mouse	4514	4936	1	0.949897
4CL_Bc76_Bc24	66481	64315	96.74	60662	91.24	20258	30.47	58127	29193	0.87434	4CL	Bc76_Bc24	4CL_Bc76_Bc24	76	24	MEF	Mouse	4583	5035	1	0.902462
4CL_Bc76_Bc25	47983	46808	97.55	44335	92.39	15314	31.91	41934	22600	0.873935	4CL	Bc76_Bc25	4CL_Bc76_Bc25	76	25	MEF	Mouse	3918	4222	1	0.929977
4CL_Bc76_Bc26	64459	62922	97.61	59387	92.13	19791	30.7	56999	27868	0.884268	4CL	Bc76_Bc26	4CL_Bc76_Bc26	76	26	MEF	Mouse	4271	4733	1	0.918815
4CL_Bc76_Bc27	76802	74978	97.62	70783	92.16	22933	29.85	69033	32808	0.898844	4CL	Bc76_Bc27	4CL_Bc76_Bc27	76	27	MEF	Mouse	4892	5317	1	0.970132
4CL_Bc76_Bc28	44099	43221	98	40835	92.59	13574	30.78	40231	21311	0.912288	4CL	Bc76_Bc28	4CL_Bc76_Bc28	76	28	MEF	Mouse	3944	4255	1	0.9185
4CL_Bc76_Bc29	103993	101424	97.52	95623	91.95	31882	30.65	92850	46195	0.892849	4CL	Bc76_Bc29	4CL_Bc76_Bc29	76	29	MEF	Mouse	5416	6129	1	0.927625
4CL_Bc76_Bc30	55963	54593	97.55	51468	91.96	16641	29.73	49562	26569	0.885621	4CL	Bc76_Bc30	4CL_Bc76_Bc30	76	30	MEF	Mouse	4039	4370	1	0.907703
4CL_Bc76_Bc31	5377	5357	99.62	5095	94.75	1781	33.12	4949	3418	0.920402	4CL	Bc76_Bc31	4CL_Bc76_Bc31	76	31	MEF	Mouse	679	683	0	0.94422
4CL_Bc76_Bc32	63392	61824	97.52	58280	91.93	19347	30.51	56680	27745	0.894119	4CL	Bc76_Bc32	4CL_Bc76_Bc32	76	32	MEF	Mouse	4383	4807	1	0.936839
4CL_Bc77_Bc17	41794	41242	98.67	38951	93.19	13132	31.42	36722	19060	0.878643	4CL	Bc77_Bc17	4CL_Bc77_Bc17	77	17	MEF	Mouse	3968	4283	1	0.951868
4CL_Bc77_Bc18	78513	77418	98.6	72972	92.94	24730	31.49	72432	37874	0.922548	4CL	Bc77_Bc18	4CL_Bc77_Bc18	77	18	MEF	Mouse	4760	5271	1	0.968601
4CL_Bc77_Bc19	50675	49878	98.42	47038	92.82	16417	32.39	45454	25635	0.896971	4CL	Bc77_Bc19	4CL_Bc77_Bc19	77	19	MEF	Mouse	4536	4935	1	0.939984
4CL_Bc77_Bc20	43194	42655	98.75	40249	93.18	13839	32.03	38913	20412	0.900889	4CL	Bc77_Bc20	4CL_Bc77_Bc20	77	20	MEF	Mouse	3961	4272	1	0.93925
4CL_Bc77_Bc21	52746	51958	98.5	48949	92.8	16528	31.33	46447	24196	0.880579	4CL	Bc77_Bc21	4CL_Bc77_Bc21	77	21	MEF	Mouse	4043	4416	1	0.965344
4CL_Bc77_Bc22	39183	38695	98.75	36554	93.29	12382	31.6	35855	19614	0.915065	4CL	Bc77_Bc22	4CL_Bc77_Bc22	77	22	MEF	Mouse	3633	3881	1	0.958529
4CL_Bc77_Bc23	60983	59945	98.29	56608	92.82	18853	30.91	53397	29296	0.875605	4CL	Bc77_Bc23	4CL_Bc77_Bc23	77	23	MEF	Mouse	4509	4945	1	0.943107
4CL_Bc77_Bc24	89043	87652	98.43	82784	92.97	28441	31.94	81104	42481	0.910841	4CL	Bc77_Bc24	4CL_Bc77_Bc24	77	24	MEF	Mouse	5470	6145	1	0.955752
4CL_Bc77_Bc25	38672	38246	98.89	36248	93.73	12148	31.41	34902	19602	0.902513	4CL	Bc77_Bc25	4CL_Bc77_Bc25	77	25	MEF	Mouse	3647	3893	1	0.951291
4CL_Bc77_Bc26	59450	58519	98.43	55256	92.94	18966	31.9	54331	27925	0.913894	4CL	Bc77_Bc26	4CL_Bc77_Bc26	77	26	MEF	Mouse	4543	4941	1	0.953838
4CL_Bc77_Bc27	53168	52509	98.76	49608	93.3	16475	30.98	48898	25360	0.919689	4CL	Bc77_Bc27	4CL_Bc77_Bc27	77	27	MEF	Mouse	4202	4574	1	0.95432
4CL_Bc77_Bc28	2650	2639	99.58	2502	94.41	898	33.88	2479	1702	0.935472	4CL	Bc77_Bc28	4CL_Bc77_Bc28	77	28	MEF	Mouse	344	349	0	0.945356
4CL_Bc77_Bc29	61895	60972	98.5	57602	93.06	19787	31.96	54988	29275	0.888408	4CL	Bc77_Bc29	4CL_Bc77_Bc29	77	29	MEF	Mouse	4838	5282	1	0.93895
4CL_Bc77_Bc30	46351	45775	98.75	43247	93.3	14362	30.98	41296	23316	0.890941	4CL	Bc77_Bc30	4CL_Bc77_Bc30	77	30	MEF	Mouse	4026	4358	1	0.954974
4CL_Bc77_Bc31	59770	58889	98.52	55734	93.24	19463	32.56	53078	27848	0.888037	4CL	Bc77_Bc31	4CL_Bc77_Bc31	77	31	MEF	Mouse	4502	4901	1	0.944708
4CL_Bc77_Bc32	48289	47550	98.46	44869	92.91	15005	31.07	43572	22142	0.902317	4CL	Bc77_Bc32	4CL_Bc77_Bc32	77	32	MEF	Mouse	3807	4088	1	0.983387
4CL_Bc78_Bc01	10083	9925	98.43	9245	91.68	3300	32.72	9176	5307	0.910047	4CL	Bc78_Bc01	4CL_Bc78_Bc01	78	1	3T3	Mouse	852	862	0	0.928435
4CL_Bc78_Bc02	176072	170107	96.61	159895	90.81	55682	31.62	156056	60062	0.886319	4CL	Bc78_Bc02	4CL_Bc78_Bc02	78	2	3T3	Mouse	5542	6363	1	0.924739
4CL_Bc78_Bc03	111051	108089	97.33	101849	91.71	34726	31.27	100060	44414	0.901027	4CL	Bc78_Bc03	4CL_Bc78_Bc03	78	3	3T3	Mouse	4862	5439	1	0.954799
4CL_Bc78_Bc04	8787	8692	98.91	8150	92.75	2979	33.9	7994	4691	0.909753	4CL	Bc78_Bc04	4CL_Bc78_Bc04	78	4	3T3	Mouse	678	686	0	0.944524
4CL_Bc78_Bc05	10741	10705	99.66	10071	93.76	3614	33.64	9764	6185	0.90904	4CL	Bc78_Bc05	4CL_Bc78_Bc05	78	5	3T3	Mouse	955	968	0	0.964997
4CL_Bc78_Bc06	221895	211330	95.23	199129	89.74	67505	30.42	194977	78376	0.87869	4CL	Bc78_Bc06	4CL_Bc78_Bc06	78	6	3T3	Mouse	5919	6928	1	0.945761
4CL_Bc78_Bc07	161953	157669	97.35	148807	91.88	51462	31.77	145915	60458	0.900971	4CL	Bc78_Bc07	4CL_Bc78_Bc07	78	7	3T3	Mouse	5552	6354	1	0.917363
4CL_Bc78_Bc08	200823	190713	94.96	179650	89.45	62140	30.94	161099	65915	0.802194	4CL	Bc78_Bc08	4CL_Bc78_Bc08	78	8	3T3	Mouse	6163	7281	1	0.941481
4CL_Bc78_Bc09	75308	72710	96.55	68747	91.28	23717	31.49	66629	28844	0.884753	4CL	Bc78_Bc09	4CL_Bc78_Bc09	78	9	3T3	Mouse	3867	4227	1	0.930683
4CL_Bc78_Bc10	82756	80533	97.31	75767	91.55	26139	31.58	68742	29092	0.830659	4CL	Bc78_Bc10	4CL_Bc78_Bc10	78	10	3T3	Mouse	4227	4667	1	0.95446
4CL_Bc78_Bc11	67337	65420	97.15	61647	91.54	21188	31.46	59464	29626	0.883081	4CL	Bc78_Bc11	4CL_Bc78_Bc11	78	11	3T3	Mouse	3750	4120	1	0.945075
4CL_Bc78_Bc12	67884	65682	96.75	61688	90.87	20361	29.99	59958	27727	0.883242	4CL	Bc78_Bc12	4CL_Bc78_Bc12	78	12	3T3	Mouse	3526	3864	1	0.939778
4CL_Bc78_Bc13	82735	80398	97.17	75811	91.63	26224	31.69	72086	29435	0.871288	4CL	Bc78_Bc13	4CL_Bc78_Bc13	78	13	3T3	Mouse	4081	4470	1	0.941335
4CL_Bc78_Bc14	104421	101586	97.28	95507	91.46	32126	30.76	93502	39188	0.895433	4CL	Bc78_Bc14	4CL_Bc78_Bc14	78	14	3T3	Mouse	4535	5087	1	0.946053
4CL_Bc78_Bc15	113254	108849	96.11	102982	90.93	34686	30.62	97159	37638	0.857886	4CL	Bc78_Bc15	4CL_Bc78_Bc15	78	15	3T3	Mouse	4634	5200	1	0.937474
4CL_Bc78_Bc16	83722	81537	97.39	76593	91.48	26358	31.48	74156	32333	0.885741	4CL	Bc78_Bc16	4CL_Bc78_Bc16	78	16	3T3	Mouse	4154	4572	1	0.942934
4CL_Bc79_Bc01	117057	113559	97.01	107276	91.64	36398	31.09	103324	54080	0.882681	4CL	Bc79_Bc01	4CL_Bc79_Bc01	79	1	3T3	Mouse	5908	6773	1	0.919989
4CL_Bc79_Bc02	98808	96104	97.26	90632	91.72	30508	30.87	89130	43278	0.902052	4CL	Bc79_Bc02	4CL_Bc79_Bc02	79	2	3T3	Mouse	5005	5605	1	0.93981
4CL_Bc79_Bc03	7032	6961	98.99	6589	93.7	2199	31.27	6526	4311	0.928043	4CL	Bc79_Bc03	4CL_Bc79_Bc03	79	3	3T3	Mouse	698	701	0	0.930666
4CL_Bc79_Bc04	84229	81743	97.04	77199	91.65	26020	30.89	74986	39917	0.890263	4CL	Bc79_Bc04	4CL_Bc79_Bc04	79	4	3T3	Mouse	4555	5103	1	0.90904
4CL_Bc79_Bc05	143256	139182	97.15	131407	91.72	44010	30.72	120678	62598	0.842394	4CL	Bc79_Bc05	4CL_Bc79_Bc05	79	5	3T3	Mouse	5960	6854	1	0.943237
4CL_Bc79_Bc06	66509	64955	97.66	61210	92.03	20148	30.29	60051	31672	0.9029	4CL	Bc79_Bc06	4CL_Bc79_Bc06	79	6	3T3	Mouse	4241	4645	1	0.914219
4CL_Bc79_Bc07	143059	139663	97.62	132028	92.28	43805	30.62	129414	65029	0.90462	4CL	Bc79_Bc07	4CL_Bc79_Bc07	79	7	3T3	Mouse	5790	6688	1	0.919532
4CL_Bc79_Bc08	143903	140507	97.64	132512	92.08	43472	30.2	129920	64789	0.90283	4CL	Bc79_Bc08	4CL_Bc79_Bc08	79	8	3T3	Mouse	5869	6788	1	0.935616
4CL_Bc79_Bc09	48288	46653	96.61	44112	91.35	14800	30.64	42113	22441	0.872121	4CL	Bc79_Bc09	4CL_Bc79_Bc09	79	9	3T3	Mouse	3580	3858	1	0.891317
4CL_Bc79_Bc10	64355	62751	97.5	59067	91.78	19597	30.45	55820	28309	0.867376	4CL	Bc79_Bc10	4CL_Bc79_Bc10	79	10	3T3	Mouse	4252	4695	1	0.924112
4CL_Bc79_Bc11	62209	59867	96.23	56319	90.53	18680	30.02	53942	31534	0.867109	4CL	Bc79_Bc11	4CL_Bc79_Bc11	79	11	3T3	Mouse	4180	4628	1	0.935674
4CL_Bc79_Bc12	38186	37207	97.43	35119	91.96	11451	29.98	33675	18924	0.881868	4CL	Bc79_Bc12	4CL_Bc79_Bc12	79	12	3T3	Mouse	3056	3332	1	0.848272
4CL_Bc79_Bc13	4190	4172	99.57	3943	94.1	1398	33.36	3866	2446	0.922673	4CL	Bc79_Bc13	4CL_Bc79_Bc13	79	13	3T3	Mouse	524	529	0	0.931933
4CL_Bc79_Bc14	53592	52151	97.31	49079	91.57	16137	30.11	47276	24651	0.882147	4CL	Bc79_Bc14	4CL_Bc79_Bc14	79	14	3T3	Mouse	3851	4184	1	0.917959
4CL_Bc79_Bc15	51412	50175	97.59	47537	92.46	15634	30.4	45943	22790	0.893624	4CL	Bc79_Bc15	4CL_Bc79_Bc15	79	15	3T3	Mouse	3708	4019	1	0.929626
4CL_Bc79_Bc16	85706	82342	96.07	77674	90.62	25915	30.23	76331	39894	0.890614	4CL	Bc79_Bc16	4CL_Bc79_Bc16	79	16	3T3	Mouse	4594	5168	1	0.922834
4CL_Bc80_Bc01	6951	6874	98.89	6458	92.9	2245	32.29	6319	4265	0.909078	4CL	Bc80_Bc01	4CL_Bc80_Bc01	80	1	MEF	Mouse	723	733	0	0.937056
4CL_Bc80_Bc02	144944	141965	97.94	133926	92.39	46593	32.14	129610	60314	0.894207	4CL	Bc80_Bc02	4CL_Bc80_Bc02	80	2	MEF	Mouse	6576	7636	1	0.942381
4CL_Bc80_Bc03	102336	100208	97.92	94456	92.29	32297	31.55	90582	46253	0.885143	4CL	Bc80_Bc03	4CL_Bc80_Bc03	80	3	MEF	Mouse	5614	6363	1	0.932928
4CL_Bc80_Bc04	129692	126670	97.66	119599	92.21	41668	32.12	115914	59298	0.893764	4CL	Bc80_Bc04	4CL_Bc80_Bc04	80	4	MEF	Mouse	6434	7292	1	0.943791
4CL_Bc80_Bc05	124760	122451	98.14	115676	92.71	39286	31.48	113131	55095	0.906789	4CL	Bc80_Bc05	4CL_Bc80_Bc05	80	5	MEF	Mouse	5546	6360	1	0.938372
4CL_Bc80_Bc06	135774	133315	98.18	125994	92.79	43082	31.73	122333	59017	0.901005	4CL	Bc80_Bc06	4CL_Bc80_Bc06	80	6	MEF	Mouse	6328	7218	1	0.928197
4CL_Bc80_Bc07	68832	67620	98.23	63991	92.96	21847	31.73	65420	32515	0.95043	4CL	Bc80_Bc07	4CL_Bc80_Bc07	80	7	MEF	Mouse	4304	4631	1	0.932761
4CL_Bc80_Bc08	162798	159359	97.88	150416	92.39	51779	31.8	146171	69078	0.897867	4CL	Bc80_Bc08	4CL_Bc80_Bc08	80	8	MEF	Mouse	6623	7705	1	0.945471
4CL_Bc80_Bc09	32863	32207	98	30484	92.76	10622	32.32	29544	15682	0.899005	4CL	Bc80_Bc09	4CL_Bc80_Bc09	80	9	MEF	Mouse	3214	3426	1	0.931762
4CL_Bc80_Bc10	4480	4455	99.44	4186	93.43	1509	33.68	4152	2556	0.926786	4CL	Bc80_Bc10	4CL_Bc80_Bc10	80	10	MEF	Mouse	492	495	0	0.950621
4CL_Bc80_Bc11	68006	66380	97.6	62598	92.04	21266	31.27	61292	35016	0.901273	4CL	Bc80_Bc11	4CL_Bc80_Bc11	80	11	MEF	Mouse	4452	4889	1	0.93609
4CL_Bc80_Bc12	88826	87225	98.19	82248	92.59	27784	31.27	81437	42996	0.916815	4CL	Bc80_Bc12	4CL_Bc80_Bc12	80	12	MEF	Mouse	4861	5413	1	0.949511
4CL_Bc80_Bc13	63380	62217	98.16	58706	92.62	20194	31.86	54811	26750	0.8648	4CL	Bc80_Bc13	4CL_Bc80_Bc13	80	13	MEF	Mouse	4521	4909	1	0.93741
4CL_Bc80_Bc14	55496	54580	98.34	51443	92.69	17541	31.6	49069	24336	0.88419	4CL	Bc80_Bc14	4CL_Bc80_Bc14	80	14	MEF	Mouse	4078	4465	1	0.939872
4CL_Bc80_Bc15	81555	79917	97.99	75704	92.82	25618	31.41	74395	35284	0.912206	4CL	Bc80_Bc15	4CL_Bc80_Bc15	80	15	MEF	Mouse	5312	5865	1	0.951038
4CL_Bc80_Bc16	102184	99221	97.1	93406	91.4	31739	31.06	88771	43053	0.868737	4CL	Bc80_Bc16	4CL_Bc80_Bc16	80	16	MEF	Mouse	5169	5801	1	0.962747
9CL_Mix_Bc33_Bc01	276301	262184	94.89	250231	90.56	47344	17.13	231084	115518	0.836349	9CL_Mix	Bc33_Bc01	9CL_Mix_Bc33_Bc01	33	1	Hela	Human	8362	8362	1	0.830405
9CL_Mix_Bc33_Bc02	117001	112165	95.86	106863	91.33	20629	17.63	100500	49382	0.858967	9CL_Mix	Bc33_Bc02	9CL_Mix_Bc33_Bc02	33	2	H9	Human	5961	5961	1	0.871256
9CL_Mix_Bc33_Bc03	145364	138647	95.37	132134	90.89	24988	17.18	123042	66510	0.846441	9CL_Mix	Bc33_Bc03	9CL_Mix_Bc33_Bc03	33	3	H9	Human	6567	6567	1	0.856688
9CL_Mix_Bc33_Bc04	205657	192497	93.6	183474	89.21	33989	16.52	168931	93631	0.821421	9CL_Mix	Bc33_Bc04	9CL_Mix_Bc33_Bc04	33	4	K562	Human	7441	7441	1	0.816809
9CL_Mix_Bc33_Bc05	185304	175706	94.82	167427	90.35	31773	17.14	155978	80741	0.841741	9CL_Mix	Bc33_Bc05	9CL_Mix_Bc33_Bc05	33	5	K562	Human	7029	7029	1	0.812524
9CL_Mix_Bc33_Bc06	10207	9902	97.01	9376	91.85	1636	16.02	8690	5332	0.851377	9CL_Mix	Bc33_Bc06	9CL_Mix_Bc33_Bc06	33	6	none	none	1258	1258	0	0.862335
9CL_Mix_Bc33_Bc07	212825	199981	93.96	190954	89.72	36973	17.37	178518	89941	0.838802	9CL_Mix	Bc33_Bc07	9CL_Mix_Bc33_Bc07	33	7	K562	Human	7148	7148	1	0.876317
9CL_Mix_Bc33_Bc08	289387	270801	93.57	258446	89.3	48785	16.85	238521	117239	0.824228	9CL_Mix	Bc33_Bc08	9CL_Mix_Bc33_Bc08	33	8	K562	Human	7971	7971	1	0.855813
9CL_Mix_Bc33_Bc09	61295	57404	93.65	54989	89.71	11881	19.38	45366	24431	0.740126	9CL_Mix	Bc33_Bc09	9CL_Mix_Bc33_Bc09	33	9	H9	Human	4732	4732	1	0.859122
9CL_Mix_Bc33_Bc10	62114	55917	90.02	53227	85.69	9579	15.42	47281	25645	0.761197	9CL_Mix	Bc33_Bc10	9CL_Mix_Bc33_Bc10	33	10	3T3	Mouse	3891	4294	1	0.841007
9CL_Mix_Bc33_Bc11	204421	193889	94.84	184855	90.42	33840	16.55	174965	94513	0.855905	9CL_Mix	Bc33_Bc11	9CL_Mix_Bc33_Bc11	33	11	K562	Human	6901	6901	1	0.876181
9CL_Mix_Bc33_Bc12	62931	43516	69.14	41528	65.98	8470	13.45	28785	17169	0.457406	9CL_Mix	Bc33_Bc12	9CL_Mix_Bc33_Bc12	33	12	3T3	Mouse	2777	3030	1	0.877107
9CL_Mix_Bc33_Bc13	91861	83245	90.62	79254	86.27	13684	14.89	74357	39276	0.809451	9CL_Mix	Bc33_Bc13	9CL_Mix_Bc33_Bc13	33	13	AtT20	Mouse	5524	6191	1	0.874519
9CL_Mix_Bc33_Bc14	199816	189866	95.02	180827	90.49	33204	16.61	169526	81919	0.848411	9CL_Mix	Bc33_Bc14	9CL_Mix_Bc33_Bc14	33	14	K562	Human	6798	6798	1	0.835982
9CL_Mix_Bc33_Bc15	75836	68700	90.59	65689	86.61	11769	15.51	57760	29321	0.761644	9CL_Mix	Bc33_Bc15	9CL_Mix_Bc33_Bc15	33	15	3T3	Mouse	4658	5149	1	0.875541
9CL_Mix_Bc33_Bc16	136102	128594	94.48	122530	90.02	23463	17.23	110872	57968	0.814624	9CL_Mix	Bc33_Bc16	9CL_Mix_Bc33_Bc16	33	16	K562	Human	6194	6194	1	0.848973
9CL_Mix_Bc33_Bc17	112359	106633	94.9	101685	90.5	19156	17.04	93957	44616	0.836221	9CL_Mix	Bc33_Bc17	9CL_Mix_Bc33_Bc17	33	17	H9	Human	5954	5954	1	0.878505
9CL_Mix_Bc33_Bc18	67572	62308	92.2	59334	87.8	10639	15.74	50306	27106	0.74448	9CL_Mix	Bc33_Bc18	9CL_Mix_Bc33_Bc18	33	18	3T3	Mouse	4416	4865	1	0.838968
9CL_Mix_Bc33_Bc19	90865	86108	94.76	82218	90.48	16284	17.92	75825	40298	0.83448	9CL_Mix	Bc33_Bc19	9CL_Mix_Bc33_Bc19	33	19	H9	Human	5533	5533	1	0.886128
9CL_Mix_Bc33_Bc20	224408	213315	95.05	203292	90.59	37744	16.81	191902	88536	0.855148	9CL_Mix	Bc33_Bc20	9CL_Mix_Bc33_Bc20	33	20	K562	Human	7286	7286	1	0.861859
9CL_Mix_Bc33_Bc21	140012	133122	95.07	127143	90.8	24115	17.22	117313	57683	0.837878	9CL_Mix	Bc33_Bc21	9CL_Mix_Bc33_Bc21	33	21	H9	Human	6553	6553	1	0.828647
9CL_Mix_Bc33_Bc22	208757	196681	94.21	187820	89.97	36165	17.32	163452	79246	0.782977	9CL_Mix	Bc33_Bc22	9CL_Mix_Bc33_Bc22	33	22	K562	Human	7677	7677	1	0.84537
9CL_Mix_Bc33_Bc23	250300	235835	94.22	224964	89.87	40860	16.32	210641	104400	0.841554	9CL_Mix	Bc33_Bc23	9CL_Mix_Bc33_Bc23	33	23	K562	Human	7317	7317	1	0.880556
9CL_Mix_Bc33_Bc24	81881	75463	92.16	71931	87.84	13085	15.98	66195	34929	0.808429	9CL_Mix	Bc33_Bc24	9CL_Mix_Bc33_Bc24	33	24	3T3	Mouse	4817	5370	1	0.84885
9CL_Mix_Bc33_Bc25	257172	242317	94.22	231350	89.95	42129	16.38	216720	100787	0.842704	9CL_Mix	Bc33_Bc25	9CL_Mix_Bc33_Bc25	33	25	K562	Human	7282	7282	1	0.834374
9CL_Mix_Bc33_Bc26	144202	135279	93.81	129023	89.47	24366	16.89	120995	58526	0.839066	9CL_Mix	Bc33_Bc26	9CL_Mix_Bc33_Bc26	33	26	K562	Human	6264	6264	1	0.84199
9CL_Mix_Bc33_Bc27	10129	9828	97.02	9312	91.93	1601	15.8	8623	5769	0.851318	9CL_Mix	Bc33_Bc27	9CL_Mix_Bc33_Bc27	33	27	none	none	1522	1522	0	0.889325
9CL_Mix_Bc33_Bc28	33477	31593	94.37	30117	89.96	5786	17.28	27505	14311	0.821609	9CL_Mix	Bc33_Bc28	9CL_Mix_Bc33_Bc28	33	28	GM12878	Human	2685	2685	1	0.825532
9CL_Mix_Bc33_Bc29	167901	159448	94.96	152089	90.58	28048	16.7	144391	70816	0.859977	9CL_Mix	Bc33_Bc29	9CL_Mix_Bc33_Bc29	33	29	K562	Human	6516	6516	1	0.868345
9CL_Mix_Bc33_Bc30	99473	94859	95.36	90263	90.74	16520	16.6	84403	45729	0.848502	9CL_Mix	Bc33_Bc30	9CL_Mix_Bc33_Bc30	33	30	H9	Human	5642	5642	1	0.834962
9CL_Mix_Bc33_Bc31	141670	135162	95.4	129133	91.15	24690	17.42	121557	59881	0.858029	9CL_Mix	Bc33_Bc31	9CL_Mix_Bc33_Bc31	33	31	H9	Human	6727	6727	1	0.849791
9CL_Mix_Bc33_Bc32	222409	210591	94.68	200814	90.29	37214	16.73	189383	87974	0.851508	9CL_Mix	Bc33_Bc32	9CL_Mix_Bc33_Bc32	33	32	K562	Human	7348	7348	1	0.851421
9CL_Mix_Bc34_Bc01	94943	87023	91.65	82896	87.31	16923	17.82	70143	43672	0.738791	9CL_Mix	Bc34_Bc01	9CL_Mix_Bc34_Bc01	34	1	K562	Human	5464	5464	1	0.87106
9CL_Mix_Bc34_Bc02	124149	106930	86.13	101575	81.81	18404	14.82	94466	54450	0.760908	9CL_Mix	Bc34_Bc02	9CL_Mix_Bc34_Bc02	34	2	3T3	Mouse	5745	6628	1	0.854603
9CL_Mix_Bc34_Bc03	89567	81080	90.52	76957	85.92	13355	14.91	71305	46528	0.796108	9CL_Mix	Bc34_Bc03	9CL_Mix_Bc34_Bc03	34	3	3T3	Mouse	5651	6408	1	0.84477
9CL_Mix_Bc34_Bc04	197982	182944	92.4	174246	88.01	33796	17.07	157263	100148	0.79433	9CL_Mix	Bc34_Bc04	9CL_Mix_Bc34_Bc04	34	4	K562	Human	7785	7785	1	0.883015
9CL_Mix_Bc34_Bc05	96193	91288	94.9	86892	90.33	16508	17.16	80459	49642	0.836433	9CL_Mix	Bc34_Bc05	9CL_Mix_Bc34_Bc05	34	5	H9	Human	6181	6181	1	0.841131
9CL_Mix_Bc34_Bc06	6084	5807	95.44	5478	90.03	963	15.82	4937	3450	0.811473	9CL_Mix	Bc34_Bc06	9CL_Mix_Bc34_Bc06	34	6	none	none	779	779	0	0.856275
9CL_Mix_Bc34_Bc07	61964	56642	91.41	53881	86.95	10366	16.72	47675	29940	0.769398	9CL_Mix	Bc34_Bc07	9CL_Mix_Bc34_Bc07	34	7	3T3	Mouse	4367	4729	1	0.874126
9CL_Mix_Bc34_Bc08	67302	59479	88.37	56480	83.92	10030	14.9	49781	31004	0.739666	9CL_Mix	Bc34_Bc08	9CL_Mix_Bc34_Bc08	34	8	3T3	Mouse	4774	5349	1	0.867945
9CL_Mix_Bc34_Bc09	51218	48304	94.31	46109	90.02	9058	17.68	41339	26226	0.807119	9CL_Mix	Bc34_Bc09	9CL_Mix_Bc34_Bc09	34	9	H9	Human	4946	4946	1	0.886402
9CL_Mix_Bc34_Bc10	92044	81485	88.52	77923	84.65	16896	18.35	60443	37727	0.656675	9CL_Mix	Bc34_Bc10	9CL_Mix_Bc34_Bc10	34	10	293T	Human	6284	6284	1	0.874479
9CL_Mix_Bc34_Bc11	78592	73816	93.92	70153	89.26	12967	16.49	67101	44996	0.853789	9CL_Mix	Bc34_Bc11	9CL_Mix_Bc34_Bc11	34	11	H9	Human	5635	5635	1	0.865135
9CL_Mix_Bc34_Bc12	138004	129915	94.13	123826	89.72	22765	16.49	115112	72419	0.834121	9CL_Mix	Bc34_Bc12	9CL_Mix_Bc34_Bc12	34	12	K562	Human	6611	6611	1	0.85425
9CL_Mix_Bc34_Bc13	116496	109915	94.35	104545	89.74	19589	16.81	98234	58392	0.843239	9CL_Mix	Bc34_Bc13	9CL_Mix_Bc34_Bc13	34	13	K562	Human	6441	6441	1	0.896721
9CL_Mix_Bc34_Bc14	48678	46080	94.66	43742	89.85	8118	16.67	40010	25067	0.821932	9CL_Mix	Bc34_Bc14	9CL_Mix_Bc34_Bc14	34	14	GM12878	Human	4210	4210	1	0.877155
9CL_Mix_Bc34_Bc15	76069	70019	92.04	66620	87.57	11655	15.32	59654	35628	0.784209	9CL_Mix	Bc34_Bc15	9CL_Mix_Bc34_Bc15	34	15	3T3	Mouse	5482	6174	1	0.856088
9CL_Mix_Bc34_Bc16	102460	96571	94.25	91791	89.58	17360	16.94	85573	52763	0.835184	9CL_Mix	Bc34_Bc16	9CL_Mix_Bc34_Bc16	34	16	H9	Human	6479	6479	1	0.890292
9CL_Mix_Bc34_Bc17	167488	158321	94.52	150773	90.02	27719	16.54	140458	78499	0.838615	9CL_Mix	Bc34_Bc17	9CL_Mix_Bc34_Bc17	34	17	K562	Human	7281	7281	1	0.892648
9CL_Mix_Bc34_Bc18	58502	54553	93.24	51923	88.75	10432	17.83	45849	28160	0.783717	9CL_Mix	Bc34_Bc18	9CL_Mix_Bc34_Bc18	34	18	H9	Human	4974	4974	1	0.875171
9CL_Mix_Bc34_Bc19	126787	114171	90.04	108900	85.89	21655	17.07	96985	57829	0.764944	9CL_Mix	Bc34_Bc19	9CL_Mix_Bc34_Bc19	34	19	K562	Human	6783	6783	1	0.855143
9CL_Mix_Bc34_Bc20	49829	45776	91.86	43440	87.17	7401	14.85	39863	24171	0.799996	9CL_Mix	Bc34_Bc20	9CL_Mix_Bc34_Bc20	34	20	3T3	Mouse	4139	4518	1	0.874471
9CL_Mix_Bc34_Bc21	38239	25276	66.1	23990	62.73	4841	12.65	17309	11102	0.452653	9CL_Mix	Bc34_Bc21	9CL_Mix_Bc34_Bc21	34	21	none	none	1918	2050	0	0.861359
9CL_Mix_Bc34_Bc22	31544	28453	90.2	27104	85.92	5767	18.28	21116	13677	0.669414	9CL_Mix	Bc34_Bc22	9CL_Mix_Bc34_Bc22	34	22	GM12878	Human	3168	3168	1	0.866045
9CL_Mix_Bc34_Bc23	52206	46496	89.06	44027	84.33	7603	14.56	40871	26509	0.782879	9CL_Mix	Bc34_Bc23	9CL_Mix_Bc34_Bc23	34	23	3T3	Mouse	4043	4436	1	0.842738
9CL_Mix_Bc34_Bc24	55383	51790	93.51	49343	89.09	9672	17.46	44453	26691	0.802647	9CL_Mix	Bc34_Bc24	9CL_Mix_Bc34_Bc24	34	24	GM12878	Human	4394	4394	1	0.896341
9CL_Mix_Bc34_Bc25	32735	29490	90.08	28061	85.72	5297	16.18	25066	16501	0.765725	9CL_Mix	Bc34_Bc25	9CL_Mix_Bc34_Bc25	34	25	3T3	Mouse	3147	3397	1	0.888283
9CL_Mix_Bc34_Bc26	52142	47418	90.94	45097	86.48	8343	16	37497	23176	0.719132	9CL_Mix	Bc34_Bc26	9CL_Mix_Bc34_Bc26	34	26	3T3	Mouse	4222	4642	1	0.873383
9CL_Mix_Bc34_Bc27	76670	72606	94.69	69087	90.1	12727	16.59	64996	38879	0.847737	9CL_Mix	Bc34_Bc27	9CL_Mix_Bc34_Bc27	34	27	H9	Human	5611	5611	1	0.877026
9CL_Mix_Bc34_Bc28	47736	43338	90.78	41177	86.25	7092	14.85	39140	23984	0.819926	9CL_Mix	Bc34_Bc28	9CL_Mix_Bc34_Bc28	34	28	3T3	Mouse	3717	4026	1	0.83834
9CL_Mix_Bc34_Bc29	153677	134018	87.2	127736	83.11	25259	16.43	116742	65358	0.759658	9CL_Mix	Bc34_Bc29	9CL_Mix_Bc34_Bc29	34	29	K562	Human	6323	6323	1	0.824732
9CL_Mix_Bc34_Bc30	49111	43551	88.67	41335	84.16	6807	13.86	38215	25442	0.778135	9CL_Mix	Bc34_Bc30	9CL_Mix_Bc34_Bc30	34	30	3T3	Mouse	4125	4531	1	0.831848
9CL_Mix_Bc34_Bc31	75604	72024	95.26	68657	90.81	13390	17.71	64062	38237	0.847336	9CL_Mix	Bc34_Bc31	9CL_Mix_Bc34_Bc31	34	31	H9	Human	5424	5424	1	0.879856
9CL_Mix_Bc34_Bc32	24516	15362	62.66	14581	59.47	2990	12.19	12198	7615	0.497553	9CL_Mix	Bc34_Bc32	9CL_Mix_Bc34_Bc32	34	32	none	none	1146	1178	0	0.840072
9CL_Mix_Bc35_Bc01	34641	32697	94.38	31215	90.1	5981	17.26	28557	22818	0.82437	9CL_Mix	Bc35_Bc01	9CL_Mix_Bc35_Bc01	35	1	H9	Human	4506	4506	1	0.813368
9CL_Mix_Bc35_Bc02	3612	3445	95.37	3286	90.97	571	15.8	2935	2504	0.812569	9CL_Mix	Bc35_Bc02	9CL_Mix_Bc35_Bc02	35	2	none	none	715	715	0	0.859722
9CL_Mix_Bc35_Bc03	38003	35886	94.42	34150	89.86	6413	16.87	31141	25234	0.819435	9CL_Mix	Bc35_Bc03	9CL_Mix_Bc35_Bc03	35	3	H9	Human	4770	4770	1	0.884539
9CL_Mix_Bc35_Bc04	56215	45281	80.54	43001	76.49	7996	14.22	34321	28787	0.610531	9CL_Mix	Bc35_Bc04	9CL_Mix_Bc35_Bc04	35	4	H9	Human	5216	5216	1	0.8988
9CL_Mix_Bc35_Bc05	46474	44095	94.88	42021	90.41	7625	16.4	39385	31125	0.847463	9CL_Mix	Bc35_Bc05	9CL_Mix_Bc35_Bc05	35	5	H9	Human	5188	5188	1	0.774752
9CL_Mix_Bc35_Bc06	19714	18605	94.37	17729	89.93	3191	16.18	15946	12041	0.808867	9CL_Mix	Bc35_Bc06	9CL_Mix_Bc35_Bc06	35	6	GM12878	Human	2561	2561	1	0.828315
9CL_Mix_Bc35_Bc07	69728	65636	94.13	62640	89.83	11782	16.89	58638	45769	0.840953	9CL_Mix	Bc35_Bc07	9CL_Mix_Bc35_Bc07	35	7	K562	Human	5688	5688	1	0.845226
9CL_Mix_Bc35_Bc08	76757	71117	92.65	67792	88.32	12586	16.39	62726	47575	0.817202	9CL_Mix	Bc35_Bc08	9CL_Mix_Bc35_Bc08	35	8	K562	Human	5776	5776	1	0.823047
9CL_Mix_Bc35_Bc09	15320	13886	90.63	13288	86.73	2395	15.63	12269	9793	0.800849	9CL_Mix	Bc35_Bc09	9CL_Mix_Bc35_Bc09	35	9	K562	Human	2481	2481	1	0.782178
9CL_Mix_Bc35_Bc10	13824	12897	93.29	12271	88.76	2086	15.08	10719	8754	0.775391	9CL_Mix	Bc35_Bc10	9CL_Mix_Bc35_Bc10	35	10	MEF	Mouse	2560	2671	1	0.854891
9CL_Mix_Bc35_Bc11	29988	28562	95.24	27220	90.76	5002	16.68	25217	20747	0.840903	9CL_Mix	Bc35_Bc11	9CL_Mix_Bc35_Bc11	35	11	H9	Human	4232	4232	1	0.803987
9CL_Mix_Bc35_Bc12	27031	25180	93.15	23960	88.63	4253	15.73	22233	18068	0.8225	9CL_Mix	Bc35_Bc12	9CL_Mix_Bc35_Bc12	35	12	HepG2	Human	4017	4017	1	0.789047
9CL_Mix_Bc35_Bc13	2788	2690	96.48	2540	91.1	399	14.31	2179	1935	0.781564	9CL_Mix	Bc35_Bc13	9CL_Mix_Bc35_Bc13	35	13	none	none	659	659	0	0.883295
9CL_Mix_Bc35_Bc14	38726	36735	94.85	35006	90.39	6373	16.45	32847	25955	0.84819	9CL_Mix	Bc35_Bc14	9CL_Mix_Bc35_Bc14	35	14	K562	Human	4525	4525	1	0.875986
9CL_Mix_Bc35_Bc15	2304	2211	95.96	2103	91.27	360	15.62	1881	1627	0.816406	9CL_Mix	Bc35_Bc15	9CL_Mix_Bc35_Bc15	35	15	none	none	484	484	0	0.874991
[truncated: 1,169 more rows]
