# Supplementary material for: High-throughput and high-sensitivity full-length single-cell RNA-seq analysis on third-generation sequencing platform
Source: Cell Discov. 2023 Jan 11;9:5. doi: 10.1038/s41421-022-00500-4 (PMC9834245; doi:10.1038/s41421-022-00500-4)
Supplement: Supplementary file 3 — Supplementary Table S2. Systematic evaluation of pseudogen expression [file 41421_2022_500_MOESM3_ESM.xlsx]

## Sheet: Information of all pseudogenes
Gene name	Gene stable ID	Gene description	Chromosome/scaffold name	Gene start (bp)	Gene end (bp)	Strand	Gene type	Expressed_pseudogene
PFN1P9	ENSG00000227205	profilin 1 pseudogene 9 [Source:HGNC Symbol;Acc:HGNC:42991]	1	119853316	119853748	1	processed_pseudogene	0
NOTCH2P1	ENSG00000226446	notch 2 pseudogene 1 [Source:HGNC Symbol;Acc:HGNC:44253]	1	119886304	119886927	1	processed_pseudogene	0
AC244669.2	ENSG00000274642	phosphodiesterase 4D interacting protein (PDE4DIP) pseudogene	1	120197085	120319680	1	unprocessed_pseudogene	1
AC244669.1	ENSG00000223804	Poly [ADP-ribose] polymerase 8 (PARP8) pseudogene	1	120267334	120341871	-1	transcribed_unprocessed_pseudogene	1
NBPF8	ENSG00000270231	NBPF member 8 [Source:HGNC Symbol;Acc:HGNC:31990]	1	120419850	120467739	1	transcribed_unprocessed_pseudogene	1
PFN1P2	ENSG00000270392	profilin 1 pseudogene 2 [Source:HGNC Symbol;Acc:HGNC:24298]	1	120432204	120434052	-1	transcribed_processed_pseudogene	1
AC241952.1	ENSG00000275131	phosphodiesterase 4D interacting protein (PDE4DIP) pseudogene	1	120489860	120701289	-1	transcribed_unprocessed_pseudogene	1
AC241377.4	ENSG00000285215	novel pseudogene, similar to phosphodiesterase 4D interacting protein PDE4DIP	1	120963645	120977585	1	transcribed_unprocessed_pseudogene	0
AC241377.2	ENSG00000275585	phosphodiesterase 4D interacting protein (PDE4DIP) pseudogene	1	120985692	121052167	-1	transcribed_unprocessed_pseudogene	0
AC241377.1	ENSG00000275296	ubiquitin-conjugating enzyme E2D 4 (putative) (UBE2D4) pseudogene	1	121058948	121059353	-1	processed_pseudogene	0
H2BP1	ENSG00000223345	H2B histone pseudogene 1 [Source:HGNC Symbol;Acc:HGNC:20560]	1	121108210	121117257	-1	transcribed_unprocessed_pseudogene	0
H3P4	ENSG00000213244	H3 histone pseudogene 4 [Source:HGNC Symbol;Acc:HGNC:43797]	1	121118195	121118610	-1	unprocessed_pseudogene	0
RPL22P6	ENSG00000268993	ribosomal protein L22 pseudogene 6 [Source:HGNC Symbol;Acc:HGNC:36473]	1	121142051	121142438	-1	processed_pseudogene	0
AC243994.1	ENSG00000275129	RAP1, GTP-GDP dissociation stimulator 1 (RAP1GDS1) pseudogene	1	121314947	121315055	-1	processed_pseudogene	0
MTIF2P1	ENSG00000233432	mitochondrial translational initiation factor 2 pseudogene 1 [Source:HGNC Symbol;Acc:HGNC:14861]	1	121502344	121503891	1	processed_pseudogene	0
EMBP1	ENSG00000231752	embigin pseudogene 1 [Source:HGNC Symbol;Acc:HGNC:38661]	1	121519112	121575702	1	transcribed_unprocessed_pseudogene	1
AC242852.1	ENSG00000276118	transmembrane protein 128 (TMEM128) pseudogene	1	143343180	143343275	1	unprocessed_pseudogene	0
AC242852.2	ENSG00000277095	otopetrin 1 (OTOP1) pseudogene	1	143354191	143386122	1	unprocessed_pseudogene	0
AC239859.5	ENSG00000277702	lymphocyte-specific protein 1 (LSP1) pseudogene	1	143419625	143420207	-1	unprocessed_pseudogene	1
AC239859.3	ENSG00000264145	dopamine receptor D5 (DRD5) pseudogene	1	143449571	143450245	-1	processed_pseudogene	0
AC239859.4	ENSG00000274927	lysine (K)-specific methyltransferase 2C (KMT2C) pseudogene	1	143461221	143498767	-1	unprocessed_pseudogene	0
NKAIN1P1	ENSG00000242943	NKAIN1 pseudogene 1 [Source:HGNC Symbol;Acc:HGNC:38593]	1	143487772	143488353	1	processed_pseudogene	0
AC239859.2	ENSG00000223495	kinase suppressor of ras 1 (KSR1) pseudogene	1	143498785	143499102	1	processed_pseudogene	0
AC239859.1	ENSG00000203825	phosphodiesterase 4D interacting protein (myomegalin) (PDE4DIP) pseudogene	1	143541768	143572834	1	unprocessed_pseudogene	0
NBPF17P	ENSG00000179571	NBPF member 17, pseudogene [Source:HGNC Symbol;Acc:HGNC:31997]	1	143595216	143635641	-1	unprocessed_pseudogene	0
PFN1P12	ENSG00000226028	profilin 1 pseudogene 12 [Source:HGNC Symbol;Acc:HGNC:42995]	1	143619994	143620527	1	processed_pseudogene	0
AC239800.1	ENSG00000223779	novel pseudogene, similar to phosphodiesterase 4D interacting protein PDE4DIP	1	143745249	143760669	1	unprocessed_pseudogene	0
FAM91A3P	ENSG00000242352	family with sequence similarity 91 member A3, pseudogene [Source:HGNC Symbol;Acc:HGNC:32273]	1	143766540	143769083	1	transcribed_processed_pseudogene	0
AC239800.3	ENSG00000270962	NHP2 non-histone chromosome protein 2-like 1 (S. cerevisiae) (NHP2L1) pseudogene	1	143784376	143784671	1	processed_pseudogene	0
AC239798.1	ENSG00000233430	phosphodiesterase 4D interacting protein (PDE4DIP) pseudogene	1	143811359	143825837	-1	unprocessed_pseudogene	0
AC239798.2	ENSG00000237503	ubiquitin-conjugating enzyme E2D 4 (putative) (UBE2D4) pseudogene	1	143846097	143846504	-1	processed_pseudogene	0
FCGR1CP	ENSG00000265531	Fc fragment of IgG receptor Ic, pseudogene [Source:HGNC Symbol;Acc:HGNC:3615]	1	143874793	143883575	1	unprocessed_pseudogene	0
H2BP2	ENSG00000234571	H2B histone pseudogene 2 [Source:HGNC Symbol;Acc:HGNC:20654]	1	143875171	143904650	-1	transcribed_unprocessed_pseudogene	1
RPL22P5	ENSG00000268074	ribosomal protein L22 pseudogene 5 [Source:HGNC Symbol;Acc:HGNC:37022]	1	143929994	143930382	-1	processed_pseudogene	0
SRGAP2D	ENSG00000270872	SLIT-ROBO Rho GTPase activating protein 2D (pseudogene) [Source:HGNC Symbol;Acc:HGNC:43932]	1	143975087	144068350	1	unprocessed_pseudogene	0
AC244015.1	ENSG00000275075	transmembrane protein 128 (TMEM128) pseudogene	1	144168752	144168850	1	processed_pseudogene	0
AC244015.2	ENSG00000275767	otopetrin 1 (OTOP1) pseudogene	1	144179777	144211729	1	unprocessed_pseudogene	0
DRD5P2	ENSG00000175658	dopamine receptor D5 pseudogene 2 [Source:HGNC Symbol;Acc:HGNC:3028]	1	144274892	144277993	-1	processed_pseudogene	0
AC245595.1	ENSG00000276756	lysine methyltransferase 2C pseudogene [Source:NCBI gene (formerly Entrezgene);Acc:101927429]	1	144276484	144305180	-1	transcribed_unprocessed_pseudogene	0
AC246785.4	ENSG00000271439	HIG1 hypoxia inducible domain family, member 1C (HIGD1C) pseudogene	1	144401069	144401355	-1	processed_pseudogene	0
AC246785.2	ENSG00000233586	novel pseudogene (FLJ39739)	1	144418678	144419190	1	processed_pseudogene	1
PFN1P6	ENSG00000227212	profilin 1 pseudogene 6 [Source:HGNC Symbol;Acc:HGNC:42988]	1	144442606	144443004	1	processed_pseudogene	1
AC246785.1	ENSG00000229002	novel pseudogene	1	144472535	144474790	-1	unprocessed_pseudogene	0
FP700107.1	ENSG00000278273	myeloid/lymphoid or mixed-lineage leukemia 3 (MLL3) pseudogene	1	144661200	144679513	1	unprocessed_pseudogene	0
FP700111.2	ENSG00000273825	otopetrin 1 (OTOP1) pseudogene	1	144754572	144786606	-1	unprocessed_pseudogene	0
FP700111.3	ENSG00000287607	transmembrane protein 128 (TMEM128) pseudogene	1	144797534	144797632	-1	processed_pseudogene	0
AC242498.1	ENSG00000271644	RAP1, GTP-GDP dissociation stimulator 1 (RAP1GDS1) pseudogene	1	144965025	144965135	1	processed_pseudogene	0
AC241585.3	ENSG00000283752	phosphodiesterase 4D interacting protein (PDE4DIP) pseudogene	1	145139986	145148375	1	unprocessed_pseudogene	0
LINC01145	ENSG00000272419	long intergenic non-protein coding RNA 1145 [Source:HGNC Symbol;Acc:HGNC:49462]	1	145164099	145216058	-1	transcribed_unprocessed_pseudogene	1
AC241585.1	ENSG00000223612	EGFR-coamplified and overexpressed protein (ECOP) pseudogene	1	145233001	145233519	1	processed_pseudogene	0
AC245014.2	ENSG00000271291	HIG1 hypoxia inducible domain family, member 1C (HIGD1C) pseudogene	1	145269604	145269890	-1	processed_pseudogene	0
PFN1P3	ENSG00000234367	profilin 1 pseudogene 3 [Source:HGNC Symbol;Acc:HGNC:42987]	1	145407772	145408173	1	processed_pseudogene	0
AC239860.2	ENSG00000278182	phosphodiesterase 4D interacting protein (PDE4DIP) pseudogene	1	145507444	145508607	1	unprocessed_pseudogene	0
AC239860.1	ENSG00000275064	phosphodiesterase 4D interacting protein (PDE4DIP) pseudogene	1	145509047	145520594	1	unprocessed_pseudogene	0
NBPF25P	ENSG00000272150	NBPF member 25, pseudogene [Source:HGNC Symbol;Acc:HGNC:45046]	1	145572345	145607858	-1	transcribed_unprocessed_pseudogene	1
GNRHR2	ENSG00000211451	gonadotropin releasing hormone receptor 2 (pseudogene) [Source:HGNC Symbol;Acc:HGNC:16341]	1	145919013	145925341	1	transcribed_unitary_pseudogene	1
NUDT4P2	ENSG00000271121	nudix hydrolase 4 pseudogene 2 [Source:HGNC Symbol;Acc:HGNC:18013]	1	146298170	146298715	1	processed_pseudogene	0
SEC22B4P	ENSG00000277406	SEC22 homolog B4, pseudogene [Source:HGNC Symbol;Acc:HGNC:53892]	1	146321214	146401647	-1	transcribed_unprocessed_pseudogene	1
AC245407.1	ENSG00000277655	neuroblastoma breakpoint family, member 6 (NBPF6) pseudogene	1	146459449	146461859	1	unprocessed_pseudogene	1
HYDIN2	ENSG00000276975	HYDIN axonemal central pair apparatus protein 2 (pseudogene) [Source:HGNC Symbol;Acc:HGNC:33129]	1	146472566	146914294	1	transcribed_unprocessed_pseudogene	1
PFN1P8	ENSG00000244371	profilin 1 pseudogene 8 [Source:HGNC Symbol;Acc:HGNC:42986]	1	146957117	146957659	-1	processed_pseudogene	0
NBPF13P	ENSG00000227242	NBPF member 13, pseudogene [Source:HGNC Symbol;Acc:HGNC:31995]	1	147019656	147056593	-1	unprocessed_pseudogene	0
AC244394.1	ENSG00000225603	insulin-like growth factor 2 mRNA binding protein 2 (IGF2BP2) pseudogene	1	147050817	147052481	1	processed_pseudogene	0
AC241584.1	ENSG00000230832	Sjogren syndrome antigen B (autoantigen La) (SSB) pseudogene	1	147082338	147083578	-1	processed_pseudogene	1
AC241584.2	ENSG00000283342	neuroblastoma breakpoint family, member 13, pseudogene	1	147099482	147124285	-1	unprocessed_pseudogene	0
PDIA3P1	ENSG00000180867	protein disulfide isomerase family A member 3 pseudogene 1 [Source:HGNC Symbol;Acc:HGNC:4607]	1	147172744	147179622	1	transcribed_processed_pseudogene	1
CCT8P1	ENSG00000226015	chaperonin containing TCP1 subunit 8 pseudogene 1 [Source:HGNC Symbol;Acc:HGNC:35144]	1	147203276	147204932	-1	processed_pseudogene	1
RPL7AP15	ENSG00000236806	ribosomal protein L7a pseudogene 15 [Source:HGNC Symbol;Acc:HGNC:36873]	1	147223554	147224348	1	processed_pseudogene	0
AC242426.1	ENSG00000213226	prostaglandin reductase 1 (PTGR1) pseudogene	1	147319110	147320224	1	processed_pseudogene	0
OR13Z1P	ENSG00000226653	olfactory receptor family 13 subfamily Z member 1 pseudogene [Source:HGNC Symbol;Acc:HGNC:31240]	1	147419053	147419900	1	unitary_pseudogene	0
OR13Z2P	ENSG00000272443	olfactory receptor family 13 subfamily Z member 2 pseudogene [Source:HGNC Symbol;Acc:HGNC:31241]	1	147445579	147446133	1	unprocessed_pseudogene	0
OR13Z3P	ENSG00000272480	olfactory receptor family 13 subfamily Z member 3 pseudogene [Source:HGNC Symbol;Acc:HGNC:31242]	1	147482238	147482628	1	unprocessed_pseudogene	0
AC239801.1	ENSG00000223728	PRAME family member 17 (PRAMEF17) pseudogene	1	147840962	147842359	1	processed_pseudogene	0
PDZK1P1	ENSG00000215859	PDZ domain containing 1 pseudogene 1 [Source:HGNC Symbol;Acc:HGNC:31974]	1	147993862	148014956	-1	transcribed_unprocessed_pseudogene	1
PDE4DIPP1	ENSG00000229828	phosphodiesterase 4D interacting protein pseudogene 1 [Source:HGNC Symbol;Acc:HGNC:50867]	1	148080598	148093883	1	unprocessed_pseudogene	0
PFN1P4	ENSG00000225080	profilin 1 pseudogene 4 [Source:HGNC Symbol;Acc:HGNC:42992]	1	148129497	148129898	1	processed_pseudogene	0
ABHD17AP1	ENSG00000198658	ABHD17A pseudogene 1 [Source:HGNC Symbol;Acc:HGNC:28394]	1	148146395	148149566	1	unprocessed_pseudogene	0
AC239809.1	ENSG00000224335	neuroblastoma breakpoint family, member 4 (NBPF4) pseudogene	1	148234273	148234489	1	unprocessed_pseudogene	0
AC239809.2	ENSG00000227700	novel pseudogene	1	148246169	148246685	1	processed_pseudogene	0
AC245100.3	ENSG00000228626	novel pseudogene	1	148288001	148288951	-1	unprocessed_pseudogene	0
AC245100.5	ENSG00000235988	novel pseudogene	1	148317683	148318013	-1	processed_pseudogene	0
AC245100.4	ENSG00000231551	phosphodiesterase 4D interacting protein (PDE4DIP) pseudogene	1	148402516	148432545	1	transcribed_unprocessed_pseudogene	1
AC245100.2	ENSG00000225871	family with sequence similarity 91, member A1 (FAM91A1) pseudogene	1	148435105	148436926	1	processed_pseudogene	0
AC245100.8	ENSG00000285062	poly(ADP-ribose) polymerase family member 8 (PARP8) pseudogene	1	148458643	148459689	-1	transcribed_unprocessed_pseudogene	0
SEC22B3P	ENSG00000275140	SEC22 homolog B3, pseudogene [Source:HGNC Symbol;Acc:HGNC:53891]	1	148772640	148784594	-1	unprocessed_pseudogene	0
AC245389.1	ENSG00000271546	CKLF-like MARVEL transmembrane domain containing 6 (CMTM6) pseudogene	1	148795797	148796325	1	processed_pseudogene	0
AC239804.2	ENSG00000274019	Neuroblastoma breakpoint family (NBPF) pseudogene	1	149111304	149121866	-1	unprocessed_pseudogene	1
AC245297.1	ENSG00000215861	phosphodiesterase 4D interacting protein (myomegalin) (PDE4DIP) pseudogene	1	149197992	149321732	-1	transcribed_unprocessed_pseudogene	1
SEC22B2P	ENSG00000274423	SEC22 homolog B2, pseudogene [Source:HGNC Symbol;Acc:HGNC:53890]	1	149345661	149357612	1	unprocessed_pseudogene	0
LINC00869	ENSG00000277147	long intergenic non-protein coding RNA 869 [Source:HGNC Symbol;Acc:HGNC:29050]	1	149606334	149705716	1	transcribed_unprocessed_pseudogene	1
AC242842.2	ENSG00000284964	poly(ADP-ribose) polymerase family member 8 (PARP8) pseudogene	1	149607467	149608516	1	transcribed_unprocessed_pseudogene	0
FAM91A2P	ENSG00000284842	family with sequence similarity 91 member A2, pseudogene [Source:HGNC Symbol;Acc:HGNC:51523]	1	149675205	149677740	1	transcribed_processed_pseudogene	0
AC243772.3	ENSG00000234232	phosphodiesterase 4D interacting protein (PDE4DIP) pseudogene	1	149676851	149747818	-1	transcribed_unprocessed_pseudogene	1
AC243772.1	ENSG00000226500	ubiquitin-conjugating enzyme E2D 1 (UBC4/5 homolog, yeast) (UBE2D1) pseudogene	1	149754301	149754710	-1	processed_pseudogene	0
H2BC19P	ENSG00000220323	H2B clustered histone 19, pseudogene [Source:HGNC Symbol;Acc:HGNC:20517]	1	149842875	149846486	1	transcribed_unprocessed_pseudogene	1
H2BC20P	ENSG00000261716	H2B clustered histone 20, pseudogene [Source:HGNC Symbol;Acc:HGNC:20516]	1	149844498	149850937	-1	transcribed_unprocessed_pseudogene	1
AC244033.1	ENSG00000223945	ribosomal protein L6 (RPL6) pseudogene	1	150053864	150055034	1	processed_pseudogene	0
AL356292.1	ENSG00000236713	pseudogene similar to part of short coiled-coil protein (SCOC)	1	150780272	150780644	1	processed_pseudogene	0
UBE2D3P3	ENSG00000224690	ubiquitin conjugating enzyme E2 D3 pseudogene 3 [Source:HGNC Symbol;Acc:HGNC:39011]	1	150800473	150801031	1	processed_pseudogene	0
RPS27AP6	ENSG00000224800	ribosomal protein S27a pseudogene 6 [Source:HGNC Symbol;Acc:HGNC:36236]	1	150881236	150881683	-1	processed_pseudogene	0
CYCSP51	ENSG00000229357	CYCS pseudogene 51 [Source:HGNC Symbol;Acc:HGNC:24383]	1	150903896	150904213	1	processed_pseudogene	0
RPS29P29	ENSG00000233717	ribosomal protein S29 pseudogene 29 [Source:HGNC Symbol;Acc:HGNC:52362]	1	151111912	151112728	-1	processed_pseudogene	0
AL365436.1	ENSG00000223861	ribosomal protein S10 (RPS10) pseudogene	1	151557446	151557940	1	processed_pseudogene	0
AL589765.3	ENSG00000236940	ribosomal protein S11 (RPS11) pseudogene	1	151757659	151758442	1	processed_pseudogene	1
KRT8P28	ENSG00000223810	keratin 8 pseudogene 28 [Source:HGNC Symbol;Acc:HGNC:33380]	1	151949523	151950912	-1	processed_pseudogene	0
NBPF18P	ENSG00000240667	NBPF member 18, pseudogene [Source:HGNC Symbol;Acc:HGNC:31998]	1	152018662	152022508	1	unprocessed_pseudogene	0
SPTLC1P4	ENSG00000232678	serine palmitoyltransferase long chain base subunit 1 pseudogene 4 [Source:HGNC Symbol;Acc:HGNC:39671]	1	152077952	152078211	1	processed_pseudogene	0
AL591893.1	ENSG00000285818	putative UPF0607 protein ENSP00000383783 [Source:NCBI gene (formerly Entrezgene);Acc:100131107]	1	152079557	152080903	-1	unprocessed_pseudogene	0
PUDPP2	ENSG00000233792	pseudouridine 5'-phosphatase pseudogene 2 [Source:HGNC Symbol;Acc:HGNC:20195]	1	152124016	152196699	-1	transcribed_processed_pseudogene	0
HMGN3P1	ENSG00000183586	high mobility group nucleosomal binding domain 3 pseudogene 1 [Source:HGNC Symbol;Acc:HGNC:39206]	1	152399577	152399769	1	processed_pseudogene	0
LCEP4	ENSG00000226947	late cornified envelope pseudogene 4 [Source:HGNC Symbol;Acc:HGNC:31808]	1	152644393	152644717	-1	unprocessed_pseudogene	0
LCEP3	ENSG00000285753	late cornified envelope pseudogene 3 [Source:HGNC Symbol;Acc:HGNC:31809]	1	152656332	152656501	1	unprocessed_pseudogene	0
LCEP2	ENSG00000229713	late cornified envelope pseudogene 2 [Source:HGNC Symbol;Acc:HGNC:31807]	1	152737518	152737868	1	unprocessed_pseudogene	0
LCEP1	ENSG00000233819	late cornified envelope pseudogene 1 [Source:HGNC Symbol;Acc:HGNC:31806]	1	152744299	152744606	1	unprocessed_pseudogene	0
AL356867.1	ENSG00000234262	small proline-rich protein 3 (SPRR3) pseudogene	1	153023962	153024260	1	unprocessed_pseudogene	0
SPRR2C	ENSG00000229035	small proline rich protein 2C (pseudogene) [Source:HGNC Symbol;Acc:HGNC:11263]	1	153140491	153140709	-1	unprocessed_pseudogene	0
AL161636.2	ENSG00000230779	ribosomal protein, large, P0 (RPLP0) pseudogene	1	153225080	153226006	1	processed_pseudogene	0
LAPTM4BP1	ENSG00000237008	lysosomal protein transmembrane 4 beta pseudogene 1 [Source:HGNC Symbol;Acc:HGNC:51934]	1	153379821	153380799	-1	processed_pseudogene	0
S100A15A	ENSG00000224784	S100 calcium binding protein A15A (pseudogene) [Source:HGNC Symbol;Acc:HGNC:53871]	1	153396591	153396771	-1	processed_pseudogene	0
S100A7P1	ENSG00000203781	S100 calcium binding protein A7 pseudogene 1 [Source:HGNC Symbol;Acc:HGNC:21654]	1	153427020	153428401	-1	unprocessed_pseudogene	0
GEMIN2P1	ENSG00000235015	gem nuclear organelle associated protein 2 pseudogene 1 [Source:HGNC Symbol;Acc:HGNC:49561]	1	153717303	153718347	-1	processed_pseudogene	0
AL513523.2	ENSG00000231827	immunoglobulin superfamily, DCC subclass, member 3 (IGDCC3) pseudogene	1	153793947	153802091	1	transcribed_unprocessed_pseudogene	0
AL513523.1	ENSG00000223599	adipose differentiation-related protein (ADFP) pseudogene	1	153852106	153853414	-1	processed_pseudogene	1
AL831737.1	ENSG00000236327	ribosomal protein L30 (RPL30) pseudogene	1	153890595	153890865	1	processed_pseudogene	0
AL358472.1	ENSG00000231416	ribosomal protein L34 (RPL34) pseudogene	1	153995632	153995960	1	processed_pseudogene	0
RPS7P2	ENSG00000231837	ribosomal protein S7 pseudogene 2 [Source:HGNC Symbol;Acc:HGNC:36079]	1	154078866	154079963	1	processed_pseudogene	0
AL354980.2	ENSG00000278694	aquaporin 10 (AQP10) pseudogene	1	154312462	154313084	1	unprocessed_pseudogene	0
AL162591.1	ENSG00000237920	mitochondrial ribosomal protein S33 (MRPS33) pseudogene	1	154376966	154379273	-1	unprocessed_pseudogene	0
RPSAP17	ENSG00000226855	ribosomal protein SA pseudogene 17 [Source:HGNC Symbol;Acc:HGNC:35707]	1	154378207	154379089	-1	processed_pseudogene	0
PSMD8P1	ENSG00000228264	proteasome 26S subunit, non-ATPase, 8 pseudogene 1 [Source:HGNC Symbol;Acc:HGNC:34013]	1	154414369	154415137	-1	processed_pseudogene	0
HMGN2P18	ENSG00000223452	high mobility group nucleosomal binding domain 2 pseudogene 18 [Source:HGNC Symbol;Acc:HGNC:39382]	1	155148544	155148813	1	processed_pseudogene	0
GBAP1	ENSG00000160766	glucosylceramidase beta pseudogene 1 [Source:HGNC Symbol;Acc:HGNC:4178]	1	155213821	155227422	-1	transcribed_unprocessed_pseudogene	1
MTX1P1	ENSG00000236675	metaxin 1 pseudogene 1 [Source:HGNC Symbol;Acc:HGNC:7505]	1	155230975	155234325	1	unprocessed_pseudogene	0
POU5F1P4	ENSG00000237872	POU class 5 homeobox 1 pseudogene 4 [Source:HGNC Symbol;Acc:HGNC:33310]	1	155433178	155434262	1	processed_pseudogene	0
AL353807.4	ENSG00000271267	ATP synthase, H+ transporting, mitochondrial Fo complex, subunit F2 (ATP5J2) pseudogene	1	155566050	155566306	-1	processed_pseudogene	0
DAP3P1	ENSG00000225082	death associated protein 3 pseudogene 1 [Source:HGNC Symbol;Acc:HGNC:17624]	1	155586644	155602197	1	unprocessed_pseudogene	1
AL353807.1	ENSG00000223503	claudin 6 (CLDN6) pseudogene	1	155590601	155591262	-1	processed_pseudogene	0
AL353807.3	ENSG00000246203	novel pseudogene	1	155614726	155660245	-1	unprocessed_pseudogene	0
MSTO2P	ENSG00000203761	misato family member 2, pseudogene [Source:HGNC Symbol;Acc:HGNC:26329]	1	155745829	155750137	1	unprocessed_pseudogene	0
AL139128.1	ENSG00000234937	proteasome (prosome, macropain) 26S subunit, non-ATPase, 7 (Mov34 homolog) (PSMD7) pseudogene	1	155845367	155846624	1	processed_pseudogene	0
SMU1P1	ENSG00000237842	SMU1 pseudogene 1 [Source:HGNC Symbol;Acc:HGNC:54527]	1	157059232	157060762	-1	processed_pseudogene	0
KRT8P45	ENSG00000224520	keratin 8 pseudogene 45 [Source:HGNC Symbol;Acc:HGNC:39879]	1	157073257	157074703	1	processed_pseudogene	0
CYCSP52	ENSG00000235700	CYCS pseudogene 52 [Source:HGNC Symbol;Acc:HGNC:24393]	1	157128362	157128671	1	processed_pseudogene	0
AL357143.1	ENSG00000229961	novel SLAM family member pseudogene	1	157171116	157191963	1	transcribed_unprocessed_pseudogene	0
AL357143.2	ENSG00000284592	novel SLAM family member pseudogene	1	157204779	157205040	-1	unprocessed_pseudogene	0
AL138900.2	ENSG00000286073	SLAM family member 5-like pseudogene	1	157287267	157310655	-1	unprocessed_pseudogene	0
AL732406.1	ENSG00000286151	SLAM family member 5-like pseudogene	1	157400927	157417259	1	unprocessed_pseudogene	0
AL353899.1	ENSG00000286005	SLAM family member 5-like pseudogene	1	157437484	157437754	1	unprocessed_pseudogene	0
AL135929.2	ENSG00000236731	pseudogene similar to part of Fc receptor-like protein	1	157629939	157630728	-1	unprocessed_pseudogene	0
AL135929.1	ENSG00000233712	pseudogene similar to part of Fc receptor-like protein	1	157636300	157640301	-1	unprocessed_pseudogene	0
AL356276.2	ENSG00000231700	pseudogene similar to part of SON DNA binding protein (SON)	1	157709086	157709643	1	processed_pseudogene	0
VDAC1P9	ENSG00000232366	voltage dependent anion channel 1 pseudogene 9 [Source:HGNC Symbol;Acc:HGNC:37484]	1	157724180	157725020	-1	processed_pseudogene	0
MRPS21P2	ENSG00000227425	mitochondrial ribosomal protein S21 pseudogene 2 [Source:HGNC Symbol;Acc:HGNC:29749]	1	157861197	157861460	1	processed_pseudogene	0
AL139010.1	ENSG00000236957	pseudogene similar to part of a immunoglobulin receptor-like protein	1	157925065	157949071	1	transcribed_unprocessed_pseudogene	0
ELL2P1	ENSG00000227295	elongation factor for RNA polymerase II 2 pseudogene 1 [Source:HGNC Symbol;Acc:HGNC:39343]	1	158175850	158177755	-1	processed_pseudogene	0
AL138899.2	ENSG00000229914	ribosomal protein S10 (RPS10) pseudogene	1	158195633	158196131	-1	processed_pseudogene	0
HMGN1P5	ENSG00000230942	high mobility group nucleosome binding domain 1 pseudogene 5 [Source:HGNC Symbol;Acc:HGNC:39348]	1	158266753	158267320	-1	processed_pseudogene	0
OR10T1P	ENSG00000203758	olfactory receptor family 10 subfamily T member 1 pseudogene [Source:HGNC Symbol;Acc:HGNC:14812]	1	158445068	158446014	-1	unprocessed_pseudogene	0
EI24P2	ENSG00000236257	EI24 pseudogene 2 [Source:HGNC Symbol;Acc:HGNC:44587]	1	158454198	158455273	1	processed_pseudogene	0
OR10R3P	ENSG00000198703	olfactory receptor family 10 subfamily R member 3 pseudogene [Source:HGNC Symbol;Acc:HGNC:14829]	1	158491219	158492160	1	unprocessed_pseudogene	0
OR10R1P	ENSG00000227445	olfactory receptor family 10 subfamily R member 1 pseudogene [Source:HGNC Symbol;Acc:HGNC:14813]	1	158514785	158515925	1	unprocessed_pseudogene	0
AL365440.1	ENSG00000231434	heat shock 90kDa protein 1, alpha (HSPCA) pseudogene	1	158523672	158525838	1	processed_pseudogene	0
OR6K1P	ENSG00000231237	olfactory receptor family 6 subfamily K member 1 pseudogene [Source:HGNC Symbol;Acc:HGNC:15028]	1	158694539	158695509	-1	unprocessed_pseudogene	0
OR6K4P	ENSG00000180437	olfactory receptor family 6 subfamily K member 4 pseudogene [Source:HGNC Symbol;Acc:HGNC:15031]	1	158724113	158725067	-1	unprocessed_pseudogene	0
OR6K5P	ENSG00000226949	olfactory receptor family 6 subfamily K member 5 pseudogene [Source:HGNC Symbol;Acc:HGNC:15032]	1	158742146	158743415	-1	unprocessed_pseudogene	0
OR2AQ1P	ENSG00000229724	olfactory receptor family 2 subfamily AQ member 1 pseudogene [Source:HGNC Symbol;Acc:HGNC:15003]	1	158796014	158796213	1	unprocessed_pseudogene	0
OR10AA1P	ENSG00000180409	olfactory receptor family 10 subfamily AA member 1 pseudogene [Source:HGNC Symbol;Acc:HGNC:14989]	1	158808399	158809335	-1	unprocessed_pseudogene	0
PYHIN5P	ENSG00000229849	pyrin and HIN domain family member 5, pseudogene [Source:HGNC Symbol;Acc:HGNC:51820]	1	158878746	158883500	1	unprocessed_pseudogene	0
RAD1P2	ENSG00000233473	RAD1 pseudogene 2 [Source:HGNC Symbol;Acc:HGNC:49480]	1	159081133	159081795	-1	processed_pseudogene	0
MPTX1	ENSG00000215846	mucosal pentraxin 1 (pseudogene) [Source:HGNC Symbol;Acc:HGNC:48364]	1	159276503	159277111	1	processed_pseudogene	0
OR10J2P	ENSG00000248642	olfactory receptor family 10 subfamily J member 2 pseudogene [Source:HGNC Symbol;Acc:HGNC:14991]	1	159279041	159280001	-1	unprocessed_pseudogene	0
OR10J3	ENSG00000196266	olfactory receptor family 10 subfamily J member 3 [Source:HGNC Symbol;Acc:HGNC:14992]	1	159313670	159314659	-1	polymorphic_pseudogene	0
OR10J7P	ENSG00000248442	olfactory receptor family 10 subfamily J member 7 pseudogene [Source:HGNC Symbol;Acc:HGNC:19637]	1	159351093	159352026	1	unitary_pseudogene	0
OR10J8P	ENSG00000251686	olfactory receptor family 10 subfamily J member 8 pseudogene [Source:HGNC Symbol;Acc:HGNC:19638]	1	159366161	159367089	1	unprocessed_pseudogene	0
OR10J9P	ENSG00000249197	olfactory receptor family 10 subfamily J member 9 pseudogene [Source:HGNC Symbol;Acc:HGNC:19639]	1	159405423	159406409	-1	unprocessed_pseudogene	0
OR10J4	ENSG00000249730	olfactory receptor family 10 subfamily J member 4 (gene/pseudogene) [Source:HGNC Symbol;Acc:HGNC:15408]	1	159432204	159433138	1	polymorphic_pseudogene	0
AL606752.1	ENSG00000231100	amyloid P component, serum (APCS) pseudogene	1	159557368	159558200	1	unprocessed_pseudogene	0
OR10AE1P	ENSG00000271890	olfactory receptor family 10 subfamily AE member 1 pseudogene [Source:HGNC Symbol;Acc:HGNC:14990]	1	159581620	159582648	-1	unprocessed_pseudogene	0
OR10J6P	ENSG00000158731	olfactory receptor family 10 subfamily J member 6 pseudogene [Source:HGNC Symbol;Acc:HGNC:14994]	1	159598298	159599227	1	unprocessed_pseudogene	0
AL445528.2	ENSG00000276632	elastin microfibril interfacer 2 (EMILIN2) pseudogene	1	159649151	159649620	1	processed_pseudogene	0
CRPP1	ENSG00000223603	C-reactive protein pseudogene 1 [Source:HGNC Symbol;Acc:HGNC:2368]	1	159704983	159705607	-1	unprocessed_pseudogene	0
AL445528.1	ENSG00000235226	ribosomal protein L27 (RPL27) pseudogene	1	159759170	159759589	1	processed_pseudogene	0
AL513485.1	ENSG00000273933	Fc receptor-like 6 (FCRL6) pseudogene	1	159972548	159974064	-1	unprocessed_pseudogene	0
AL513302.1	ENSG00000237409	ribosomal protein L27a (RPL27A) pseudogene	1	160020300	160020727	1	processed_pseudogene	0
RPSAP18	ENSG00000224261	ribosomal protein SA pseudogene 18 [Source:HGNC Symbol;Acc:HGNC:36106]	1	160266340	160267225	-1	processed_pseudogene	0
SUMO1P3	ENSG00000235082	SUMO1 pseudogene 3 [Source:HGNC Symbol;Acc:HGNC:33150]	1	160317403	160317706	1	processed_pseudogene	0
SETP9	ENSG00000235101	SET pseudogene 9 [Source:HGNC Symbol;Acc:HGNC:42928]	1	160670148	160670979	1	transcribed_processed_pseudogene	0
AL121985.3	ENSG00000275801	SLAM family member 9 (SLAMF9) pseudogene	1	160775954	160776608	-1	unprocessed_pseudogene	0
AL121985.2	ENSG00000274562	SLAM family member 9 (SLAMF9) pseudogene	1	160776975	160780140	-1	unprocessed_pseudogene	0
PPIAP37	ENSG00000226003	peptidylprolyl isomerase A pseudogene 37 [Source:HGNC Symbol;Acc:HGNC:53661]	1	160848010	160848502	1	processed_pseudogene	0
AL354714.2	ENSG00000213080	spermine synthase (SMS) pseudogene	1	160894980	160896076	1	processed_pseudogene	0
AL354714.4	ENSG00000233691	pseudogene similar to part of DEAD (Asp-Glu-Ala-Asp) box polypeptide 56 (DDX56)	1	160935537	160936126	1	processed_pseudogene	0
AL591806.1	ENSG00000232879	glutaredoxin 5 (GLRX5) pseudogene	1	161034834	161035006	1	processed_pseudogene	0
RRM2P2	ENSG00000236484	ribonucleotide reductase M2 polypeptide pseudogene 2 [Source:HGNC Symbol;Acc:HGNC:10454]	1	161378707	161379358	-1	processed_pseudogene	0
AL592295.1	ENSG00000215840	ribosomal protein S2 (RPS2) pseudogene	1	161406068	161407082	1	processed_pseudogene	0
AL592295.2	ENSG00000277882	COMM domain containing 6 (COMMD6) pseudogene	1	161411597	161411802	-1	processed_pseudogene	0
RPS23P10	ENSG00000224203	ribosomal protein S23 pseudogene 10 [Source:HGNC Symbol;Acc:HGNC:48342]	1	161536571	161538158	-1	unprocessed_pseudogene	0
FCGR2C	ENSG00000244682	Fc fragment of IgG receptor IIc (gene/pseudogene) [Source:HGNC Symbol;Acc:HGNC:15626]	1	161581339	161605662	1	polymorphic_pseudogene	1
HSPA7	ENSG00000225217	heat shock protein family A (Hsp70) member 7 (pseudogene) [Source:HGNC Symbol;Acc:HGNC:5240]	1	161606291	161608217	1	unprocessed_pseudogene	0
RPS23P9	ENSG00000231586	ribosomal protein S23 pseudogene 9 [Source:HGNC Symbol;Acc:HGNC:48341]	1	161617992	161619585	-1	unprocessed_pseudogene	0
RPL31P11	ENSG00000213075	ribosomal protein L31 pseudogene 11 [Source:HGNC Symbol;Acc:HGNC:35849]	1	161683695	161685252	-1	transcribed_processed_pseudogene	0
AL391825.1	ENSG00000229808	proteasome (prosome, macropain) activator subunit 3 (PA28 gamma; Ki) pseudogene	1	161890833	161892196	1	transcribed_processed_pseudogene	1
SLAMF6P1	ENSG00000227243	SLAM family member 6 pseudogene 1 [Source:HGNC Symbol;Acc:HGNC:32012]	1	162445549	162446566	1	unprocessed_pseudogene	0
UQCRBP2	ENSG00000227941	ubiquinol-cytochrome c reductase binding protein pseudogene 2 [Source:HGNC Symbol;Acc:HGNC:12584]	1	162541332	162541628	-1	processed_pseudogene	0
AL392003.2	ENSG00000230739	hydroxysteroid (17-beta) dehydrogenase 7 (HSD17B7) pseudogene	1	162824795	162849467	1	unprocessed_pseudogene	0
AL392003.1	ENSG00000227667	cytochrome c oxidase subunit VIIb (COX7B) pseudogene	1	162979551	162979793	-1	processed_pseudogene	0
AL451063.1	ENSG00000225755	tRNA nucleotidyl transferase, CCA-adding, 1 (TRNT1) pseudogene	1	163237214	163239197	1	processed_pseudogene	0
AL603841.1	ENSG00000225122	eukaryotic translation initiation factor 3, subunit 1 alpha, 35 kDa (EIF3S1) pseudogene	1	163422405	163423164	-1	unprocessed_pseudogene	0
AL355862.1	ENSG00000228289	pseudogene similar to the likely ortholog of mouse gene rich cluster, C10 (GRCC10)	1	163769339	163769691	-1	processed_pseudogene	0
NMNAT1P2	ENSG00000225719	NMNAT1 pseudogene 2 [Source:HGNC Symbol;Acc:HGNC:49164]	1	164343005	164343864	1	processed_pseudogene	0
HMGB3P6	ENSG00000213070	high mobility group box 3 pseudogene 6 [Source:HGNC Symbol;Acc:HGNC:39283]	1	164356767	164357364	1	processed_pseudogene	0
AL390119.1	ENSG00000225487	ribosomal protein L35a (RPL35A) pseudogene	1	164921318	164921629	-1	processed_pseudogene	0
PRELID1P7	ENSG00000230748	PRELID1 pseudogene 7 [Source:HGNC Symbol;Acc:HGNC:54772]	1	165497724	165498348	1	processed_pseudogene	0
AL356441.2	ENSG00000237783	ribosomal protein S2 (RPS2) pseudogene	1	165581613	165582476	1	processed_pseudogene	0
AL451074.4	ENSG00000230175	ribosomal protein S13 (RPS13) pseudogene	1	165671256	165671725	1	processed_pseudogene	1
AL451074.3	ENSG00000225272	ribosomal protein L21 (RPL21) pseudogene	1	165676310	165676781	1	processed_pseudogene	1
AL451074.2	ENSG00000215838	carbonic anhydrase XIV (CA14) pseudogene	1	165698750	165709968	1	transcribed_processed_pseudogene	1
AL451074.5	ENSG00000230659	ribosomal protein L26 (RPL26) pseudogene	1	165819353	165819787	1	processed_pseudogene	0
AL606495.1	ENSG00000271527	post-GPI attachment to proteins 2 (PGAP2) pseudogene	1	165941235	165941769	-1	processed_pseudogene	0
RPS3AP10	ENSG00000226292	RPS3A pseudogene 10 [Source:HGNC Symbol;Acc:HGNC:36036]	1	166022215	166023027	1	processed_pseudogene	0
AL596087.1	ENSG00000215835	Ewing sarcoma breakpoint region 1 (EWSR1) pseudogene	1	166275629	166277597	-1	processed_pseudogene	0
FMO7P	ENSG00000230231	flavin containing dimethylaniline monoxygenase 7, pseudogene [Source:HGNC Symbol;Acc:HGNC:32208]	1	166474745	166481565	1	unprocessed_pseudogene	0
FMO8P	ENSG00000238087	flavin containing dimethylaniline monoxygenase 8, pseudogene [Source:HGNC Symbol;Acc:HGNC:32209]	1	166566178	166580705	1	unprocessed_pseudogene	0
FMO9P	ENSG00000215834	flavin containing dimethylaniline monoxygenase 9, pseudogene [Source:HGNC Symbol;Acc:HGNC:32210]	1	166603916	166631400	1	transcribed_unprocessed_pseudogene	0
FMO10P	ENSG00000234984	flavin containing dimethylaniline monoxygenase 10, pseudogene [Source:HGNC Symbol;Acc:HGNC:32211]	1	166665885	166682196	1	unprocessed_pseudogene	0
RPL4P2	ENSG00000232341	ribosomal protein L4 pseudogene 2 [Source:HGNC Symbol;Acc:HGNC:36836]	1	166747379	166748660	1	processed_pseudogene	0
FMO11P	ENSG00000232148	flavin containing dimethylaniline monoxygenase 11, pseudogene [Source:HGNC Symbol;Acc:HGNC:32212]	1	166763334	166792767	1	unprocessed_pseudogene	0
CNN2P10	ENSG00000232223	calponin 2 pseudogene 10 [Source:HGNC Symbol;Acc:HGNC:39535]	1	166796266	166797183	1	processed_pseudogene	0
DUTP6	ENSG00000225171	deoxyuridine triphosphatase pseudogene 6 [Source:HGNC Symbol;Acc:HGNC:39519]	1	166868748	166869209	1	processed_pseudogene	1
AL451050.1	ENSG00000213068	ribosomal protein S17 (RPS17) pseudogene	1	167162423	167162837	-1	processed_pseudogene	0
AKR1D1P1	ENSG00000227776	aldo-keto reductase family 1 member D1 pseudogene 1 [Source:HGNC Symbol;Acc:HGNC:11288]	1	167519536	167520586	1	processed_pseudogene	0
AL031733.1	ENSG00000231029	ribosomal protein S18 (RPS18) pseudogene	1	167591392	167591846	1	processed_pseudogene	0
Z99943.2	ENSG00000250762	chromosome 14 open reading frame 24 (C14orf24) pseudogene	1	167819898	167820248	-1	unprocessed_pseudogene	0
GCSHP5	ENSG00000224837	glycine cleavage system protein H pseudogene 5 [Source:HGNC Symbol;Acc:HGNC:44195]	1	168055901	168056422	-1	processed_pseudogene	1
RPL34P1	ENSG00000237049	ribosomal protein L34 pseudogene 1 [Source:HGNC Symbol;Acc:HGNC:10341]	1	168210616	168210969	1	processed_pseudogene	0
AL021397.1	ENSG00000237131	NADH dehydrogenase (ubiquinone) 1 alpha subcomplex, 4, 9kDa (NDUFA4) pseudogene	1	168215405	168215652	1	processed_pseudogene	0
ANKRD36BP1	ENSG00000214262	ankyrin repeat domain 36B pseudogene 1 [Source:HGNC Symbol;Acc:HGNC:28169]	1	168245565	168247343	-1	transcribed_processed_pseudogene	1
AL022100.1	ENSG00000227722	dynactin 4 pseudogene	1	168317497	168376876	1	transcribed_processed_pseudogene	0
QRSL1P1	ENSG00000215833	QRSL1 pseudogene 1 [Source:HGNC Symbol;Acc:HGNC:43667]	1	168449672	168451211	-1	processed_pseudogene	0
AL031736.1	ENSG00000227777	ribosomal protein L7a (RPL7A) pseudogene	1	168542737	168543354	1	processed_pseudogene	0
AL031736.2	ENSG00000229757	ribosomal protein L7a (RPL7A) pseudogene	1	168578653	168579439	-1	processed_pseudogene	0
SUMO1P2	ENSG00000229612	SUMO1 pseudogene 2 [Source:HGNC Symbol;Acc:HGNC:33149]	1	168898136	168898439	1	processed_pseudogene	0
RPL29P7	ENSG00000213063	ribosomal protein L29 pseudogene 7 [Source:HGNC Symbol;Acc:HGNC:36859]	1	168938467	168938923	1	processed_pseudogene	0
AL021068.1	ENSG00000234604	ATP synthase 6 (MTATP6) pseudogene	1	169474060	169474159	-1	processed_pseudogene	1
AL031297.1	ENSG00000288139	small lysine-rich protein 1 (SMKR1) pseudogene	1	169915004	169915198	-1	processed_pseudogene	0
MRPS10P1	ENSG00000235378	mitochondrial ribosomal protein S10 pseudogene 1 [Source:HGNC Symbol;Acc:HGNC:29728]	1	169990067	169990196	1	processed_pseudogene	1
SIGLEC30P	ENSG00000224896	sialic acid binding Ig like lectin 30, pseudogene [Source:HGNC Symbol;Acc:HGNC:15623]	1	170115636	170116576	1	processed_pseudogene	0
ISCUP1	ENSG00000238051	iron-sulfur cluster assembly enzyme pseudogene 1 [Source:HGNC Symbol;Acc:HGNC:38021]	1	170211010	170211457	-1	processed_pseudogene	0
HAUS4P1	ENSG00000226967	HAUS augmin like complex subunit 4 pseudogene 1 [Source:HGNC Symbol;Acc:HGNC:43763]	1	170369223	170370367	-1	processed_pseudogene	0
BX284613.1	ENSG00000226552	novel pseudogene	1	171083565	171085205	1	processed_pseudogene	0
FMO6P	ENSG00000117507	flavin containing dimethylaniline monoxygenase 6, pseudogene [Source:HGNC Symbol;Acc:HGNC:24024]	1	171137740	171161568	1	transcribed_unitary_pseudogene	0
HMGB1P11	ENSG00000230547	high mobility group box 1 pseudogene 11 [Source:HGNC Symbol;Acc:HGNC:13316]	1	171270954	171271590	-1	processed_pseudogene	0
AL031274.1	ENSG00000285665	DNA topoisomerase I pseudogene 1	1	171339299	171339959	1	processed_pseudogene	0
SRP14P4	ENSG00000268062	signal recognition particle 14 pseudogene 4 [Source:HGNC Symbol;Acc:HGNC:53770]	1	171345105	171345307	-1	processed_pseudogene	0
GM2AP2	ENSG00000239428	GM2 ganglioside activator pseudogene 2 [Source:HGNC Symbol;Acc:HGNC:38002]	1	171392229	171392790	1	processed_pseudogene	0
CYCSP53	ENSG00000234333	CYCS pseudogene 53 [Source:HGNC Symbol;Acc:HGNC:24404]	1	171444699	171444963	-1	processed_pseudogene	0
PFN1P1	ENSG00000233328	profilin 1 pseudogene 1 [Source:HGNC Symbol;Acc:HGNC:42989]	1	171670517	171670939	-1	processed_pseudogene	0
RPL4P3	ENSG00000230364	ribosomal protein L4 pseudogene 3 [Source:HGNC Symbol;Acc:HGNC:35773]	1	171683128	171684438	-1	processed_pseudogene	0
Z98751.1	ENSG00000232261	solute carrier family 5 (sodium/glucose cotransporter) (SLC5A) pseudogene	1	171751543	171752025	-1	unprocessed_pseudogene	0
Z98751.3	ENSG00000271459	solute carrier family 5 (low affinity glucose cotransporter), member 4 (SLC5A4) pseudogene	1	171755803	171756323	-1	processed_pseudogene	0
Z98751.2	ENSG00000236741	RNA binding motif protein 3 (RBM3) pseudogene	1	171762074	171762524	1	processed_pseudogene	0
AL031864.1	ENSG00000213060	ribosomal protein S15 (RPS15) pseudogene	1	171803517	171803939	1	processed_pseudogene	0
AL031864.2	ENSG00000224600	ribosomal protein, large, P1 (RPLP1) pseudogene	1	171824610	171824959	-1	processed_pseudogene	0
SLC25A38P1	ENSG00000229785	solute carrier family 25 member 38 pseudogene 1 [Source:HGNC Symbol;Acc:HGNC:43858]	1	172748560	172749502	1	processed_pseudogene	0
AIMP1P2	ENSG00000227177	aminoacyl tRNA synthetase complex interacting multifunctional protein 1 pseudogene 2 [Source:HGNC Symbol;Acc:HGNC:43693]	1	172885947	172886258	-1	processed_pseudogene	0
GOT2P2	ENSG00000230849	glutamic-oxaloacetic transaminase 2 pseudogene 2 [Source:HGNC Symbol;Acc:HGNC:4435]	1	173141100	173142350	-1	processed_pseudogene	0
AL645568.3	ENSG00000232751	pseudogene similar to part of ribosomal protein L26 (RPL26)	1	173351689	173352004	1	processed_pseudogene	0
AL645568.2	ENSG00000231615	novel pseudogene	1	173362397	173363733	-1	processed_pseudogene	0
BX248409.1	ENSG00000225591	ribosomal protein S27 (metallopanstimulin 1) (RPS27) pseudogene	1	173741674	173741928	1	processed_pseudogene	0
RPL30P1	ENSG00000225713	ribosomal protein L30 pseudogene 1 [Source:HGNC Symbol;Acc:HGNC:36642]	1	174090136	174090474	-1	processed_pseudogene	0
AL022400.1	ENSG00000237317	forty-two-three domain containing 1 (FYTTD1) pseudogene	1	174367105	174368039	-1	processed_pseudogene	0
BANF1P4	ENSG00000223828	BANF1 pseudogene 4 [Source:HGNC Symbol;Acc:HGNC:43884]	1	174756850	174757119	-1	processed_pseudogene	0
NDUFAF4P4	ENSG00000231378	NADH:ubiquinone oxidoreductase complex assembly factor 4 pseudogene 4 [Source:HGNC Symbol;Acc:HGNC:44543]	1	174849667	174850168	-1	processed_pseudogene	0
Z99127.2	ENSG00000237249	transmembrane protein 56 (TMEM56) pseudogene	1	174892417	174893155	1	processed_pseudogene	1
Z99127.1	ENSG00000235869	ribosomal protein S26 (RPS26) pseudogene	1	174922107	174922440	-1	processed_pseudogene	0
ENTR1P2	ENSG00000181101	ENTR1 pseudogene 2 [Source:HGNC Symbol;Acc:HGNC:39164]	1	175044626	175045648	-1	processed_pseudogene	0
RPS29P4	ENSG00000233946	ribosomal protein S29 pseudogene 4 [Source:HGNC Symbol;Acc:HGNC:35908]	1	175297080	175297240	1	processed_pseudogene	0
RPS29P5	ENSG00000230777	ribosomal protein S29 pseudogene 5 [Source:HGNC Symbol;Acc:HGNC:35584]	1	175921975	175922145	1	processed_pseudogene	0
AL359265.2	ENSG00000232463	ribosomal protein L13 (RPL13) pseudogene	1	176231200	176231830	-1	processed_pseudogene	0
AL359265.1	ENSG00000227815	novel pseudogene	1	176272483	176273402	1	unprocessed_pseudogene	0
AL591043.1	ENSG00000231020	proteolipid protein 2 (colonic epithelium-enriched) (PLP2) pseudogene	1	176305672	176306095	-1	processed_pseudogene	0
MORF4L1P7	ENSG00000225904	mortality factor 4 like 1 pseudogene 7 [Source:HGNC Symbol;Acc:HGNC:39259]	1	176367699	176368401	-1	processed_pseudogene	0
PTP4A1P7	ENSG00000237514	PTP4A1 pseudogene 7 [Source:HGNC Symbol;Acc:HGNC:41934]	1	176616273	176616786	-1	processed_pseudogene	0
CRYZL2P	ENSG00000242193	crystallin zeta like 2, pseudogene [Source:HGNC Symbol;Acc:HGNC:52164]	1	178006136	178037950	-1	transcribed_unitary_pseudogene	1
AL359075.1	ENSG00000276563	ubiquitin-conjugating enzyme E2K (UBE2K) pseudogene	1	178017127	178017343	1	processed_pseudogene	0
AL160281.1	ENSG00000270575	H3 histone, family 3C (H3F3C) pseudogene	1	178194342	178194709	-1	processed_pseudogene	0
AL365357.1	ENSG00000213058	ribosomal protein S14 (RPS14) pseudogene	1	178411616	178411972	1	processed_pseudogene	0
PTPN2P1	ENSG00000228196	PTPN2 pseudogene 1 [Source:HGNC Symbol;Acc:HGNC:9653]	1	178746683	178747754	-1	processed_pseudogene	0
AL139132.1	ENSG00000232750	ribosomal protein S26 (RPS26) pseudogene	1	179035309	179035652	-1	processed_pseudogene	0
AL512326.5	ENSG00000234041	ubiquinol-cytochrome c reductase (6.4kD) subunit (UQCR) pseudogene	1	179137764	179137934	1	processed_pseudogene	0
SETP10	ENSG00000231905	SET pseudogene 10 [Source:HGNC Symbol;Acc:HGNC:42929]	1	179183734	179184547	1	processed_pseudogene	0
EIF4A1P11	ENSG00000231564	eukaryotic translation initiation factor 4A1 pseudogene 11 [Source:HGNC Symbol;Acc:HGNC:37932]	1	179201705	179201926	1	processed_pseudogene	0
AL512326.3	ENSG00000225711	UDP-Gal:betaGlcNAc beta 1,3-galactosyltransferase, polypeptide 3 (B3GALT3) pseudogene	1	179220938	179222125	1	processed_pseudogene	1
COX5BP8	ENSG00000223794	cytochrome c oxidase subunit 5B pseudogene 8 [Source:HGNC Symbol;Acc:HGNC:39083]	1	179255733	179256081	1	processed_pseudogene	0
AL512326.4	ENSG00000228191	ribosomal protein L39-like (RPL39L) pseudogene	1	179271116	179271266	-1	processed_pseudogene	0
MEF2AP1	ENSG00000224620	myocyte enhancer factor 2A pseudogene 1 [Source:HGNC Symbol;Acc:HGNC:6994]	1	179447578	179448440	-1	processed_pseudogene	0
HNRNPA1P54	ENSG00000236539	heterogeneous nuclear ribonucleoprotein A1 pseudogene 54 [Source:HGNC Symbol;Acc:HGNC:48784]	1	179447602	179457315	-1	processed_pseudogene	1
AL160286.1	ENSG00000227141	centaurin, gamma 2 (CENTG2) pseudogene	1	179586705	179589175	1	processed_pseudogene	0
RPSAP16	ENSG00000235145	ribosomal protein SA pseudogene 16 [Source:HGNC Symbol;Acc:HGNC:35478]	1	179968686	179969506	1	processed_pseudogene	0
AL590632.1	ENSG00000223450	ribosomal protein S24 (RPS24) pseudogene	1	180000438	180000808	-1	processed_pseudogene	0
VDAC1P4	ENSG00000235060	voltage dependent anion channel 1 pseudogene 4 [Source:HGNC Symbol;Acc:HGNC:12675]	1	180434800	180435936	1	processed_pseudogene	0
AL162431.2	ENSG00000251520	pseudogene similar to part of major histocompatibility complex, class I-related MR1	1	180964511	180965909	1	unprocessed_pseudogene	0
AL162431.3	ENSG00000270711	cell division cycle associated 8 (CDCA8) pseudogene	1	180970837	180971247	1	processed_pseudogene	0
YPEL5P1	ENSG00000232096	YPEL5 pseudogene 1 [Source:HGNC Symbol;Acc:HGNC:50555]	1	182182730	182183096	-1	processed_pseudogene	0
AL513480.1	ENSG00000228664	ribosomal protein L18 (RPL18) pseudogene	1	182328497	182329007	1	processed_pseudogene	0
EIF1P3	ENSG00000231684	eukaryotic translation initiation factor 1 pseudogene 3 [Source:HGNC Symbol;Acc:HGNC:49616]	1	182336001	182336334	1	processed_pseudogene	0
AL139344.1	ENSG00000270443	NOP10 ribonucleoprotein (NOP10) pseudogene	1	182433893	182434461	-1	processed_pseudogene	0
TEDDM2P	ENSG00000233537	transmembrane epididymal protein 2, pseudogene [Source:HGNC Symbol;Acc:HGNC:42447]	1	182441577	182442362	1	unitary_pseudogene	0
AL353778.1	ENSG00000271269	non-SMC element 4 homolog A (S. cerevisiae) (NSMCE4A) pseudogene	1	182733792	182734779	1	processed_pseudogene	0
HMGN1P4	ENSG00000224040	high mobility group nucleosome binding domain 1 pseudogene 4 [Source:HGNC Symbol;Acc:HGNC:39336]	1	182942115	182942404	-1	processed_pseudogene	0
AL450304.1	ENSG00000226570	natural cytotoxicity triggering receptor 1 (NCR1) pseudogene	1	182955390	182956148	-1	processed_pseudogene	0
KRT18P28	ENSG00000176855	keratin 18 pseudogene 28 [Source:HGNC Symbol;Acc:HGNC:33397]	1	182959074	182960405	-1	processed_pseudogene	0
RPS3AP8	ENSG00000233562	RPS3A pseudogene 8 [Source:HGNC Symbol;Acc:HGNC:35638]	1	183266602	183267285	1	processed_pseudogene	0
AL157899.1	ENSG00000270994	T, brachyury homolog (mouse) (T) pseudogene	1	183709305	183710240	-1	processed_pseudogene	0
AL078645.2	ENSG00000232036	novel pseudogene	1	184566511	184567835	1	processed_pseudogene	0
FTH1P25	ENSG00000232792	ferritin heavy chain 1 pseudogene 25 [Source:HGNC Symbol;Acc:HGNC:37643]	1	185071567	185072035	-1	processed_pseudogene	0
RPL22P24	ENSG00000231084	ribosomal protein L22 pseudogene 24 [Source:HGNC Symbol;Acc:HGNC:53758]	1	185171335	185171710	-1	processed_pseudogene	0
RPL5P5	ENSG00000213051	ribosomal protein L5 pseudogene 5 [Source:HGNC Symbol;Acc:HGNC:35564]	1	185226808	185227700	-1	processed_pseudogene	0
AL356273.1	ENSG00000233583	tyrosine aminotransferase (TAT) pseudogene	1	185262286	185264356	-1	processed_pseudogene	0
AL356273.2	ENSG00000238061	proteasome (prosome, macropain) 26S subunit, non-ATPase, 7 (Mov34 homolog) (PSMD7) pseudogene	1	185280844	185281816	1	processed_pseudogene	0
GS1-279B7.1	ENSG00000261024	microtubule associated protein 1 light chain 3 beta pseudogene [Source:NCBI gene (formerly Entrezgene);Acc:100288079]	1	185321157	185335039	-1	transcribed_processed_pseudogene	0
MCRIP2P2	ENSG00000270920	MAPK regulated corepressor interacting protein 2 pseudogene 2 [Source:HGNC Symbol;Acc:HGNC:49631]	1	185435839	185436047	1	processed_pseudogene	0
AL096803.1	ENSG00000228238	zinc-finger protein pseudogene	1	186578279	186579299	1	processed_pseudogene	0
AL096803.2	ENSG00000233196	novel pseudogene	1	186580515	186581191	-1	processed_pseudogene	0
AL391813.1	ENSG00000271558	uridine-cytidine kinase 1 (UCK1) pseudogene	1	187506838	187507119	-1	processed_pseudogene	0
FDPSP1	ENSG00000225462	farnesyl diphosphate synthase pseudogene 1 [Source:HGNC Symbol;Acc:HGNC:3632]	1	187563061	187564131	1	processed_pseudogene	0
AL357559.1	ENSG00000274702	neuroepithelial cell transforming 1 (NET1) pseudogene	1	187632166	187632439	1	processed_pseudogene	0
SLC4A1APP2	ENSG00000236401	solute carrier family 4 member 1 adaptor protein pseudogene 2 [Source:HGNC Symbol;Acc:HGNC:49812]	1	187706561	187708898	1	unprocessed_pseudogene	0
AL645474.1	ENSG00000223847	NIF3 NGG1 interacting factor 3-like 1 (S. pombe) (NIF3L1) pseudogene	1	187714243	187714735	-1	processed_pseudogene	0
AL136372.1	ENSG00000150732	novel zinc finger protein pseudogene	1	188067298	188067525	-1	processed_pseudogene	0
AL592447.1	ENSG00000224278	DEAD (Asp-Glu-Ala-As) box polypeptide 19 (DDX19) pseudogene	1	188242139	188242678	-1	processed_pseudogene	0
AL929288.2	ENSG00000235083	apolipoprotein L, 3 (APOL3) pseudogene	1	188671353	188671759	1	processed_pseudogene	0
RPS3AP9	ENSG00000231022	RPS3A pseudogene 9 [Source:HGNC Symbol;Acc:HGNC:36150]	1	188694320	188695111	1	processed_pseudogene	0
CLPTM1LP1	ENSG00000271036	CLPTM1L pseudogene 1 [Source:HGNC Symbol;Acc:HGNC:49023]	1	189035961	189036444	-1	processed_pseudogene	0
GAPDHP75	ENSG00000226196	glyceraldehyde-3-phosphate dehydrogenase pseudogene 75 [Source:HGNC Symbol;Acc:HGNC:50648]	1	189132350	189133292	-1	processed_pseudogene	0
AL359976.1	ENSG00000230987	DEAH (Asp-Glu-Ala-His) box polypeptide 29 (DHX29) pseudogene	1	189989570	189993097	-1	processed_pseudogene	0
AL139135.1	ENSG00000236025	coronin, actin binding protein, 1C (CORO1C) pseudogene	1	190781787	190781995	1	processed_pseudogene	0
AL139135.2	ENSG00000238108	glycine cleavage system protein H (aminomethyl carrier) (GCSH) pseudogene	1	190797524	190797956	1	processed_pseudogene	0
HNRNPA1P46	ENSG00000228020	heterogeneous nuclear ribonucleoprotein A1 pseudogene 46 [Source:HGNC Symbol;Acc:HGNC:48776]	1	191146025	191146961	-1	processed_pseudogene	0
AL713866.2	ENSG00000271187	small integral membrane protein 15 (SMIM15) pseudogene	1	191179521	191179739	-1	processed_pseudogene	0
AL513175.1	ENSG00000226723	pseudogene similar to ATP-binding cassette, sub-family E (OABP), member (ABCE1)	1	192246708	192247487	-1	processed_pseudogene	0
AL513175.2	ENSG00000236792	pseudogene similar to ATP-binding cassette, sub-family E (OABP), member (ABCE1)	1	192247505	192247947	1	processed_pseudogene	0
AL035407.2	ENSG00000228687	pseudogene similar to a hypothetical protein (FLJ10996)	1	192796533	192797205	1	unprocessed_pseudogene	0
AL035407.1	ENSG00000226814	pseudogene similar to integrin beta 1 binding protein 1 (ITGB1BP1)	1	192800571	192801141	1	processed_pseudogene	0
ZNF101P2	ENSG00000234473	zinc finger protein 101 pseudogene 2 [Source:HGNC Symbol;Acc:HGNC:44942]	1	192993449	192994677	-1	processed_pseudogene	0
RPL23AP22	ENSG00000237213	ribosomal protein L23a pseudogene 22 [Source:HGNC Symbol;Acc:HGNC:35505]	1	193756815	193757267	-1	processed_pseudogene	0
EEF1A1P14	ENSG00000233057	eukaryotic translation elongation factor 1 alpha 1 pseudogene 14 [Source:HGNC Symbol;Acc:HGNC:3197]	1	194188967	194190342	1	processed_pseudogene	0
AL353072.1	ENSG00000228167	translocase of inner mitochondrial membrane 17 homolog A (yeast) (TIMM17A) pseudogene	1	194718795	194719236	1	processed_pseudogene	0
BX248415.1	ENSG00000285986	complement factor H related 3 (CFHR3) pseudogene	1	196850283	196884793	1	unprocessed_pseudogene	0
AL139418.1	ENSG00000273844	complement factor H-related familily member pseudogene CFHR	1	196970495	196970671	1	unprocessed_pseudogene	0
SEPTIN14P12	ENSG00000235748	septin 14 pseudogene 12 [Source:HGNC Symbol;Acc:HGNC:51699]	1	197138748	197139307	-1	processed_pseudogene	0
AL513325.1	ENSG00000237861	ATPase, H+ transporting, lysosomal accessory protein 2 (ATP6AP2) pseudogene	1	197222222	197223255	1	processed_pseudogene	0
MRPS21P3	ENSG00000221879	mitochondrial ribosomal protein S21 pseudogene 3 [Source:HGNC Symbol;Acc:HGNC:29750]	1	197363817	197364078	1	processed_pseudogene	0
EEF1A1P32	ENSG00000213046	eukaryotic translation elongation factor 1 alpha 1 pseudogene 32 [Source:HGNC Symbol;Acc:HGNC:37909]	1	197688760	197690627	1	unprocessed_pseudogene	0
AL365258.2	ENSG00000235582	ribosomal protein L24 (RPL24) pseudogene	1	197735636	197736107	1	processed_pseudogene	0
FAM204BP	ENSG00000233040	family with sequence similarity 204 member B, pseudogene [Source:HGNC Symbol;Acc:HGNC:42011]	1	197746751	197747451	-1	processed_pseudogene	0
PRR13P1	ENSG00000232824	proline rich 13 pseudogene 1 [Source:HGNC Symbol;Acc:HGNC:50614]	1	198197779	198198186	-1	processed_pseudogene	0
PEBP1P3	ENSG00000236278	phosphatidylethanolamine binding protein 1 pseudogene 3 [Source:HGNC Symbol;Acc:HGNC:44345]	1	198679139	198680033	-1	processed_pseudogene	1
AC096631.2	ENSG00000227747	ribosomal protein S2 (RPS2) pseudogene	1	198949016	198949805	1	processed_pseudogene	0
RPL23AP16	ENSG00000228190	ribosomal protein L23a pseudogene 16 [Source:HGNC Symbol;Acc:HGNC:36652]	1	199371877	199372297	1	processed_pseudogene	0
AC099335.1	ENSG00000236468	eukaryotic translation elongation factor 1 alpha 1 (EEF1A1) pseudogene	1	199387141	199388475	1	processed_pseudogene	0
AL596266.1	ENSG00000231984	translational inhibitor protein p14.5 (UK114) pseudogene	1	199752491	199752890	1	processed_pseudogene	0
AL445687.1	ENSG00000228530	NADH dehydrogenase (ubiquinone) 1 alpha subcomplex, 4, 9kDa (NDUFA4) pseudogene	1	199876978	199877558	1	processed_pseudogene	0
AL445687.2	ENSG00000229747	phosphatidylinositol transfer protein, cytoplasmic 1 (PITPNC1) pseudogene	1	199908921	199909648	1	processed_pseudogene	0
AC096633.1	ENSG00000229220	collagen, type XXII, alpha 1 (COL22A1) pseudogene	1	200147531	200148279	-1	processed_pseudogene	0
CCNQP1	ENSG00000233827	CCNQ pseudogene 1 [Source:HGNC Symbol;Acc:HGNC:27373]	1	200213678	200214322	1	processed_pseudogene	0
AC097065.1	ENSG00000213045	cofilin 1 (non-muscle) (CFL1) pseudogene	1	200329161	200329677	1	processed_pseudogene	0
RPL34P6	ENSG00000231333	ribosomal protein L34 pseudogene 6 [Source:HGNC Symbol;Acc:HGNC:35810]	1	200863808	200864152	1	processed_pseudogene	0
MROH3P	ENSG00000233217	maestro heat like repeat family member 3, pseudogene [Source:HGNC Symbol;Acc:HGNC:33122]	1	200917460	200966668	1	transcribed_unitary_pseudogene	0
AC096677.3	ENSG00000227048	protein (peptidyl-prolyl cis/trans isomerase) NIMA-interacting, 4 (parvulin) (PIN4) pseudogene	1	201428975	201429361	1	processed_pseudogene	0
RPS10P7	ENSG00000223396	ribosomal protein S10 pseudogene 7 [Source:HGNC Symbol;Acc:HGNC:36423]	1	201518703	201584367	1	transcribed_processed_pseudogene	1
RPL10P4	ENSG00000238003	ribosomal protein L10 pseudogene 4 [Source:HGNC Symbol;Acc:HGNC:52342]	1	201978642	201978949	1	processed_pseudogene	0
AL691482.1	ENSG00000232296	LSM3 homolog, U6 small nuclear RNA associated (S. cerevisiae) (LSM3) pseudogene	1	202028606	202028692	1	processed_pseudogene	0
AL691482.2	ENSG00000235811	ATPase, H+ transporting, lysosomal 9kDa, V0 subunit e (ATP6V0E) pseudogene	1	202039851	202039934	1	processed_pseudogene	0
CRIP1P3	ENSG00000227109	cysteine rich protein 1 pseudogene 3 [Source:HGNC Symbol;Acc:HGNC:44518]	1	202096759	202096978	1	processed_pseudogene	0
PTPRVP	ENSG00000243323	protein tyrosine phosphatase receptor type V, pseudogene [Source:HGNC Symbol;Acc:HGNC:13421]	1	202168051	202189455	1	transcribed_unitary_pseudogene	1
CYCSP4	ENSG00000229120	CYCS pseudogene 4 [Source:HGNC Symbol;Acc:HGNC:24413]	1	202369526	202370145	-1	processed_pseudogene	0
AC099336.1	ENSG00000232626	FK506 binding protein 8, 38kDa (FKBP8) pseudogene	1	202438396	202439957	1	transcribed_processed_pseudogene	0
AC099336.2	ENSG00000236439	ribosomal protein S27 (metallopanstimulin 1) (RPS27) pseudogene	1	202471864	202472117	-1	processed_pseudogene	0
AC098934.2	ENSG00000235449	cytochrome c oxidase subunit VIIc (COX7C) pseudogene	1	202767229	202767418	-1	processed_pseudogene	0
SLC25A39P1	ENSG00000226148	solute carrier family 25 member 39 pseudogene 1 [Source:HGNC Symbol;Acc:HGNC:43859]	1	202796030	202797094	1	processed_pseudogene	0
MGAT4EP	ENSG00000184774	MGAT4 family member E, pseudogene [Source:HGNC Symbol;Acc:HGNC:49418]	1	202820266	202827225	1	transcribed_unitary_pseudogene	0
TUBAP5	ENSG00000214796	tubulin alpha pseudogene 5 [Source:HGNC Symbol;Acc:HGNC:54799]	1	202851828	202861620	-1	transcribed_unprocessed_pseudogene	1
AC098934.1	ENSG00000234996	actin, gamma 1 (ACTG1) pseudogene	1	202861754	202875241	1	transcribed_processed_pseudogene	1
HNRNPA1P59	ENSG00000230280	heterogeneous nuclear ribonucleoprotein A1 pseudogene 59 [Source:HGNC Symbol;Acc:HGNC:48789]	1	202911812	202912729	1	processed_pseudogene	0
MGAT4FP	ENSG00000234761	MGAT4 family member F, pseudogene [Source:HGNC Symbol;Acc:HGNC:49419]	1	202986557	202988582	-1	transcribed_unprocessed_pseudogene	0
AC096632.1	ENSG00000231547	ribosomal protein S20 (RPS20) pseudogene	1	202999738	203000352	1	unprocessed_pseudogene	0
NPM1P40	ENSG00000236523	nucleophosmin 1 pseudogene 40 [Source:HGNC Symbol;Acc:HGNC:45219]	1	203255743	203256475	1	processed_pseudogene	0
AL359837.1	ENSG00000229652	small EDRK-rich factor 2 (SERF2) pseudogene	1	203353365	203353651	-1	processed_pseudogene	0
LARP7P1	ENSG00000271588	LARP7 pseudogene 1 [Source:HGNC Symbol;Acc:HGNC:49763]	1	203400266	203400581	-1	processed_pseudogene	0
NSA2P1	ENSG00000236035	NSA2 pseudogene 1 [Source:HGNC Symbol;Acc:HGNC:54580]	1	203656969	203657760	-1	processed_pseudogene	0
AC114402.2	ENSG00000227417	SNF7 domain containing 2 (SNF7DC20) pseudogene	1	203805621	203806263	-1	processed_pseudogene	0
AC114402.1	ENSG00000223505	ribosomal protein L35a (RPL35A) pseudogene	1	203835585	203835912	-1	processed_pseudogene	0
KRT8P29	ENSG00000236430	keratin 8 pseudogene 29 [Source:HGNC Symbol;Acc:HGNC:33381]	1	203872574	203874187	-1	processed_pseudogene	0
HSPE1P6	ENSG00000232917	heat shock protein family E (Hsp10) member 1 pseudogene 6 [Source:HGNC Symbol;Acc:HGNC:49325]	1	203903723	203904013	-1	processed_pseudogene	0
CBX1P3	ENSG00000237379	chromobox 1 pseudogene 3 [Source:HGNC Symbol;Acc:HGNC:38657]	1	203954640	203955780	1	processed_pseudogene	0
AL592114.2	ENSG00000225522	novel pseudogene	1	204183006	204183537	1	processed_pseudogene	0
AL592114.1	ENSG00000219133	ribosomal protein L21 (RPL21) pseudogene	1	204346776	204347258	-1	processed_pseudogene	0
AL606489.2	ENSG00000237848	small nuclear ribonucleoprotein polypeptide F (SNRPF) pseudogene	1	204394541	204394774	1	processed_pseudogene	0
AL512306.1	ENSG00000236779	PEF protein with a long N-terminal hydrophobic domain (peflin) (PEF) pseudogene	1	204528845	204529692	-1	processed_pseudogene	0
AL391822.1	ENSG00000229657	ribosomal protein L13a (RPL13A) pseudogene	1	204946608	204947169	1	processed_pseudogene	0
AL583832.1	ENSG00000271580	glycogenin 2 (GYG2) pseudogene	1	205091163	205091946	1	processed_pseudogene	1
AC093422.3	ENSG00000236108	signal peptidase 12kDa (SPC12) pseudogene	1	205134646	205134950	1	processed_pseudogene	0
AC093422.1	ENSG00000213041	ribosomal protein L17 (RPL17) pseudogene	1	205202191	205202742	1	processed_pseudogene	1
SNRPGP10	ENSG00000235363	small nuclear ribonucleoprotein polypeptide G pseudogene 10 [Source:HGNC Symbol;Acc:HGNC:39329]	1	205351247	205351471	1	processed_pseudogene	0
AC096533.1	ENSG00000236942	GABA(A) receptor-associated protein (GABARAP) pseudogene	1	205625483	205626153	1	processed_pseudogene	0
BX571818.1	ENSG00000285417	novel pseudogene	1	206035253	206062257	1	transcribed_unitary_pseudogene	1
RPL22P4	ENSG00000225483	ribosomal protein L22 pseudogene 4 [Source:HGNC Symbol;Acc:HGNC:36299]	1	206160887	206161276	-1	processed_pseudogene	0
AC244023.1	ENSG00000229509	RAP1, GTP-GDP dissociation stimulator 1 (RAP1GDS1) pseudogene	1	206333327	206333438	-1	unprocessed_pseudogene	0
AC244034.1	ENSG00000234981	ribosomal protein L7a (RPL7A) pseudogene	1	206528915	206529706	1	processed_pseudogene	0
AL591846.1	ENSG00000224114	ribosomal protein S14 (RPS14) pseudogene	1	206695837	206696269	-1	processed_pseudogene	0
AC098935.2	ENSG00000271680	La ribonucleoprotein domain family, member 1B (LARP1B) pseudogene	1	206905928	206906393	1	processed_pseudogene	0
AC098935.1	ENSG00000226945	ribosomal protein L13a (RPL13A) pseudogene	1	206907619	206908229	1	processed_pseudogene	0
AL445493.1	ENSG00000226565	signal recognition particle 72kDa (SRP72) pseudogene	1	207150205	207150281	-1	processed_pseudogene	0
C4BPAP1	ENSG00000224462	C4BPA pseudogene 1 [Source:HGNC Symbol;Acc:HGNC:1326]	1	207165496	207183910	1	unprocessed_pseudogene	0
C4BPAP2	ENSG00000232621	C4BPA pseudogene 2 [Source:HGNC Symbol;Acc:HGNC:1327]	1	207225798	207229202	1	unprocessed_pseudogene	0
CD46P1	ENSG00000244703	CD46 molecule pseudogene 1 [Source:HGNC Symbol;Acc:HGNC:6959]	1	207645234	207657410	1	unprocessed_pseudogene	0
CDCA4P3	ENSG00000226289	cell division cycle associated 4 pseudogene 3 [Source:HGNC Symbol;Acc:HGNC:49772]	1	207658454	207659142	1	unprocessed_pseudogene	0
CDCA4P4	ENSG00000234219	cell division cycle associated 4 pseudogene 4 [Source:HGNC Symbol;Acc:HGNC:49773]	1	207762584	207763263	1	unprocessed_pseudogene	0
AL606753.1	ENSG00000226843	heterogeneous nuclear ribonucleoprotein D-like (HNRPDL) pseudogene	1	208255290	208255376	-1	processed_pseudogene	0
RPS26P13	ENSG00000227887	ribosomal protein S26 pseudogene 13 [Source:HGNC Symbol;Acc:HGNC:35784]	1	208697369	208697698	-1	processed_pseudogene	0
AC104465.1	ENSG00000278684	vacuole membrane protein 1 (VMP1) pseudogene	1	209001338	209001476	1	unprocessed_pseudogene	0
AC092810.2	ENSG00000228081	GRB2-related adaptor protein (GRAP) pseudogene	1	209173014	209173375	1	processed_pseudogene	0
AC092810.1	ENSG00000224540	transcription factor Dp-1 (TFDP1) pseudogene	1	209232196	209233419	1	processed_pseudogene	0
ATP5MC2P1	ENSG00000225712	ATP synthase membrane subunit c locus 2 pseudogene 1 [Source:HGNC Symbol;Acc:HGNC:844]	1	209267798	209268223	-1	processed_pseudogene	0
ADORA2BP1	ENSG00000236136	adenosine A2b receptor pseudogene 1 [Source:HGNC Symbol;Acc:HGNC:265]	1	209744373	209745214	1	processed_pseudogene	0
ST13P19	ENSG00000228110	ST13, Hsp70 interacting protein pseudogene 19 [Source:HGNC Symbol;Acc:HGNC:38862]	1	210265636	210267241	-1	processed_pseudogene	0
AL035414.1	ENSG00000233455	ribonuclease H1 (RNASEH1) pseudogene	1	210303684	210304540	1	processed_pseudogene	0
BPNT2P	ENSG00000270936	3'(2'), 5'-bisphosphate nucleotidase 2, pseudogene [Source:HGNC Symbol;Acc:HGNC:54752]	1	210462345	210463012	-1	processed_pseudogene	0
IPO8P1	ENSG00000224668	importin 8 pseudogene 1 [Source:HGNC Symbol;Acc:HGNC:41955]	1	210859177	210862285	-1	processed_pseudogene	1
AC092017.1	ENSG00000234004	pseudogene similar to ribosomal protein S25 (RPS25)	1	211173488	211173849	1	processed_pseudogene	0
PRELID1P5	ENSG00000226986	PRELID1 pseudogene 5 [Source:HGNC Symbol;Acc:HGNC:54770]	1	211207239	211207897	1	processed_pseudogene	0
SNX25P1	ENSG00000236809	sorting nexin 25 pseudogene 1 [Source:HGNC Symbol;Acc:HGNC:41509]	1	211417025	211417934	1	unprocessed_pseudogene	0
ARPC3P2	ENSG00000238137	actin related protein 2/3 complex subunit 3 pseudogene 2 [Source:HGNC Symbol;Acc:HGNC:39431]	1	211442274	211442806	1	processed_pseudogene	0
FDPSP8	ENSG00000224763	farnesyl diphosphate synthase pseudogene 8 [Source:HGNC Symbol;Acc:HGNC:39085]	1	211660189	211661277	-1	processed_pseudogene	0
AC092814.2	ENSG00000233626	protein (peptidyl-prolyl cis\\/trans isomerase) NIMA-interacting, 4 (parvulin) (PIN4) pseudogene	1	211936249	211936634	1	processed_pseudogene	0
RPL21P28	ENSG00000220749	ribosomal protein L21 pseudogene 28 [Source:HGNC Symbol;Acc:HGNC:36258]	1	212051524	212052006	-1	processed_pseudogene	0
RPL23AP18	ENSG00000225338	ribosomal protein L23a pseudogene 18 [Source:HGNC Symbol;Acc:HGNC:36726]	1	212309051	212309518	-1	processed_pseudogene	0
AL590648.1	ENSG00000226036	riboflavin kinase pseudogene	1	212647296	212647755	1	processed_pseudogene	0
AC104333.3	ENSG00000236905	ribosomal protein S5 (RPS5) pseudogene	1	212824027	212824505	1	processed_pseudogene	0
AC104333.1	ENSG00000235182	pseudogene similar to part of ribosomal protein S15a (RPS15A)	1	212853280	212853426	1	processed_pseudogene	0
AC104333.2	ENSG00000236317	ribosomal protein S28 (RPS28) pseudogene	1	212855175	212855366	-1	processed_pseudogene	0
RPL31P13	ENSG00000228646	ribosomal protein L31 pseudogene 13 [Source:HGNC Symbol;Acc:HGNC:35598]	1	213428708	213429077	-1	processed_pseudogene	0
AL445305.1	ENSG00000213036	adaptor-related protein complex 3 pseudogene	1	214482813	214483387	-1	processed_pseudogene	0
KRT18P12	ENSG00000215819	keratin 18 pseudogene 12 [Source:HGNC Symbol;Acc:HGNC:33410]	1	214532195	214533467	1	processed_pseudogene	0
ABHD17AP3	ENSG00000250536	ABHD17A pseudogene 3 [Source:HGNC Symbol;Acc:HGNC:34041]	1	214605470	214608840	-1	unprocessed_pseudogene	0
UBE2V1P13	ENSG00000224584	ubiquitin conjugating enzyme E2 V1 pseudogene 13 [Source:HGNC Symbol;Acc:HGNC:52411]	1	214612960	214613398	-1	processed_pseudogene	0
GAPDHP24	ENSG00000185221	glyceraldehyde 3 phosphate dehydrogenase pseudogene 24 [Source:HGNC Symbol;Acc:HGNC:37776]	1	214870734	214871716	1	processed_pseudogene	0
AC099563.1	ENSG00000223869	translocase of inner mitochondrial membrane 17 homolog A (yeast) (TIMM17A) pseudogene	1	214943123	214943540	1	processed_pseudogene	0
VDAC1P10	ENSG00000232809	voltage dependent anion channel 1 pseudogene 10 [Source:HGNC Symbol;Acc:HGNC:37479]	1	215376484	215377374	1	processed_pseudogene	0
MRPS18BP1	ENSG00000226013	mitochondrial ribosomal protein S18B pseudogene 1 [Source:HGNC Symbol;Acc:HGNC:29741]	1	216201635	216201826	-1	processed_pseudogene	0
UBBP2	ENSG00000228247	ubiquitin B pseudogene 2 [Source:HGNC Symbol;Acc:HGNC:12465]	1	217850403	217850633	-1	processed_pseudogene	0
AC096638.2	ENSG00000229016	novel pseudogene	1	218301262	218301972	-1	processed_pseudogene	0
AC096638.1	ENSG00000223375	ribosomal protein S26 (RPS26) pseudogenes	1	218338541	218338756	1	processed_pseudogene	0
NXNP1	ENSG00000226693	nucleoredoxin pseudogene 1 [Source:HGNC Symbol;Acc:HGNC:50561]	1	218881600	218882650	-1	processed_pseudogene	0
RIMKLBP2	ENSG00000225920	ribosomal modification protein rimK like family member B pseudogene 2 [Source:HGNC Symbol;Acc:HGNC:39163]	1	219199914	219200567	-1	processed_pseudogene	1
RPS15AP12	ENSG00000232134	ribosomal protein S15a pseudogene 12 [Source:HGNC Symbol;Acc:HGNC:36759]	1	220143964	220144351	-1	processed_pseudogene	0
AL445435.1	ENSG00000270585	sorting nexin 2 (SNX2) pseudogene	1	220207618	220208282	1	processed_pseudogene	0
KF455155.1	ENSG00000270708	GABA(A) receptor-associated protein-like 2 (GABARAPL2) pseudogene	1	220220291	220220593	1	processed_pseudogene	0
MORF4L1P1	ENSG00000218283	mortality factor 4 like 1 pseudogene 1 [Source:HGNC Symbol;Acc:HGNC:20400]	1	220253570	220254536	1	processed_pseudogene	0
AURKAP1	ENSG00000213033	aurora kinase A pseudogene 1 [Source:HGNC Symbol;Acc:HGNC:18611]	1	220266706	220267917	-1	transcribed_processed_pseudogene	1
XRCC6P3	ENSG00000230318	X-ray repair cross complementing 6 pseudogene 3 [Source:HGNC Symbol;Acc:HGNC:45185]	1	220313945	220315565	-1	processed_pseudogene	0
AL451081.2	ENSG00000232883	ribosomal protein, large, P0 (RPLP0) pseudogene	1	220316667	220317599	-1	processed_pseudogene	0
AC096644.2	ENSG00000235163	ribosomal protein L7a (RPL7A) pseudogene	1	220448516	220448853	1	processed_pseudogene	0
AC096644.1	ENSG00000234863	part of a cytochrome c oxidase subunit III (COX3) pseudogene	1	220455154	220455312	-1	processed_pseudogene	0
PRELID3BP1	ENSG00000226226	PRELI domain containing 3B pseudogene 1 [Source:HGNC Symbol;Acc:HGNC:49063]	1	220467954	220468808	1	processed_pseudogene	0
HDAC1P2	ENSG00000233012	histone deacetylase 1 pseudogene 2 [Source:HGNC Symbol;Acc:HGNC:45191]	1	220625740	220628056	1	transcribed_processed_pseudogene	0
AL445466.1	ENSG00000226211	novel pseudogene	1	221133865	221134221	-1	processed_pseudogene	0
AL360013.1	ENSG00000227585	solute carrier family 35, member E3 (SLC35E3) pseudogene	1	221549786	221550643	-1	processed_pseudogene	0
QRSL1P2	ENSG00000227613	QRSL1 pseudogene 2 [Source:HGNC Symbol;Acc:HGNC:43668]	1	222261833	222262796	-1	processed_pseudogene	0
CICP13	ENSG00000234419	capicua transcriptional repressor pseudogene 13 [Source:HGNC Symbol;Acc:HGNC:37907]	1	222468094	222470882	1	processed_pseudogene	0
AL592148.2	ENSG00000267305	general transcription factor IIi (GTF2I) pseudogene	1	222510169	222519732	-1	unprocessed_pseudogene	0
AL592148.1	ENSG00000229399	prefoldin 5 (PFDN5) pseudogene	1	222641414	222641858	-1	processed_pseudogene	0
NDUFB1P2	ENSG00000234523	NADH:ubiquinone oxidoreductase subunit B1 pseudogene 2 [Source:HGNC Symbol;Acc:HGNC:37815]	1	222945725	222945900	1	processed_pseudogene	0
SNRPEP10	ENSG00000227002	SNRPE pseudogene 10 [Source:HGNC Symbol;Acc:HGNC:43575]	1	223644110	223644383	-1	processed_pseudogene	0
PHBP11	ENSG00000227621	prohibitin pseudogene 11 [Source:HGNC Symbol;Acc:HGNC:39290]	1	223856579	223857387	-1	processed_pseudogene	0
ACTBP11	ENSG00000188460	ACTB pseudogene 11 [Source:HGNC Symbol;Acc:HGNC:33971]	1	223863726	223864851	-1	processed_pseudogene	0
CICP5	ENSG00000233771	capicua transcriptional repressor pseudogene 5 [Source:HGNC Symbol;Acc:HGNC:37754]	1	223947605	223950416	1	unprocessed_pseudogene	0
GTF2IP20	ENSG00000272645	general transcription factor IIi pseudogene 20 [Source:HGNC Symbol;Acc:HGNC:51732]	1	223951394	223992594	-1	transcribed_unprocessed_pseudogene	1
AC138393.1	ENSG00000185495	septin 7 (SEPT7) pseudogene	1	223992743	224010612	1	transcribed_unprocessed_pseudogene	1
AC138393.2	ENSG00000229930	F-box only protein 25 (FBXO25) pseudogene	1	224030704	224035056	-1	unprocessed_pseudogene	0
AC092809.3	ENSG00000236773	novel pseudogene	1	224175476	224175706	-1	processed_pseudogene	0
AC092809.1	ENSG00000229742	ribosomal protein L21 (RPL21) pseudogene	1	224297646	224298600	1	processed_pseudogene	1
AKR1B1P1	ENSG00000229991	aldehyde reductase family 1 member B1 pseudogene 1 [Source:HGNC Symbol;Acc:HGNC:420]	1	224574434	224575389	1	processed_pseudogene	0
DNAJB6P6	ENSG00000234247	DNAJB6 pseudogene 6 [Source:HGNC Symbol;Acc:HGNC:54759]	1	224661173	224661886	-1	processed_pseudogene	0
AC099066.3	ENSG00000234112	endometrial bleeding associated factor (left-right determination, factor A; transforming growth factor beta superfamily) (EBAF) pseudogene	1	225803148	225803448	1	processed_pseudogene	0
NDUFA3P3	ENSG00000213032	NADH:ubiquinone oxidoreductase subunit A3 pseudogene 3 [Source:HGNC Symbol;Acc:HGNC:45052]	1	225964179	225964428	1	processed_pseudogene	0
AL512343.1	ENSG00000270598	chromosome 17 open reading frame 89 (C17orf89) pseudogene	1	226127178	226127346	1	processed_pseudogene	0
AL592045.1	ENSG00000223570	ribosomal protein L34 (RPL34) pseudogene	1	226188870	226189221	-1	processed_pseudogene	0
YBX1P9	ENSG00000236994	Y-box binding protein 1 pseudogene 9 [Source:HGNC Symbol;Acc:HGNC:42430]	1	226318015	226318693	-1	processed_pseudogene	0
AL359742.1	ENSG00000275406	signal peptidase complex subunit 3 homolog (S. cerevisiae) (SPCS3) pseudogene	1	226331999	226333655	-1	unprocessed_pseudogene	0
AL359704.1	ENSG00000270287	SP100 nuclear antigen (SP100) pseudogene	1	226411615	226412135	-1	processed_pseudogene	0
RPS3AP7	ENSG00000229965	RPS3A pseudogene 7 [Source:HGNC Symbol;Acc:HGNC:36376]	1	226438564	226439344	1	processed_pseudogene	0
CDKN2AIPNLP1	ENSG00000177770	CDKN2A interacting protein N-terminal like pseudogene 1 [Source:HGNC Symbol;Acc:HGNC:39854]	1	226493188	226493489	-1	processed_pseudogene	0
RPS27P5	ENSG00000238183	ribosomal protein S27 pseudogene 5 [Source:HGNC Symbol;Acc:HGNC:36734]	1	226781501	226781744	1	processed_pseudogene	0
AL353689.1	ENSG00000228525	pseudogene similar to part of NADH dehydrogenase subunit 6 (ND6)	1	226958069	226958267	-1	processed_pseudogene	0
AL627308.1	ENSG00000228729	cathepsin B (CTSB) pseudogene	1	227234269	227235355	1	processed_pseudogene	1
AL627308.2	ENSG00000236636	novel pseudogene	1	227264776	227265207	-1	processed_pseudogene	0
NUCKS1P1	ENSG00000232864	nuclear casein kinase and cyclin dependent kinase substrate 1 pseudogene 1 [Source:HGNC Symbol;Acc:HGNC:51943]	1	227410617	227411319	-1	processed_pseudogene	0
AL606462.1	ENSG00000242757	ribosomal protein S18 (RPS18) pseudogene	1	227430526	227430976	1	processed_pseudogene	0
BTF3P9	ENSG00000224834	basic transcription factor 3 pseudogene 9 [Source:HGNC Symbol;Acc:HGNC:38573]	1	227434064	227434346	1	processed_pseudogene	0
AL451054.2	ENSG00000237193	novel pseudogene	1	227482253	227482454	1	processed_pseudogene	0
AL451054.3	ENSG00000278180	FAM166A, pseudogene 5	1	227490691	227492296	1	unprocessed_pseudogene	0
TUBB8P10	ENSG00000237469	tubulin beta 8 class VIII pseudogene 10 [Source:HGNC Symbol;Acc:HGNC:42348]	1	227493029	227495142	-1	unprocessed_pseudogene	0
TUBB8P9	ENSG00000235827	tubulin beta 8 class VIII pseudogene 9 [Source:HGNC Symbol;Acc:HGNC:42347]	1	227506182	227508292	1	unprocessed_pseudogene	0
AL451054.1	ENSG00000227711	FAM166A, pseudogene 4	1	227509028	227510618	-1	unprocessed_pseudogene	0
FAM133FP	ENSG00000225934	family with sequence similarity 133 member F, pseudogene [Source:HGNC Symbol;Acc:HGNC:54730]	1	227598424	227599094	-1	processed_pseudogene	0
ZNF847P	ENSG00000215812	zinc finger protein 847, pseudogene [Source:HGNC Symbol;Acc:HGNC:34384]	1	227696892	227706699	-1	unprocessed_pseudogene	0
CICP26	ENSG00000233003	capicua transcriptional repressor pseudogene 26 [Source:HGNC Symbol;Acc:HGNC:48834]	1	227975390	227978193	-1	unprocessed_pseudogene	0
SEPTIN14P17	ENSG00000274886	septin 14 pseudogene 17 [Source:HGNC Symbol;Acc:HGNC:51703]	1	227980051	227980227	1	unprocessed_pseudogene	0
FAM96AP2	ENSG00000224566	family with sequence similarity 96 member A pseudogene 2 [Source:HGNC Symbol;Acc:HGNC:43862]	1	228114997	228115473	-1	processed_pseudogene	0
AL359510.1	ENSG00000227625	ribosomal protein S28 (RPS28) pseudogene	1	228134785	228134992	-1	processed_pseudogene	0
RPL23AP15	ENSG00000230841	ribosomal protein L23a pseudogene 15 [Source:HGNC Symbol;Acc:HGNC:36486]	1	228449163	228449621	-1	processed_pseudogene	0
H2BU2P	ENSG00000181201	H2B.U histone 2, pseudogene [Source:HGNC Symbol;Acc:HGNC:20515]	1	228464103	228464626	-1	unitary_pseudogene	0
BTNL10	ENSG00000215811	butyrophilin like 10 [Source:HGNC Symbol;Acc:HGNC:42540]	1	228510425	228512305	-1	transcribed_unitary_pseudogene	0
DUSP5P1	ENSG00000183929	dual specificity phosphatase 5 pseudogene 1 [Source:HGNC Symbol;Acc:HGNC:32020]	1	228650241	228651379	1	processed_pseudogene	0
FTH1P2	ENSG00000234975	ferritin heavy chain 1 pseudogene 2 [Source:HGNC Symbol;Acc:HGNC:3989]	1	228687415	228687826	1	processed_pseudogene	0
AL078624.2	ENSG00000271475	eukaryotic translation elongation factor 1 alpha 2 (EEF1A2) pseudogene	1	228776312	228776865	1	processed_pseudogene	0
AL078624.1	ENSG00000271399	MAP/microtubule affinity-regulating kinase 2 (MARK2) pseudogene	1	228858010	228858556	1	processed_pseudogene	0
ISCA1P2	ENSG00000229840	iron-sulfur cluster assembly 1 pseudogene 2 [Source:HGNC Symbol;Acc:HGNC:38023]	1	229042171	229042591	1	processed_pseudogene	0
AL160004.2	ENSG00000230331	ribosomal protein L21 (RPL21) pseudogene	1	229425020	229425650	1	processed_pseudogene	0
HMGN2P19	ENSG00000229367	high mobility group nucleosomal binding domain 2 pseudogene 19 [Source:HGNC Symbol;Acc:HGNC:39383]	1	229570532	229570796	1	processed_pseudogene	0
AL354983.1	ENSG00000213028	novel pseudogene	1	229688999	229689904	-1	processed_pseudogene	0
HMGB1P26	ENSG00000225984	high mobility group box 1 pseudogene 26 [Source:HGNC Symbol;Acc:HGNC:39117]	1	229705234	229705861	-1	processed_pseudogene	0
AL158214.1	ENSG00000235817	ribosomal protein S24 (RPS24) pseudogene	1	230612009	230612412	-1	processed_pseudogene	0
AL732414.1	ENSG00000227934	ring finger protein 4 (RNF4) pseudogene	1	231021611	231022183	1	processed_pseudogene	0
AL109810.1	ENSG00000229595	peptidylprolyl isomerase A (cyclophilin A) pseudogene (PPIA)	1	231117831	231118325	-1	processed_pseudogene	0
AL117352.1	ENSG00000287450	exocyst complex component 8 (EXOC8) pseudogene	1	231339421	231339558	-1	unprocessed_pseudogene	1
SNRPD2P2	ENSG00000223982	small nuclear ribonucleoprotein D2 pseudogene 2 [Source:HGNC Symbol;Acc:HGNC:38598]	1	231475956	231476288	-1	processed_pseudogene	0
BX323014.1	ENSG00000224436	DEAD (Asp-Glu-Ala-Asp) box polypeptide 60 (DDX60) pseudogene	1	232221938	232222174	-1	processed_pseudogene	0
AL122003.1	ENSG00000232175	chromosome 9 open reading frame 78 (C9orf78) pseudogene	1	232917235	232918018	1	processed_pseudogene	0
RPS7P3	ENSG00000231940	ribosomal protein S7 pseudogene 3 [Source:HGNC Symbol;Acc:HGNC:36518]	1	233288868	233289447	-1	processed_pseudogene	0
AL133380.1	ENSG00000251508	pecanex homolog (Drosophila) (PCNX) pseudogene	1	233295325	233295727	-1	unprocessed_pseudogene	0
AL663058.1	ENSG00000225486	acid phosphatase 1, soluble (ACP1) pseudogene	1	233836080	233836432	-1	processed_pseudogene	0
RAC1P7	ENSG00000236101	Rac family small GTPase 1 pseudogene 7 [Source:HGNC Symbol;Acc:HGNC:42007]	1	234026851	234027227	-1	processed_pseudogene	0
AL122008.2	ENSG00000232166	ribosomal protein L9 (RPL9) pseudogene	1	234284972	234285541	1	processed_pseudogene	0
AL355472.1	ENSG00000235605	ribosomal protein S15 (RPS15) pseudogene	1	234356704	234357141	-1	processed_pseudogene	0
AL732292.1	ENSG00000233018	pseudogene similar to part of ribosomal protein L32 (RPL32)	1	235097187	235097412	-1	processed_pseudogene	0
RPL23AP23	ENSG00000236863	ribosomal protein L23a pseudogene 23 [Source:HGNC Symbol;Acc:HGNC:36272]	1	235295865	235296335	1	processed_pseudogene	0
AL391994.1	ENSG00000227962	ubiquitin-conjugating enzyme E2G 1 (UBC7 homolog, C. elegans) (UBE2G10 pseudogene	1	235336806	235337087	1	processed_pseudogene	0
AL357556.1	ENSG00000230026	dentatorubral-pallidoluysian atrophy (atrophin-1) (DRPLA) pseudogene	1	235361153	235362540	1	processed_pseudogene	0
RPS21P1	ENSG00000229795	ribosomal protein S21 pseudogene 1 [Source:HGNC Symbol;Acc:HGNC:36401]	1	235432985	235433231	1	transcribed_processed_pseudogene	0
MTCYBP14	ENSG00000238236	MT-CYB pseudogene 14 [Source:HGNC Symbol;Acc:HGNC:51960]	1	235519971	235520685	1	processed_pseudogene	0
MTND6P14	ENSG00000235638	MT-ND6 pseudogene 14 [Source:HGNC Symbol;Acc:HGNC:39477]	1	235537520	235538041	1	processed_pseudogene	0
MTND5P19	ENSG00000231199	MT-ND5 pseudogene 19 [Source:HGNC Symbol;Acc:HGNC:42301]	1	235538052	235539845	-1	processed_pseudogene	0
MTND4P10	ENSG00000226663	MT-ND4 pseudogene 10 [Source:HGNC Symbol;Acc:HGNC:42225]	1	235540053	235541415	-1	processed_pseudogene	0
MTND4LP21	ENSG00000231582	MT-ND4L pseudogene 21 [Source:HGNC Symbol;Acc:HGNC:42255]	1	235541412	235541706	-1	processed_pseudogene	0
MTND3P8	ENSG00000232714	MT-ND3 pseudogene 8 [Source:HGNC Symbol;Acc:HGNC:42153]	1	235541759	235542097	-1	processed_pseudogene	0
MTCO3P46	ENSG00000235761	MT-CO3 pseudogene 46 [Source:HGNC Symbol;Acc:HGNC:52165]	1	235542159	235542390	-1	processed_pseudogene	0
FO393422.1	ENSG00000270710	methylenetetrahydrofolate dehydrogenase (NADP+ dependent) 1, methenyltetrahydrofolate cyclohydrolase, formyltetrahydrofolate synthetase (MTHFD1) pseudogene	1	235565761	235566937	1	processed_pseudogene	0
AL583844.1	ENSG00000227236	solute carrier family 39 (zinc transporter), member 14 pseudogene (SLC39A14)	1	235614674	235616397	1	processed_pseudogene	0
LDHAP2	ENSG00000235674	lactate dehydrogenase A pseudogene 2 [Source:HGNC Symbol;Acc:HGNC:6537]	1	235738005	235738989	1	processed_pseudogene	0
AL122018.1	ENSG00000235371	aconitase 2, mitochondrial (ACO2) pseudogene	1	236110061	236112370	1	processed_pseudogene	0
AL450309.1	ENSG00000237922	FK506 binding protein 3, 25kDa (FKBP3) pseudogene	1	236285976	236286960	-1	processed_pseudogene	0
ENO1P1	ENSG00000244457	enolase 1 pseudogene 1 [Source:HGNC Symbol;Acc:HGNC:3352]	1	236483165	236484468	1	transcribed_processed_pseudogene	0
RPSAP21	ENSG00000226498	ribosomal protein SA pseudogene 21 [Source:HGNC Symbol;Acc:HGNC:36928]	1	236819634	236820518	1	processed_pseudogene	1
RPL35P1	ENSG00000237991	ribosomal protein L35 pseudogene 1 [Source:HGNC Symbol;Acc:HGNC:36695]	1	236981339	236981708	1	processed_pseudogene	0
AL590396.1	ENSG00000243781	actin, beta (ACTB) pseudogene	1	237926831	237927605	1	transcribed_processed_pseudogene	0
AL590396.3	ENSG00000283174	mitochondrially encoded cytochrome c oxidase I (MT-CO1) pseudogene	1	237940762	237941061	-1	processed_pseudogene	0
AL590396.2	ENSG00000283166	mitochondrially encoded NADH dehydrogenase 2 (MT-ND2) pseudogene	1	237941452	237942492	-1	processed_pseudogene	0
AL590396.4	ENSG00000283377	mitochondrially encoded NADH dehydrogenase 1 (MT-ND1) pseudogene	1	237942698	237943653	-1	processed_pseudogene	0
MTCYBP15	ENSG00000232154	MT-CYB pseudogene 15 [Source:HGNC Symbol;Acc:HGNC:51968]	1	237948017	237949143	-1	processed_pseudogene	0
MTND6P15	ENSG00000225723	MT-ND6 pseudogene 15 [Source:HGNC Symbol;Acc:HGNC:39478]	1	237949214	237949734	1	processed_pseudogene	0
MTND5P18	ENSG00000227860	MT-ND5 pseudogene 18 [Source:HGNC Symbol;Acc:HGNC:42302]	1	237949736	237951536	-1	processed_pseudogene	0
YWHAQP9	ENSG00000230019	YWHAQ pseudogene 9 [Source:HGNC Symbol;Acc:HGNC:37688]	1	238107736	238108567	-1	processed_pseudogene	0
AL356010.1	ENSG00000232989	POM (POM121 homolog, rat) and ZP3 fusion (POMZP3) pseudogene fragment	1	238268494	238268595	-1	processed_pseudogene	0
KRT18P32	ENSG00000215149	keratin 18 pseudogene 32 [Source:HGNC Symbol;Acc:HGNC:33401]	1	238491358	238492644	1	processed_pseudogene	0
MIPEPP2	ENSG00000224783	mitochondrial intermediate peptidase pseudogene 2 [Source:HGNC Symbol;Acc:HGNC:39457]	1	238777049	238779200	-1	processed_pseudogene	0
AL590135.1	ENSG00000227854	ribosomal protein L39 (RPL39) pseudogene	1	239052748	239052903	-1	processed_pseudogene	0
AL356361.1	ENSG00000215805	3-hydroxy-3-methylglutaryl-Coenzyme A synthase 1 (soluble) (HMGCS1) pseudogene	1	239972787	239974245	1	processed_pseudogene	0
RPS7P5	ENSG00000217327	ribosomal protein S7 pseudogene 5 [Source:HGNC Symbol;Acc:HGNC:37037]	1	240012646	240013226	1	processed_pseudogene	0
AL359918.2	ENSG00000228818	proteasome 26S non-ATPase subunit 2 (PSMD2) pseudogene	1	240142670	240145389	-1	processed_pseudogene	0
ADH5P3	ENSG00000223694	ADH5 pseudogene 3 [Source:HGNC Symbol;Acc:HGNC:22991]	1	240170155	240171291	1	processed_pseudogene	0
AL358176.2	ENSG00000226014	cytochrome c oxidase subunit VIb polypeptide 1 (ubiquitous) (COX6B1) pseudogene	1	240549867	240550378	-1	processed_pseudogene	0
AL358176.3	ENSG00000228844	ribosomal protein S11 (RPS11) pseudogene	1	240636599	240637052	-1	processed_pseudogene	0
AL358176.5	ENSG00000234872	ferredoxin pseudogene	1	240654241	240654625	1	processed_pseudogene	0
THAP12P8	ENSG00000223963	THAP domain containing 12 pseudogene 8 [Source:HGNC Symbol;Acc:HGNC:39572]	1	240769420	240771534	-1	processed_pseudogene	0
RFKP1	ENSG00000215802	riboflavin kinase pseudogene 1 [Source:HGNC Symbol;Acc:HGNC:39181]	1	240823006	240823433	-1	transcribed_processed_pseudogene	0
HNRNPA1P42	ENSG00000233615	heterogeneous nuclear ribonucleoprotein A1 pseudogene 42 [Source:HGNC Symbol;Acc:HGNC:48771]	1	240919653	240920609	1	processed_pseudogene	0
AL590682.1	ENSG00000238085	ribosomal protein, large, P1 (RPLP1) pseudogene	1	240998451	240998794	-1	processed_pseudogene	0
AL592076.1	ENSG00000224348	ribosomal protein L36 (RPL36) pseudogene	1	241305580	241305882	-1	processed_pseudogene	0
AL365366.1	ENSG00000229022	ribosomal protein L6 (RPL6) pseudogene	1	241831935	241832787	1	processed_pseudogene	0
RPL23AP20	ENSG00000235990	ribosomal protein L23a pseudogene 20 [Source:HGNC Symbol;Acc:HGNC:36622]	1	241916123	241916543	1	processed_pseudogene	0
CFL1P4	ENSG00000213026	cofilin 1 pseudogene 4 [Source:HGNC Symbol;Acc:HGNC:1880]	1	241993185	241993682	1	processed_pseudogene	0
TUBB8P6	ENSG00000224625	tubulin beta 8 class VIII pseudogene 6 [Source:HGNC Symbol;Acc:HGNC:42343]	1	242057085	242060242	1	unprocessed_pseudogene	0
BX571673.1	ENSG00000277099	FAM166A, pseudogene	1	242060490	242062595	-1	unprocessed_pseudogene	0
AL360271.2	ENSG00000226750	pseudogene similar to part of excision repair cross-complementing rodent repair deficiency, complementation group 3 (xeroderma pigmentosum group B complementing) (ERCC3)	1	242345558	242345718	1	unprocessed_pseudogene	0
RPL10AP5	ENSG00000235467	ribosomal protein L10a pseudogene 5 [Source:HGNC Symbol;Acc:HGNC:36770]	1	242365189	242365822	1	processed_pseudogene	0
AL360271.1	ENSG00000213690	novel zinc finger protein pseudogene	1	242376923	242377432	-1	processed_pseudogene	0
AC099785.1	ENSG00000270859	Josephin domain containing 1 (JOSD1) pseudogene	1	242671140	242671576	1	processed_pseudogene	0
RSL24D1P4	ENSG00000215800	ribosomal L24 domain containing 1 pseudogene 4 [Source:HGNC Symbol;Acc:HGNC:37884]	1	242772620	242773103	1	processed_pseudogene	0
AL445675.1	ENSG00000270818	regulator of chromosome condensation 2 (RCC2) pseudogene	1	242882066	242883475	-1	processed_pseudogene	0
AL445675.2	ENSG00000277704	chromosome 2 open reading frame 27B (C2orf27B) pseudogene	1	242890247	242890803	1	processed_pseudogene	0
AL603825.1	ENSG00000230199	ribosomal protein L41 (RPL41) pseudogene	1	242975005	242975084	1	processed_pseudogene	0
SEPTIN14P21	ENSG00000231512	septin 14 pseudogene 21 [Source:HGNC Symbol;Acc:HGNC:51712]	1	243029512	243052252	-1	transcribed_unprocessed_pseudogene	1
AL606534.5	ENSG00000278455	capicua transcriptional repressor (CIC) pseudogene	1	243049782	243051619	1	processed_pseudogene	0
AL606534.4	ENSG00000253326	novel pseudogene	1	243054861	243056394	-1	processed_pseudogene	0
LINC01347	ENSG00000214837	long intergenic non-protein coding RNA 1347 [Source:HGNC Symbol;Acc:HGNC:50566]	1	243056307	243101744	-1	transcribed_unprocessed_pseudogene	1
FCF1P7	ENSG00000224727	FCF1 pseudogene 7 [Source:HGNC Symbol;Acc:HGNC:44619]	1	243267257	243268119	-1	processed_pseudogene	0
FABP7P1	ENSG00000226766	fatty acid binding protein 7 pseudogene 1 [Source:HGNC Symbol;Acc:HGNC:41951]	1	243624666	243625056	-1	processed_pseudogene	0
TGIF2P1	ENSG00000225401	TGFB induced factor homeobox 2 pseudogene 1 [Source:HGNC Symbol;Acc:HGNC:33317]	1	244394976	244395660	-1	processed_pseudogene	0
CYCSP5	ENSG00000227735	CYCS pseudogene 5 [Source:HGNC Symbol;Acc:HGNC:24416]	1	244598391	244598687	-1	processed_pseudogene	0
AL451007.1	ENSG00000232059	ribosomal protein L37 (RPL37) pseudogene	1	244694432	244694720	-1	processed_pseudogene	0
AL589763.1	ENSG00000223353	aldo-keto reductase family 1, member B1 (aldose reductase) (AKR1B1) pseudogene	1	245123471	245124450	-1	processed_pseudogene	0
DNAJC19P8	ENSG00000232793	DnaJ heat shock protein family (Hsp40) member C19 pseudogene 8 [Source:HGNC Symbol;Acc:HGNC:45071]	1	245282831	245283089	-1	processed_pseudogene	0
CHCHD4P5	ENSG00000225222	coiled-coil-helix-coiled-coil-helix domain containing 4 pseudogene 5 [Source:HGNC Symbol;Acc:HGNC:44493]	1	246178778	246179204	1	processed_pseudogene	0
AL356583.1	ENSG00000227728	ubiquitin specific protease 6 (Tre-2 oncogene) (USP6) pseudogene	1	246509038	246522592	-1	unprocessed_pseudogene	0
AL356583.3	ENSG00000230813	pseudogene similar to part of tumor necrosis factor receptor superfamily member 13B (TNFRSF13B)	1	246527030	246528155	1	unprocessed_pseudogene	0
AL356583.2	ENSG00000229112	pseudogene similar to part of carboxypeptidase D (CPD)	1	246528562	246528841	-1	unprocessed_pseudogene	0
AL591623.2	ENSG00000228955	ribosomal protein L7a (RPL7A) pseudogene	1	246632251	246632478	-1	processed_pseudogene	1
AL591848.1	ENSG00000228879	ribosomal protein L35a (RPL35A) pseudogene	1	246755511	246755832	-1	processed_pseudogene	0
KIF28P	ENSG00000223519	kinesin family member 28, pseudogene [Source:HGNC Symbol;Acc:HGNC:49205]	1	246771837	246839611	-1	transcribed_unitary_pseudogene	1
AC113174.1	ENSG00000235386	pseudogene similar to part of microfibrillar-associated protein 2 (MFAP2)	1	246818076	246818180	1	unprocessed_pseudogene	0
AL512637.2	ENSG00000236775	pseudogene similar to part of zinc finger protein (ZNF519)	1	247015068	247017291	1	processed_pseudogene	0
AL512637.1	ENSG00000215796	primase polypeptide 1 49kDa (PRIM1) pseudogene	1	247042791	247044021	1	processed_pseudogene	0
AL627095.1	ENSG00000228982	pseudogene similar to part of fibroblast growth factor receptor 3 (achondroplasia, thanatophoric dwarfism) (FGFR3)	1	247085389	247086067	-1	unprocessed_pseudogene	0
FGFR3P6	ENSG00000226164	fibroblast growth factor receptor 3 pseudogene 6 [Source:HGNC Symbol;Acc:HGNC:37951]	1	247119669	247120278	1	processed_pseudogene	0
AL390728.3	ENSG00000224014	SMT3 suppressor of mif two 3 homolog 3 (yeast) (SUMO3) pseudogene	1	247175256	247175525	1	processed_pseudogene	0
AL390728.2	ENSG00000215795	peroxisomal biogenesis factor 5 (PEX5) pseudogene	1	247183813	247185482	-1	processed_pseudogene	0
AL390728.4	ENSG00000227671	zinc finger protein pseudogene	1	247189851	247210856	-1	transcribed_unprocessed_pseudogene	1
AL390728.1	ENSG00000214144	heat shock 70kDa protein 8 (HSPA8) pseudogene	1	247229940	247231880	1	processed_pseudogene	0
VN1R17P	ENSG00000235818	vomeronasal 1 receptor 17 pseudogene [Source:HGNC Symbol;Acc:HGNC:37331]	1	247236868	247237957	-1	processed_pseudogene	0
VN1R5	ENSG00000197617	vomeronasal 1 receptor 5 (gene/pseudogene) [Source:HGNC Symbol;Acc:HGNC:19870]	1	247255972	247257210	1	polymorphic_pseudogene	0
OR2W5	ENSG00000203664	olfactory receptor family 2 subfamily W member 5 (gene/pseudogene) [Source:HGNC Symbol;Acc:HGNC:15424]	1	247488093	247492415	1	transcribed_unprocessed_pseudogene	0
OR3D1P	ENSG00000230411	olfactory receptor family 3 subfamily D member 1 pseudogene [Source:HGNC Symbol;Acc:HGNC:25339]	1	247666887	247667841	1	unprocessed_pseudogene	0
OR9H1P	ENSG00000228336	olfactory receptor family 9 subfamily H member 1 pseudogene [Source:HGNC Symbol;Acc:HGNC:15038]	1	247770169	247779524	1	polymorphic_pseudogene	1
HSD17B7P1	ENSG00000232908	hydroxysteroid 17-beta dehydrogenase 7 pseudogene 1 [Source:HGNC Symbol;Acc:HGNC:18689]	1	247827486	247828502	1	processed_pseudogene	0
OR6R1P	ENSG00000230576	olfactory receptor family 6 subfamily R member 1 pseudogene [Source:HGNC Symbol;Acc:HGNC:15037]	1	247833349	247834288	-1	unprocessed_pseudogene	0
CLK3P2	ENSG00000226191	CDC like kinase 3 pseudogene 2 [Source:HGNC Symbol;Acc:HGNC:49786]	1	247936061	247937513	-1	processed_pseudogene	0
OR2X1P	ENSG00000224830	olfactory receptor family 2 subfamily X member 1 pseudogene [Source:HGNC Symbol;Acc:HGNC:31258]	1	247938973	247939659	1	unprocessed_pseudogene	0
OR2L9P	ENSG00000237492	olfactory receptor family 2 subfamily L member 9 pseudogene [Source:HGNC Symbol;Acc:HGNC:15015]	1	247974741	247975653	1	unprocessed_pseudogene	0
OR2L1P	ENSG00000224227	olfactory receptor family 2 subfamily L member 1 pseudogene [Source:HGNC Symbol;Acc:HGNC:8265]	1	247980872	247991204	1	transcribed_unprocessed_pseudogene	0
OR2L6P	ENSG00000232215	olfactory receptor family 2 subfamily L member 6 pseudogene [Source:HGNC Symbol;Acc:HGNC:15012]	1	248003129	248004068	1	unprocessed_pseudogene	0
OR2T32P	ENSG00000197067	olfactory receptor family 2 subfamily T member 32 pseudogene [Source:HGNC Symbol;Acc:HGNC:31254]	1	248083522	248087522	-1	transcribed_unprocessed_pseudogene	0
OR2M1P	ENSG00000177233	olfactory receptor family 2 subfamily M member 1 pseudogene [Source:HGNC Symbol;Acc:HGNC:8267]	1	248121932	248122882	1	unprocessed_pseudogene	0
OR2T7	ENSG00000227152	olfactory receptor family 2 subfamily T member 7 [Source:HGNC Symbol;Acc:HGNC:15019]	1	248436359	248444316	1	polymorphic_pseudogene	1
OR2AS2P	ENSG00000271934	olfactory receptor family 2 subfamily AS member 2 pseudogene [Source:HGNC Symbol;Acc:HGNC:31248]	1	248498308	248498649	1	unprocessed_pseudogene	0
OR2AS1P	ENSG00000227102	olfactory receptor family 2 subfamily AS member 1 pseudogene [Source:HGNC Symbol;Acc:HGNC:15004]	1	248549444	248549762	-1	unprocessed_pseudogene	0
AC098483.2	ENSG00000271701	epithelial cell transforming sequence 2 oncogene (ECT2) pseudogene	1	248601416	248601869	1	processed_pseudogene	0
LYPD9P	ENSG00000229703	LY6/PLAUR domain containing 9, pseudogene [Source:HGNC Symbol;Acc:HGNC:53735]	1	248691760	248716755	1	transcribed_unitary_pseudogene	1
CR589904.1	ENSG00000276520	TGF-beta activated kinase 1/MAP3K7 binding protein 2 (TAB2) pseudogene	1	248708202	248708641	1	processed_pseudogene	0
AHCYP8	ENSG00000242529	adenosylhomocysteinase pseudogene 8 [Source:HGNC Symbol;Acc:HGNC:45000]	1	248721993	248722201	-1	transcribed_processed_pseudogene	0
DPY19L4P1	ENSG00000229663	DPY19L4 pseudogene 1 [Source:HGNC Symbol;Acc:HGNC:53907]	1	248771635	248773792	-1	processed_pseudogene	0
RPL23AP25	ENSG00000233084	ribosomal protein L23a pseudogene 25 [Source:HGNC Symbol;Acc:HGNC:35672]	1	248936581	248937043	1	processed_pseudogene	1
NBPF7	ENSG00000215864	NBPF member 7 [Source:HGNC Symbol;Acc:HGNC:31989]	1	119834870	119844514	-1	unprocessed_pseudogene	0
GAPDHP33	ENSG00000240244	glyceraldehyde 3 phosphate dehydrogenase pseudogene 33 [Source:HGNC Symbol;Acc:HGNC:37785]	1	119596167	119597179	-1	processed_pseudogene	0
HSD3BP5	ENSG00000198857	hydroxy-delta-5-steroid dehydrogenase, 3 beta, pseudogene 5 [Source:HGNC Symbol;Acc:HGNC:5223]	1	119601340	119609250	1	transcribed_unprocessed_pseudogene	0
HSD3BP4	ENSG00000203855	hydroxy-delta-5-steroid dehydrogenase, 3 beta, pseudogene 4 [Source:HGNC Symbol;Acc:HGNC:5222]	1	119564066	119572067	1	unprocessed_pseudogene	0
RPL6P2	ENSG00000227056	ribosomal protein L6 pseudogene 2 [Source:HGNC Symbol;Acc:HGNC:35964]	1	119219314	119220096	-1	processed_pseudogene	0
GAPDHP74	ENSG00000232780	glyceraldehyde-3-phosphate dehydrogenase pseudogene 74 [Source:HGNC Symbol;Acc:HGNC:50647]	1	119434166	119435080	-1	transcribed_processed_pseudogene	0
HSD3BP2	ENSG00000203858	hydroxy-delta-5-steroid dehydrogenase, 3 beta, pseudogene 2 [Source:HGNC Symbol;Acc:HGNC:5220]	1	119439001	119446086	1	unprocessed_pseudogene	0
GAPDHP23	ENSG00000235595	glyceraldehyde 3 phosphate dehydrogenase pseudogene 23 [Source:HGNC Symbol;Acc:HGNC:37775]	1	119462029	119463021	-1	processed_pseudogene	0
HSD3BP1	ENSG00000187481	hydroxy-delta-5-steroid dehydrogenase, 3 beta, pseudogene 1 [Source:HGNC Symbol;Acc:HGNC:5219]	1	119467221	119473803	1	unprocessed_pseudogene	0
GAPDHP58	ENSG00000229570	glyceraldehyde 3 phosphate dehydrogenase pseudogene 58 [Source:HGNC Symbol;Acc:HGNC:4142]	1	119495836	119496841	-1	processed_pseudogene	0
GAPDHP32	ENSG00000226443	glyceraldehyde 3 phosphate dehydrogenase pseudogene 32 [Source:HGNC Symbol;Acc:HGNC:37784]	1	119533749	119534746	-1	processed_pseudogene	0
HSD3BP3	ENSG00000249798	hydroxy-delta-5-steroid dehydrogenase, 3 beta, pseudogene 3 [Source:HGNC Symbol;Acc:HGNC:5221]	1	119538509	119545913	1	unprocessed_pseudogene	0
GAPDHP27	ENSG00000239873	glyceraldehyde 3 phosphate dehydrogenase pseudogene 27 [Source:HGNC Symbol;Acc:HGNC:37779]	1	119558755	119559774	-1	processed_pseudogene	0
RPS3AP12	ENSG00000236804	RPS3A pseudogene 12 [Source:HGNC Symbol;Acc:HGNC:35527]	1	119126539	119127291	-1	processed_pseudogene	1
RBMX2P3	ENSG00000223575	RBMX2 pseudogene 3 [Source:HGNC Symbol;Acc:HGNC:39925]	1	119084998	119085954	-1	processed_pseudogene	1
PSMC1P12	ENSG00000226126	proteasome 26S subunit, ATPase 1 pseudogene 12 [Source:HGNC Symbol;Acc:HGNC:39787]	1	118614333	118615646	-1	processed_pseudogene	0
AL139148.1	ENSG00000229911	high density lipoprotein binding protein (vigilin) (HDLBP) pseudogene	1	118712999	118713678	1	processed_pseudogene	0
PNRC2P1	ENSG00000228217	proline rich nuclear receptor coactivator 2 pseudogene 1 [Source:HGNC Symbol;Acc:HGNC:51933]	1	117778087	117778506	-1	processed_pseudogene	0
AL390877.2	ENSG00000270719	anaphase promoting complex subunit 13 (ANAPC13) pseudogene	1	117700029	117700242	-1	processed_pseudogene	0
VPS25P1	ENSG00000226755	VPS25 pseudogene 1 [Source:HGNC Symbol;Acc:HGNC:44250]	1	117549415	117549922	1	processed_pseudogene	0
VDAC2P3	ENSG00000213262	VDAC2 pseudogene 3 [Source:HGNC Symbol;Acc:HGNC:51931]	1	117640812	117641639	-1	processed_pseudogene	0
RPS15AP9	ENSG00000228453	ribosomal protein S15a pseudogene 9 [Source:HGNC Symbol;Acc:HGNC:36164]	1	117138229	117138609	1	processed_pseudogene	0
NAP1L4P1	ENSG00000177173	nucleosome assembly protein 1 like 4 pseudogene 1 [Source:HGNC Symbol;Acc:HGNC:39740]	1	116532936	116534092	-1	processed_pseudogene	1
GAPDHP64	ENSG00000231072	glyceraldehyde-3-phosphate dehydrogenase pseudogene 64 [Source:HGNC Symbol;Acc:HGNC:4158]	1	116713833	116714835	-1	processed_pseudogene	0
NEFHP1	ENSG00000223489	neurofilament heavy pseudogene 1 [Source:HGNC Symbol;Acc:HGNC:7738]	1	116739981	116742609	-1	processed_pseudogene	0
FTH1P22	ENSG00000225079	ferritin heavy chain 1 pseudogene 22 [Source:HGNC Symbol;Acc:HGNC:37640]	1	116775104	116775623	-1	processed_pseudogene	0
AL357137.1	ENSG00000271143	serine palmitoyltransferase, small subunit A (SPTSSA) pseudogene	1	115916497	115916699	1	processed_pseudogene	0
HNRNPA1P43	ENSG00000214204	heterogeneous nuclear ribonucleoprotein A1 pseudogene 43 [Source:HGNC Symbol;Acc:HGNC:48772]	1	115856910	115857819	-1	processed_pseudogene	0
AL512638.2	ENSG00000274468	ethanolamine kinase 2 (ETNK2) pseudogene	1	115479428	115481572	1	unprocessed_pseudogene	0
ELOCP20	ENSG00000229101	elongin C pseudogene 20 [Source:HGNC Symbol;Acc:HGNC:38156]	1	115556826	115557475	1	unprocessed_pseudogene	0
CNOT7P2	ENSG00000232185	CCR4-NOT transcription complex subunit 7 pseudogene 2 [Source:HGNC Symbol;Acc:HGNC:44249]	1	115564601	115565432	1	processed_pseudogene	0
AL592436.2	ENSG00000270631	tetraspanin 12 (TSPAN12) pseudogene	1	115577229	115577786	-1	processed_pseudogene	0
AL512638.1	ENSG00000226973	renin (REN) pseudogene	1	115471941	115476027	1	unprocessed_pseudogene	0
NR1H5P	ENSG00000227970	nuclear receptor subfamily 1 group H member 5, pseudogene [Source:HGNC Symbol;Acc:HGNC:32673]	1	114837227	114851453	1	unitary_pseudogene	0
PKMP1	ENSG00000236480	pyruvate kinase M1/2 pseudogene 1 [Source:HGNC Symbol;Acc:HGNC:44243]	1	114535995	114537840	1	processed_pseudogene	0
EIF2S2P5	ENSG00000225650	eukaryotic translation initiation factor 2 subunit 2 beta pseudogene 5 [Source:HGNC Symbol;Acc:HGNC:37793]	1	114468315	114469282	1	processed_pseudogene	0
AL035410.1	ENSG00000226984	ribosomal protein L26 (RPL26) pseudogene	1	114459934	114460360	1	processed_pseudogene	0
AL035410.2	ENSG00000271419	trafficking protein, kinesin binding 2 (TRAK2) pseudogene	1	114353986	114355178	1	processed_pseudogene	0
NUTF2P4	ENSG00000234790	nuclear transport factor 2 pseudogene 4 [Source:HGNC Symbol;Acc:HGNC:50453]	1	112748095	112748475	1	processed_pseudogene	0
AL390729.1	ENSG00000228040	ribosomal protein L39 (RPL39) pseudogene	1	112890767	112890922	-1	processed_pseudogene	0
AKR7A2P1	ENSG00000229020	aldo-keto reductase family 7 member A2 pseudogene 1 [Source:HGNC Symbol;Acc:HGNC:24062]	1	112923423	112924337	1	processed_pseudogene	0
RLIMP2	ENSG00000237278	ring finger protein, LIM domain interacting pseudogene 2 [Source:HGNC Symbol;Acc:HGNC:39683]	1	113125321	113126883	-1	processed_pseudogene	0
AL357055.1	ENSG00000233839	ribosomal protein S19 (RPS19) pseudogene	1	113168994	113169403	1	processed_pseudogene	0
AL357055.2	ENSG00000236887	ribosomal protein S15 (RPS15) pseudogene	1	113198825	113199258	1	processed_pseudogene	0
AL391058.1	ENSG00000232499	heterogeneous nuclear ribonucleoprotein A3 (hnRNPA3) pseudogene	1	113449700	113450728	1	processed_pseudogene	0
MTND5P20	ENSG00000238256	MT-ND5 pseudogene 20 [Source:HGNC Symbol;Acc:HGNC:42300]	1	113576757	113576899	-1	processed_pseudogene	0
AL133517.1	ENSG00000232450	ribosomal protein S2 (RPS2) pseudogene	1	113698884	113699631	-1	transcribed_processed_pseudogene	0
AL591742.1	ENSG00000270780	ribosomal protein L13a (RPL13A) pseudogene	1	114001433	114002235	-1	processed_pseudogene	0
MRPL57P1	ENSG00000273698	mitochondrial ribosomal protein L57 pseudogene 1 [Source:HGNC Symbol;Acc:HGNC:29686]	1	114279011	114279275	-1	processed_pseudogene	0
MRPL53P1	ENSG00000235299	mitochondrial ribosomal protein L53 pseudogene 1 [Source:HGNC Symbol;Acc:HGNC:29725]	1	112625906	112626224	-1	processed_pseudogene	1
TXNP3	ENSG00000234388	thioredoxin pseudogene 3 [Source:HGNC Symbol;Acc:HGNC:49483]	1	112363281	112363581	1	processed_pseudogene	0
RPL7P8	ENSG00000235045	ribosomal protein L7 pseudogene 8 [Source:HGNC Symbol;Acc:HGNC:35914]	1	109651370	109652099	1	processed_pseudogene	0
NDUFA5P10	ENSG00000224927	NADH:ubiquinone oxidoreductase subunit A5 pseudogene 10 [Source:HGNC Symbol;Acc:HGNC:48852]	1	109810642	109810998	-1	processed_pseudogene	0
AL137790.2	ENSG00000282852	cytochrome c oxidase assembly factor 5 (COA5) pseudogene	1	110256754	110256930	1	processed_pseudogene	0
CYMP	ENSG00000240194	chymosin, pseudogene [Source:HGNC Symbol;Acc:HGNC:2588]	1	110480752	110491277	1	transcribed_unitary_pseudogene	0
NRBF2P3	ENSG00000237415	nuclear receptor binding factor 2 pseudogene 3 [Source:HGNC Symbol;Acc:HGNC:44606]	1	110848077	110848941	-1	processed_pseudogene	0
OR11I1P	ENSG00000232791	olfactory receptor family 11 subfamily I member 1 pseudogene [Source:HGNC Symbol;Acc:HGNC:14997]	1	110853939	110854892	1	unitary_pseudogene	0
CCNT2P1	ENSG00000225672	cyclin T2 pseudogene 1 [Source:HGNC Symbol;Acc:HGNC:39178]	1	111007700	111015530	-1	processed_pseudogene	0
CHIAP1	ENSG00000236040	chitinase, acidic pseudogene 1 [Source:HGNC Symbol;Acc:HGNC:44462]	1	111250254	111256715	1	unprocessed_pseudogene	0
CHIAP2	ENSG00000203878	chitinase, acidic pseudogene 2 [Source:HGNC Symbol;Acc:HGNC:44463]	1	111280059	111286116	1	transcribed_unprocessed_pseudogene	0
AL356387.2	ENSG00000232240	novel pseudogene	1	111323833	111324075	1	processed_pseudogene	0
CHIAP3	ENSG00000234020	chitinase, acidic pseudogene 3 [Source:HGNC Symbol;Acc:HGNC:44464]	1	111353275	111367409	-1	unprocessed_pseudogene	0
HIGD1AP12	ENSG00000236012	HIG1 hypoxia inducible domain family member 1A pseudogene 12 [Source:HGNC Symbol;Acc:HGNC:43007]	1	111380291	111380571	1	processed_pseudogene	0
PGBP	ENSG00000227179	pepsinogen B, pseudogene [Source:HGNC Symbol;Acc:HGNC:39503]	1	111382860	111391819	-1	transcribed_unprocessed_pseudogene	0
UBE2FP3	ENSG00000233337	UBE2F pseudogene 3 [Source:HGNC Symbol;Acc:HGNC:44537]	1	111437514	111438037	1	processed_pseudogene	0
KRT18P57	ENSG00000215867	keratin 18 pseudogene 57 [Source:HGNC Symbol;Acc:HGNC:48884]	1	111648291	111649544	-1	processed_pseudogene	0
AL356488.1	ENSG00000251484	poly(rC) binding protein 1 (PCBP1) pseudogene	1	109103535	109104766	-1	processed_pseudogene	1
AL591719.1	ENSG00000228076	chromosome 20 open reading frame 147 (C20orf147) pseudogene	1	108766841	108767584	-1	processed_pseudogene	1
BX679664.2	ENSG00000237349	NADH dehydrogenase (ubiquinone) 1 beta subcomplex, 3, 12kDa (NDUFB3) pseudogene	1	108986963	108987245	-1	processed_pseudogene	0
BX679664.3	ENSG00000244716	ribosomal protein L17 (RPL17) pseudogene	1	108992282	108992836	1	processed_pseudogene	0
BX679664.1	ENSG00000228665	ribosomal protein S27 (metallopanstimulin 1) (RPS27) pseudogene	1	109030067	109030319	1	processed_pseudogene	0
RANP5	ENSG00000228054	RAN pseudogene 5 [Source:HGNC Symbol;Acc:HGNC:39860]	1	109046828	109047482	1	processed_pseudogene	0
FTLP17	ENSG00000228347	ferritin light chain pseudogene 17 [Source:HGNC Symbol;Acc:HGNC:37967]	1	104153306	104153830	-1	processed_pseudogene	0
CDK4P1	ENSG00000225036	cyclin dependent kinase 4 pseudogene 1 [Source:HGNC Symbol;Acc:HGNC:19040]	1	105433994	105434821	1	processed_pseudogene	0
SEPTIN2P1	ENSG00000227850	septin 2 pseudogene 1 [Source:HGNC Symbol;Acc:HGNC:40017]	1	105698039	105698218	1	processed_pseudogene	0
AL512844.2	ENSG00000237897	matrin 3 (MATR3) pseudogene	1	105890693	105891430	-1	processed_pseudogene	0
AL512844.1	ENSG00000232952	matrin 3 (MATR3) pseudogene	1	105891739	105893517	1	processed_pseudogene	0
AL355306.1	ENSG00000230932	tight junction protein 3 (zona occludens 3) (TJP3) pseudogene	1	106080801	106081379	-1	processed_pseudogene	0
AL499605.1	ENSG00000270342	oocyte expressed protein (OOEP) pseudogene	1	106544342	106544744	-1	processed_pseudogene	0
AL596327.1	ENSG00000270976	ubiquitin C (UBC) pseudogene	1	106780223	106780435	1	processed_pseudogene	0
MTATP6P14	ENSG00000233449	MT-ATP6 pseudogene 14 [Source:HGNC Symbol;Acc:HGNC:52059]	1	106802755	106803427	-1	processed_pseudogene	0
MTCO1P14	ENSG00000232551	MT-CO1 pseudogene 14 [Source:HGNC Symbol;Acc:HGNC:52016]	1	106804474	106806032	-1	processed_pseudogene	0
AC114491.1	ENSG00000224550	NADH dehydrogenase (ubiquinone) 1 alpha subcomplex, 4, 9kDa (NDUFA4) pseudogene	1	107505203	107505448	1	processed_pseudogene	0
SLC25A24P1	ENSG00000241361	SLC25A24 pseudogene 1 [Source:HGNC Symbol;Acc:HGNC:48933]	1	108272943	108337853	1	transcribed_unprocessed_pseudogene	1
NBPF5P	ENSG00000243967	NBPF member 5, pseudogene [Source:HGNC Symbol;Acc:HGNC:24491]	1	108375838	108410814	1	transcribed_unprocessed_pseudogene	0
SLC25A24P2	ENSG00000238118	SLC25A24 pseudogene 2 [Source:HGNC Symbol;Acc:HGNC:48934]	1	108383736	108421295	-1	unprocessed_pseudogene	1
AL392088.2	ENSG00000283354	solute carrier family 25 (mitochondrial carrier; phosphate carrier), member 24 (SLC25A24) pseudogene	1	108495475	108501144	-1	unprocessed_pseudogene	0
ST13P21	ENSG00000227832	ST13, Hsp70 interacting protein pseudogene 21 [Source:HGNC Symbol;Acc:HGNC:38864]	1	108502358	108503455	1	processed_pseudogene	0
AL392088.1	ENSG00000226483	ribosomal protein L7-like 1 (RPL7L1) pseudogene	1	108508574	108509243	1	processed_pseudogene	0
AC092506.1	ENSG00000215869	THAP domain containing, apoptosis associated protein 3 (THAP3) pseudogene	1	104072983	104226678	1	transcribed_processed_pseudogene	1
AL136455.1	ENSG00000225191	adaptor-related protein complex 2, beta 1 subunit (AP2B1) pseudogene	1	103926567	103927806	1	processed_pseudogene	0
AMYP1	ENSG00000227408	amylase alpha pseudogene 1 [Source:HGNC Symbol;Acc:HGNC:479]	1	103713723	103719871	1	unprocessed_pseudogene	0
AC105272.1	ENSG00000234441	pseudogene similar to part of alpha amylase	1	103668071	103668268	-1	unprocessed_pseudogene	0
HNRNPA1P68	ENSG00000230946	heterogeneous nuclear ribonucleoprotein A1 pseudogene 68 [Source:HGNC Symbol;Acc:HGNC:48798]	1	100941017	100941995	-1	processed_pseudogene	0
AC119501.1	ENSG00000271578	chromosome X open reading frame 40A (CXorf40A) pseudogene	1	101190520	101190994	1	processed_pseudogene	0
AL109741.2	ENSG00000228399	ribosomal protein S20 (RPS20) pseudogene	1	101256274	101256616	1	processed_pseudogene	0
PPIAP7	ENSG00000173810	peptidylprolyl isomerase A pseudogene 7 [Source:HGNC Symbol;Acc:HGNC:9270]	1	101270875	101271363	-1	processed_pseudogene	0
RPSAP19	ENSG00000183298	ribosomal protein SA pseudogene 19 [Source:HGNC Symbol;Acc:HGNC:36508]	1	101786340	101787219	-1	processed_pseudogene	0
AL356280.1	ENSG00000271277	phosphoglycerate mutase 1 (brain) (PGAM1) pseudogene	1	101882516	101882894	1	processed_pseudogene	0
DNAJA1P5	ENSG00000162699	DnaJ heat shock protein family (Hsp40) member A1 pseudogene 5 [Source:HGNC Symbol;Acc:HGNC:39341]	1	101893105	101894047	1	processed_pseudogene	0
SOD2P1	ENSG00000234257	superoxide dismutase 2 pseudogene 1 [Source:HGNC Symbol;Acc:HGNC:45268]	1	103100143	103100704	-1	processed_pseudogene	0
ACTG1P4	ENSG00000236085	actin gamma 1 pseudogene 4 [Source:HGNC Symbol;Acc:HGNC:149]	1	103569553	103570674	1	processed_pseudogene	0
AC099670.2	ENSG00000224685	ribosomal protein L36a (RPL36A) pseudogene	1	100651947	100652267	1	processed_pseudogene	0
AC099670.1	ENSG00000213421	ribosomal protein L7a (RPL7A) pseudogene	1	100586649	100587431	-1	processed_pseudogene	0
BCAS2P2	ENSG00000234332	BCAS2 pseudogene 2 [Source:HGNC Symbol;Acc:HGNC:39595]	1	100393033	100394026	-1	processed_pseudogene	0
AC104457.1	ENSG00000215871	novel pseudogene	1	100331804	100332617	-1	processed_pseudogene	0
AL445928.1	ENSG00000230287	novel pseudogene	1	100249090	100249311	1	processed_pseudogene	0
BRI3P1	ENSG00000225169	brain protein I3 pseudogene 1 [Source:HGNC Symbol;Acc:HGNC:33533]	1	100213293	100213670	1	processed_pseudogene	0
RPL23AP90	ENSG00000271415	ribosomal protein L23a pseudogene 90 [Source:HGNC Symbol;Acc:HGNC:51624]	1	100196816	100197051	1	processed_pseudogene	0
AC093019.1	ENSG00000226952	novel pseudogene	1	100099239	100099490	1	processed_pseudogene	0
HMGB3P10	ENSG00000223656	high mobility group box 3 pseudogene 10 [Source:HGNC Symbol;Acc:HGNC:39302]	1	99698242	99699178	1	processed_pseudogene	0
AC096949.1	ENSG00000231996	ribosomal protein L39-like (RPL39L) pseudogene	1	99842610	99842761	1	processed_pseudogene	0
AL365220.1	ENSG00000233983	chromosome 1 open reading frame 123 (C1orf123) pseudogene	1	99464378	99464776	1	processed_pseudogene	0
NFU1P2	ENSG00000233557	NFU1 iron-sulfur cluster scaffold pseudogene 2 [Source:HGNC Symbol;Acc:HGNC:44554]	1	98077000	98077468	1	processed_pseudogene	0
AL445433.1	ENSG00000227034	ribosomal protein L5 (RPL5) pseudogene	1	99008218	99008474	1	processed_pseudogene	0
AC114878.2	ENSG00000270911	CTAGE family, member 5 (CTAGE5) pseudogene	1	97855575	97856825	1	processed_pseudogene	0
AC114878.1	ENSG00000230718	pseudogene similar to part of zinc finger protein 131 (clone pHZ-10) (ZNF131)	1	97774669	97775026	1	processed_pseudogene	0
MTATP6P13	ENSG00000229842	MT-ATP6 pseudogene 13 [Source:HGNC Symbol;Acc:HGNC:52058]	1	93925406	93926072	-1	unprocessed_pseudogene	0
AL117351.2	ENSG00000250890	mitochondrially encoded cytochrome c oxidase I (MT-CO1) pseudogene	1	93926032	93926188	-1	unprocessed_pseudogene	0
MTCO2P21	ENSG00000236689	MT-CO2 pseudogene 21 [Source:HGNC Symbol;Acc:HGNC:52150]	1	93926615	93927569	-1	unprocessed_pseudogene	0
MTCO1P21	ENSG00000226960	MT-CO1 pseudogene 21 [Source:HGNC Symbol;Acc:HGNC:52086]	1	93927714	93928302	-1	unprocessed_pseudogene	0
AL117351.1	ENSG00000233129	pseudogene similar to part of NADH dehydrogenase 2 (MTND2)	1	93934479	93935244	-1	processed_pseudogene	0
GAPDHP29	ENSG00000178596	glyceraldehyde 3 phosphate dehydrogenase pseudogene 29 [Source:HGNC Symbol;Acc:HGNC:37781]	1	94302038	94303022	1	processed_pseudogene	0
AC118469.1	ENSG00000232918	ribosomal protein L21 (RPL21) pseudogene	1	94406395	94406882	-1	processed_pseudogene	0
SLC44A3-AS1	ENSG00000224081	SLC44A3 antisense RNA 1 [Source:HGNC Symbol;Acc:HGNC:49057]	1	94613814	94855426	-1	transcribed_processed_pseudogene	1
KATNBL1P2	ENSG00000232857	katanin regulatory subunit B1 like 1 pseudogene 2 [Source:HGNC Symbol;Acc:HGNC:49052]	1	94650544	94651378	-1	processed_pseudogene	0
AC092393.1	ENSG00000225923	secretory carrier membrane protein 1 (SCAMP1) pseudogene	1	96390652	96391393	1	processed_pseudogene	0
UBE2WP1	ENSG00000234422	ubiquitin conjugating enzyme E2 W pseudogene 1 [Source:HGNC Symbol;Acc:HGNC:32198]	1	96418594	96418933	1	processed_pseudogene	0
EEF1A1P11	ENSG00000228502	eukaryotic translation elongation factor 1 alpha 1 pseudogene 11 [Source:HGNC Symbol;Acc:HGNC:3206]	1	96446930	96448318	1	processed_pseudogene	0
NDUFS5P2	ENSG00000234226	NADH:ubiquinone oxidoreductase subunit S5 pseudogene 2 [Source:HGNC Symbol;Acc:HGNC:44040]	1	96584422	96584727	-1	processed_pseudogene	0
RPL7P9	ENSG00000137970	ribosomal protein L7 pseudogene 9 [Source:HGNC Symbol;Acc:HGNC:37028]	1	96678874	96679620	-1	processed_pseudogene	0
SEC63P1	ENSG00000228057	SEC63 homolog, protein translocation regulator pseudogene 1 [Source:HGNC Symbol;Acc:HGNC:41953]	1	97545701	97546958	1	processed_pseudogene	0
RPL26P9	ENSG00000226128	ribosomal protein L26 pseudogene 9 [Source:HGNC Symbol;Acc:HGNC:36180]	1	97585862	97586294	1	processed_pseudogene	0
MTCO3P21	ENSG00000232752	MT-CO3 pseudogene 21 [Source:HGNC Symbol;Acc:HGNC:52083]	1	93924743	93925385	-1	unprocessed_pseudogene	0
MTND3P21	ENSG00000235794	MT-ND3 pseudogene 21 [Source:HGNC Symbol;Acc:HGNC:52167]	1	93924386	93924716	-1	unprocessed_pseudogene	0
MTND4P11	ENSG00000234099	MT-ND4 pseudogene 11 [Source:HGNC Symbol;Acc:HGNC:42223]	1	93922574	93923945	-1	unprocessed_pseudogene	0
CHCHD2P5	ENSG00000223490	coiled-coil-helix-coiled-coil-helix domain containing 2 pseudogene 5 [Source:HGNC Symbol;Acc:HGNC:39589]	1	93921268	93921667	-1	processed_pseudogene	0
AL137159.1	ENSG00000229635	pseudogene similar to part of F-box and WD-40 domain protein 1B (FBXW1B)	1	93384487	93384998	-1	processed_pseudogene	0
AL139421.1	ENSG00000229567	ribosomal protein L39 (RPL39) pseudogene	1	93278961	93279129	-1	processed_pseudogene	0
AC126124.1	ENSG00000225297	pseudogene similar to part of aldo-keto reductase family 1, member B1 (aldose reductase) (AKR1B1)	1	93199755	93199939	-1	processed_pseudogene	0
AC126124.2	ENSG00000237003	ribosomal protein L36a (RPL36A) pseudogene	1	93190740	93191060	-1	processed_pseudogene	0
AL449283.1	ENSG00000229052	GAJ protein pseudogene	1	92930696	92934098	1	transcribed_processed_pseudogene	1
CCNJP2	ENSG00000223896	cyclin J pseudogene 2 [Source:HGNC Symbol;Acc:HGNC:37997]	1	92755794	92756956	1	processed_pseudogene	1
H3P3	ENSG00000234202	H3 histone pseudogene 3 [Source:HGNC Symbol;Acc:HGNC:43796]	1	92749175	92749330	-1	processed_pseudogene	0
AC104332.1	ENSG00000225505	novel pseudogene	1	92732000	92733257	1	processed_pseudogene	1
AL354890.1	ENSG00000223787	ACN9 homolog (S. cerevisiae) pseudogene	1	92580476	92580821	-1	processed_pseudogene	0
HMGB3P9	ENSG00000229992	high mobility group box 3 pseudogene 9 [Source:HGNC Symbol;Acc:HGNC:39301]	1	92647048	92647630	-1	processed_pseudogene	0
ACTBP12	ENSG00000233125	ACTB pseudogene 12 [Source:HGNC Symbol;Acc:HGNC:150]	1	92229018	92229435	-1	processed_pseudogene	0
AL663109.1	ENSG00000226773	zinc finger pseudogene	1	92203148	92203991	1	processed_pseudogene	0
PRKAR1AP1	ENSG00000233401	protein kinase cAMP-dependent type I regulatory subunit alpha pseudogene 1 [Source:HGNC Symbol;Acc:HGNC:9389]	1	92125301	92126462	1	processed_pseudogene	0
GAPDHP46	ENSG00000224678	glyceraldehyde 3 phosphate dehydrogenase pseudogene 46 [Source:HGNC Symbol;Acc:HGNC:37804]	1	92114803	92115796	-1	processed_pseudogene	0
LPCAT2BP	ENSG00000233228	lysophosphatidylcholine acyltransferase 2b, pseudogene [Source:HGNC Symbol;Acc:HGNC:38003]	1	92066306	92067839	1	unitary_pseudogene	0
HSP90B3P	ENSG00000203914	heat shock protein 90 beta family member 3, pseudogene [Source:HGNC Symbol;Acc:HGNC:12100]	1	91642516	91644082	1	processed_pseudogene	0
AL714022.1	ENSG00000229067	ribosomal protein L39 (RPL39) pseudogene	1	91600171	91600321	1	processed_pseudogene	0
WDR82P2	ENSG00000241318	WD repeat domain 82 pseudogene 2 [Source:HGNC Symbol;Acc:HGNC:33513]	1	91534666	91535593	-1	processed_pseudogene	0
FEN1P1	ENSG00000215873	flap structure-specific endonuclease 1 pseudogene 1 [Source:HGNC Symbol;Acc:HGNC:3651]	1	91328369	91329513	1	processed_pseudogene	0
RPL5P6	ENSG00000232393	ribosomal protein L5 pseudogene 6 [Source:HGNC Symbol;Acc:HGNC:35890]	1	91023919	91024804	1	processed_pseudogene	0
PHKA1P1	ENSG00000232882	phosphorylase kinase regulatory subunit alpha 1 pseudogene [Source:HGNC Symbol;Acc:HGNC:33919]	1	90892992	90893612	-1	processed_pseudogene	0
GEMIN8P4	ENSG00000228175	gem nuclear organelle associated protein 8 pseudogene 4 [Source:HGNC Symbol;Acc:HGNC:37979]	1	89993593	89994321	-1	processed_pseudogene	1
AC093423.1	ENSG00000226394	NADH dehydrogenase (ubiquinone) 1 alpha subcomplex, 4, 9kDa (NDUFA4) pseudogene	1	89661212	89661353	-1	processed_pseudogene	0
GBP1P1	ENSG00000225492	guanylate binding protein 1 pseudogene 1 [Source:HGNC Symbol;Acc:HGNC:39561]	1	89407679	89426243	1	transcribed_unprocessed_pseudogene	0
CAPNS1P1	ENSG00000215874	calpain small subunit 1 pseudogene 1 [Source:HGNC Symbol;Acc:HGNC:39562]	1	89394033	89394665	1	processed_pseudogene	0
BX119321.1	ENSG00000233235	guanylate binding protein pseudogene	1	89324522	89334880	1	unprocessed_pseudogene	0
AC099063.2	ENSG00000238081	chromosome 11 open reading frame 74 (C11orf74) pseudogene	1	89289676	89290337	-1	processed_pseudogene	0
ST13P20	ENSG00000215875	ST13, Hsp70 interacting protein pseudogene 20 [Source:HGNC Symbol;Acc:HGNC:38863]	1	81721693	81723068	1	processed_pseudogene	0
AC104454.1	ENSG00000229486	nuclear factor (eythroid-derived 2)-like 2 (NFE2L2) pseudogene	1	84015865	84018371	-1	processed_pseudogene	0
TXN2P1	ENSG00000213540	TXN2 pseudogene 1 [Source:HGNC Symbol;Acc:HGNC:54554]	1	84085741	84086233	1	processed_pseudogene	0
NEDD8P1	ENSG00000226970	NEDD8 pseudogene 1 [Source:HGNC Symbol;Acc:HGNC:54555]	1	84244334	84244577	1	processed_pseudogene	0
AL359273.2	ENSG00000249237	novel pseudogene	1	84344678	84349939	1	transcribed_unitary_pseudogene	0
UOX	ENSG00000240520	urate oxidase (pseudogene) [Source:HGNC Symbol;Acc:HGNC:12575]	1	84363706	84397831	-1	transcribed_unitary_pseudogene	0
AC114482.1	ENSG00000232622	ribosomal protein S27-like (RPS27L) pseudogene	1	84636158	84637106	-1	processed_pseudogene	0
AC104455.1	ENSG00000229505	novel pseudogene	1	86029854	86030589	1	processed_pseudogene	0
AC119749.1	ENSG00000231349	ribosomal protein L7 (RPL7) pseudogene	1	86404176	86404866	-1	processed_pseudogene	0
CDCA4P2	ENSG00000224466	cell division cycle associated 4 pseudogene 2 [Source:HGNC Symbol;Acc:HGNC:49771]	1	86552625	86553342	-1	processed_pseudogene	0
CLCA3P	ENSG00000153923	chloride channel accessory 3, pseudogene [Source:HGNC Symbol;Acc:HGNC:2017]	1	86634273	86655376	1	transcribed_unprocessed_pseudogene	0
AL049597.1	ENSG00000230721	ribosomal protein L17 (RPL17) pseudogene	1	86784913	86785467	1	processed_pseudogene	0
AC093155.2	ENSG00000235251	pseudogene similar to part of SUMO-1 activating enzyme subunit 2 (UBA2)	1	87044935	87045871	-1	processed_pseudogene	0
AC093155.1	ENSG00000225568	pseudogene similar to part of SUMO-1 activating enzyme subunit 2 (UBA2)	1	87045875	87046700	1	processed_pseudogene	1
AL049861.1	ENSG00000270507	transmembrane protein 241 (TMEM241) pseudogene	1	88313153	88313302	1	processed_pseudogene	0
AC093578.1	ENSG00000230053	chromosome 11 open reading frame 23 (C11orf23) pseudogene	1	88498309	88498676	-1	processed_pseudogene	0
RPL36AP10	ENSG00000237959	ribosomal protein L36a pseudogene 10 [Source:HGNC Symbol;Acc:HGNC:36175]	1	88577880	88578201	1	processed_pseudogene	0
ELOCP19	ENSG00000241975	elongin C pseudogene 19 [Source:HGNC Symbol;Acc:HGNC:38155]	1	88829102	88829419	1	processed_pseudogene	1
AL445991.1	ENSG00000235308	novel pseudogene	1	88923370	88923844	1	processed_pseudogene	0
PTGES3P1	ENSG00000234518	prostaglandin E synthase 3 pseudogene 1 [Source:HGNC Symbol;Acc:HGNC:43824]	1	89104285	89104767	-1	processed_pseudogene	0
AC099063.3	ENSG00000284637	guanylate binding protein 4 (GBP4) pseudogene	1	89203280	89203464	-1	unprocessed_pseudogene	0
AL138799.2	ENSG00000234683	ribosomal protein S20 (RPS20) pseudogene	1	81596157	81596506	-1	processed_pseudogene	0
MED28P8	ENSG00000242598	mediator complex subunit 28 pseudogene 8 [Source:HGNC Symbol;Acc:HGNC:45085]	1	81557121	81557832	-1	processed_pseudogene	0
ARID3BP1	ENSG00000227288	ARID3B pseudogene 1 [Source:HGNC Symbol;Acc:HGNC:54553]	1	81501794	81503468	1	processed_pseudogene	0
HNRNPA3P14	ENSG00000224494	heterogeneous nuclear ribonucleoprotein A3 pseudogene 14 [Source:HGNC Symbol;Acc:HGNC:48760]	1	81426456	81427605	1	processed_pseudogene	0
AL357632.1	ENSG00000235089	ribosomal protein L10a (RPL10A) pseudogene	1	81208568	81209210	1	processed_pseudogene	0
RPL7P10	ENSG00000229752	ribosomal protein L7 pseudogene 10 [Source:HGNC Symbol;Acc:HGNC:36599]	1	81098267	81099005	-1	processed_pseudogene	0
MTND2P30	ENSG00000227937	MT-ND2 pseudogene 30 [Source:HGNC Symbol;Acc:HGNC:42131]	1	81080790	81081171	1	processed_pseudogene	0
AL596276.2	ENSG00000234108	cytochrome c oxidase subunit V1a polypeptide 1 (COX6A1) pseudogene	1	80495903	80496233	1	processed_pseudogene	0
HNRNPA1P64	ENSG00000213559	heterogeneous nuclear ribonucleoprotein A1 pseudogene 64 [Source:HGNC Symbol;Acc:HGNC:48794]	1	80451083	80452004	-1	processed_pseudogene	0
AL596276.1	ENSG00000227062	ubiquitin-conjugating enzyme E2 variant 1 (UBE2V1) pseudogene	1	80464301	80464718	-1	processed_pseudogene	0
HMGB1P18	ENSG00000236407	high mobility group box 1 pseudogene 18 [Source:HGNC Symbol;Acc:HGNC:39100]	1	80283352	80283970	1	processed_pseudogene	0
AC098657.3	ENSG00000277670	succinate-CoA ligase, ADP-forming, beta subunit (SUCLA2) pseudogene	1	80124004	80124361	1	unprocessed_pseudogene	0
PSAT1P3	ENSG00000230787	phosphoserine aminotransferase 1 pseudogene 3 [Source:HGNC Symbol;Acc:HGNC:43989]	1	79054945	79056055	-1	processed_pseudogene	0
ADH5P2	ENSG00000232676	ADH5 pseudogene 2 [Source:HGNC Symbol;Acc:HGNC:22976]	1	79521080	79522203	1	processed_pseudogene	0
AC098657.1	ENSG00000235756	PAI-1 mRNA-binding protein (PAI-RBP1) (CGI-55, DKFZp564M2423) pseudogene	1	80092103	80093237	-1	processed_pseudogene	0
AC104837.2	ENSG00000238015	ribosomal protein L23 (RPL23) pseudogene	1	78666272	78666695	1	processed_pseudogene	0
AC104837.1	ENSG00000235400	SKI-interacting protein (SNW1) pseudogene	1	78749073	78750659	1	processed_pseudogene	0
AC103591.1	ENSG00000213560	signal sequence receptor, gamma (translocon-associated protein gamma) (SSR3) pseudogene	1	78091499	78092054	1	processed_pseudogene	0
RNFT1P2	ENSG00000233333	ring finger protein, transmembrane 1 pseudogene 2 [Source:HGNC Symbol;Acc:HGNC:44388]	1	78170481	78171237	-1	processed_pseudogene	0
AC096531.1	ENSG00000227556	pseudogene fragment similar to putative dimethyladenosine transferase (HSA9761)	1	78317157	78317263	-1	unprocessed_pseudogene	0
AC103591.2	ENSG00000213561	Nit protein 2 (NIT2) pseudogene	1	78043383	78044148	-1	processed_pseudogene	0
HSPE1P25	ENSG00000232015	heat shock protein family E (Hsp10) member 1 pseudogene 25 [Source:HGNC Symbol;Acc:HGNC:49344]	1	77853355	77853893	1	processed_pseudogene	0
AC138392.1	ENSG00000219201	novel pseudogene	1	77810861	77811781	-1	processed_pseudogene	0
NSRP1P1	ENSG00000235613	nuclear speckle splicing regulatory protein 1 pseudogene 1 [Source:HGNC Symbol;Acc:HGNC:38087]	1	77847110	77848802	1	processed_pseudogene	1
ACTG1P21	ENSG00000232672	actin gamma 1 pseudogene 21 [Source:HGNC Symbol;Acc:HGNC:51501]	1	77773865	77774864	-1	processed_pseudogene	0
AC093433.1	ENSG00000228187	novel pseudogene	1	77194825	77195395	1	processed_pseudogene	0
AC113935.1	ENSG00000226084	ribosomal protein L17 (RPL17) pseudogene	1	77129114	77129668	1	processed_pseudogene	0
TPI1P1	ENSG00000226415	triosephosphate isomerase 1 pseudogene 1 [Source:HGNC Symbol;Acc:HGNC:35449]	1	76699789	76700538	1	processed_pseudogene	0
AC103592.1	ENSG00000223905	peroxiredoxin 5 (PRDX5) pseudogene	1	76353583	76354246	-1	processed_pseudogene	0
DLSTP1	ENSG00000181227	dihydrolipoamide S-succinyltransferase pseudogene 1 [Source:HGNC Symbol;Acc:HGNC:2912]	1	75743423	75744776	-1	processed_pseudogene	1
AC093156.1	ENSG00000224493	pseudogene similar to part of nucleostemin (NS)	1	75521562	75522231	1	processed_pseudogene	0
AL096829.1	ENSG00000213579	ribosomal protein L29 (RPL29) pseudogene	1	75582099	75582555	1	processed_pseudogene	0
AL137803.1	ENSG00000230863	histidine acid phosphatase domain containing 1 (HISPPD1) pseudogene	1	75641178	75724049	-1	transcribed_processed_pseudogene	1
KRT8P21	ENSG00000229636	keratin 8 pseudogene 21 [Source:HGNC Symbol;Acc:HGNC:33373]	1	73104792	73106282	1	processed_pseudogene	0
AL359821.1	ENSG00000271618	kinesin family member 2C (KIF2C) pseudogene	1	71738173	71738354	1	processed_pseudogene	0
GDI2P2	ENSG00000233994	GDP dissociation inhibitor 2 pseudogene 2 [Source:HGNC Symbol;Acc:HGNC:37976]	1	72274552	72275159	1	processed_pseudogene	0
RPL31P12	ENSG00000227207	ribosomal protein L31 pseudogene 12 [Source:HGNC Symbol;Acc:HGNC:35546]	1	72301472	72301829	1	processed_pseudogene	0
AL358453.1	ENSG00000226324	cytochrome c oxidase subunit VIa polypeptide 1 (COX6A1) pseudogene	1	71367054	71367303	-1	processed_pseudogene	0
DNAJB6P4	ENSG00000228523	DNAJB6 pseudogene 4 [Source:HGNC Symbol;Acc:HGNC:54757]	1	67278052	67278779	1	processed_pseudogene	0
AL590559.1	ENSG00000238139	poly(A) binding protein, cytoplasmic 4 (PABPC4) pseudogene	1	67561073	67561446	1	processed_pseudogene	0
HNRNPCP9	ENSG00000232048	heterogeneous nuclear ribonucleoprotein C pseudogene 9 [Source:HGNC Symbol;Acc:HGNC:48820]	1	67660155	67661013	-1	processed_pseudogene	0
AL157407.1	ENSG00000235055	sirtuin (silent mating type information regulation 2 homolog) 5 (S. cerevisiae) (SIRT5) pseudogene	1	68043330	68044233	1	processed_pseudogene	0
ARL5AP3	ENSG00000228431	ADP ribosylation factor like GTPase 5A pseudogene 3 [Source:HGNC Symbol;Acc:HGNC:43935]	1	68049360	68049745	-1	processed_pseudogene	0
CTBP2P8	ENSG00000234383	CTBP2 pseudogene 8 [Source:HGNC Symbol;Acc:HGNC:45200]	1	68161761	68163090	-1	processed_pseudogene	0
RPS7P4	ENSG00000229133	ribosomal protein S7 pseudogene 4 [Source:HGNC Symbol;Acc:HGNC:36000]	1	68242474	68243055	-1	processed_pseudogene	0
COX6B1P7	ENSG00000225242	cytochrome c oxidase subunit 6B1 pseudogene 7 [Source:HGNC Symbol;Acc:HGNC:37677]	1	68282388	68282622	1	processed_pseudogene	0
ELOCP18	ENSG00000237622	elongin C pseudogene 18 [Source:HGNC Symbol;Acc:HGNC:38154]	1	68375327	68375663	-1	processed_pseudogene	0
AL139413.1	ENSG00000229440	pseudogene similar to part of BET1 homolog (S. cerevisiae) (BET1)	1	68381441	68381657	-1	processed_pseudogene	0
TXNP2	ENSG00000225167	thioredoxin pseudogene 2 [Source:HGNC Symbol;Acc:HGNC:49482]	1	68514375	68514669	-1	processed_pseudogene	0
SGO1P1	ENSG00000270615	shugoshin 1 pseudogene 1 [Source:HGNC Symbol;Acc:HGNC:50776]	1	69606855	69608301	-1	processed_pseudogene	0
PIN1P1	ENSG00000229359	peptidylprolyl cis/trans isomerase, NIMA-interacting 1 pseudogene 1 [Source:HGNC Symbol;Acc:HGNC:8989]	1	69919322	69920317	1	transcribed_processed_pseudogene	0
CHORDC1P5	ENSG00000233020	CHORDC1 pseudogene 5 [Source:HGNC Symbol;Acc:HGNC:54690]	1	70530526	70531492	1	processed_pseudogene	0
CASP3P1	ENSG00000237033	caspase 3 pseudogene 1 [Source:HGNC Symbol;Acc:HGNC:43596]	1	70660657	70661265	-1	processed_pseudogene	0
AL606517.2	ENSG00000234784	NADH dehydrogenase (ubiquinone) 1 alpha subcomplex, 4, 9kDa (NDUFA4) pseudogene	1	64918443	64918683	1	processed_pseudogene	0
AL606517.1	ENSG00000233877	SIPL protein (SIPL) pseudogene	1	64941979	64942365	1	processed_pseudogene	0
SLC2A3P2	ENSG00000185031	solute carrier family 2 member 3 pseudogene 2 [Source:HGNC Symbol;Acc:HGNC:31074]	1	64984608	64986087	-1	processed_pseudogene	0
AL357078.1	ENSG00000235804	ribosomal protein S24 (RPS24) pseudogene	1	65077413	65078131	-1	processed_pseudogene	0
MRPS21P1	ENSG00000234496	mitochondrial ribosomal protein S21 pseudogene 1 [Source:HGNC Symbol;Acc:HGNC:29748]	1	65092392	65092614	-1	processed_pseudogene	0
RPS29P7	ENSG00000231622	ribosomal protein S29 pseudogene 7 [Source:HGNC Symbol;Acc:HGNC:36594]	1	65154480	65154650	1	processed_pseudogene	0
COX6CP13	ENSG00000234144	cytochrome c oxidase subunit 6C pseudogene 13 [Source:HGNC Symbol;Acc:HGNC:49365]	1	65298755	65298980	-1	processed_pseudogene	1
AC097063.1	ENSG00000224570	UDP-N-acetyl-alpha-D-galactosamine:polypeptide N-acetylgalactosaminyltransferase 11 (GalNAc-T11) (GALNT11) pseudogene	1	65576129	65578380	-1	processed_pseudogene	0
AC099791.1	ENSG00000223920	sepiapterin reductase (7,8-dihydrobiopterin:NADP+ oxidoreductase) (SPR) pseudogene	1	61654194	61654908	1	processed_pseudogene	0
LAMTOR5P1	ENSG00000236646	late endosomal/lysosomal adaptor, MAPK and MTOR activator 5 pseudogene 1 [Source:HGNC Symbol;Acc:HGNC:31854]	1	62038842	62039111	1	processed_pseudogene	0
PIGPP2	ENSG00000234204	phosphatidylinositol glycan anchor biosynthesis class P pseudogene 2 [Source:HGNC Symbol;Acc:HGNC:45154]	1	62189131	62189953	1	processed_pseudogene	0
RPS15AP7	ENSG00000234088	ribosomal protein S15a pseudogene 7 [Source:HGNC Symbol;Acc:HGNC:35648]	1	62190522	62190926	1	processed_pseudogene	0
AL162739.1	ENSG00000237227	ribosomal protein L36 (RPL36) pseudogene	1	62208136	62208442	-1	processed_pseudogene	0
AL451044.1	ENSG00000270549	ubiquitin A-52 residue ribosomal protein fusion product 1 (UBA52) pseudogene	1	62530636	62530873	1	processed_pseudogene	0
AL138847.1	ENSG00000213703	ribosomal protein L13a (RPL13A) pseudogene	1	62641122	62641667	-1	processed_pseudogene	0
AC099794.2	ENSG00000237163	novel pseudogene	1	62905180	62905482	1	processed_pseudogene	0
RPSAP65	ENSG00000223683	ribosomal protein SA pseudogene 65 [Source:HGNC Symbol;Acc:HGNC:51914]	1	63262113	63262707	1	processed_pseudogene	0
AL049636.1	ENSG00000236674	DnaJ (Hsp40) homolog, subfamily C, member 7 (DNAJC7) pseudogene	1	63359823	63361179	-1	processed_pseudogene	0
AL161742.1	ENSG00000177452	ribosomal protein L19 (RPL19) pseudogene	1	63788721	63789304	-1	processed_pseudogene	0
CFL1P3	ENSG00000228056	cofilin 1 pseudogene 3 [Source:HGNC Symbol;Acc:HGNC:1879]	1	63843196	63843685	-1	processed_pseudogene	0
PGBD4P8	ENSG00000229332	piggyBac transposable element derived 4 pseudogene 8 [Source:HGNC Symbol;Acc:HGNC:44075]	1	60097415	60097976	1	processed_pseudogene	0
PHBP3	ENSG00000228121	prohibitin pseudogene 3 [Source:HGNC Symbol;Acc:HGNC:8915]	1	58999676	59000494	1	processed_pseudogene	0
AL035411.1	ENSG00000185839	adenylate kinase 2 (AK2) pseudogene	1	58630841	58631530	-1	processed_pseudogene	0
AL035411.2	ENSG00000270209	zinc finger protein 280 pseudogene	1	58552913	58553333	-1	processed_pseudogene	0
AL357373.1	ENSG00000233216	novel pseudogene	1	58228682	58229003	-1	processed_pseudogene	0
AL445193.1	ENSG00000230546	pseudogene similar to part of WAP four-disulfide core domain 3 (WFDC3)	1	58084419	58084559	1	unprocessed_pseudogene	0
RPS26P15	ENSG00000223416	ribosomal protein S26 pseudogene 15 [Source:HGNC Symbol;Acc:HGNC:35680]	1	58056133	58056480	-1	processed_pseudogene	0
HNRNPA1P6	ENSG00000229887	heterogeneous nuclear ribonucleoprotein A1 pseudogene 6 [Source:HGNC Symbol;Acc:HGNC:5032]	1	58047889	58049335	-1	transcribed_unprocessed_pseudogene	0
RPS20P5	ENSG00000236888	ribosomal protein S20 pseudogene 5 [Source:HGNC Symbol;Acc:HGNC:36367]	1	57605847	57606206	-1	processed_pseudogene	0
RPL21P23	ENSG00000236776	ribosomal protein L21 pseudogene 23 [Source:HGNC Symbol;Acc:HGNC:36205]	1	56538452	56538911	1	processed_pseudogene	0
RPL23AP85	ENSG00000224980	ribosomal protein L23a pseudogene 85 [Source:HGNC Symbol;Acc:HGNC:51576]	1	56585612	56586242	-1	processed_pseudogene	0
AC099789.1	ENSG00000225475	riribosomal protein S2 (RPS2) pseudogene	1	56619409	56619549	-1	processed_pseudogene	0
RPSAP20	ENSG00000229871	ribosomal protein SA pseudogene 20 [Source:HGNC Symbol;Acc:HGNC:35595]	1	56207567	56208456	-1	processed_pseudogene	0
PIGQP1	ENSG00000227104	phosphatidylinositol glycan anchor biosynthesis class Q pseudogene 1 [Source:HGNC Symbol;Acc:HGNC:45157]	1	55938714	55939280	-1	transcribed_unprocessed_pseudogene	0
MTCO2P34	ENSG00000232198	MT-CO2 pseudogene 34 [Source:HGNC Symbol;Acc:HGNC:52316]	1	55372710	55373316	-1	processed_pseudogene	0
GOT2P1	ENSG00000231900	glutamic-oxaloacetic transaminase 2 pseudogene 1 [Source:HGNC Symbol;Acc:HGNC:4434]	1	55367466	55368774	1	processed_pseudogene	0
GYG1P3	ENSG00000231095	glycogenin 1 pseudogene 3 [Source:HGNC Symbol;Acc:HGNC:39711]	1	55222379	55223372	1	processed_pseudogene	0
AC099796.1	ENSG00000237173	transaldolase 1 (TALDO1) pseudogene	1	54524824	54524931	1	processed_pseudogene	0
HNRNPA1P63	ENSG00000227453	heterogeneous nuclear ribonucleoprotein A1 pseudogene 63 [Source:HGNC Symbol;Acc:HGNC:48793]	1	54536796	54537758	1	processed_pseudogene	0
AL353898.1	ENSG00000225183	cytochrome c oxidase subunit VIIb (COX7B) pseudogene	1	54089856	54090093	1	processed_pseudogene	0
HNRNPA3P12	ENSG00000219102	heterogeneous nuclear ribonucleoprotein A3 pseudogene 12 [Source:HGNC Symbol;Acc:HGNC:48758]	1	53974969	53976031	-1	processed_pseudogene	0
AL357134.1	ENSG00000232482	single-stranded DNA binding protein (SSBP1) pseudogene	1	23410832	23412146	1	processed_pseudogene	0
AL451000.1	ENSG00000229239	eukaryotic translation elongation factor 1 alpha 2 (EEF1A2) pseudogene	1	23670294	23680259	1	unprocessed_pseudogene	0
BTBD6P1	ENSG00000229106	BTB domain containing 6 pseudogene 1 [Source:HGNC Symbol;Acc:HGNC:51542]	1	23901471	23902737	-1	processed_pseudogene	0
H3P1	ENSG00000230228	H3 histone pseudogene 1 [Source:HGNC Symbol;Acc:HGNC:43794]	1	23949016	23949383	-1	processed_pseudogene	0
AL590609.1	ENSG00000215905	ribosomal protein L36 (RPL36) pseudogene	1	24007881	24008519	-1	processed_pseudogene	0
AL445686.1	ENSG00000227312	ribosomal protein L26 (RPL26) pseudogene	1	24563627	24563974	1	processed_pseudogene	0
IFITM3P7	ENSG00000233419	IFITM3 pseudogene 7 [Source:HGNC Symbol;Acc:HGNC:54546]	1	25125053	25125454	-1	processed_pseudogene	0
AL031432.2	ENSG00000261349	novel pseudogene	1	25266102	25267136	-1	unprocessed_pseudogene	0
SDHDP6	ENSG00000224183	succinate dehydrogenase complex subunit D pseudogene 6 [Source:HGNC Symbol;Acc:HGNC:10689]	1	25294164	25294643	-1	processed_pseudogene	0
AL928711.1	ENSG00000259984	novel pseudogene	1	25336429	25337465	-1	unprocessed_pseudogene	0
AL031284.1	ENSG00000238084	succinate dehydrogenase complex, subunit D, integral membrane protein (SDHD) pseudogene	1	25398721	25399198	1	processed_pseudogene	0
SNRPFP2	ENSG00000229786	small nuclear ribonucleoprotein polypeptide F pseudogene 2 [Source:HGNC Symbol;Acc:HGNC:39665]	1	25887360	25887610	1	processed_pseudogene	0
AL033528.2	ENSG00000223624	ribosomal protein L39 (RPL39) pseudogene	1	25888970	25889109	1	processed_pseudogene	0
ZPLD2P	ENSG00000236155	zona pellucida like domain containing 2, pseudogene [Source:HGNC Symbol;Acc:HGNC:54510]	1	26209741	26229840	1	transcribed_unprocessed_pseudogene	1
AL355877.2	ENSG00000278572	ADP-ribosylation factor-like 16 (ARL16) pseudogene	1	26218581	26220476	-1	unprocessed_pseudogene	0
AL355877.1	ENSG00000270733	mitochondrial ribosomal protein S6 (MRPS6) pseudogene	1	26263041	26263398	-1	processed_pseudogene	1
AL451139.1	ENSG00000225854	ribosomal protein L34 (RPL34) pseudogene	1	26326688	26327033	1	processed_pseudogene	0
AL513365.1	ENSG00000223583	ribosomal protein L17 (RPL17) pseudogene	1	26454653	26455187	-1	processed_pseudogene	0
DPPA2P2	ENSG00000224129	developmental pluripotency associated 2 pseudogene 2 [Source:HGNC Symbol;Acc:HGNC:44627]	1	26519354	26520250	-1	processed_pseudogene	0
AL627313.1	ENSG00000229247	chromosome 20 open reading frame 52 (C20orf52) pseudogene	1	26640377	26640614	-1	processed_pseudogene	0
AL627082.1	ENSG00000235069	chromosome 20 open reading frame 52 (C20orf52) pseudogene	1	26647447	26647681	1	processed_pseudogene	0
AL034380.2	ENSG00000287810	microtubule associated serine/threonine kinase 2 (MAST2) pseuodgene	1	26817300	26817476	1	unprocessed_pseudogene	0
RPL12P13	ENSG00000172746	ribosomal protein L12 pseudogene 13 [Source:HGNC Symbol;Acc:HGNC:51936]	1	26980165	26980975	1	unprocessed_pseudogene	0
AL356390.1	ENSG00000224064	ribosomal protein L32 (RPL32) pseudogene	1	26983628	26984024	1	processed_pseudogene	0
OSTCP2	ENSG00000225294	oligosaccharyltransferase complex subunit pseudogene 2 [Source:HGNC Symbol;Acc:HGNC:42864]	1	26985897	26986340	-1	processed_pseudogene	0
AL590640.2	ENSG00000229985	ribosomal protein L18a (RPL18A) pseudogene	1	27176751	27177277	1	processed_pseudogene	0
CHCHD3P3	ENSG00000214973	coiled-coil-helix-coiled-coil-helix domain containing 3 pseudogene 3 [Source:HGNC Symbol;Acc:HGNC:44699]	1	27200834	27201473	-1	processed_pseudogene	0
NPM1P39	ENSG00000225159	nucleophosmin 1 pseudogene 39 [Source:HGNC Symbol;Acc:HGNC:45218]	1	27206930	27207796	1	processed_pseudogene	0
SNRPEP7	ENSG00000225990	SNRPE pseudogene 7 [Source:HGNC Symbol;Acc:HGNC:43572]	1	27211265	27211484	1	processed_pseudogene	0
FO393419.3	ENSG00000243659	SMT3 suppressor of mif two 3 homolog 2 (yeast) (SMT3H2) pseudogene	1	27311240	27311838	1	processed_pseudogene	0
ACTG1P20	ENSG00000241547	actin gamma 1 pseudogene 20 [Source:HGNC Symbol;Acc:HGNC:51500]	1	27325329	27325796	1	processed_pseudogene	0
FO393419.1	ENSG00000231207	ribosomal protein S24 (RPS24) pseudogene	1	27389468	27390145	1	processed_pseudogene	0
AL031729.1	ENSG00000235912	novel pseudogene	1	27649419	27649610	1	processed_pseudogene	0
CHMP1AP1	ENSG00000226662	charged multivesicular body protein 1A pseudogene 1 [Source:HGNC Symbol;Acc:HGNC:39514]	1	27686810	27687471	-1	processed_pseudogene	0
AL020997.1	ENSG00000231344	novel pseudogene	1	27739091	27739439	1	processed_pseudogene	1
RPEP3	ENSG00000230833	ribulose-5-phosphate-3-epimerase pseudogene 3 [Source:HGNC Symbol;Acc:HGNC:44522]	1	27739954	27740629	1	processed_pseudogene	0
AL512288.2	ENSG00000238231	interferon-induced transmembrane protein pseudogene	1	27990158	27990524	-1	processed_pseudogene	0
SPCS2P4	ENSG00000228589	signal peptidase complex subunit 2 pseudogene 4 [Source:HGNC Symbol;Acc:HGNC:45237]	1	28095742	28096422	-1	processed_pseudogene	0
AL137792.2	ENSG00000228943	NADH dehydrogenase (ubiquinone) 1 alpha subcomplex, 4, 9kDa (NDUFA4) pseudogene	1	28109739	28110298	1	processed_pseudogene	0
AL137792.1	ENSG00000214812	novel ADP-ribosylation factor family domain containing pseudogene	1	28120449	28121321	-1	processed_pseudogene	0
CR391992.1	ENSG00000229820	DnaJ (Hsp40) homolog, subfamily C member 8 (DNAJC8) pseudogene	1	28453541	28453934	1	processed_pseudogene	0
PRDX3P2	ENSG00000231468	peroxiredoxin 3 pseudogene 2 [Source:HGNC Symbol;Acc:HGNC:39265]	1	28526318	28527227	-1	processed_pseudogene	1
AL138785.1	ENSG00000225616	ribosomal protein L27 (RPL27) pseudogene	1	28982278	28982608	-1	processed_pseudogene	0
AL671862.1	ENSG00000225011	protein tyrosine phosphatase, receptor type, U (PTPRU) pseudogene	1	29488193	29496893	-1	unprocessed_pseudogene	0
AL645944.1	ENSG00000270927	N(alpha)-acetyltransferase 20, NatB catalytic subunit (NAA20) pseudogene	1	29904865	29905357	-1	processed_pseudogene	0
AL021921.1	ENSG00000231251	family with sequence similarity 32, member A (FAM32A) pseudogene	1	30226523	30226615	1	processed_pseudogene	0
AL356320.2	ENSG00000237329	TAF9 RNA polymerase II, TATA box binding protein (TBP)-associated factor, 32kDa (TAF9) pseudogene	1	31036734	31037240	1	processed_pseudogene	1
AL356320.1	ENSG00000232768	ribosomal protein S29 (RPS29) pseudogene	1	31050872	31051034	1	processed_pseudogene	1
SELENOWP1	ENSG00000215900	selenoprotein W pseudogene 1 [Source:HGNC Symbol;Acc:HGNC:10753]	1	31094987	31095558	-1	processed_pseudogene	0
AC114495.1	ENSG00000225142	ribosomal protein L21 (RPL21) pseudogene	1	31108188	31108623	-1	processed_pseudogene	0
AC114495.2	ENSG00000229447	general transcription factor IIA, 2, 12kDa (GTF2A2) pseudogene	1	31263245	31263681	-1	processed_pseudogene	1
AC209007.1	ENSG00000215899	eukaryotic translation elongation factor 1 alpha 1 (EEF1A1) pseudogene	1	31487589	31488930	-1	processed_pseudogene	0
LDC1P	ENSG00000260386	leucine decarboxylase 1, pseudogene [Source:HGNC Symbol;Acc:HGNC:49677]	1	31500085	31509648	1	transcribed_unitary_pseudogene	1
MTMR9LP	ENSG00000220785	myotubularin related protein 9 like, pseudogene [Source:HGNC Symbol;Acc:HGNC:27920]	1	32231658	32241620	-1	transcribed_unprocessed_pseudogene	1
GAPDHP20	ENSG00000224333	glyceraldehyde 3 phosphate dehydrogenase pseudogene 20 [Source:HGNC Symbol;Acc:HGNC:37772]	1	32402109	32403115	-1	processed_pseudogene	0
AL356986.1	ENSG00000270850	golgi SNAP receptor complex member 2 (GOSR2) pseudogene	1	32421979	32422319	1	processed_pseudogene	0
LRRC37A12P	ENSG00000229259	leucine rich repeat containing 37 member A12, pseudogene [Source:HGNC Symbol;Acc:HGNC:43816]	1	32423214	32426789	-1	unprocessed_pseudogene	0
AL355864.1	ENSG00000217644	ribosomal protein L18a (RPL18A) pseudogene	1	32979947	32980472	1	processed_pseudogene	0
AL355864.2	ENSG00000239670	ribosomal protein S2 (RPS2) pseudogene	1	32986952	32988233	1	unprocessed_pseudogene	0
TLR12P	ENSG00000234512	toll like receptor 12, pseudogene [Source:HGNC Symbol;Acc:HGNC:31754]	1	33466249	33468954	1	unitary_pseudogene	0
AC115285.1	ENSG00000235907	proteasome (prosome, macropain) subunit, alpha type, 3 (PSMA3) pseudogene	1	33512008	33512743	-1	processed_pseudogene	0
HSPD1P14	ENSG00000227000	heat shock protein family D (Hsp60) member 1 pseudogene 14 [Source:HGNC Symbol;Acc:HGNC:35143]	1	33838523	33840140	1	processed_pseudogene	0
AC115286.1	ENSG00000270241	ferritin, heavy polypeptide 1 (FTH1) pseudogene	1	34276859	34277292	-1	processed_pseudogene	0
AC114490.1	ENSG00000241014	novel platelet-activating factor receptor family pseudogene	1	34975699	34978706	-1	transcribed_unitary_pseudogene	0
RPL12P45	ENSG00000233940	ribosomal protein L12 pseudogene 45 [Source:HGNC Symbol;Acc:HGNC:51937]	1	35053468	35059271	1	processed_pseudogene	0
EFCAB14P1	ENSG00000228348	EF-hand calcium binding domain 14 pseudogene 1 [Source:HGNC Symbol;Acc:HGNC:44648]	1	35122022	35122484	1	processed_pseudogene	0
RPL5P4	ENSG00000229994	ribosomal protein L5 pseudogene 4 [Source:HGNC Symbol;Acc:HGNC:36095]	1	35350722	35351607	1	processed_pseudogene	1
AC004865.1	ENSG00000236274	zinc finger protein pseudogene	1	35509742	35511438	1	processed_pseudogene	0
CFAP97P1	ENSG00000271164	CFAP97 pseudogene 1 [Source:HGNC Symbol;Acc:HGNC:54528]	1	35873270	35873752	-1	processed_pseudogene	0
AL138787.1	ENSG00000232862	implantation-associated protein (DKFZp564K142) pseudogene	1	36080066	36084026	-1	transcribed_processed_pseudogene	0
UBE2V2P4	ENSG00000231849	ubiquitin conjugating enzyme E2 V2 pseudogene 4 [Source:HGNC Symbol;Acc:HGNC:44892]	1	36241898	36242156	-1	processed_pseudogene	0
FTLP18	ENSG00000230214	ferritin light chain pseudogene 18 [Source:HGNC Symbol;Acc:HGNC:37968]	1	36630335	36630857	1	processed_pseudogene	0
RPS29P6	ENSG00000230451	ribosomal protein S29 pseudogene 6 [Source:HGNC Symbol;Acc:HGNC:35718]	1	37330852	37330996	1	processed_pseudogene	0
FTH1P1	ENSG00000232273	ferritin heavy chain 1 pseudogene 1 [Source:HGNC Symbol;Acc:HGNC:3979]	1	37544763	37545294	1	processed_pseudogene	0
AL034379.1	ENSG00000237749	ribosomal protein S27 (metallopanstimulin 1) (RPS27) pseudogene	1	37556247	37556499	1	processed_pseudogene	0
ACTN4P2	ENSG00000214141	actinin alpha 4 pseudogene 2 [Source:HGNC Symbol;Acc:HGNC:44032]	1	37776670	37779418	1	processed_pseudogene	0
AL929472.1	ENSG00000227416	novel pseudogene	1	37782457	37782885	-1	processed_pseudogene	0
AL929472.4	ENSG00000235673	ribosomal protein S2 (RPS2) pseudogene	1	37840986	37841676	1	processed_pseudogene	0
AL139158.1	ENSG00000223589	FK506 binding protein 3, 25kDa (FKBP3) pseudogene	1	38080572	38080911	-1	processed_pseudogene	0
AL513479.1	ENSG00000275350	tubulin, beta 3 class III (TUBB3) pseudogene	1	38383838	38384422	-1	processed_pseudogene	0
HSPA5P1	ENSG00000215895	HSPA5 pseudogene 1 [Source:HGNC Symbol;Acc:HGNC:54532]	1	38708931	38710890	1	processed_pseudogene	0
EIF1P2	ENSG00000235549	eukaryotic translation initiation factor 1 pseudogene 2 [Source:HGNC Symbol;Acc:HGNC:49615]	1	38958275	38958925	-1	processed_pseudogene	0
HSPE1P8	ENSG00000217897	heat shock protein family E (Hsp10) member 1 pseudogene 8 [Source:HGNC Symbol;Acc:HGNC:49326]	1	39304294	39304898	-1	processed_pseudogene	0
OXCT2P1	ENSG00000237624	3-oxoacid CoA-transferase 2 pseudogene 1 [Source:HGNC Symbol;Acc:HGNC:21627]	1	39514956	39516490	1	unprocessed_pseudogene	0
PPIEL	ENSG00000243970	peptidylprolyl isomerase E like pseudogene [Source:HGNC Symbol;Acc:HGNC:33195]	1	39522280	39559671	-1	transcribed_unprocessed_pseudogene	1
AL035404.1	ENSG00000225333	novel pseudogene	1	39718028	39718595	1	processed_pseudogene	0
AL033527.1	ENSG00000229213	microtubule-actin crosslinking factor 1 (MACF1) pseudogene	1	39795843	39795996	-1	unprocessed_pseudogene	0
AL663070.1	ENSG00000228477	ribosomal protein S2 (RPS2) pseudogene	1	39962680	39963404	1	processed_pseudogene	0
OAZ1P1	ENSG00000226745	OAZ1 pseudogene 1 [Source:HGNC Symbol;Acc:HGNC:54556]	1	40132764	40133448	1	processed_pseudogene	0
AL050341.1	ENSG00000231296	pseudogene similar to part of RIO kinase 2 (yeast) (RIOK2)	1	40262672	40262984	-1	processed_pseudogene	1
AL031985.2	ENSG00000227311	ribosomal protein L21 (RPL21)	1	40333078	40333557	-1	processed_pseudogene	0
AL031985.1	ENSG00000213172	ribosomal protein L10a (RPL10A)	1	40364766	40365183	1	processed_pseudogene	0
AL356379.1	ENSG00000236505	novel pseudogene	1	40563534	40563659	1	unprocessed_pseudogene	0
GTF2F2P2	ENSG00000233910	general transcription factor IIF subunit 2 pseudogene 2 [Source:HGNC Symbol;Acc:HGNC:39092]	1	40593633	40594353	-1	processed_pseudogene	0
AL391730.1	ENSG00000228940	protein phosphatase 2 (formerly 2A), catalytic subunit, alpha isoform (PPP2CA) pseudogene	1	40938104	40939763	-1	unprocessed_pseudogene	0
UBE2V1P8	ENSG00000233118	ubiquitin conjugating enzyme E2 V1 pseudogene 8 [Source:HGNC Symbol;Acc:HGNC:44893]	1	40942251	40942515	-1	processed_pseudogene	0
RPL23AP17	ENSG00000215893	ribosomal protein L23a pseudogene 17 [Source:HGNC Symbol;Acc:HGNC:35904]	1	41098638	41099136	1	processed_pseudogene	0
AC093151.1	ENSG00000213987	ribosomal protein L36a (RPL36A) pseudogene	1	41264550	41264862	-1	processed_pseudogene	0
AC093151.5	ENSG00000286640	SET domain and mariner transposase fusion gene (SETMAR) pseudogene	1	41302932	41306148	-1	transcribed_unprocessed_pseudogene	1
AL445933.1	ENSG00000230638	novel pseudogene	1	41542069	41544310	1	processed_pseudogene	0
HNRNPFP1	ENSG00000227538	heterogeneous nuclear ribonucleoprotein F pseudogene 1 [Source:HGNC Symbol;Acc:HGNC:48812]	1	42040597	42041729	1	processed_pseudogene	0
AC114492.1	ENSG00000228776	ribosomal protein L21 (RPL21) pseudogene	1	42140635	42141391	1	processed_pseudogene	0
AL513331.1	ENSG00000235002	ribosomal protein S15 (RPS15) pseudogene	1	42412398	42412794	-1	processed_pseudogene	0
RPS3AP11	ENSG00000230116	RPS3A pseudogene 11 [Source:HGNC Symbol;Acc:HGNC:36825]	1	42491739	42492493	1	processed_pseudogene	0
TMSB4XP1	ENSG00000236876	TMSB4X pseudogene 1 [Source:HGNC Symbol;Acc:HGNC:11883]	1	42500205	42500339	-1	processed_pseudogene	0
AL445669.1	ENSG00000236180	novel pseudogene	1	42570970	42571390	1	processed_pseudogene	0
AL512353.2	ENSG00000233708	epidermodysplasia verruciformis 1 (EVER1) pseudogene	1	42886597	42888767	-1	processed_pseudogene	0
AL512353.3	ENSG00000237090	makorin, ring finger protein, 1 (MKRN1) pseudogene	1	42891094	42892430	-1	processed_pseudogene	0
ATP6V1E1P1	ENSG00000225099	ATPase H+ transporting V1 subunit E1 pseudogene 1 [Source:HGNC Symbol;Acc:HGNC:859]	1	42903232	42903912	1	processed_pseudogene	0
ATP6V0CP4	ENSG00000284138	ATPase H+ transporting V0 subunit c pseudogene 4 [Source:HGNC Symbol;Acc:HGNC:40002]	1	42952202	42952641	-1	processed_pseudogene	0
AL161637.1	ENSG00000277513	zinc finger and SCAN domain containing 2 (ZSCAN2) pseudogene	1	43104086	43104497	1	processed_pseudogene	0
AL451062.2	ENSG00000233674	SMT3 suppressor of mif two 3 (yeast) family pseudogene	1	43743471	43743741	1	processed_pseudogene	0
SHMT1P1	ENSG00000224751	serine hydroxymethyltransferase 1 (soluble) pseudogene 1 [Source:HGNC Symbol;Acc:HGNC:10851]	1	43850300	43851611	-1	processed_pseudogene	0
AL139220.1	ENSG00000227163	pseudogene similar to part of ATP synthase, H+ transporting, mitochondrial F0 complex, subunit c (subunit 9), isoform 1 (ATP5G1)	1	44087958	44088477	-1	processed_pseudogene	0
KRT8P47	ENSG00000271647	keratin 8 pseudogene 47 [Source:HGNC Symbol;Acc:HGNC:44461]	1	44103306	44104703	-1	processed_pseudogene	1
AL356653.1	ENSG00000233514	small nuclear ribonucleoprotein D1 polypeptide 16kDa (SNRPD1) pseudogene	1	44122153	44122512	-1	processed_pseudogene	0
AL359839.1	ENSG00000226804	zinc finger protein 146 (ZNF146) pseudogene	1	44150594	44151753	-1	processed_pseudogene	0
OOSP1P1	ENSG00000238037	oocyte secreted protein 1 pseudogene 1 [Source:HGNC Symbol;Acc:HGNC:49240]	1	44155028	44155301	-1	processed_pseudogene	0
AL035417.1	ENSG00000227994	pseudogene similar to part of novel protein DKFZP434H132	1	44172506	44172719	-1	processed_pseudogene	0
AL035417.2	ENSG00000271329	metaxin 3 (MTX3) pseudogene	1	44187943	44189049	-1	processed_pseudogene	0
RPS15AP11	ENSG00000234093	ribosomal protein S15a pseudogene 11 [Source:HGNC Symbol;Acc:HGNC:36707]	1	44780331	44780715	-1	processed_pseudogene	0
AL136380.1	ENSG00000226499	ribosomal protein S2 (RPS2) pseudogene	1	44843921	44844082	-1	processed_pseudogene	0
CCNB1IP1P1	ENSG00000229815	cyclin B1 interacting protein 1 pseudogene 1 [Source:HGNC Symbol;Acc:HGNC:37693]	1	44958557	44959395	1	processed_pseudogene	1
PPIAP35	ENSG00000232369	peptidylprolyl isomerase A pseudogene 35 [Source:HGNC Symbol;Acc:HGNC:53659]	1	44988234	44988725	-1	processed_pseudogene	0
MRPS17P1	ENSG00000268949	mitochondrial ribosomal protein S17 pseudogene 1 [Source:HGNC Symbol;Acc:HGNC:29734]	1	44988705	44991834	-1	processed_pseudogene	1
OSTCP5	ENSG00000234315	oligosaccharyltransferase complex subunit pseudogene 5 [Source:HGNC Symbol;Acc:HGNC:42867]	1	45069977	45070429	-1	processed_pseudogene	0
PPIAP36	ENSG00000236872	peptidylprolyl isomerase A pseudogene 36 [Source:HGNC Symbol;Acc:HGNC:53660]	1	45415020	45415344	1	processed_pseudogene	0
HMGB1P48	ENSG00000234379	high mobility group box 1 pseudogene 48 [Source:HGNC Symbol;Acc:HGNC:39281]	1	45530927	45532139	1	unprocessed_pseudogene	0
RPS15AP10	ENSG00000225447	ribosomal protein S15a pseudogene 10 [Source:HGNC Symbol;Acc:HGNC:37001]	1	45645816	45646197	-1	processed_pseudogene	1
AL604028.2	ENSG00000234329	ribosomal protein L7a (RPL7A) pseudogene	1	45651039	45651826	-1	processed_pseudogene	1
AL603882.1	ENSG00000236111	ribosomal protein L6 (RPL6) pseudogene	1	45781277	45781957	1	processed_pseudogene	0
TMA16P2	ENSG00000232467	translation machinery associated 16 homolog pseudogene 2 [Source:HGNC Symbol;Acc:HGNC:43781]	1	45846994	45847594	-1	processed_pseudogene	0
AL358075.3	ENSG00000233114	cytochrome c oxidase subunit VIIb (COX7B) pseudogene	1	46104950	46105175	1	processed_pseudogene	0
AL122001.1	ENSG00000225779	novel pseudogene	1	46370586	46370955	1	processed_pseudogene	0
FAAHP1	ENSG00000232022	fatty acid amide hydrolase pseudogene 1 [Source:HGNC Symbol;Acc:HGNC:50679]	1	46432129	46482493	1	transcribed_unprocessed_pseudogene	1
NENFP1	ENSG00000233647	neudesin neurotrophic factor pseudogene 1 [Source:HGNC Symbol;Acc:HGNC:50298]	1	46665910	46666375	-1	processed_pseudogene	0
AL593856.1	ENSG00000236476	novel pseudogene	1	46742329	46743133	1	processed_pseudogene	0
CYP4Z2P	ENSG00000154198	cytochrome P450 family 4 subfamily Z member 2, pseudogene [Source:HGNC Symbol;Acc:HGNC:24426]	1	46843095	46900437	-1	transcribed_unprocessed_pseudogene	0
AL731892.1	ENSG00000238145	tubulin alpha pseudogene	1	46891639	46892830	1	processed_pseudogene	0
CYP4A26P	ENSG00000259832	cytochrome P450 family 4 subfamily A member 26, pseudogene [Source:HGNC Symbol;Acc:HGNC:39980]	1	46967679	46967874	-1	unprocessed_pseudogene	0
CYP4A43P	ENSG00000261196	cytochrome P450 family 4 subfamily A member 43, pseudogene [Source:HGNC Symbol;Acc:HGNC:42417]	1	46994382	46994502	-1	unprocessed_pseudogene	0
CYP4A27P	ENSG00000261593	cytochrome P450 family 4 subfamily A member 27, pseudogene [Source:HGNC Symbol;Acc:HGNC:42414]	1	47000898	47001087	-1	unprocessed_pseudogene	0
CYP4A44P	ENSG00000261290	cytochrome P450 family 4 subfamily A member 44, pseudogene [Source:HGNC Symbol;Acc:HGNC:42416]	1	47002995	47003148	-1	unprocessed_pseudogene	0
AL450996.1	ENSG00000225154	tubulin alpha pseudogene	1	47074778	47075979	-1	processed_pseudogene	0
MTND1P34	ENSG00000225514	MT-ND1 pseudogene 34 [Source:HGNC Symbol;Acc:HGNC:42090]	1	47164510	47165920	-1	transcribed_processed_pseudogene	0
AL356458.1	ENSG00000271355	myotubularin related protein 14 (MTMR14) pseudogene	1	47483698	47484162	-1	processed_pseudogene	0
RPL21P24	ENSG00000229554	ribosomal protein L21 pseudogene 24 [Source:HGNC Symbol;Acc:HGNC:35702]	1	47497894	47498341	-1	processed_pseudogene	0
ATP6V0E1P4	ENSG00000227883	ATPase H+ transporting V0 subunit e1 pseudogene 4 [Source:HGNC Symbol;Acc:HGNC:41938]	1	47550196	47550753	1	processed_pseudogene	0
CYP46A4P	ENSG00000237180	cytochrome P450 family 46 subfamily A member 4, pseudogene [Source:HGNC Symbol;Acc:HGNC:42349]	1	48089368	48089634	1	processed_pseudogene	0
SKINT1L	ENSG00000242267	Skint1 like (pseudogene) [Source:HGNC Symbol;Acc:HGNC:33993]	1	48096092	48182428	-1	transcribed_unprocessed_pseudogene	0
PPP1R8P1	ENSG00000224986	protein phosphatase 1 regulatory subunit 8 pseudogene 1 [Source:HGNC Symbol;Acc:HGNC:9297]	1	48325080	48326123	-1	processed_pseudogene	0
AL356968.2	ENSG00000235105	amyotrophic lateral sclerosis 2 (juvenile) chromosome region, candidate 2 (ALS2CR2) pseudogene	1	48435967	48437223	1	processed_pseudogene	0
AL356968.1	ENSG00000232514	ribosomal protein L21 (RPL21) pseudogene	1	48497263	48497736	-1	processed_pseudogene	0
AL390023.1	ENSG00000237478	pseudogene similar to part of ribosomal protein S11 (RPS11)	1	49691262	49691523	-1	processed_pseudogene	0
ZNF859P	ENSG00000215887	zinc finger protein 859, pseudogene [Source:HGNC Symbol;Acc:HGNC:34507]	1	49841821	49846400	1	unprocessed_pseudogene	0
MTND2P29	ENSG00000233595	MT-ND2 pseudogene 29 [Source:HGNC Symbol;Acc:HGNC:42130]	1	50017092	50017503	1	processed_pseudogene	0
AL583843.1	ENSG00000230828	novel pseudogene	1	50114937	50115282	1	processed_pseudogene	0
AL596275.1	ENSG00000234080	ribosomal protein S2 (RPS2) pseudogene	1	50326131	50327007	1	processed_pseudogene	0
HMGB1P45	ENSG00000229316	high mobility group box 1 pseudogene 45 [Source:HGNC Symbol;Acc:HGNC:39277]	1	50398825	50399773	-1	processed_pseudogene	0
FCF1P6	ENSG00000225671	FCF1 pseudogene 6 [Source:HGNC Symbol;Acc:HGNC:44618]	1	50405430	50406024	-1	processed_pseudogene	0
PHBP12	ENSG00000230585	prohibitin pseudogene 12 [Source:HGNC Symbol;Acc:HGNC:39291]	1	50780340	50781150	1	processed_pseudogene	0
MRPS6P2	ENSG00000237130	mitochondrial ribosomal protein S6 pseudogene 2 [Source:HGNC Symbol;Acc:HGNC:29781]	1	50846468	50846837	1	processed_pseudogene	0
CFL1P2	ENSG00000213478	cofilin 1 pseudogene 2 [Source:HGNC Symbol;Acc:HGNC:1878]	1	51157788	51158471	-1	processed_pseudogene	0
AL162430.1	ENSG00000233406	ribosomal protein S2 (RPS2) pseudogene	1	51250603	51251472	-1	processed_pseudogene	0
AL671986.1	ENSG00000232027	proteasome (prosome, macropain) 26S subunit, non-ATPase, 7 (Mov34 homolog) (PSMD7) pseudogene	1	51372270	51373224	1	processed_pseudogene	0
CALR4P	ENSG00000227742	calreticulin 4, pseudogene [Source:HGNC Symbol;Acc:HGNC:35456]	1	51561866	51594897	-1	transcribed_unitary_pseudogene	1
GAPDHP51	ENSG00000236973	glyceraldehyde 3 phosphate dehydrogenase pseudogene 51 [Source:HGNC Symbol;Acc:HGNC:38557]	1	51707138	51708137	-1	processed_pseudogene	0
SLC25A6P3	ENSG00000232846	solute carrier family 25 member 6 pseudogene 3 [Source:HGNC Symbol;Acc:HGNC:43852]	1	51709062	51709940	1	processed_pseudogene	0
TSEN15P2	ENSG00000230604	tRNA splicing endonuclease subunit 15 pseudogene 2 [Source:HGNC Symbol;Acc:HGNC:43963]	1	51859778	51860135	1	processed_pseudogene	0
AL445685.2	ENSG00000229032	40s ribosomal protein S26 (RPS26) pseudogene	1	51980473	51980814	1	processed_pseudogene	0
AL139156.2	ENSG00000228407	pseudogene similar to part of alcohol dehydrogenase 5 (class III), chi polypeptidem (ADH5)	1	52160261	52160600	-1	processed_pseudogene	1
AL139156.1	ENSG00000223429	transformer-2 alpha (TRA2A) pseudogene	1	52162186	52163026	-1	processed_pseudogene	0
PDCL3P6	ENSG00000224255	PDCL3 pseudogene 6 [Source:HGNC Symbol;Acc:HGNC:44507]	1	52179848	52180553	1	processed_pseudogene	0
AL139156.3	ENSG00000236004	pseudogene similar to part of ribosomal protein L9 (RPL9)	1	52189916	52190309	-1	processed_pseudogene	0
DNAJC19P7	ENSG00000237663	DnaJ heat shock protein family (Hsp40) member C19 pseudogene 7 [Source:HGNC Symbol;Acc:HGNC:45070]	1	52252062	52252773	-1	processed_pseudogene	0
ANAPC10P1	ENSG00000213735	anaphase promoting complex subunit 10 pseudogene 1 [Source:HGNC Symbol;Acc:HGNC:33976]	1	52253621	52254176	1	processed_pseudogene	0
PLA2G12AP1	ENSG00000224680	phospholipase A2 group XIIA pseudogene 1 [Source:HGNC Symbol;Acc:HGNC:39248]	1	52368677	52369244	1	processed_pseudogene	0
EEF1GP7	ENSG00000236290	eukaryotic translation elongation factor 1 gamma pseudogene 7 [Source:HGNC Symbol;Acc:HGNC:44562]	1	52573114	52573816	1	processed_pseudogene	0
NDUFS5P3	ENSG00000233664	NADH:ubiquinone oxidoreductase subunit S5 pseudogene 3 [Source:HGNC Symbol;Acc:HGNC:44041]	1	52709122	52709442	1	processed_pseudogene	0
RPS13P2	ENSG00000228929	ribosomal protein S13 pseudogene 2 [Source:HGNC Symbol;Acc:HGNC:36364]	1	52772194	52772648	-1	processed_pseudogene	0
AC099677.1	ENSG00000230953	translational machinery associated 7 homolog (S. cerevisiae) (TMA7) pseudogene	1	52920422	52920596	1	processed_pseudogene	0
AC099677.2	ENSG00000231866	chromosome 14 open reading frame 2 (C14orf2) (MP68) pseudogene	1	52925249	52925423	-1	processed_pseudogene	0
H3P2	ENSG00000237279	H3 histone pseudogene 2 [Source:HGNC Symbol;Acc:HGNC:43795]	1	52943536	52943930	-1	processed_pseudogene	0
RRAS2P1	ENSG00000236360	RRAS2 pseudogene 1 [Source:HGNC Symbol;Acc:HGNC:54561]	1	52993201	52993702	-1	processed_pseudogene	0
TUBBP10	ENSG00000226147	tubulin beta class I pseudogene 10 [Source:HGNC Symbol;Acc:HGNC:42344]	1	52994726	52996026	1	processed_pseudogene	0
HIGD1AP11	ENSG00000227644	HIG1 hypoxia inducible domain family member 1A pseudogene 11 [Source:HGNC Symbol;Acc:HGNC:43006]	1	53073110	53073389	-1	processed_pseudogene	0
AL606760.4	ENSG00000277397	carnitine palmitoyltransferase 2 (CPT2) pseudogene	1	53180921	53186900	1	unprocessed_pseudogene	0
SLC25A3P1	ENSG00000236253	solute carrier family 25 member 3 pseudogene 1 [Source:HGNC Symbol;Acc:HGNC:26869]	1	53413149	53440020	-1	transcribed_processed_pseudogene	0
AL365445.1	ENSG00000288527	solute carrier family 25, member-like pseudogene	1	53441268	53441346	-1	processed_pseudogene	0
AL049745.2	ENSG00000229687	ribosomal protein L37 (RPL37) pseudogene	1	53841547	53841832	1	processed_pseudogene	0
AL109936.2	ENSG00000215381	ribosomal protein L29 (RPL29) pseudogene	1	23244765	23245224	1	processed_pseudogene	0
AL161672.1	ENSG00000229010	novel pseudogene	1	23140325	23141142	1	processed_pseudogene	0
MT1XP1	ENSG00000233929	metallothionein 1X pseudogene 1 [Source:HGNC Symbol;Acc:HGNC:7442]	1	16241213	16241398	-1	processed_pseudogene	0
RPL22P3	ENSG00000226457	ribosomal protein L22 pseudogene 3 [Source:HGNC Symbol;Acc:HGNC:36804]	1	16369150	16369530	-1	processed_pseudogene	1
CROCCP3	ENSG00000080947	CROCC pseudogene 3 [Source:HGNC Symbol;Acc:HGNC:29405]	1	16467436	16499257	-1	transcribed_unprocessed_pseudogene	1
AL355149.1	ENSG00000225710	phosphodiesterase 4D interacting protein (myomegalin) (PDE4DIP) pseudogene	1	16548651	16552531	-1	unprocessed_pseudogene	1
CROCCP2	ENSG00000215908	CROCC pseudogene 2 [Source:HGNC Symbol;Acc:HGNC:28170]	1	16618253	16657232	-1	transcribed_unprocessed_pseudogene	1
AL137798.3	ENSG00000283773	ring finger protein 123 (RNF123) pseudogene	1	16642767	16643109	-1	transcribed_unprocessed_pseudogene	0
MST1P2	ENSG00000186301	macrophage stimulating 1 pseudogene 2 [Source:HGNC Symbol;Acc:HGNC:7383]	1	16645622	16650289	1	unprocessed_pseudogene	1
AL021920.2	ENSG00000280114	phosphodiesterase 4D interacting protein (myomegalin) (PDE4DIP) pseudogene	1	16681097	16688749	-1	unprocessed_pseudogene	0
EIF1AXP1	ENSG00000236698	EIF1AX pseudogene 1 [Source:HGNC Symbol;Acc:HGNC:19900]	1	16685621	16686055	-1	processed_pseudogene	1
ESPNP	ENSG00000268869	espin pseudogene [Source:HGNC Symbol;Acc:HGNC:23285]	1	16687339	16720157	-1	transcribed_unprocessed_pseudogene	0
CROCCP4	ENSG00000227684	CROCC pseudogene 4 [Source:HGNC Symbol;Acc:HGNC:43864]	1	16740280	16750968	1	transcribed_unprocessed_pseudogene	1
MST1L	ENSG00000186715	macrophage stimulating 1 like [Source:HGNC Symbol;Acc:HGNC:7390]	1	16754910	16770237	-1	transcribed_unprocessed_pseudogene	1
BX284668.3	ENSG00000230239	phosphodiesterase 4D interacting protein (PDE4DIP) pseudogene	1	16855407	16859284	1	unprocessed_pseudogene	0
BX284668.4	ENSG00000235241	cyclin-dependent kinase 5 (CDK5) pseudogene	1	16889095	16889602	1	processed_pseudogene	0
DYNLL1P3	ENSG00000235282	dynein light chain LC8-type 1 pseudogene 3 [Source:HGNC Symbol;Acc:HGNC:49654]	1	18513118	18513383	1	processed_pseudogene	0
AL031737.1	ENSG00000225478	MT-ND1 (MT-ND1) pseudogene	1	18595414	18595636	1	processed_pseudogene	0
AKR7L	ENSG00000211454	aldo-keto reductase family 7 like (gene/pseudogene) [Source:HGNC Symbol;Acc:HGNC:24056]	1	19265982	19274194	-1	polymorphic_pseudogene	1
AL035413.2	ENSG00000286064	aldo-keto reductase family pseudogene	1	19260521	19262307	-1	unprocessed_pseudogene	1
AL035413.1	ENSG00000270728	synaptonemal complex protein 3 (SYCP3) pseudogene	1	19297080	19297903	1	processed_pseudogene	1
AL031727.1	ENSG00000226396	ribosomal protein S14 (RPS14) pseudogene	1	19608114	19608568	1	processed_pseudogene	1
RPS4XP4	ENSG00000215520	ribosomal protein S4X pseudogene 4 [Source:HGNC Symbol;Acc:HGNC:36545]	1	20525989	20526751	1	processed_pseudogene	0
AL663074.2	ENSG00000235432	nucleolar protein 5A 56kDa with KKE/D repeat (NOL5A) pseudogene	1	20692734	20694013	-1	unprocessed_pseudogene	0
RPS15AP6	ENSG00000233072	ribosomal protein S15a pseudogene 6 [Source:HGNC Symbol;Acc:HGNC:35657]	1	21003550	21003934	-1	processed_pseudogene	1
AL627311.1	ENSG00000236073	ribosomal protein L34 (RPL34) pseudogene	1	21073639	21073753	-1	processed_pseudogene	0
HSPE1P27	ENSG00000235112	heat shock protein family E (Hsp10) member 1 pseudogene 27 [Source:HGNC Symbol;Acc:HGNC:49346]	1	21161475	21162081	1	processed_pseudogene	0
PPP1R11P1	ENSG00000236216	protein phosphatase 1 regulatory inhibitor subunit 11 pseudogene 1 [Source:HGNC Symbol;Acc:HGNC:16326]	1	21397987	21398362	1	processed_pseudogene	0
AL592309.1	ENSG00000228823	phosphodiesterase 4D interacting protein (myomegalin) (PDE4DIP) pseudogene	1	21411460	21413293	-1	unprocessed_pseudogene	0
NBPF2P	ENSG00000227001	NBPF member 2, pseudogene [Source:HGNC Symbol;Acc:HGNC:31987]	1	21424625	21427967	-1	unprocessed_pseudogene	0
HS6ST1P1	ENSG00000187952	heparan sulfate 6-O-sulfotransferase 1 pseudogene 1 [Source:HGNC Symbol;Acc:HGNC:31835]	1	21428303	21429536	1	processed_pseudogene	0
CROCCP5	ENSG00000186543	CROCC pseudogene 5 [Source:HGNC Symbol;Acc:HGNC:43865]	1	21434318	21437558	1	unprocessed_pseudogene	0
PFN1P10	ENSG00000176378	profilin 1 pseudogene 10 [Source:HGNC Symbol;Acc:HGNC:42985]	1	21459756	21460082	-1	processed_pseudogene	0
AL590103.1	ENSG00000231978	S100 calcium binding protein A11 (calgizzarin) (S100A11) pseudogene	1	21768269	21768575	1	processed_pseudogene	0
AL590556.1	ENSG00000232037	ribosomal protein L21 (RPL21) pseudogene	1	21908098	21908580	1	processed_pseudogene	0
AL590556.2	ENSG00000283234	novel pseudogene	1	21950679	21956871	-1	transcribed_unitary_pseudogene	0
AL031281.1	ENSG00000285794	SCAN domain containing 1 (SCAND1) pseudogene	1	22030527	22030748	1	transcribed_processed_pseudogene	1
MPHOSPH6P1	ENSG00000271428	MPHOSPH6 pseudogene 1 [Source:HGNC Symbol;Acc:HGNC:54549]	1	22068340	22068827	-1	processed_pseudogene	0
PPIAP34	ENSG00000234397	peptidylprolyl isomerase A pseudogene 34 [Source:HGNC Symbol;Acc:HGNC:53658]	1	22322840	22323331	-1	processed_pseudogene	0
CHCHD2P6	ENSG00000235084	coiled-coil-helix-coiled-coil-helix domain containing 2 pseudogene 6 [Source:HGNC Symbol;Acc:HGNC:39590]	1	15604597	15605043	1	processed_pseudogene	0
CD24P1	ENSG00000236500	CD24 molecule pseudogene 1 [Source:HGNC Symbol;Acc:HGNC:1646]	1	15614643	15614867	-1	processed_pseudogene	0
RPL12P14	ENSG00000224321	ribosomal protein L12 pseudogene 14 [Source:HGNC Symbol;Acc:HGNC:36495]	1	15792796	15793285	1	processed_pseudogene	1
AL450998.1	ENSG00000178715	ribosomal protein S16 (RPS16) pseudogene	1	15828232	15828669	1	processed_pseudogene	0
AL034555.1	ENSG00000270620	cytochrome c oxidase subunit VIc (COX6C) pseudogene	1	15917698	15917908	-1	unprocessed_pseudogene	0
AL355994.4	ENSG00000234607	chromosome 16 open reading frame 52 (C16orf52) pseudogene	1	15969632	15970194	1	processed_pseudogene	0
AL355994.1	ENSG00000231353	pseudogene similar to part of carboxypeptidase D (CPD)	1	15988182	15988441	1	unprocessed_pseudogene	0
AL355994.5	ENSG00000275503	tumor necrosis factor receptor superfamily, member 13B (TNFRSF13B) pseudogene	1	15989140	15989375	-1	processed_pseudogene	0
TBC1D3P6	ENSG00000224966	TBC1 domain family member 3 pseudogene 6 [Source:HGNC Symbol;Acc:HGNC:43568]	1	15989871	15994751	1	unprocessed_pseudogene	0
AL355994.2	ENSG00000232456	pseudogene similar to part of novel protein FLJ36766	1	16035178	16040029	-1	unprocessed_pseudogene	0
ANO7L1	ENSG00000237276	anoctamin 7 like 1 (pseudogene) [Source:HGNC Symbol;Acc:HGNC:32248]	1	16215909	16228027	-1	transcribed_unprocessed_pseudogene	1
TBCAP2	ENSG00000235829	tubulin folding cofactor A pseudogene 2 [Source:HGNC Symbol;Acc:HGNC:42631]	1	14692129	14692613	-1	processed_pseudogene	0
MFFP1	ENSG00000215720	MFF pseudogene 1 [Source:HGNC Symbol;Acc:HGNC:54537]	1	15191828	15192845	-1	processed_pseudogene	0
ZBTB2P1	ENSG00000278480	ZBTB2 pseudogene 1 [Source:HGNC Symbol;Acc:HGNC:54544]	1	15226373	15227549	1	processed_pseudogene	0
AL096840.2	ENSG00000270914	inositol(myo)-1(or 4)-monophosphatase 1 (IMPA1) pseudogene	1	12017216	12017308	-1	processed_pseudogene	0
RPL23AP89	ENSG00000227875	ribosomal protein L23a pseudogene 89 [Source:HGNC Symbol;Acc:HGNC:51623]	1	12080293	12080547	-1	processed_pseudogene	0
RPL10P17	ENSG00000225196	ribosomal protein L10 pseudogene 17 [Source:HGNC Symbol;Acc:HGNC:52348]	1	12220794	12221109	-1	processed_pseudogene	0
AC244670.1	ENSG00000226166	ribosomal protein L23a (RPL23A) pseudogene	1	12692909	12693020	1	processed_pseudogene	0
PRAMEF30P	ENSG00000231103	PRAME family member 30, pseudogene [Source:HGNC Symbol;Acc:HGNC:51892]	1	12838125	12841357	-1	unprocessed_pseudogene	0
PRAMEF29P	ENSG00000234064	PRAME family member 29, pseudogene [Source:HGNC Symbol;Acc:HGNC:51891]	1	12926162	12928253	1	unprocessed_pseudogene	0
PRAMEF28P	ENSG00000274178	PRAME family member 28, pseudogene [Source:HGNC Symbol;Acc:HGNC:51890]	1	13029339	13032130	1	unprocessed_pseudogene	0
PRAMEF34P	ENSG00000277862	PRAME family member 34, pseudogene [Source:HGNC Symbol;Acc:HGNC:51895]	1	13095179	13097971	-1	unprocessed_pseudogene	0
PRAMEF35P	ENSG00000236179	PRAME family member 35, pseudogene [Source:HGNC Symbol;Acc:HGNC:51896]	1	13104403	13105689	-1	unprocessed_pseudogene	0
PRAMEF36P	ENSG00000229978	PRAME family member 36, pseudogene [Source:HGNC Symbol;Acc:HGNC:51897]	1	13128818	13131615	1	transcribed_unprocessed_pseudogene	0
PRAMEF31P	ENSG00000250894	PRAME family member 31, pseudogene [Source:HGNC Symbol;Acc:HGNC:51893]	1	13245863	13248652	1	unprocessed_pseudogene	0
PRAMEF32P	ENSG00000231219	PRAME family member 32, pseudogene [Source:HGNC Symbol;Acc:HGNC:51894]	1	13273539	13275627	-1	unprocessed_pseudogene	0
BRWD1P1	ENSG00000215909	bromodomain and WD repeat domain containing 1 pseudogene 1 [Source:HGNC Symbol;Acc:HGNC:51528]	1	13555001	13555694	1	processed_pseudogene	0
NDUFB4P8	ENSG00000223663	NADH:ubiquinone oxidoreductase subunit B4 pseudogene 8 [Source:HGNC Symbol;Acc:HGNC:45256]	1	1378666	1379032	1	processed_pseudogene	0
AL645728.2	ENSG00000284740	ATPase family, AAA domain containing 3C (ATAD3C) pseudogene	1	1503250	1509452	1	transcribed_unprocessed_pseudogene	1
AL691432.3	ENSG00000274481	sulfiredoxin 1 (SRXN1) pseudogene	1	1583510	1583909	-1	processed_pseudogene	0
AL691432.1	ENSG00000269737	ribosomal protein S7 (RPS7) pseudogene	1	1671990	1674397	1	transcribed_processed_pseudogene	1
MMP23A	ENSG00000215914	matrix metallopeptidase 23A (pseudogene) [Source:HGNC Symbol;Acc:HGNC:7170]	1	1699942	1701782	1	unprocessed_pseudogene	0
AL031282.1	ENSG00000227775	ribosomal protein S7 (RPS7) pseudogene	1	1724512	1737251	1	transcribed_processed_pseudogene	1
AL513477.1	ENSG00000269896	small nuclear ribonucleoprotein N (SNRPN) pseudogene	1	2350414	2352820	-1	transcribed_processed_pseudogene	0
TP73-AS1	ENSG00000227372	TP73 antisense RNA 1 [Source:HGNC Symbol;Acc:HGNC:29052]	1	3735511	3747373	-1	transcribed_unitary_pseudogene	1
EEF1DP6	ENSG00000229280	eukaryotic translation elongation factor 1 delta pseudogene 6 [Source:HGNC Symbol;Acc:HGNC:51456]	1	4175528	4175899	-1	processed_pseudogene	0
Z97988.2	ENSG00000283356	mitochondrially encoded cytochrome c oxidase III (MT-CO3) pseudogene	1	5554747	5554881	1	unprocessed_pseudogene	0
AL591866.1	ENSG00000229519	ribosomal protein L34 (RPL34) pseudogene	1	6547905	6548619	1	processed_pseudogene	1
AL590128.1	ENSG00000227950	ribosomal protein L37 (RPL37) pseudogene	1	6834333	6834618	-1	processed_pseudogene	0
AL009183.1	ENSG00000270330	small EDRK-rich factor 2 (SERF2) pseudogene	1	7942372	7942726	1	processed_pseudogene	0
AL034417.1	ENSG00000232848	ribosomal protein L7a (RPL7A) pseudogene	1	8057245	8058463	-1	processed_pseudogene	0
AL358876.1	ENSG00000229305	52kDa eukaryotic translation initiation factor 2 subunit 3 gamma (EIF2S3) pseudogene	1	8189824	8192770	1	processed_pseudogene	0
AL096855.2	ENSG00000270282	ferritin, light polypeptide (FTL) pseudogene	1	8512653	8513021	1	processed_pseudogene	0
RPL7P11	ENSG00000234619	ribosomal protein L7 pseudogene 11 [Source:HGNC Symbol;Acc:HGNC:35667]	1	8750430	8751087	1	processed_pseudogene	1
RPL7P7	ENSG00000224315	ribosomal protein L7 pseudogene 7 [Source:HGNC Symbol;Acc:HGNC:36895]	1	8786211	8786913	-1	processed_pseudogene	1
AL357552.1	ENSG00000226545	ribosomal protein L27 (RPL27) pseudogene	1	8798475	8799506	1	unprocessed_pseudogene	0
RPL23AP19	ENSG00000229716	ribosomal protein L23a pseudogene 19 [Source:HGNC Symbol;Acc:HGNC:36708]	1	8831007	8831375	1	processed_pseudogene	0
HMGN2P17	ENSG00000238249	high mobility group nucleosomal binding domain 2 pseudogene 17 [Source:HGNC Symbol;Acc:HGNC:39381]	1	8893409	8894151	1	processed_pseudogene	0
AL139415.1	ENSG00000232208	zinc finger protein 271 (ZNF) pseudogene	1	8907393	8907744	-1	processed_pseudogene	0
AL139415.2	ENSG00000232663	pseudogene similar to part of cytochrome oxidase subunit II	1	8909742	8909904	1	processed_pseudogene	0
AL954705.1	ENSG00000231181	ribosomal protein L9 (RPL9) pseudogene	1	9576427	9576985	1	processed_pseudogene	0
AL691449.1	ENSG00000233268	ribosomal protein L26 pseudogene (RPL26)	1	9660828	9662626	-1	processed_pseudogene	0
MZT1P1	ENSG00000271264	mitotic spindle organizing protein 1 pseudogene 1 [Source:HGNC Symbol;Acc:HGNC:50605]	1	9780822	9781240	1	processed_pseudogene	0
TMEM274P	ENSG00000283611	transmembrane protein 274, pseudogene [Source:HGNC Symbol;Acc:HGNC:53732]	1	9950572	9960787	-1	unitary_pseudogene	0
AL590639.1	ENSG00000224340	pseudogene similar to part of ribosomal protein L21 (RPL21)	1	10054445	10054781	-1	processed_pseudogene	0
PGAM1P11	ENSG00000233623	phosphoglycerate mutase 1 pseudogene 11 [Source:HGNC Symbol;Acc:HGNC:42464]	1	10058671	10059648	1	processed_pseudogene	0
HSPE1P24	ENSG00000225158	heat shock protein family E (Hsp10) member 1 pseudogene 24 [Source:HGNC Symbol;Acc:HGNC:49343]	1	10895761	10895998	1	processed_pseudogene	0
CFL1P6	ENSG00000215785	cofilin 1 pseudogene 6 [Source:HGNC Symbol;Acc:HGNC:34545]	1	10990978	10991797	-1	processed_pseudogene	0
RPL39P6	ENSG00000238173	ribosomal protein L39 pseudogene 6 [Source:HGNC Symbol;Acc:HGNC:35803]	1	11232963	11233112	1	processed_pseudogene	0
UBE2V2P3	ENSG00000238199	ubiquitin conjugating enzyme E2 V2 pseudogene 3 [Source:HGNC Symbol;Acc:HGNC:44891]	1	11278616	11279351	-1	processed_pseudogene	0
MTCYBP45	ENSG00000224338	MT-CYB pseudogene 45 [Source:HGNC Symbol;Acc:HGNC:52313]	1	11425257	11425821	-1	processed_pseudogene	0
SBF1P2	ENSG00000224904	SBF1 pseudogene 2 [Source:HGNC Symbol;Acc:HGNC:54552]	1	11877770	11880406	1	processed_pseudogene	0
DDX11L1	ENSG00000223972	DEAD/H-box helicase 11 like 1 (pseudogene) [Source:HGNC Symbol;Acc:HGNC:37102]	1	11869	14409	1	transcribed_unprocessed_pseudogene	0
WASH7P	ENSG00000227232	WASP family homolog 7, pseudogene [Source:HGNC Symbol;Acc:HGNC:38034]	1	14404	29570	-1	unprocessed_pseudogene	1
OR4G4P	ENSG00000268020	olfactory receptor family 4 subfamily G member 4 pseudogene [Source:HGNC Symbol;Acc:HGNC:14822]	1	52473	53312	1	unprocessed_pseudogene	0
OR4G11P	ENSG00000240361	olfactory receptor family 4 subfamily G member 11 pseudogene [Source:HGNC Symbol;Acc:HGNC:31276]	1	57598	64116	1	transcribed_unprocessed_pseudogene	1
CICP27	ENSG00000233750	capicua transcriptional repressor pseudogene 27 [Source:HGNC Symbol;Acc:HGNC:48835]	1	131025	134836	1	processed_pseudogene	1
AL627309.6	ENSG00000268903	novel pseudogene	1	135141	135895	-1	processed_pseudogene	0
AL627309.7	ENSG00000269981	novel pseudogene	1	137682	137965	-1	processed_pseudogene	0
FO538757.1	ENSG00000279928	DEAD/H-box helicase 11 (DDX11) pseudogene	1	182696	184174	1	unprocessed_pseudogene	0
WASH9P	ENSG00000279457	WAS protein family homolog 9, pseudogene [Source:HGNC Symbol;Acc:HGNC:53981]	1	185217	195411	-1	unprocessed_pseudogene	1
AP006222.1	ENSG00000228463	ribosomal protein L23a (RPL23A) pseudogene	1	257864	359681	-1	transcribed_processed_pseudogene	1
RPL23AP24	ENSG00000236679	ribosomal protein L23a pseudogene 24 [Source:HGNC Symbol;Acc:HGNC:36176]	1	347982	348366	-1	processed_pseudogene	0
AL732372.2	ENSG00000237094	pseudogene similar to part of septin 14 SEPT14	1	365389	522928	-1	transcribed_unprocessed_pseudogene	1
WBP1LP7	ENSG00000269732	WBP1L pseudogene 7 [Source:HGNC Symbol;Acc:HGNC:43955]	1	439870	440232	1	processed_pseudogene	0
CICP7	ENSG00000233653	capicua transcriptional repressor pseudogene 7 [Source:HGNC Symbol;Acc:HGNC:37756]	1	487101	489906	1	processed_pseudogene	0
AL732372.3	ENSG00000250575	novel pseudogene	1	491225	493241	-1	unprocessed_pseudogene	1
AL669831.3	ENSG00000230021	septin 14 (SEPT14) pseudogene	1	586071	827796	-1	transcribed_processed_pseudogene	1
MTND1P23	ENSG00000225972	MT-ND1 pseudogene 23 [Source:HGNC Symbol;Acc:HGNC:42092]	1	629062	629433	1	unprocessed_pseudogene	1
MTND2P28	ENSG00000225630	MT-ND2 pseudogene 28 [Source:HGNC Symbol;Acc:HGNC:42129]	1	629640	630683	1	unprocessed_pseudogene	1
MTCO1P12	ENSG00000237973	MT-CO1 pseudogene 12 [Source:HGNC Symbol;Acc:HGNC:52014]	1	631074	632616	1	unprocessed_pseudogene	1
MTCO2P12	ENSG00000229344	MT-CO2 pseudogene 12 [Source:HGNC Symbol;Acc:HGNC:52028]	1	632757	633438	1	unprocessed_pseudogene	1
MTATP8P1	ENSG00000240409	MT-ATP8 pseudogene 1 [Source:HGNC Symbol;Acc:HGNC:44571]	1	633535	633741	1	unprocessed_pseudogene	1
MTATP6P1	ENSG00000248527	MT-ATP6 pseudogene 1 [Source:HGNC Symbol;Acc:HGNC:44575]	1	633696	634376	1	unprocessed_pseudogene	1
MTCO3P12	ENSG00000198744	MT-CO3 pseudogene 12 [Source:HGNC Symbol;Acc:HGNC:52042]	1	634376	634922	1	unprocessed_pseudogene	0
WBP1LP6	ENSG00000268663	WBP1L pseudogene 6 [Source:HGNC Symbol;Acc:HGNC:43956]	1	674842	675265	1	processed_pseudogene	0
CICP3	ENSG00000229376	capicua transcriptional repressor pseudogene 3 [Source:HGNC Symbol;Acc:HGNC:37742]	1	722092	724903	1	processed_pseudogene	0
AL669831.1	ENSG00000228327	general transcription factor IIi (GTF2I) pseudogene	1	725885	778626	-1	transcribed_unprocessed_pseudogene	1
AL669831.6	ENSG00000285268	novel septin family pseudogene	1	781937	782050	1	transcribed_processed_pseudogene	0
AL669831.4	ENSG00000230092	F-box only protein 25 (FBXO25) pseudogene	1	800879	817712	-1	transcribed_unprocessed_pseudogene	1
TUBB8P11	ENSG00000234711	tubulin beta 8 class VIII pseudogene 11 [Source:HGNC Symbol;Acc:HGNC:32337]	1	873292	874349	1	unprocessed_pseudogene	0
AL669831.5	ENSG00000283040	FAM166A, pseudogene P3	1	874529	877234	-1	transcribed_unprocessed_pseudogene	0
AL645608.3	ENSG00000231702	ribosomal protein L39 (RPL39) pseudogene	1	1008076	1008229	-1	processed_pseudogene	0
AL390719.1	ENSG00000217801	protein tyrosine phosphatase family pseudogene	1	1059708	1069355	1	transcribed_unprocessed_pseudogene	1
AL713922.1	ENSG00000237297	FAM166A, pseudogene 7	10	44712	46884	1	unprocessed_pseudogene	0
IL9RP2	ENSG00000232420	interleukin 9 receptor pseudogene 2 [Source:HGNC Symbol;Acc:HGNC:6032]	10	80394	86265	-1	unprocessed_pseudogene	0
AL713922.2	ENSG00000276662	DEAD (Asp-Glu-Ala-Asp) box polypeptide 20 (DDX20) pseudogene	10	147820	148751	-1	unprocessed_pseudogene	0
AC026396.1	ENSG00000231743	novel pseudogene	10	2936021	2936441	1	processed_pseudogene	0
AKR1C6P	ENSG00000151631	aldo-keto reductase family 1 member C6, pseudogene [Source:HGNC Symbol;Acc:HGNC:44680]	10	4871901	4891975	-1	unprocessed_pseudogene	0
AKR1C5P	ENSG00000225418	aldo-keto reductase family 1 member C5, pseudogene [Source:HGNC Symbol;Acc:HGNC:44679]	10	5122087	5135226	-1	unprocessed_pseudogene	0
ARL4AP3	ENSG00000228291	ADP ribosylation factor like GTPase 4A pseudogene 3 [Source:HGNC Symbol;Acc:HGNC:52372]	10	5207169	5207742	1	processed_pseudogene	0
AKR1C7P	ENSG00000215267	aldo-keto reductase family 1 member C7, pseudogene [Source:HGNC Symbol;Acc:HGNC:44681]	10	5275173	5288470	-1	transcribed_unprocessed_pseudogene	0
RPL26P28	ENSG00000223987	ribosomal protein L26 pseudogene 28 [Source:HGNC Symbol;Acc:HGNC:35776]	10	5304431	5304865	-1	processed_pseudogene	0
AL365356.2	ENSG00000228685	ribosomal protein L23a (RPL23A) pseudogene	10	5624931	5625126	1	processed_pseudogene	0
NRBF2P5	ENSG00000270427	nuclear receptor binding factor 2 pseudogene 5 [Source:HGNC Symbol;Acc:HGNC:44683]	10	5776071	5776858	1	processed_pseudogene	0
RPL12P28	ENSG00000240180	ribosomal protein L12 pseudogene 28 [Source:HGNC Symbol;Acc:HGNC:36818]	10	5861805	5862594	-1	processed_pseudogene	0
RPL32P23	ENSG00000214015	ribosomal protein L32 pseudogene 23 [Source:HGNC Symbol;Acc:HGNC:36007]	10	6071514	6071918	-1	processed_pseudogene	0
SDCBPP1	ENSG00000226705	syndecan binding protein pseudogene 1 [Source:HGNC Symbol;Acc:HGNC:44684]	10	6293100	6294684	-1	processed_pseudogene	0
AL590095.1	ENSG00000270811	ribosomal protein L21 (RPL21) pseudogene	10	7154120	7154236	1	processed_pseudogene	0
COX6CP17	ENSG00000235141	cytochrome c oxidase subunit 6C pseudogene 17 [Source:HGNC Symbol;Acc:HGNC:49369]	10	7295106	7295290	-1	processed_pseudogene	1
AL353754.1	ENSG00000233990	mitochondrial ribosomal protein L13 (MRPL13) pseudogene	10	7833618	7833957	-1	processed_pseudogene	0
PRPF38AP1	ENSG00000225053	PRP38 domain containing A pseudogene 1 [Source:HGNC Symbol;Acc:HGNC:44692]	10	8161260	8162192	1	processed_pseudogene	0
AC025946.2	ENSG00000271251	SGT1, suppressor of G2 allele of SKP1 (S. cerevisiae) (SUGT1) pseudogene	10	8472719	8472952	1	processed_pseudogene	0
KRT8P37	ENSG00000213771	keratin 8 pseudogene 37 [Source:HGNC Symbol;Acc:HGNC:39871]	10	8513687	8515106	-1	processed_pseudogene	0
CHCHD3P1	ENSG00000236420	coiled-coil-helix-coiled-coil-helix domain containing 3 pseudogene 1 [Source:HGNC Symbol;Acc:HGNC:44697]	10	8619933	8620608	1	processed_pseudogene	0
AL355333.1	ENSG00000270234	oocyte expressed protein (OOEP) pseudogene	10	8724010	8724288	1	processed_pseudogene	0
HSP90AB7P	ENSG00000235838	heat shock protein 90 alpha family class B member 7, pseudogene [Source:HGNC Symbol;Acc:HGNC:44701]	10	9721963	9724416	-1	processed_pseudogene	0
ELOCP3	ENSG00000229919	elongin C pseudogene 3 [Source:HGNC Symbol;Acc:HGNC:29457]	10	10174230	10174577	1	processed_pseudogene	0
CUX2P1	ENSG00000272436	cut like homeobox 2 pseudogene 1 [Source:HGNC Symbol;Acc:HGNC:33694]	10	10257169	10257466	-1	processed_pseudogene	0
AL136452.1	ENSG00000228997	ORM1-like (S. cerevisiae) pseudogene	10	10776223	10776661	-1	processed_pseudogene	0
RPL5P25	ENSG00000225251	ribosomal protein L5 pseudogene 25 [Source:HGNC Symbol;Acc:HGNC:35493]	10	13057902	13058676	-1	processed_pseudogene	0
SNRPGP5	ENSG00000235763	small nuclear ribonucleoprotein polypeptide G pseudogene 5 [Source:HGNC Symbol;Acc:HGNC:39324]	10	13104574	13104793	-1	processed_pseudogene	0
AL355355.2	ENSG00000234175	pseudogene similar to part of chromodomain protein, Y chromosome, 1 (CDY1)	10	13139196	13139533	-1	processed_pseudogene	0
AL355355.1	ENSG00000228330	pseudogene similar to part of COX10 homolog, cytochrome c oxidase assembly protein, heme A: farnesyltransferase (yeast) (COX10)	10	13142185	13142977	-1	processed_pseudogene	1
BTBD7P1	ENSG00000203414	BTB domain containing 7 pseudogene 1 [Source:HGNC Symbol;Acc:HGNC:44875]	10	13156684	13158136	-1	processed_pseudogene	1
RPL36AP36	ENSG00000237540	ribosomal protein L36a pseudogene 36 [Source:HGNC Symbol;Acc:HGNC:36326]	10	13159477	13159777	-1	processed_pseudogene	0
RBISP1	ENSG00000226209	RBIS pseudogene 1 [Source:HGNC Symbol;Acc:HGNC:51355]	10	13308145	13308447	-1	processed_pseudogene	0
RPL6P24	ENSG00000227474	ribosomal protein L6 pseudogene 24 [Source:HGNC Symbol;Acc:HGNC:36343]	10	13591460	13592323	-1	processed_pseudogene	0
NUTF2P5	ENSG00000215227	nuclear transport factor 2 pseudogene 5 [Source:HGNC Symbol;Acc:HGNC:50454]	10	13870797	13871175	1	processed_pseudogene	0
RPSAP7	ENSG00000237032	ribosomal protein SA pseudogene 7 [Source:HGNC Symbol;Acc:HGNC:31461]	10	14723171	14724055	-1	processed_pseudogene	0
OR7E110P	ENSG00000235623	olfactory receptor family 7 subfamily E member 110 pseudogene [Source:HGNC Symbol;Acc:HGNC:15126]	10	14986942	14987515	-1	unprocessed_pseudogene	0
OR7E26P	ENSG00000228547	olfactory receptor family 7 subfamily E member 26 pseudogene [Source:HGNC Symbol;Acc:HGNC:8398]	10	14999050	15000055	-1	unprocessed_pseudogene	0
OR7E115P	ENSG00000182531	olfactory receptor family 7 subfamily E member 115 pseudogene [Source:HGNC Symbol;Acc:HGNC:15127]	10	15007861	15008884	-1	unprocessed_pseudogene	0
DCLRE1CP1	ENSG00000237470	DNA cross-link repair 1C pseudogene 1 [Source:HGNC Symbol;Acc:HGNC:44877]	10	15015370	15021863	-1	unprocessed_pseudogene	0
GAPDHP45	ENSG00000228312	glyceraldehyde 3 phosphate dehydrogenase pseudogene 45 [Source:HGNC Symbol;Acc:HGNC:37802]	10	15093263	15093611	-1	processed_pseudogene	0
PPIAP30	ENSG00000206448	peptidylprolyl isomerase A pseudogene 30 [Source:HGNC Symbol;Acc:HGNC:44878]	10	15154802	15155320	-1	processed_pseudogene	1
AL590365.1	ENSG00000228181	NADH dehydrogenase (ubiquinone) 1 alpha subcomplex, 4, 9kDa (NDUFA4)(MLRQ) pseudogene	10	15171036	15171278	-1	processed_pseudogene	0
FTLP19	ENSG00000237913	ferritin light chain pseudogene 19 [Source:HGNC Symbol;Acc:HGNC:37969]	10	16071416	16071809	-1	processed_pseudogene	0
PRPF38AP2	ENSG00000236582	PRP38 domain containing A pseudogene 2 [Source:HGNC Symbol;Acc:HGNC:44693]	10	17577362	17578212	1	processed_pseudogene	0
AIFM1P1	ENSG00000225509	AIFM1 pseudogene 1 [Source:HGNC Symbol;Acc:HGNC:44884]	10	18735745	18738631	1	processed_pseudogene	0
AL357520.1	ENSG00000234813	pseudogene similar to part of glycogen synthase kinase 3	10	18940501	18940953	1	processed_pseudogene	0
UBE2V2P1	ENSG00000226255	ubiquitin conjugating enzyme E2 V2 pseudogene 1 [Source:HGNC Symbol;Acc:HGNC:44885]	10	19051455	19052170	1	processed_pseudogene	0
HMGN1P20	ENSG00000239539	high mobility group nucleosome binding domain 1 pseudogene 20 [Source:HGNC Symbol;Acc:HGNC:39364]	10	19489101	19489400	1	processed_pseudogene	0
AL354695.1	ENSG00000236960	pseudogene similar to part of ATPase, Ca++ transporting, cardiac muscle, slow twitch 2 (ATP2A2)	10	19491072	19491299	-1	processed_pseudogene	0
MTND1P37	ENSG00000283456	MT-ND1 pseudogene 37 [Source:HGNC Symbol;Acc:HGNC:52314]	10	19747172	19747435	-1	processed_pseudogene	0
MTND2P16	ENSG00000230818	MT-ND2 pseudogene 16 [Source:HGNC Symbol;Acc:HGNC:42117]	10	19747823	19748621	1	processed_pseudogene	0
AMD1P1	ENSG00000228339	adenosylmethionine decarboxylase 1 pseudogene 1 [Source:HGNC Symbol;Acc:HGNC:44898]	10	20350049	20351100	1	processed_pseudogene	0
AL590032.1	ENSG00000270727	chromosome 21 open reading frame 59 (C21orf59) pseudogene	10	20547171	20547422	1	processed_pseudogene	0
MTND1P21	ENSG00000235940	MT-ND1 pseudogene 21 [Source:HGNC Symbol;Acc:HGNC:42070]	10	20804293	20804577	1	processed_pseudogene	0
AL157398.1	ENSG00000230112	pseudogene similar to part of MTCO3 (COIII)(cytochrome c oxidase III)	10	20841375	20841560	1	processed_pseudogene	0
EIF4BP2	ENSG00000228753	eukaryotic translation initiation factor 4B pseudogene 2 [Source:HGNC Symbol;Acc:HGNC:37935]	10	21028999	21030792	1	processed_pseudogene	0
NPM1P30	ENSG00000228219	nucleophosmin 1 pseudogene 30 [Source:HGNC Symbol;Acc:HGNC:45209]	10	21110682	21113388	1	processed_pseudogene	0
AL731547.1	ENSG00000228860	ribosomal protein L15 (RPL15) pseudogene	10	21217891	21218279	1	processed_pseudogene	0
LUZP4P1	ENSG00000232853	leucine zipper protein 4 pseudogene 1 [Source:HGNC Symbol;Acc:HGNC:44904]	10	21247752	21248095	1	processed_pseudogene	0
RNMTL1P1	ENSG00000231553	RNA methyltransferase like 1 pseudogene 1 [Source:HGNC Symbol;Acc:HGNC:44905]	10	21394033	21394592	1	processed_pseudogene	0
AL158209.2	ENSG00000278650	adenosine deaminase domain containing 1 (testis-specific) (ADAD1) pseudogene	10	21452197	21452412	1	unprocessed_pseudogene	0
HNRNPRP1	ENSG00000223984	heterogeneous nuclear ribonucleoprotein R pseudogene 1 [Source:HGNC Symbol;Acc:HGNC:44907]	10	21624592	21626286	-1	processed_pseudogene	0
ADIPOR1P1	ENSG00000232497	adiponectin receptor 1 pseudogene 1 [Source:HGNC Symbol;Acc:HGNC:44910]	10	22162992	22165794	1	processed_pseudogene	0
AL157831.1	ENSG00000236777	ribosomal protein L29 (RPL29) pseudogene	10	22163092	22164306	1	processed_pseudogene	0
PSME2P6	ENSG00000227462	proteasome activator subunit 2 pseudogene 6 [Source:HGNC Symbol;Acc:HGNC:30159]	10	22225698	22226024	1	processed_pseudogene	0
RPL31P45	ENSG00000233318	ribosomal protein L31 pseudogene 45 [Source:HGNC Symbol;Acc:HGNC:36796]	10	22266991	22267346	1	processed_pseudogene	0
AL513128.2	ENSG00000285254	novel pseudogene	10	22475455	22478026	-1	unitary_pseudogene	0
YWHAZP3	ENSG00000229932	tyrosine 3-monooxygenase/tryptophan 5-monooxygenase activation protein zeta pseudogene 3 [Source:HGNC Symbol;Acc:HGNC:31101]	10	23136924	23137661	1	processed_pseudogene	0
AL139281.1	ENSG00000227537	novel pseudogene	10	23258211	23258545	1	processed_pseudogene	0
NUP35P1	ENSG00000223928	nucleoporin 35 pseudogene 1 [Source:HGNC Symbol;Acc:HGNC:52370]	10	24157835	24158781	1	processed_pseudogene	0
AL157385.1	ENSG00000228667	pseudogene similar to part of NADH dehydrogenase 6 (MTND6)	10	24867645	24868190	1	processed_pseudogene	0
AL354976.1	ENSG00000274242	PR domain containing 9 (PRDM9) pseudogene	10	25244061	25244854	-1	unprocessed_pseudogene	0
GPN3P1	ENSG00000227465	GPN-loop GTPase 3 pseudogene 1 [Source:HGNC Symbol;Acc:HGNC:44914]	10	25647570	25648104	-1	processed_pseudogene	0
HIRAP1	ENSG00000271563	histone cell cycle regulator pseudogene 1 [Source:HGNC Symbol;Acc:HGNC:44916]	10	25691537	25692323	1	processed_pseudogene	0
AL355798.1	ENSG00000284951	novel pseudogene, ortholog of LOC103093635 (M. domestica)	10	26379034	26387374	-1	unitary_pseudogene	0
AL160287.1	ENSG00000236894	novel pseudogene	10	26577676	26622338	-1	transcribed_unprocessed_pseudogene	0
FAM238A	ENSG00000233261	family with sequence similarity 238 member A [Source:HGNC Symbol;Acc:HGNC:17776]	10	26589865	26594330	1	transcribed_unprocessed_pseudogene	1
FAM238B	ENSG00000231976	family with sequence similarity 238 member B [Source:HGNC Symbol;Acc:HGNC:44917]	10	26647986	26653454	1	transcribed_unprocessed_pseudogene	0
SELENOOLP	ENSG00000227932	selenoprotein O like, pseudogene [Source:HGNC Symbol;Acc:HGNC:53787]	10	26664206	26697295	-1	transcribed_unitary_pseudogene	1
HSPA8P3	ENSG00000234788	heat shock protein family A (Hsp70) member 8 pseudogene 3 [Source:HGNC Symbol;Acc:HGNC:44918]	10	26714622	26715832	1	processed_pseudogene	0
FAM238C	ENSG00000283709	family with sequence similarity 238 member C [Source:HGNC Symbol;Acc:HGNC:24672]	10	26931206	26944418	-1	transcribed_unprocessed_pseudogene	1
LRRC37A6P	ENSG00000230445	leucine rich repeat containing 37 member A6, pseudogene [Source:HGNC Symbol;Acc:HGNC:33746]	10	27246350	27259455	-1	transcribed_processed_pseudogene	0
ARMC4P1	ENSG00000238021	armadillo repeat containing 4 pseudogene 1 [Source:HGNC Symbol;Acc:HGNC:44937]	10	27258762	27288824	1	transcribed_unprocessed_pseudogene	0
AL355493.3	ENSG00000278830	ankyrin repeat domain 30B-like (ANKRD30BL) pseudogene	10	27313723	27316587	1	unprocessed_pseudogene	0
AL355493.1	ENSG00000215409	pseudogene similar to part of breast cancer antigen NY-BR-1 (NY-BR-1)	10	27331357	27341252	-1	unprocessed_pseudogene	0
FAM210CP	ENSG00000213770	family with sequence similarity 210 member C, pseudogene [Source:HGNC Symbol;Acc:HGNC:44938]	10	27349717	27350290	-1	processed_pseudogene	0
TRIAP1P1	ENSG00000237956	TP53 regulated inhibitor of apoptosis 1 pseudogene 1 [Source:HGNC Symbol;Acc:HGNC:31659]	10	27378138	27378362	-1	processed_pseudogene	0
PTCHD3	ENSG00000182077	patched domain containing 3 [Source:HGNC Symbol;Acc:HGNC:24776]	10	27397121	27414368	-1	polymorphic_pseudogene	1
RPL36AP55	ENSG00000226016	ribosomal protein L36a pseudogene 55 [Source:HGNC Symbol;Acc:HGNC:44939]	10	27904209	27905162	1	processed_pseudogene	0
MRPS21P5	ENSG00000226395	mitochondrial ribosomal protein S21 pseudogene 5 [Source:HGNC Symbol;Acc:HGNC:29752]	10	28004702	28004932	1	processed_pseudogene	0
ZNF101P1	ENSG00000237746	zinc finger protein 101 pseudogene 1 [Source:HGNC Symbol;Acc:HGNC:44940]	10	28338554	28340942	-1	processed_pseudogene	0
RPSAP10	ENSG00000224439	ribosomal protein SA pseudogene 10 [Source:HGNC Symbol;Acc:HGNC:31460]	10	28436201	28437078	1	processed_pseudogene	0
TPRKBP1	ENSG00000231911	TP53RK binding protein pseudogene 1 [Source:HGNC Symbol;Acc:HGNC:44943]	10	28658987	28659467	1	processed_pseudogene	0
AL355376.2	ENSG00000271220	neural proliferation, differentiation and control, 1 (NPDC1) pseudogene	10	28812899	28813139	1	transcribed_processed_pseudogene	0
RPL21P93	ENSG00000229605	ribosomal protein L21 pseudogene 93 [Source:HGNC Symbol;Acc:HGNC:35646]	10	28898996	28899484	-1	processed_pseudogene	0
SVIL-AS1	ENSG00000224597	SVIL antisense RNA 1 [Source:HGNC Symbol;Acc:HGNC:51219]	10	29409402	29487745	1	transcribed_unprocessed_pseudogene	1
PTCHD3P1	ENSG00000274985	patched domain containing 3 pseudogene 1 [Source:HGNC Symbol;Acc:HGNC:44945]	10	29421476	29422012	-1	unprocessed_pseudogene	0
CKS1BP2	ENSG00000225976	CDC28 protein kinase regulatory subunit 1B pseudogene 2 [Source:HGNC Symbol;Acc:HGNC:24232]	10	29697935	29698174	1	processed_pseudogene	0
AL353093.1	ENSG00000237936	single-stranded DNA binding protein (SSBP1)(SSBP) pseudogene	10	29891032	29891467	-1	processed_pseudogene	0
EEF1A1P39	ENSG00000230125	eukaryotic translation elongation factor 1 alpha 1 pseudogene 39 [Source:HGNC Symbol;Acc:HGNC:37917]	10	30301823	30302072	-1	processed_pseudogene	0
DNM1P17	ENSG00000250833	dynamin 1 pseudogene 17 [Source:HGNC Symbol;Acc:HGNC:21134]	10	30353706	30357365	1	unprocessed_pseudogene	0
GOLGA2P6	ENSG00000241621	GOLGA2 pseudogene 6 [Source:HGNC Symbol;Acc:HGNC:44948]	10	30364410	30374386	-1	unprocessed_pseudogene	0
NIFKP1	ENSG00000214434	nucleolar protein interacting with the FHA domain of MKI67 pseudogene 1 [Source:HGNC Symbol;Acc:HGNC:44949]	10	30380174	30381062	1	processed_pseudogene	0
AL161651.1	ENSG00000235679	pseudogene similar to part of SIN3 homolog A, transcriptional regulator (yeast) (SIN3A)	10	30383400	30383622	1	processed_pseudogene	0
CCND3P1	ENSG00000224473	cyclin D3 pseudogene 1 [Source:HGNC Symbol;Acc:HGNC:1586]	10	30403197	30403776	-1	processed_pseudogene	0
HNRNPA1P32	ENSG00000213778	heterogeneous nuclear ribonucleoprotein A1 pseudogene 32 [Source:HGNC Symbol;Acc:HGNC:44958]	10	30517616	30518861	-1	processed_pseudogene	0
SVIL2P	ENSG00000234814	supervillin family member 2, pseudogene [Source:HGNC Symbol;Acc:HGNC:44959]	10	30655489	30717266	1	transcribed_unprocessed_pseudogene	0
DDX10P1	ENSG00000237135	DEAD-box helicase 10 pseudogene 1 [Source:HGNC Symbol;Acc:HGNC:44960]	10	30919012	30921235	-1	processed_pseudogene	1
SPTLC1P1	ENSG00000230397	serine palmitoyltransferase long chain base subunit 1 pseudogene 1 [Source:HGNC Symbol;Acc:HGNC:39668]	10	31360955	31361215	1	transcribed_processed_pseudogene	0
AL117340.1	ENSG00000285781	novel pseudogene similar to nuclear pore associated protein 1 (NPAP1)	10	31362799	31364049	-1	unprocessed_pseudogene	0
AL161935.2	ENSG00000231855	glutamate dehydrogenase pseudogene 5	10	31628540	31628599	-1	unprocessed_pseudogene	0
HMGB1P7	ENSG00000231148	high mobility group box 1 pseudogene 7 [Source:HGNC Symbol;Acc:HGNC:39096]	10	31913143	31913754	1	processed_pseudogene	0
RPL34P19	ENSG00000230240	ribosomal protein L34 pseudogene 19 [Source:HGNC Symbol;Acc:HGNC:36925]	10	31983885	31984554	1	processed_pseudogene	0
RPS4XP11	ENSG00000234335	ribosomal protein S4X pseudogene 11 [Source:HGNC Symbol;Acc:HGNC:37013]	10	32102522	32103293	-1	processed_pseudogene	0
AL161932.2	ENSG00000235113	part of a novel pseudogene	10	32109861	32111666	1	processed_pseudogene	0
AL161932.1	ENSG00000234811	pseudogene similar to part of RAB18 (RAB18, member RAS oncogene family)	10	32111644	32111789	-1	processed_pseudogene	0
PPIAP31	ENSG00000217094	peptidylprolyl isomerase A pseudogene 31 [Source:HGNC Symbol;Acc:HGNC:44962]	10	32188323	32188817	-1	processed_pseudogene	0
RPS24P13	ENSG00000233190	ribosomal protein S24 pseudogene 13 [Source:HGNC Symbol;Acc:HGNC:36805]	10	32231849	32232245	-1	processed_pseudogene	0
C1DP1	ENSG00000231245	C1D nuclear receptor corepressor pseudogene 1 [Source:HGNC Symbol;Acc:HGNC:31465]	10	32511336	32511737	-1	processed_pseudogene	1
AK3P5	ENSG00000228816	adenylate kinase 3 pseudogene 5 [Source:HGNC Symbol;Acc:HGNC:39064]	10	32944481	32944999	1	processed_pseudogene	1
MTND4LP11	ENSG00000234163	MT-ND4L pseudogene 11 [Source:HGNC Symbol;Acc:HGNC:42245]	10	33023368	33023647	-1	processed_pseudogene	0
AL365203.1	ENSG00000229878	pseudogene similar to part of integrin, beta 2 (antigen CD18 (p95), lymphocyte function-associated antigen 1; macrophage antigen 1 (mac-1) beta subunit) (ITGB2)	10	33035469	33035664	-1	processed_pseudogene	0
RPL7AP53	ENSG00000235962	ribosomal protein L7a pseudogene 53 [Source:HGNC Symbol;Acc:HGNC:36392]	10	33057615	33058407	-1	processed_pseudogene	0
RPL23P11	ENSG00000226407	ribosomal protein L23 pseudogene 11 [Source:HGNC Symbol;Acc:HGNC:36457]	10	33864313	33864723	1	processed_pseudogene	0
ELOBP4	ENSG00000234167	elongin B pseudogene 4 [Source:HGNC Symbol;Acc:HGNC:39722]	10	34488583	34488878	-1	processed_pseudogene	1
RPL37P18	ENSG00000229235	ribosomal protein L37 pseudogene 18 [Source:HGNC Symbol;Acc:HGNC:35919]	10	34663859	34664101	-1	processed_pseudogene	0
RPS12P16	ENSG00000215184	ribosomal protein S12 pseudogene 16 [Source:HGNC Symbol;Acc:HGNC:36595]	10	34675635	34676041	-1	processed_pseudogene	1
SS18L2P1	ENSG00000232525	SS18 like 2 pseudogene 1 [Source:HGNC Symbol;Acc:HGNC:44965]	10	34875210	34875422	1	processed_pseudogene	0
PRDX2P2	ENSG00000213724	peroxiredoxin 2 pseudogene 2 [Source:HGNC Symbol;Acc:HGNC:44967]	10	34965069	34966259	1	processed_pseudogene	0
ATP6V1G1P4	ENSG00000233343	ATPase H+ transporting V1 subunit G1 pseudogene 4 [Source:HGNC Symbol;Acc:HGNC:37671]	10	35158306	35158640	1	processed_pseudogene	0
RPL7P37	ENSG00000226646	ribosomal protein L7 pseudogene 37 [Source:HGNC Symbol;Acc:HGNC:36656]	10	35697300	35698037	1	processed_pseudogene	0
MTND5P17	ENSG00000236626	MT-ND5 pseudogene 17 [Source:HGNC Symbol;Acc:HGNC:42279]	10	36432882	36434484	-1	processed_pseudogene	0
MTND4P18	ENSG00000228694	MT-ND4 pseudogene 18 [Source:HGNC Symbol;Acc:HGNC:42205]	10	36434710	36435174	-1	processed_pseudogene	0
NAMPTP1	ENSG00000229644	nicotinamide phosphoribosyltransferase pseudogene 1 [Source:HGNC Symbol;Acc:HGNC:17633]	10	36521721	36524234	-1	processed_pseudogene	0
MKNK2P1	ENSG00000233533	MAP kinase interacting serine/threonine kinase 2 pseudogene 1 [Source:HGNC Symbol;Acc:HGNC:44970]	10	36944111	36944738	-1	processed_pseudogene	0
ARL6IP1P2	ENSG00000225355	ADP ribosylation factor like GTPase 6 interacting protein 1 pseudogene 2 [Source:HGNC Symbol;Acc:HGNC:44971]	10	36995023	36995585	1	processed_pseudogene	0
LINC00993	ENSG00000235687	long intergenic non-protein coding RNA 993 [Source:HGNC Symbol;Acc:HGNC:48948]	10	37248118	37347031	1	transcribed_unprocessed_pseudogene	0
TMEM161BP1	ENSG00000237970	transmembrane protein 161B pseudogene 1 [Source:HGNC Symbol;Acc:HGNC:44973]	10	37337415	37338871	1	processed_pseudogene	0
VN1R53P	ENSG00000236313	vomeronasal 1 receptor 53 pseudogene [Source:HGNC Symbol;Acc:HGNC:37373]	10	37348616	37349572	1	processed_pseudogene	0
TACC1P1	ENSG00000224920	transforming acidic coiled-coil containing protein 1 pseudogene 1 [Source:HGNC Symbol;Acc:HGNC:44974]	10	37523011	37544701	1	unprocessed_pseudogene	0
MTND1P18	ENSG00000225276	MT-ND1 pseudogene 18 [Source:HGNC Symbol;Acc:HGNC:42067]	10	37600796	37601368	-1	processed_pseudogene	0
ZNF33BP1	ENSG00000225192	zinc finger protein 33B pseudogene 1 [Source:HGNC Symbol;Acc:HGNC:44975]	10	37794276	37796109	-1	processed_pseudogene	0
TLK2P2	ENSG00000228828	tousled like kinase 2 pseudogene 2 [Source:HGNC Symbol;Acc:HGNC:22227]	10	37818606	37820982	-1	processed_pseudogene	0
ZNF37CP	ENSG00000151963	zinc finger protein 37C, pseudogene [Source:HGNC Symbol;Acc:HGNC:29445]	10	37883594	37884109	1	unprocessed_pseudogene	1
ZNF33CP	ENSG00000235197	zinc finger protein 33C, pseudogene [Source:HGNC Symbol;Acc:HGNC:30957]	10	37894637	37896666	1	processed_pseudogene	0
AL161931.1	ENSG00000275675	immunoglobulin lambda variable 4-3 (IGLV4-3) pseudogene	10	38068449	38068694	-1	unprocessed_pseudogene	0
EIF3LP3	ENSG00000226086	eukaryotic translation initiation factor 3 subunit L pseudogene 3 [Source:HGNC Symbol;Acc:HGNC:44976]	10	38080056	38080877	-1	processed_pseudogene	0
FXYD6P2	ENSG00000235964	FXYD domain containing ion transport regulator 6 pseudogene 2 [Source:HGNC Symbol;Acc:HGNC:4032]	10	38091764	38092051	-1	processed_pseudogene	0
AL117339.1	ENSG00000225965	par-3 partitioning defective 3 homolog (C.elegans) (PARD3) pseudogene	10	38161570	38161749	1	processed_pseudogene	0
CCNYL4	ENSG00000224761	cyclin Y like 4 (pseudogene) [Source:HGNC Symbol;Acc:HGNC:54655]	10	38164648	38212417	1	transcribed_unprocessed_pseudogene	0
AL133217.1	ENSG00000226113	phospholipase D family member 5 (PLD5) pseudogene	10	38247922	38333155	1	transcribed_unprocessed_pseudogene	0
AL117339.2	ENSG00000234941	pseudogene similar to part of excision repair cross-complementing rodent repair deficiency, complementation group 3 (xeroderma pigmentosum group B complementing) (ERCC3)	10	38250442	38250603	-1	processed_pseudogene	0
HSD17B7P2	ENSG00000099251	hydroxysteroid 17-beta dehydrogenase 7 pseudogene 2 [Source:HGNC Symbol;Acc:HGNC:28120]	10	38356380	38378505	1	transcribed_unprocessed_pseudogene	1
SEPTIN7P9	ENSG00000120555	septin 7 pseudogene 9 [Source:HGNC Symbol;Acc:HGNC:30810]	10	38383069	38402916	-1	transcribed_unprocessed_pseudogene	1
AL133216.2	ENSG00000276805	general transcription factor IIi (GTF2I) pseudogene	10	38403189	38452153	1	transcribed_unprocessed_pseudogene	1
CICP9	ENSG00000228882	capicua transcriptional repressor pseudogene 9 [Source:HGNC Symbol;Acc:HGNC:37758]	10	38452987	38455365	-1	processed_pseudogene	0
ABCD1P2	ENSG00000215151	ATP binding cassette subfamily D member 1 pseudogene 2 [Source:HGNC Symbol;Acc:HGNC:63]	10	38601418	38605609	1	unprocessed_pseudogene	0
AL133173.2	ENSG00000277133	CDGSH iron sulfur domain 2 (CISD2) pseudogene	10	38617255	38617344	1	processed_pseudogene	0
PABPC1P12	ENSG00000225638	poly(A) binding protein cytoplasmic 1 pseudogene 12 [Source:HGNC Symbol;Acc:HGNC:37994]	10	38635908	38638082	1	processed_pseudogene	0
SLC9B1P3	ENSG00000233867	solute carrier family 9 member B1 pseudogene 3 [Source:HGNC Symbol;Acc:HGNC:43582]	10	38640971	38689068	-1	unprocessed_pseudogene	0
ACTR3BP5	ENSG00000227264	ACTR3B pseudogene 5 [Source:HGNC Symbol;Acc:HGNC:38682]	10	38696424	38697902	1	processed_pseudogene	0
CHEK2P5	ENSG00000234541	checkpoint kinase 2 pseudogene 5 [Source:HGNC Symbol;Acc:HGNC:43581]	10	38713195	38719229	1	unprocessed_pseudogene	0
AL133173.1	ENSG00000227679	ring finger protein 18 (RNF18) pseudogene	10	38762095	38762491	-1	processed_pseudogene	0
AL590623.1	ENSG00000233832	N-acetylated alpha-linked acidic dipeptidase 2 (NAALAD2) pseudogene	10	38783004	38783108	1	processed_pseudogene	0
KSR1P1	ENSG00000229485	kinase suppressor of ras 1 pseudogene 1 [Source:HGNC Symbol;Acc:HGNC:44977]	10	42149310	42149549	-1	processed_pseudogene	0
AL031601.1	ENSG00000271650	tripartite motif containing 43 (TRIM43) pseudogene	10	42209990	42210383	1	processed_pseudogene	0
AL031601.2	ENSG00000274167	solute carrier family 9, subfamily B (NHA2, cation proton antiporter 2), member 2 (SLC9B2) pseudogene	10	42242721	42276842	1	transcribed_unprocessed_pseudogene	0
PABPC1P8	ENSG00000228755	poly(A) binding protein cytoplasmic 1 pseudogene 8 [Source:HGNC Symbol;Acc:HGNC:37988]	10	42279734	42281819	-1	processed_pseudogene	0
BX322639.1	ENSG00000215146	zinc finger protein pseudogene	10	42331866	42367974	-1	transcribed_unprocessed_pseudogene	1
CCNYL2	ENSG00000182632	cyclin Y like 2 (pseudogene) [Source:HGNC Symbol;Acc:HGNC:23495]	10	42408168	42475349	-1	transcribed_unprocessed_pseudogene	1
AL391099.1	ENSG00000279239	par-3 family cell polarity regulator (PARD3) pseudogene	10	42470082	42470268	-1	transcribed_unprocessed_pseudogene	0
ZNF37BP	ENSG00000234420	zinc finger protein 37B, pseudogene [Source:HGNC Symbol;Acc:HGNC:13103]	10	42513510	42552822	-1	transcribed_processed_pseudogene	1
FXYD6P1	ENSG00000270762	FXYD domain containing ion transport regulator 6 pseudogene 1 [Source:HGNC Symbol;Acc:HGNC:4031]	10	42555440	42555724	1	processed_pseudogene	0
EIF3LP2	ENSG00000233837	eukaryotic translation initiation factor 3 subunit L pseudogene 2 [Source:HGNC Symbol;Acc:HGNC:24657]	10	42566677	42567483	1	processed_pseudogene	0
AL022345.3	ENSG00000277479	mmunoglobulin lambda variable pseudogene	10	42578500	42578727	1	unprocessed_pseudogene	0
AL022345.1	ENSG00000272319	double homeobox 4 (DUX4) pseudogene	10	42579724	42579858	1	unprocessed_pseudogene	0
AL022345.2	ENSG00000272387	double homeobox 4 (DUX4) pseudogene	10	42583241	42583375	1	unprocessed_pseudogene	0
VN1R54P	ENSG00000232109	vomeronasal 1 receptor 54 pseudogene [Source:HGNC Symbol;Acc:HGNC:37374]	10	42660728	42661776	1	processed_pseudogene	0
CUBNP1	ENSG00000231009	cubilin pseudogene 1 [Source:HGNC Symbol;Acc:HGNC:44983]	10	42694371	42714575	-1	unprocessed_pseudogene	0
RSU1P1	ENSG00000230425	Ras suppressor protein 1 pseudogene 1 [Source:HGNC Symbol;Acc:HGNC:31114]	10	42725857	42737159	1	unprocessed_pseudogene	0
DUXAP3	ENSG00000270552	double homeobox A pseudogene 3 [Source:HGNC Symbol;Acc:HGNC:32182]	10	42747544	42748687	-1	unprocessed_pseudogene	0
AL450326.2	ENSG00000236114	zinc finger protein pseudogene	10	43523256	43525217	1	unprocessed_pseudogene	0
CAP1P2	ENSG00000232004	CAP1 pseudogene 2 [Source:HGNC Symbol;Acc:HGNC:31970]	10	43604843	43606251	-1	processed_pseudogene	0
RPL21P88	ENSG00000238263	ribosomal protein L21 pseudogene 88 [Source:HGNC Symbol;Acc:HGNC:35714]	10	43630947	43631382	1	processed_pseudogene	0
AL355989.1	ENSG00000271173	chromosome 12 open reading frame 49 (C12orf49) pseudogene	10	43728217	43728728	1	processed_pseudogene	0
UQCRHP3	ENSG00000224162	ubiquinol-cytochrome c reductase hinge protein pseudogene 3 [Source:HGNC Symbol;Acc:HGNC:38046]	10	43732334	43732584	1	processed_pseudogene	0
ELOCP30	ENSG00000223746	elongin C pseudogene 30 [Source:HGNC Symbol;Acc:HGNC:49171]	10	43741437	43742350	-1	processed_pseudogene	0
HNRNPA3P1	ENSG00000226790	heterogeneous nuclear ribonucleoprotein A3 pseudogene 1 [Source:HGNC Symbol;Acc:HGNC:13729]	10	43789249	43790387	-1	processed_pseudogene	0
RPL9P21	ENSG00000214089	ribosomal protein L9 pseudogene 21 [Source:HGNC Symbol;Acc:HGNC:35886]	10	44414649	44415153	-1	processed_pseudogene	0
AL356157.2	ENSG00000270767	RAP1, GTP-GDP dissociation stimulator 1 (RAP1GDS1) pseudogene	10	44488335	44488445	-1	processed_pseudogene	0
EIF2AP4	ENSG00000227395	eukaryotic translation initiation factor 2A pseudogene 4 [Source:HGNC Symbol;Acc:HGNC:39498]	10	44806443	44808223	1	processed_pseudogene	0
CEP164P1	ENSG00000226937	centrosomal protein 164 pseudogene 1 [Source:HGNC Symbol;Acc:HGNC:44988]	10	45002222	45076066	-1	transcribed_processed_pseudogene	1
DUXAP4	ENSG00000270258	double homeobox A pseudogene 4 [Source:HGNC Symbol;Acc:HGNC:32183]	10	45055656	45056268	1	processed_pseudogene	0
RPS19P7	ENSG00000228462	ribosomal protein S19 pseudogene 7 [Source:HGNC Symbol;Acc:HGNC:35550]	10	45073146	45073541	-1	processed_pseudogene	0
RSU1P2	ENSG00000232554	Ras suppressor protein 1 pseudogene 2 [Source:HGNC Symbol;Acc:HGNC:44391]	10	45099487	45154606	-1	transcribed_unprocessed_pseudogene	1
CUBNP3	ENSG00000235690	cubilin pseudogene 3 [Source:HGNC Symbol;Acc:HGNC:44985]	10	45127318	45148914	1	unprocessed_pseudogene	0
ANKRD54P1	ENSG00000236442	ankyrin repeat domain 54 pseudogene 1 [Source:HGNC Symbol;Acc:HGNC:39214]	10	45151445	45151915	-1	processed_pseudogene	0
ANKRD30BP3	ENSG00000230501	ankyrin repeat domain 30B pseudogene 3 [Source:HGNC Symbol;Acc:HGNC:27873]	10	45156775	45176925	1	unprocessed_pseudogene	0
AL512324.1	ENSG00000275312	ankyrin repeat domain 30B-like (ANKRD30BL) pseudogene	10	45180400	45180616	1	unprocessed_pseudogene	0
AL512324.3	ENSG00000278531	ankyrin repeat domain 30B-like (ANKRD30BL) pseudogene	10	45187292	45198323	-1	unprocessed_pseudogene	0
CUBNP2	ENSG00000234993	cubilin pseudogene 2 [Source:HGNC Symbol;Acc:HGNC:44984]	10	45232026	45247361	-1	unprocessed_pseudogene	0
OR6D1P	ENSG00000224402	olfactory receptor family 6 subfamily D member 1 pseudogene [Source:HGNC Symbol;Acc:HGNC:14849]	10	45255640	45263252	1	transcribed_unitary_pseudogene	1
AGAP10P	ENSG00000230869	ArfGAP with GTPase domain, ankyrin repeat and PH domain 10, pseudogene [Source:HGNC Symbol;Acc:HGNC:23659]	10	45678692	45700532	1	unprocessed_pseudogene	0
FAM21FP	ENSG00000237840	family with sequence similarity 21 member F, pseudogene [Source:HGNC Symbol;Acc:HGNC:45011]	10	45706431	45727231	-1	transcribed_unprocessed_pseudogene	1
AL645998.1	ENSG00000228702	novel pseudogene	10	45725694	45726038	-1	processed_pseudogene	0
AC012044.1	ENSG00000270434	ataxin 1-like (ATXN1L) pseudogene	10	45812648	45812944	-1	processed_pseudogene	0
FAM25E	ENSG00000231122	family with sequence similarity 25 member E [Source:HGNC Symbol;Acc:HGNC:23587]	10	45815428	45817324	-1	transcribed_unprocessed_pseudogene	0
PARGP1	ENSG00000239883	poly(ADP-ribose) glycohydrolase pseudogene 1 [Source:HGNC Symbol;Acc:HGNC:45008]	10	45854093	45972154	-1	transcribed_unprocessed_pseudogene	1
RPL35AP23	ENSG00000264217	ribosomal protein L35a pseudogene 23 [Source:HGNC Symbol;Acc:HGNC:36045]	10	45940522	45940851	1	processed_pseudogene	1
RPL23AP61	ENSG00000280012	ribosomal protein L23a pseudogene 61 [Source:HGNC Symbol;Acc:HGNC:36016]	10	46063250	46063715	1	processed_pseudogene	0
AGAP7P	ENSG00000264204	ArfGAP with GTPase domain, ankyrin repeat and PH domain 7, pseudogene [Source:HGNC Symbol;Acc:HGNC:23465]	10	46109621	46131358	1	unprocessed_pseudogene	0
ANTXRLP1	ENSG00000263482	ANTXR like pseudogene 1 [Source:HGNC Symbol;Acc:HGNC:45004]	10	46233885	46273557	-1	unprocessed_pseudogene	1
AGAP14P	ENSG00000279058	ArfGAP with GTPase domain, ankyrin repeat and PH domain 14, pseudogene [Source:HGNC Symbol;Acc:HGNC:23660]	10	46337224	46358714	1	unprocessed_pseudogene	0
FAM25BP	ENSG00000273225	family with sequence similarity 25 member B, pseudogene [Source:HGNC Symbol;Acc:HGNC:23584]	10	46369113	46373563	1	transcribed_unprocessed_pseudogene	0
HNRNPA1P33	ENSG00000213412	heterogeneous nuclear ribonucleoprotein A1 pseudogene 33 [Source:HGNC Symbol;Acc:HGNC:44990]	10	46415853	46416413	1	processed_pseudogene	0
SHLD2P1	ENSG00000165874	shieldin complex subunit 2 pseudogene 1 [Source:HGNC Symbol;Acc:HGNC:31425]	10	46610474	46652025	-1	transcribed_unprocessed_pseudogene	1
RHEBP1	ENSG00000229927	RHEB pseudogene 1 [Source:HGNC Symbol;Acc:HGNC:10010]	10	46634911	46635466	-1	processed_pseudogene	0
CTSLP3	ENSG00000280913	cathepsin L pseudogene 3 [Source:HGNC Symbol;Acc:HGNC:2541]	10	46753605	46759740	1	transcribed_unprocessed_pseudogene	1
GLUD1P2	ENSG00000265366	glutamate dehydrogenase 1 pseudogene 2 [Source:HGNC Symbol;Acc:HGNC:4337]	10	46759019	46786770	-1	transcribed_unprocessed_pseudogene	1
AL731733.1	ENSG00000215097	dual specificity phosphatase 8 pseudogene 2	10	46774421	46776180	-1	processed_pseudogene	0
BMS1P1	ENSG00000204177	BMS1 pseudogene 1 [Source:HGNC Symbol;Acc:HGNC:23649]	10	46786674	46811989	1	transcribed_unprocessed_pseudogene	1
AGAP13P	ENSG00000243289	ArfGAP with GTPase domain, ankyrin repeat and PH domain 13, pseudogene [Source:HGNC Symbol;Acc:HGNC:23499]	10	46816516	46832476	1	unprocessed_pseudogene	0
FRMPD2B	ENSG00000150175	FERM and PDZ domain containing 2B, pseudogene [Source:HGNC Symbol;Acc:HGNC:16843]	10	46870858	46894562	1	unprocessed_pseudogene	0
AL591684.3	ENSG00000270369	ataxin 1-like (ATXN1L) pseudogene	10	47484457	47484754	-1	processed_pseudogene	0
BMS1P2	ENSG00000251079	BMS1 pseudogene 2 [Source:HGNC Symbol;Acc:HGNC:23650]	10	47538377	47551954	-1	transcribed_unprocessed_pseudogene	1
BX547991.2	ENSG00000265630	glutamate dehydrogenase pseudogene 8	10	47563604	47569697	1	unprocessed_pseudogene	0
BX547991.1	ENSG00000215065	dual specificity phosphatase 8 (DUSP8) pseudogene	10	47564256	47566016	1	processed_pseudogene	0
CTSLP2	ENSG00000266217	cathepsin L pseudogene 2 [Source:HGNC Symbol;Acc:HGNC:2540]	10	47581211	47582321	-1	unprocessed_pseudogene	0
SHLD2P3	ENSG00000189014	shieldin complex subunit 2 pseudogene 3 [Source:HGNC Symbol;Acc:HGNC:34038]	10	47689707	47730436	1	unprocessed_pseudogene	0
RHEBP2	ENSG00000226964	RHEB pseudogene 2 [Source:HGNC Symbol;Acc:HGNC:44991]	10	47706203	47706802	1	processed_pseudogene	0
AGAP12P	ENSG00000265018	ArfGAP with GTPase domain, ankyrin repeat and PH domain 12, pseudogene [Source:HGNC Symbol;Acc:HGNC:23661]	10	48009873	48031640	-1	transcribed_unprocessed_pseudogene	1
BMS1P7	ENSG00000270025	BMS1 pseudogene 7 [Source:HGNC Symbol;Acc:HGNC:23655]	10	48050282	48060016	-1	transcribed_unprocessed_pseudogene	1
PTPN20CP	ENSG00000278561	protein tyrosine phosphatase non-receptor type 20C, pseudogene [Source:HGNC Symbol;Acc:HGNC:23424]	10	48064308	48119455	-1	unprocessed_pseudogene	0
RPS6P14	ENSG00000225482	ribosomal protein S6 pseudogene 14 [Source:HGNC Symbol;Acc:HGNC:36738]	10	48292699	48293417	1	processed_pseudogene	0
AC016397.1	ENSG00000231906	cytochrome c oxidase subunit VIIb (COX7B) pseudogene	10	48546472	48546713	-1	processed_pseudogene	0
RPL13AP19	ENSG00000228754	ribosomal protein L13a pseudogene 19 [Source:HGNC Symbol;Acc:HGNC:35855]	10	48745545	48746128	-1	processed_pseudogene	0
HMGB1P50	ENSG00000271237	high mobility group box 1 pseudogene 50 [Source:HGNC Symbol;Acc:HGNC:52368]	10	49551308	49552652	1	processed_pseudogene	0
MAPK6P6	ENSG00000226389	mitogen-activated protein kinase 6 pseudogene 6 [Source:HGNC Symbol;Acc:HGNC:18978]	10	49771841	49773299	1	processed_pseudogene	0
RPL21P89	ENSG00000229870	ribosomal protein L21 pseudogene 89 [Source:HGNC Symbol;Acc:HGNC:36474]	10	49815096	49815562	1	processed_pseudogene	0
RPL35AP24	ENSG00000230166	ribosomal protein L35a pseudogene 24 [Source:HGNC Symbol;Acc:HGNC:35544]	10	49909613	49909942	1	processed_pseudogene	0
FAM21EP	ENSG00000235618	family with sequence similarity 21 member E, pseudogene [Source:HGNC Symbol;Acc:HGNC:45010]	10	50021182	50067803	-1	transcribed_unprocessed_pseudogene	1
SLC9A3P3	ENSG00000226631	solute carrier family 9 member 3 pseudogene 3 [Source:HGNC Symbol;Acc:HGNC:33492]	10	50025135	50027363	-1	processed_pseudogene	0
SLC9A3P1	ENSG00000233011	solute carrier family 9 member 3 pseudogene 1 [Source:HGNC Symbol;Acc:HGNC:11074]	10	50150603	50152287	1	processed_pseudogene	0
DYNC1I2P1	ENSG00000225137	dynein cytoplasmic 1 intermediate chain 2 pseudogene 1 [Source:HGNC Symbol;Acc:HGNC:45012]	10	50264978	50266815	1	processed_pseudogene	0
SHQ1P1	ENSG00000231588	SHQ1, H/ACA ribonucleoprotein assembly factor pseudogene 1 [Source:HGNC Symbol;Acc:HGNC:45013]	10	50629532	50631075	-1	processed_pseudogene	0
BEND3P1	ENSG00000231345	BEN domain containing 3 pseudogene 1 [Source:HGNC Symbol;Acc:HGNC:45014]	10	50655967	50660472	1	transcribed_processed_pseudogene	1
NUTM2HP	ENSG00000232706	NUT family member 2H, pseudogene [Source:HGNC Symbol;Acc:HGNC:45017]	10	50676743	50686326	1	unprocessed_pseudogene	0
AL589794.1	ENSG00000226168	novel pseudogene	10	50695592	50695981	1	processed_pseudogene	0
CTSLP4	ENSG00000230011	cathepsin L pseudogene 4 [Source:HGNC Symbol;Acc:HGNC:23645]	10	50705380	50708906	-1	unprocessed_pseudogene	0
PGGT1BP1	ENSG00000213667	protein geranylgeranyltransferase type I subunit beta pseudogene 1 [Source:HGNC Symbol;Acc:HGNC:45024]	10	50726947	50727969	-1	processed_pseudogene	0
CCDC58P2	ENSG00000236944	coiled-coil domain containing 58 pseudogene 2 [Source:HGNC Symbol;Acc:HGNC:45025]	10	50962993	50963358	-1	processed_pseudogene	0
RSU1P3	ENSG00000213659	Ras suppressor protein 1 pseudogene 3 [Source:HGNC Symbol;Acc:HGNC:44392]	10	51319826	51320660	1	processed_pseudogene	0
RPL31P44	ENSG00000213657	ribosomal protein L31 pseudogene 44 [Source:HGNC Symbol;Acc:HGNC:35523]	10	52389112	52389488	-1	processed_pseudogene	0
THAP12P3	ENSG00000227972	THAP domain containing 12 pseudogene 3 [Source:HGNC Symbol;Acc:HGNC:39567]	10	52411135	52413492	1	processed_pseudogene	0
SNRPEP8	ENSG00000231399	SNRPE pseudogene 8 [Source:HGNC Symbol;Acc:HGNC:43573]	10	53038285	53038544	1	processed_pseudogene	0
AL365496.1	ENSG00000233805	pseudogene similar to part of pleckstrin homology, Sec7 and coiled-coil domains 1(cytohesin 1) (PSCD1)	10	53766400	53766614	1	processed_pseudogene	0
NEFMP1	ENSG00000224697	neurofilament medium pseudogene 1 [Source:HGNC Symbol;Acc:HGNC:45030]	10	54599678	54600683	1	processed_pseudogene	0
GAPDHP21	ENSG00000236993	glyceraldehyde 3 phosphate dehydrogenase pseudogene 21 [Source:HGNC Symbol;Acc:HGNC:37773]	10	55667341	55668350	-1	processed_pseudogene	0
AC069545.1	ENSG00000270541	zinc finger, MYM-type 4 (ZMYM4) pseudogene	10	55746551	55746908	1	processed_pseudogene	0
AL731534.1	ENSG00000235810	pseudogene similar to part of tubulin, beta, 2 (TUBB2)	10	57513157	57513425	1	processed_pseudogene	0
AC006484.1	ENSG00000223841	novel pseudogene (KIAA0733)	10	57955295	57957178	1	processed_pseudogene	0
MRPS35P3	ENSG00000270192	mitochondrial ribosomal protein S35 pseudogene 3 [Source:HGNC Symbol;Acc:HGNC:29770]	10	57982285	57982993	1	processed_pseudogene	0
AC026884.1	ENSG00000232115	dual specificity phosphatase 18 (DUSP18) pseudogene	10	58106423	58106879	-1	processed_pseudogene	0
TPT1P10	ENSG00000180221	tumor protein, translationally-controlled 1 pseudogene 10 [Source:HGNC Symbol;Acc:HGNC:49301]	10	58212541	58213036	-1	processed_pseudogene	0
FAM133CP	ENSG00000183055	family with sequence similarity 133 member C, pseudogene [Source:HGNC Symbol;Acc:HGNC:44190]	10	58715554	58716257	1	processed_pseudogene	1
RPLP1P10	ENSG00000226888	ribosomal protein lateral stalk subunit P1 pseudogene 10 [Source:HGNC Symbol;Acc:HGNC:35509]	10	59088701	59089039	-1	processed_pseudogene	0
TRAF6P1	ENSG00000226557	TNF receptor associated factor 6 pseudogene 1 [Source:HGNC Symbol;Acc:HGNC:45032]	10	59136625	59138182	-1	processed_pseudogene	0
MRPL50P4	ENSG00000235469	mitochondrial ribosomal protein L50 pseudogene 4 [Source:HGNC Symbol;Acc:HGNC:29722]	10	59551404	59551878	-1	processed_pseudogene	0
ARL4AP1	ENSG00000122872	ADP ribosylation factor like GTPase 4A pseudogene 1 [Source:HGNC Symbol;Acc:HGNC:17741]	10	60684505	60685209	1	processed_pseudogene	0
ALDH7A1P4	ENSG00000234489	aldehyde dehydrogenase 7 family member A1 pseudogene 4 [Source:HGNC Symbol;Acc:HGNC:881]	10	62741208	62741385	-1	processed_pseudogene	0
TATDN1P1	ENSG00000234369	TatD DNase domain containing 1 pseudogene 1 [Source:HGNC Symbol;Acc:HGNC:45058]	10	63222155	63223045	1	processed_pseudogene	0
AC022022.2	ENSG00000270421	leucine rich repeat containing 40 (LRRC40) pseudogene	10	63358745	63359104	1	processed_pseudogene	0
PRELID1P3	ENSG00000235816	PRELID1 pseudogene 3 [Source:HGNC Symbol;Acc:HGNC:43888]	10	63427297	63427939	1	processed_pseudogene	0
AC022022.1	ENSG00000224412	pseudogene similar to part of heat shock 10kDa protein 1 (chaperonin 10) (HSPE1)	10	63489461	63489638	1	processed_pseudogene	0
MRPL35P2	ENSG00000232075	mitochondrial ribosomal protein L35 pseudogene 2 [Source:HGNC Symbol;Acc:HGNC:29706]	10	63634317	63634827	-1	processed_pseudogene	0
AC022387.1	ENSG00000270352	StAR-related lipid transfer (START) domain containing 3 (STARD3) pseudogene	10	63658074	63658521	1	processed_pseudogene	0
RPL7AP50	ENSG00000213609	ribosomal protein L7a pseudogene 50 [Source:HGNC Symbol;Acc:HGNC:36117]	10	63902451	63903245	-1	processed_pseudogene	0
DBF4P1	ENSG00000235489	DBF4 zinc finger pseudogene 1 [Source:HGNC Symbol;Acc:HGNC:45059]	10	64168959	64170850	-1	processed_pseudogene	0
RPL17P35	ENSG00000233900	ribosomal protein L17 pseudogene 35 [Source:HGNC Symbol;Acc:HGNC:35819]	10	64620374	64620922	-1	processed_pseudogene	0
CYP2C61P	ENSG00000270648	cytochrome P450 family 2 subfamily C member 61, pseudogene [Source:HGNC Symbol;Acc:HGNC:39972]	10	64762883	64763172	-1	processed_pseudogene	0
ANXA2P3	ENSG00000216740	annexin A2 pseudogene 3 [Source:HGNC Symbol;Acc:HGNC:540]	10	64825572	64826579	1	processed_pseudogene	0
NEK4P3	ENSG00000270754	NIMA-related kinase 4 pseudogene 3 [Source:HGNC Symbol;Acc:HGNC:39651]	10	65054460	65055003	1	processed_pseudogene	0
MYL6P3	ENSG00000227173	myosin light chain 6 pseudogene 3 [Source:HGNC Symbol;Acc:HGNC:37812]	10	65169438	65169869	-1	processed_pseudogene	0
AL513321.1	ENSG00000233724	pseudogene similar to part of itchy homolog E3 ubiquitin protein ligase (mouse) (ITCH)	10	65248032	65248792	-1	processed_pseudogene	0
AL607023.1	ENSG00000277056	leucine rich repeat protein 1 (LRR1) pseudogene	10	66837457	66837704	1	unprocessed_pseudogene	0
RPL7AP51	ENSG00000226448	ribosomal protein L7a pseudogene 51 [Source:HGNC Symbol;Acc:HGNC:36826]	10	67334123	67334882	1	processed_pseudogene	0
AKR1B10P1	ENSG00000213606	aldo-keto reductase family 1 member B10 pseudogene 1 [Source:HGNC Symbol;Acc:HGNC:45062]	10	67750284	67751225	1	processed_pseudogene	0
RPL21P92	ENSG00000225922	ribosomal protein L21 pseudogene 92 [Source:HGNC Symbol;Acc:HGNC:35606]	10	67793770	67794245	1	processed_pseudogene	0
DNAJC19P1	ENSG00000237141	DnaJ heat shock protein family (Hsp40) member C19 pseudogene 1 [Source:HGNC Symbol;Acc:HGNC:45064]	10	67833763	67834081	1	processed_pseudogene	0
RPL12P8	ENSG00000219932	ribosomal protein L12 pseudogene 8 [Source:HGNC Symbol;Acc:HGNC:23735]	10	67874332	67874911	1	processed_pseudogene	0
RPS3AP38	ENSG00000226318	RPS3A pseudogene 38 [Source:HGNC Symbol;Acc:HGNC:36145]	10	67960702	67961464	-1	processed_pseudogene	0
POU5F1P5	ENSG00000236375	POU class 5 homeobox 1 pseudogene 5 [Source:HGNC Symbol;Acc:HGNC:33311]	10	68010205	68010862	-1	processed_pseudogene	0
KRT19P4	ENSG00000234102	keratin 19 pseudogene 4 [Source:HGNC Symbol;Acc:HGNC:45073]	10	68260557	68261499	1	processed_pseudogene	0
RPL26P29	ENSG00000234806	ribosomal protein L26 pseudogene 29 [Source:HGNC Symbol;Acc:HGNC:36135]	10	68424560	68424997	1	processed_pseudogene	0
RPL26P27	ENSG00000226493	ribosomal protein L26 pseudogene 27 [Source:HGNC Symbol;Acc:HGNC:36735]	10	68499532	68499968	1	processed_pseudogene	0
TMEM14DP	ENSG00000214881	transmembrane protein 14D, pseudogene [Source:HGNC Symbol;Acc:HGNC:15660]	10	68544489	68544833	-1	processed_pseudogene	0
COX20P1	ENSG00000213025	COX20 pseudogene 1 [Source:HGNC Symbol;Acc:HGNC:31435]	10	68632371	68632727	1	processed_pseudogene	1
RPS3AP37	ENSG00000227583	RPS3A pseudogene 37 [Source:HGNC Symbol;Acc:HGNC:36691]	10	68674356	68675100	1	processed_pseudogene	0
AL513534.3	ENSG00000270494	heterogeneous nuclear ribonucleoprotein A1 (HNRNPA1) pseudogene	10	68717311	68717795	-1	processed_pseudogene	0
MED28P1	ENSG00000214875	mediator complex subunit 28 pseudogene 1 [Source:HGNC Symbol;Acc:HGNC:45078]	10	68991137	68991707	1	processed_pseudogene	0
ACTBP14	ENSG00000229001	ACTB pseudogene 14 [Source:HGNC Symbol;Acc:HGNC:45086]	10	69022778	69023866	1	processed_pseudogene	0
RPS12P17	ENSG00000233163	ribosomal protein S12 pseudogene 17 [Source:HGNC Symbol;Acc:HGNC:35705]	10	69161530	69161906	-1	processed_pseudogene	0
RPS15AP28	ENSG00000229197	ribosomal protein S15a pseudogene 28 [Source:HGNC Symbol;Acc:HGNC:36381]	10	69300432	69300817	-1	processed_pseudogene	0
ATP5MC1P7	ENSG00000232734	ATP synthase membrane subunit c locus 1 pseudogene 7 [Source:HGNC Symbol;Acc:HGNC:39510]	10	69432972	69433371	-1	processed_pseudogene	0
TMEM256P1	ENSG00000233197	transmembrane protein 256 pseudogene 1 [Source:HGNC Symbol;Acc:HGNC:45087]	10	69523311	69523650	-1	processed_pseudogene	0
MTATP6P23	ENSG00000230755	MT-ATP6 pseudogene 23 [Source:HGNC Symbol;Acc:HGNC:52179]	10	69589880	69590355	-1	processed_pseudogene	0
MTCO2P23	ENSG00000235803	MT-CO2 pseudogene 23 [Source:HGNC Symbol;Acc:HGNC:52152]	10	69590583	69591262	-1	processed_pseudogene	0
MTCO1P23	ENSG00000235524	MT-CO1 pseudogene 23 [Source:HGNC Symbol;Acc:HGNC:52088]	10	69591406	69592931	-1	processed_pseudogene	0
MTND2P15	ENSG00000231152	MT-ND2 pseudogene 15 [Source:HGNC Symbol;Acc:HGNC:42116]	10	69594041	69594932	-1	processed_pseudogene	0
MTND1P20	ENSG00000226794	MT-ND1 pseudogene 20 [Source:HGNC Symbol;Acc:HGNC:42069]	10	69595487	69596436	-1	processed_pseudogene	0
RPL5P26	ENSG00000230469	ribosomal protein L5 pseudogene 26 [Source:HGNC Symbol;Acc:HGNC:36247]	10	69778962	69779838	1	processed_pseudogene	0
CALM2P2	ENSG00000229097	calmodulin 2 pseudogene 2 [Source:HGNC Symbol;Acc:HGNC:1447]	10	70163685	70164124	1	processed_pseudogene	0
RPS25P9	ENSG00000232142	ribosomal protein S25 pseudogene 9 [Source:HGNC Symbol;Acc:HGNC:36936]	10	70198988	70199239	-1	processed_pseudogene	0
CEP57L1P1	ENSG00000224725	centrosomal protein 57 like 1 pseudogene 1 [Source:HGNC Symbol;Acc:HGNC:23521]	10	70389426	70390626	1	processed_pseudogene	0
YY1P1	ENSG00000230661	YY1 transcription factor pseudogene 1 [Source:HGNC Symbol;Acc:HGNC:45094]	10	70485336	70486325	-1	processed_pseudogene	0
RPS26P40	ENSG00000231366	ribosomal protein S26 pseudogene 40 [Source:HGNC Symbol;Acc:HGNC:36906]	10	70794230	70794523	-1	processed_pseudogene	0
RPL15P14	ENSG00000226701	ribosomal protein L15 pseudogene 14 [Source:HGNC Symbol;Acc:HGNC:36487]	10	72189941	72190576	1	processed_pseudogene	0
AC091769.1	ENSG00000276531	sorting nexin 19 (SNX19) pseudogene	10	72483245	72483812	1	unprocessed_pseudogene	0
AL513185.2	ENSG00000230609	cytochrome c oxidase subunit VIIc (COX7C) pseudogene	10	72560264	72560456	1	processed_pseudogene	0
HMGN2P34	ENSG00000231471	high mobility group nucleosomal binding domain 2 pseudogene 34 [Source:HGNC Symbol;Acc:HGNC:39405]	10	72636497	72636765	-1	processed_pseudogene	0
AL513185.3	ENSG00000238215	novel pseudogene	10	72643011	72644650	1	processed_pseudogene	0
NPM1P24	ENSG00000215086	nucleophosmin 1 pseudogene 24 [Source:HGNC Symbol;Acc:HGNC:45097]	10	72917641	72918534	-1	processed_pseudogene	0
RPL17P50	ENSG00000213700	ribosomal protein L17 pseudogene 50 [Source:HGNC Symbol;Acc:HGNC:45098]	10	73005833	73006595	-1	processed_pseudogene	0
AL731563.1	ENSG00000232646	novel pseudogene	10	73065126	73065467	1	processed_pseudogene	0
EIF4A2P2	ENSG00000227382	eukaryotic translation initiation factor 4A2 pseudogene 2 [Source:HGNC Symbol;Acc:HGNC:45099]	10	73199826	73201225	1	processed_pseudogene	0
RPL26P6	ENSG00000229659	ribosomal protein L26 pseudogene 6 [Source:HGNC Symbol;Acc:HGNC:34023]	10	73422259	73422696	-1	processed_pseudogene	0
RPS26P41	ENSG00000237139	ribosomal protein S26 pseudogene 41 [Source:HGNC Symbol;Acc:HGNC:36062]	10	73537803	73538391	1	processed_pseudogene	0
BMS1P4	ENSG00000242338	BMS1 pseudogene 4 [Source:HGNC Symbol;Acc:HGNC:23652]	10	73715843	73730469	-1	transcribed_unprocessed_pseudogene	1
GLUD1P3	ENSG00000250959	glutamate dehydrogenase 1 pseudogene 3 [Source:HGNC Symbol;Acc:HGNC:4338]	10	73730562	73737311	1	transcribed_unprocessed_pseudogene	1
DUSP8P5	ENSG00000235316	dual specificity phosphatase 8 pseudogene 5 [Source:HGNC Symbol;Acc:HGNC:45003]	10	73731824	73733638	1	processed_pseudogene	1
AC022400.3	ENSG00000270808	ataxin 1-like (ATXN1L) pseudogene	10	73740538	73740823	-1	processed_pseudogene	0
TIMM9P1	ENSG00000236900	TIMM9 pseudogene 1 [Source:HGNC Symbol;Acc:HGNC:39928]	10	74344550	74344805	-1	processed_pseudogene	0
RPSAP6	ENSG00000214629	ribosomal protein SA pseudogene 6 [Source:HGNC Symbol;Acc:HGNC:31458]	10	74371535	74372416	1	processed_pseudogene	1
RAB5CP1	ENSG00000213731	RAB5C, member RAS oncogene family pseudogene 1 [Source:HGNC Symbol;Acc:HGNC:45104]	10	74423435	74424014	-1	processed_pseudogene	1
MRPL35P3	ENSG00000226253	mitochondrial ribosomal protein L35 pseudogene 3 [Source:HGNC Symbol;Acc:HGNC:23731]	10	74527584	74527947	1	processed_pseudogene	1
NDUFA8P1	ENSG00000271710	NADH:ubiquinone oxidoreductase subunit A8 pseudogene 1 [Source:HGNC Symbol;Acc:HGNC:52264]	10	74641410	74641776	-1	processed_pseudogene	0
POLR3DP1	ENSG00000214626	RNA polymerase III subunit D pseudogene 1 [Source:HGNC Symbol;Acc:HGNC:45107]	10	74654956	74656131	1	processed_pseudogene	0
FAM32CP	ENSG00000213525	family with sequence similarity 32 member C, pseudogene [Source:HGNC Symbol;Acc:HGNC:34239]	10	74744386	74744707	-1	processed_pseudogene	0
PPIAP13	ENSG00000237882	peptidylprolyl isomerase A pseudogene 13 [Source:HGNC Symbol;Acc:HGNC:9266]	10	75089248	75089725	-1	processed_pseudogene	0
RPS26P42	ENSG00000232437	ribosomal protein S26 pseudogene 42 [Source:HGNC Symbol;Acc:HGNC:36243]	10	75125217	75125862	1	processed_pseudogene	0
RPL39P25	ENSG00000227271	ribosomal protein L39 pseudogene 25 [Source:HGNC Symbol;Acc:HGNC:37002]	10	75269392	75269545	-1	processed_pseudogene	0
HMGA1P5	ENSG00000233313	high mobility group AT-hook 1 pseudogene 5 [Source:HGNC Symbol;Acc:HGNC:19120]	10	75276376	75276646	-1	processed_pseudogene	0
AC010997.1	ENSG00000223428	peroxiredoxin 5 (PRDX5) pseudogene	10	75288333	75288682	-1	transcribed_processed_pseudogene	0
SPA17P1	ENSG00000236797	sperm autoantigenic protein 17 pseudogene 1 [Source:HGNC Symbol;Acc:HGNC:23224]	10	75382393	75382844	-1	transcribed_processed_pseudogene	0
ATP5MC1P8	ENSG00000224948	ATP synthase membrane subunit c locus 1 pseudogene 8 [Source:HGNC Symbol;Acc:HGNC:39511]	10	76836568	76836861	1	processed_pseudogene	0
COX6CP15	ENSG00000228092	cytochrome c oxidase subunit 6C pseudogene 15 [Source:HGNC Symbol;Acc:HGNC:49368]	10	77433572	77433782	-1	processed_pseudogene	0
AL731556.1	ENSG00000213514	novel zinc finger pseudogene (KIAA1629)	10	77730766	77734769	1	processed_pseudogene	0
AL731556.2	ENSG00000277981	retinoblastoma binding protein 6 (RBBP6) pseudogene	10	77738246	77739015	1	unprocessed_pseudogene	0
IMPDH1P5	ENSG00000213513	inosine monophosphate dehydrogenase 1 pseudogene 5 [Source:HGNC Symbol;Acc:HGNC:33960]	10	77780337	77781876	-1	processed_pseudogene	0
H2AZP5	ENSG00000234612	H2A.Z histone pseudogene 5 [Source:HGNC Symbol;Acc:HGNC:38018]	10	77953495	77953876	1	processed_pseudogene	0
GNAI2P2	ENSG00000231957	G protein subunit alpha i2 pseudogene 2 [Source:HGNC Symbol;Acc:HGNC:45110]	10	78068623	78069538	-1	processed_pseudogene	0
TPRX1P1	ENSG00000259021	tetrapeptide repeat homeobox 1 pseudogene 1 [Source:HGNC Symbol;Acc:HGNC:32176]	10	79499666	79499984	-1	processed_pseudogene	0
AL133481.2	ENSG00000235705	nuclear pore complex interacting protein (NPIP) pseudogene	10	79507597	79510982	-1	transcribed_processed_pseudogene	0
BX248123.1	ENSG00000271985	acyl-CoA synthetase medium-chain family member 1 (ACSM1) pseudogene	10	79526508	79526631	-1	processed_pseudogene	0
RPS12P18	ENSG00000232965	ribosomal protein S12 pseudogene 18 [Source:HGNC Symbol;Acc:HGNC:36421]	10	79544087	79544356	1	processed_pseudogene	0
MBL3P	ENSG00000219430	mannose-binding lectin family member 3, pseudogene [Source:HGNC Symbol;Acc:HGNC:2221]	10	79582298	79584877	-1	unprocessed_pseudogene	0
SFTPA3P	ENSG00000225827	surfactant protein A3, pseudogene [Source:HGNC Symbol;Acc:HGNC:10800]	10	79595294	79595660	-1	processed_pseudogene	0
BEND3P3	ENSG00000278616	BEN domain containing 3 pseudogene 3 [Source:HGNC Symbol;Acc:HGNC:45016]	10	79682997	79685436	1	processed_pseudogene	0
AL132656.1	ENSG00000224886	novel pseudogene	10	79684494	79684983	-1	transcribed_processed_pseudogene	0
NPAP1P2	ENSG00000214695	nuclear pore associated protein 1 pseudogene 2 [Source:HGNC Symbol;Acc:HGNC:45019]	10	79860573	79861806	1	processed_pseudogene	0
CTSLP6	ENSG00000204437	cathepsin L pseudogene 6 [Source:HGNC Symbol;Acc:HGNC:23611]	10	79870375	79873903	-1	unprocessed_pseudogene	0
PGGT1BP2	ENSG00000214584	protein geranylgeranyltransferase type I subunit beta pseudogene 2 [Source:HGNC Symbol;Acc:HGNC:45112]	10	79892148	79893175	-1	processed_pseudogene	0
BMS1P21	ENSG00000283101	BMS1 pseudogene 21 [Source:HGNC Symbol;Acc:HGNC:51604]	10	79906605	79907856	1	transcribed_unprocessed_pseudogene	0
MBL1P	ENSG00000242600	mannose binding lectin 1, pseudogene [Source:HGNC Symbol;Acc:HGNC:6921]	10	79920178	79923119	1	transcribed_unitary_pseudogene	0
ZNRF2P3	ENSG00000235924	zinc and ring finger 2 pseudogene 3 [Source:HGNC Symbol;Acc:HGNC:45113]	10	79981839	79982212	1	processed_pseudogene	0
DPY19L2P5	ENSG00000225100	DPY19L2 pseudogene 5 [Source:HGNC Symbol;Acc:HGNC:51620]	10	79982910	79983240	-1	processed_pseudogene	0
AL356095.1	ENSG00000229616	double homeobox (DUX) pseudogene	10	80017713	80017911	-1	unprocessed_pseudogene	0
C1DP3	ENSG00000224760	C1D nuclear receptor corepressor pseudogene 3 [Source:HGNC Symbol;Acc:HGNC:31661]	10	80024737	80025159	-1	processed_pseudogene	0
C1DP2	ENSG00000236217	C1D nuclear receptor corepressor pseudogene 2 [Source:HGNC Symbol;Acc:HGNC:31660]	10	80031968	80032393	-1	processed_pseudogene	0
C1DP4	ENSG00000227515	C1D nuclear receptor corepressor pseudogene 4 [Source:HGNC Symbol;Acc:HGNC:38028]	10	80040621	80041044	-1	processed_pseudogene	0
AL356095.3	ENSG00000282432	double homeobox (DUX) pseudogene	10	80053428	80053548	-1	transcribed_unprocessed_pseudogene	0
RPL22P18	ENSG00000230171	ribosomal protein L22 pseudogene 18 [Source:HGNC Symbol;Acc:HGNC:36232]	10	80125941	80126317	1	processed_pseudogene	0
RPS12P2	ENSG00000234319	ribosomal protein S12 pseudogene 2 [Source:HGNC Symbol;Acc:HGNC:24221]	10	80215851	80216119	-1	processed_pseudogene	0
AL513174.1	ENSG00000234382	acyl-CoA synthetase medium-chain family member 1 (ACSM1) pseudogene	10	80233664	80245367	1	unprocessed_pseudogene	0
EIF5AP4	ENSG00000234743	eukaryotic translation initiation factor 5A pseudogene 4 [Source:HGNC Symbol;Acc:HGNC:31442]	10	80247219	80247683	-1	processed_pseudogene	0
ZNF519P1	ENSG00000232950	zinc finger protein 519 pseudogene 1 [Source:HGNC Symbol;Acc:HGNC:50785]	10	80297720	80299655	1	processed_pseudogene	0
RPS7P9	ENSG00000233353	ribosomal protein S7 pseudogene 9 [Source:HGNC Symbol;Acc:HGNC:36998]	10	80716483	80717068	-1	processed_pseudogene	0
AC027673.1	ENSG00000233703	eukaryotic translation initiation factor 5A2 pseudogene	10	80749632	80751231	-1	processed_pseudogene	0
FARSBP1	ENSG00000231060	FARSB pseudogene 1 [Source:HGNC Symbol;Acc:HGNC:45115]	10	80776165	80778088	-1	processed_pseudogene	0
WARS2P1	ENSG00000227209	tryptophanyl tRNA synthetase 2 pseudogene 1 [Source:HGNC Symbol;Acc:HGNC:45116]	10	80940665	80941201	-1	processed_pseudogene	0
RPA2P2	ENSG00000226466	replication protein A2 pseudogene 2 [Source:HGNC Symbol;Acc:HGNC:45117]	10	81136540	81137335	-1	processed_pseudogene	0
MARK2P15	ENSG00000234931	microtubule affinity regulating kinase 2 pseudogene 15 [Source:HGNC Symbol;Acc:HGNC:45119]	10	83311628	83314475	-1	processed_pseudogene	0
AC069540.1	ENSG00000223565	T cell receptor associated transmembrane adaptor 1 (TRAT1) pseudogene	10	83735506	83736493	1	processed_pseudogene	0
HMGN2P8	ENSG00000212769	high mobility group nucleosomal binding domain 2 pseudogene 8 [Source:HGNC Symbol;Acc:HGNC:31662]	10	84081429	84081995	1	processed_pseudogene	0
RPL12P29	ENSG00000233189	ribosomal protein L12 pseudogene 29 [Source:HGNC Symbol;Acc:HGNC:35791]	10	84389170	84389626	-1	processed_pseudogene	0
TNPO1P1	ENSG00000225423	transportin 1 pseudogene 1 [Source:HGNC Symbol;Acc:HGNC:45120]	10	84390908	84392045	1	processed_pseudogene	0
CACYBPP1	ENSG00000225928	calcyclin binding protein pseudogene 1 [Source:HGNC Symbol;Acc:HGNC:45122]	10	84454679	84456056	-1	processed_pseudogene	0
RPS3AP5	ENSG00000178429	RPS3A pseudogene 5 [Source:HGNC Symbol;Acc:HGNC:23744]	10	84560443	84561263	1	processed_pseudogene	0
AL358787.2	ENSG00000288218	SET domain and mariner transposase fusion gene (SETMAR) pseudogene	10	85156330	85157348	1	processed_pseudogene	1
AC022028.1	ENSG00000236606	acid phosphatase 1, soluble (ACP1) pseudogene	10	85708760	85709167	1	processed_pseudogene	0
RPL7AP8	ENSG00000230507	ribosomal protein L7a pseudogene 8 [Source:HGNC Symbol;Acc:HGNC:23738]	10	86630825	86631628	-1	processed_pseudogene	0
RPAP2P1	ENSG00000270874	RNA polymerase II associated protein 2 pseudogene 1 [Source:HGNC Symbol;Acc:HGNC:45125]	10	86854696	86856236	-1	processed_pseudogene	0
BMS1P3	ENSG00000240089	BMS1 pseudogene 3 [Source:HGNC Symbol;Acc:HGNC:23651]	10	86992253	87000435	1	transcribed_unprocessed_pseudogene	1
AL136982.4	ENSG00000261011	ArfGAP with GTPase domain, ankyrin repeat and PH domain family (AGAP) pseudogene	10	87001636	87009905	1	transcribed_unprocessed_pseudogene	0
AL136982.5	ENSG00000271573	ataxin 1-like (ATXN1L) pseudogene	10	87027184	87027477	1	processed_pseudogene	0
AL157893.1	ENSG00000285257	synaptotagmin 15 (SYT15) pseudogene	10	87214136	87216173	-1	unprocessed_pseudogene	1
NPAP1P3	ENSG00000237740	nuclear pore associated protein 1 pseudogene 3 [Source:HGNC Symbol;Acc:HGNC:45020]	10	87376896	87378481	1	processed_pseudogene	0
CTSLP1	ENSG00000236417	cathepsin L pseudogene 1 [Source:HGNC Symbol;Acc:HGNC:2539]	10	87386685	87390203	-1	unprocessed_pseudogene	0
AL355334.1	ENSG00000231569	pseudogene similar to part of ring finger protein 3 (RNF3)	10	87408044	87408258	-1	processed_pseudogene	0
RPS26P38	ENSG00000234192	ribosomal protein S26 pseudogene 38 [Source:HGNC Symbol;Acc:HGNC:36406]	10	87642607	87642954	1	processed_pseudogene	0
CFL1P1	ENSG00000223820	cofilin 1 pseudogene 1 [Source:HGNC Symbol;Acc:HGNC:28560]	10	87817928	87845612	1	transcribed_unprocessed_pseudogene	1
RPL11P3	ENSG00000213613	ribosomal protein L11 pseudogene 3 [Source:HGNC Symbol;Acc:HGNC:36342]	10	87945502	87946024	1	processed_pseudogene	1
MED6P1	ENSG00000227905	mediator complex subunit 6 pseudogene 1 [Source:HGNC Symbol;Acc:HGNC:45164]	10	88048135	88049823	-1	processed_pseudogene	0
AL353149.1	ENSG00000275015	vomeronasal 1 receptor 1 (VN1R1) pseudogene	10	88259129	88259372	-1	unprocessed_pseudogene	0
RPL7P34	ENSG00000237205	ribosomal protein L7 pseudogene 34 [Source:HGNC Symbol;Acc:HGNC:36181]	10	88618223	88618934	-1	processed_pseudogene	0
NAPGP1	ENSG00000271408	N-ethylmaleimide-sensitive factor attachment protein, gamma pseudogene 1 [Source:HGNC Symbol;Acc:HGNC:45165]	10	88699683	88700401	1	processed_pseudogene	0
KRT8P38	ENSG00000226358	keratin 8 pseudogene 38 [Source:HGNC Symbol;Acc:HGNC:39872]	10	88727485	88728914	1	processed_pseudogene	0
RCBTB2P1	ENSG00000235150	RCC1 and BTB domain containing protein 2 pseudogene 1 [Source:HGNC Symbol;Acc:HGNC:45167]	10	88785600	88787061	-1	processed_pseudogene	0
PTCD2P2	ENSG00000234256	pentatricopeptide repeat domain 2 pseudogene 2 [Source:HGNC Symbol;Acc:HGNC:45168]	10	88876450	88877544	1	processed_pseudogene	0
AL513533.1	ENSG00000233292	novel zinc finger pseudogene	10	89139044	89139458	1	processed_pseudogene	0
IFIT6P	ENSG00000224289	interferon induced protein with tetratricopeptide repeats 6, pseudogene [Source:HGNC Symbol;Acc:HGNC:38020]	10	89362294	89363487	1	unprocessed_pseudogene	0
AL157400.5	ENSG00000249962	pantothenate kinase 1 (PANK1) pseudogene	10	89644603	89645223	-1	processed_pseudogene	1
MTND5P42	ENSG00000283578	MT-ND5 pseudogene 42 [Source:HGNC Symbol;Acc:HGNC:52321]	10	89786610	89787107	1	processed_pseudogene	0
MARK2P16	ENSG00000270670	microtubule affinity regulating kinase 2 pseudogene 16 [Source:HGNC Symbol;Acc:HGNC:45171]	10	89837612	89839334	-1	processed_pseudogene	0
SNRPD2P1	ENSG00000228938	small nuclear ribonucleoprotein D2 pseudogene 1 [Source:HGNC Symbol;Acc:HGNC:31459]	10	89978717	89979070	1	processed_pseudogene	0
DDX18P6	ENSG00000220585	DEAD-box helicase 18 pseudogene 6 [Source:HGNC Symbol;Acc:HGNC:31126]	10	91053051	91055047	1	processed_pseudogene	0
NUDT9P1	ENSG00000234043	nudix hydrolase 9 pseudogene 1 [Source:HGNC Symbol;Acc:HGNC:28523]	10	91152605	91153349	-1	processed_pseudogene	0
AL161798.1	ENSG00000271385	transmembrane protein 230 (TMEM230) pseudogene	10	91464578	91464708	-1	processed_pseudogene	0
RPS27P1	ENSG00000223876	ribosomal protein S27 pseudogene 1 [Source:HGNC Symbol;Acc:HGNC:23740]	10	91544852	91545098	1	processed_pseudogene	0
GAPDHP28	ENSG00000213449	glyceraldehyde 3 phosphate dehydrogenase pseudogene 28 [Source:HGNC Symbol;Acc:HGNC:37780]	10	91666780	91667782	-1	processed_pseudogene	0
FAF2P1	ENSG00000228759	Fas associated factor family member 2 pseudogene 1 [Source:HGNC Symbol;Acc:HGNC:45172]	10	91765899	91767196	-1	processed_pseudogene	0
SRP9P1	ENSG00000180581	signal recognition particle 9 pseudogene 1 [Source:HGNC Symbol;Acc:HGNC:23402]	10	91807179	91807439	-1	processed_pseudogene	0
AL359198.2	ENSG00000273497	DnaJ (Hsp40) homolog, subfamily C, member 12 (DNAJC12) pseudogene	10	91896704	91896897	1	unprocessed_pseudogene	0
SDHCP2	ENSG00000214549	succinate dehydrogenase complex subunit C pseudogene 2 [Source:HGNC Symbol;Acc:HGNC:45177]	10	92118664	92119164	1	processed_pseudogene	0
EIF4A1P8	ENSG00000213484	eukaryotic translation initiation factor 4A1 pseudogene 8 [Source:HGNC Symbol;Acc:HGNC:37927]	10	92136875	92138370	1	processed_pseudogene	0
NHP2P1	ENSG00000105988	NHP2 ribonucleoprotein pseudogene 1 [Source:HGNC Symbol;Acc:HGNC:23582]	10	92216332	92216793	1	processed_pseudogene	0
MARK2P9	ENSG00000232709	microtubule affinity regulating kinase 2 pseudogene 9 [Source:HGNC Symbol;Acc:HGNC:39800]	10	92418667	92420875	1	processed_pseudogene	0
RPL11P4	ENSG00000184111	ribosomal protein L11 pseudogene 4 [Source:HGNC Symbol;Acc:HGNC:36137]	10	92596852	92597287	-1	processed_pseudogene	0
EIF2S2P3	ENSG00000236493	eukaryotic translation initiation factor 2 subunit 2 beta pseudogene 3 [Source:HGNC Symbol;Acc:HGNC:31664]	10	92668745	92669743	-1	processed_pseudogene	0
AL392103.1	ENSG00000225118	pseudogene similar to part of nuclease sensitive element binding protein 1 (NSEP1)	10	92878092	92878289	-1	processed_pseudogene	0
NIP7P1	ENSG00000232805	NIP7 pseudogene 1 [Source:HGNC Symbol;Acc:HGNC:45180]	10	93106872	93107383	-1	processed_pseudogene	0
XRCC6P1	ENSG00000237417	X-ray repair cross complementing 6 pseudogene 1 [Source:HGNC Symbol;Acc:HGNC:45183]	10	93206857	93209627	-1	processed_pseudogene	0
RPL17P34	ENSG00000213432	ribosomal protein L17 pseudogene 34 [Source:HGNC Symbol;Acc:HGNC:36756]	10	93284004	93284558	-1	processed_pseudogene	0
RAB11AP1	ENSG00000227995	RAB11A, member RAS oncogene family pseudogene 1 [Source:HGNC Symbol;Acc:HGNC:45188]	10	93881293	93881938	-1	processed_pseudogene	0
PIPSL	ENSG00000180764	PIP5K1A and PSMD4 like (pseudogene) [Source:HGNC Symbol;Acc:HGNC:23733]	10	93958191	93961540	-1	transcribed_processed_pseudogene	0
HDAC1P1	ENSG00000234724	histone deacetylase 1 pseudogene 1 [Source:HGNC Symbol;Acc:HGNC:45190]	10	94137748	94139500	1	processed_pseudogene	0
CTBP2P2	ENSG00000235746	CTBP2 pseudogene 2 [Source:HGNC Symbol;Acc:HGNC:45194]	10	94646364	94647996	-1	processed_pseudogene	0
MTND4P19	ENSG00000230338	MT-ND4 pseudogene 19 [Source:HGNC Symbol;Acc:HGNC:42206]	10	94774156	94774633	-1	processed_pseudogene	0
CYP2C58P	ENSG00000235199	cytochrome P450 family 2 subfamily C member 58, pseudogene [Source:HGNC Symbol;Acc:HGNC:39969]	10	94865852	94873129	-1	processed_pseudogene	0
RPL7AP52	ENSG00000225354	ribosomal protein L7a pseudogene 52 [Source:HGNC Symbol;Acc:HGNC:36233]	10	94882554	94883343	1	processed_pseudogene	0
MTND4P20	ENSG00000233377	MT-ND4 pseudogene 20 [Source:HGNC Symbol;Acc:HGNC:42207]	10	94940253	94941121	-1	processed_pseudogene	0
CYP2C59P	ENSG00000228460	cytochrome P450 family 2 subfamily C member 59, pseudogene [Source:HGNC Symbol;Acc:HGNC:42406]	10	95007126	95007556	-1	unprocessed_pseudogene	0
CYP2C60P	ENSG00000260863	cytochrome P450 family 2 subfamily C member 60, pseudogene [Source:HGNC Symbol;Acc:HGNC:42410]	10	95009674	95009812	1	unprocessed_pseudogene	0
AL359672.1	ENSG00000237885	novel pseudogene	10	95031640	95032048	1	processed_pseudogene	0
AL157834.3	ENSG00000274691	nuclear pore complex interacting protein family, member B3 (NPIPB3) pseudogene	10	95173085	95173187	-1	unprocessed_pseudogene	0
PAWRP1	ENSG00000225533	pro-apoptotic WT1 regulator pseudogene 1 [Source:HGNC Symbol;Acc:HGNC:45201]	10	95183653	95184217	1	processed_pseudogene	0
RPS3AP36	ENSG00000214362	RPS3A pseudogene 36 [Source:HGNC Symbol;Acc:HGNC:35596]	10	95594598	95595372	1	processed_pseudogene	0
RPL21P90	ENSG00000227805	ribosomal protein L21 pseudogene 90 [Source:HGNC Symbol;Acc:HGNC:35548]	10	95999778	96000243	-1	processed_pseudogene	0
NPM1P25	ENSG00000229417	nucleophosmin 1 pseudogene 25 [Source:HGNC Symbol;Acc:HGNC:45204]	10	96189366	96190219	-1	processed_pseudogene	0
NPM1P26	ENSG00000235677	nucleophosmin 1 pseudogene 26 [Source:HGNC Symbol;Acc:HGNC:45205]	10	96560185	96560922	1	processed_pseudogene	0
RPS2P36	ENSG00000227032	ribosomal protein S2 pseudogene 36 [Source:HGNC Symbol;Acc:HGNC:36784]	10	96620877	96621707	-1	processed_pseudogene	0
RPL13AP5	ENSG00000236552	ribosomal protein L13a pseudogene 5 [Source:HGNC Symbol;Acc:HGNC:23736]	10	96750288	96750899	1	processed_pseudogene	0
HMGN2P35	ENSG00000232875	high mobility group nucleosomal binding domain 2 pseudogene 35 [Source:HGNC Symbol;Acc:HGNC:39406]	10	96915633	96915902	-1	processed_pseudogene	0
AL359385.1	ENSG00000231398	CD164 antigen, sialomucin (CD164) pseudogene	10	97275012	97278097	1	processed_pseudogene	0
RPL12P27	ENSG00000237169	ribosomal protein L12 pseudogene 27 [Source:HGNC Symbol;Acc:HGNC:36916]	10	97309138	97309958	-1	processed_pseudogene	0
RPL34P20	ENSG00000231508	ribosomal protein L34 pseudogene 20 [Source:HGNC Symbol;Acc:HGNC:35535]	10	97393197	97393547	-1	processed_pseudogene	0
ARL5AP2	ENSG00000236818	ADP ribosylation factor like GTPase 5A pseudogene 2 [Source:HGNC Symbol;Acc:HGNC:43937]	10	99013103	99013952	-1	processed_pseudogene	0
RPL7P36	ENSG00000234109	ribosomal protein L7 pseudogene 36 [Source:HGNC Symbol;Acc:HGNC:37045]	10	99047639	99048319	1	processed_pseudogene	0
EBAG9P1	ENSG00000233690	EBAG9 pseudogene 1 [Source:HGNC Symbol;Acc:HGNC:45233]	10	99697407	99697949	-1	processed_pseudogene	0
NANOGP6	ENSG00000227351	Nanog homeobox pseudogene 6 [Source:HGNC Symbol;Acc:HGNC:23104]	10	99788564	99789410	-1	processed_pseudogene	0
CYP2C23P	ENSG00000283232	cytochrome P450 family 2 subfamily C member 23, pseudogene [Source:HGNC Symbol;Acc:HGNC:39970]	10	100105754	100140151	-1	unitary_pseudogene	0
TPM4P1	ENSG00000232230	tropomyosin 4 pseudogene 1 [Source:HGNC Symbol;Acc:HGNC:45234]	10	100114417	100115223	-1	processed_pseudogene	0
SPCS2P2	ENSG00000270623	signal peptidase complex subunit 2 pseudogene 2 [Source:HGNC Symbol;Acc:HGNC:45235]	10	100143065	100143995	-1	processed_pseudogene	0
PHBP9	ENSG00000230224	prohibitin pseudogene 9 [Source:HGNC Symbol;Acc:HGNC:39288]	10	100248271	100249095	1	processed_pseudogene	1
SMARCE1P7	ENSG00000270973	SWI/SNF related, matrix associated, actin dependent regulator of chromatin, subfamily e, member 1 pseudogene 7 [Source:HGNC Symbol;Acc:HGNC:51208]	10	101181144	101181951	-1	processed_pseudogene	0
AL500527.1	ENSG00000224302	transcription elongation factor B (SIII), polypeptide 1 pseudogene	10	102085476	102085730	-1	processed_pseudogene	0
AL500527.2	ENSG00000229629	transcription elongation factor B (SIII) pseudogene	10	102089968	102090062	1	processed_pseudogene	0
RPL23AP58	ENSG00000228657	ribosomal protein L23a pseudogene 58 [Source:HGNC Symbol;Acc:HGNC:36138]	10	102572757	102573225	-1	processed_pseudogene	0
PFN1P11	ENSG00000213061	profilin 1 pseudogene 11 [Source:HGNC Symbol;Acc:HGNC:42994]	10	102838011	102845473	-1	processed_pseudogene	0
PTGES3P4	ENSG00000236937	prostaglandin E synthase 3 pseudogene 4 [Source:HGNC Symbol;Acc:HGNC:43825]	10	102845595	102845950	1	processed_pseudogene	0
RPL22P17	ENSG00000235266	ribosomal protein L22 pseudogene 17 [Source:HGNC Symbol;Acc:HGNC:36985]	10	102887874	102888188	-1	processed_pseudogene	0
RPS15AP29	ENSG00000237827	ribosomal protein S15a pseudogene 29 [Source:HGNC Symbol;Acc:HGNC:35981]	10	103125017	103125416	-1	processed_pseudogene	0
MARCKSL1P1	ENSG00000213277	MARCKS like 1 pseudogene 1 [Source:HGNC Symbol;Acc:HGNC:45239]	10	103175554	103176094	1	processed_pseudogene	0
ST13P13	ENSG00000229256	ST13, Hsp70 interacting protein pseudogene 13 [Source:HGNC Symbol;Acc:HGNC:38788]	10	103215709	103216800	1	processed_pseudogene	0
AL162742.2	ENSG00000287779	inositol 1,4,5-triphosphate receptor interacting protein (ITPRIP) pseudogene	10	104313308	104313479	-1	transcribed_unprocessed_pseudogene	0
PPIAP38	ENSG00000233477	peptidylprolyl isomerase A pseudogene 38 [Source:HGNC Symbol;Acc:HGNC:53662]	10	105685383	105685865	-1	processed_pseudogene	0
YWHAZP5	ENSG00000213260	tyrosine 3-monooxygenase/tryptophan 5-monooxygenase activation protein zeta pseudogene 5 [Source:HGNC Symbol;Acc:HGNC:30564]	10	105686322	105687051	1	processed_pseudogene	0
RPL23AP59	ENSG00000215002	ribosomal protein L23a pseudogene 59 [Source:HGNC Symbol;Acc:HGNC:36920]	10	106550106	106551121	1	processed_pseudogene	0
PTGES3P5	ENSG00000234544	prostaglandin E synthase 3 pseudogene 5 [Source:HGNC Symbol;Acc:HGNC:43826]	10	108296099	108296532	1	processed_pseudogene	0
MAPKAPK5P1	ENSG00000224498	MAPKAPK5 pseudogene 1 [Source:HGNC Symbol;Acc:HGNC:45246]	10	108848186	108849561	1	processed_pseudogene	0
PHB2P1	ENSG00000232728	prohibitin 2 pseudogene 1 [Source:HGNC Symbol;Acc:HGNC:45249]	10	109528119	109529008	1	processed_pseudogene	0
BTF3P15	ENSG00000237242	basic transcription factor 3 pseudogene 15 [Source:HGNC Symbol;Acc:HGNC:38567]	10	109534655	109534990	1	processed_pseudogene	0
AL390123.1	ENSG00000270333	dpy-19-like 3 (C. elegans) (DPY19L3) pseudogene	10	109661814	109662050	1	processed_pseudogene	0
XIAPP1	ENSG00000270294	X-linked inhibitor of apoptosis pseudogene 1 [Source:HGNC Symbol;Acc:HGNC:52375]	10	109680442	109681041	1	processed_pseudogene	0
RPL21P91	ENSG00000224907	ribosomal protein L21 pseudogene 91 [Source:HGNC Symbol;Acc:HGNC:36450]	10	109807651	109808129	1	processed_pseudogene	0
SNRPGP12	ENSG00000226734	small nuclear ribonucleoprotein polypeptide G pseudogene 12 [Source:HGNC Symbol;Acc:HGNC:39331]	10	110139214	110139426	-1	processed_pseudogene	0
AL360182.1	ENSG00000214067	ribosomal protein L21 (RPL21) pseudogene	10	110257064	110257843	1	processed_pseudogene	0
HMGB3P5	ENSG00000237642	high mobility group box 3 pseudogene 5 [Source:HGNC Symbol;Acc:HGNC:39105]	10	110450629	110451240	1	processed_pseudogene	0
RPL7P35	ENSG00000233518	ribosomal protein L7 pseudogene 35 [Source:HGNC Symbol;Acc:HGNC:36153]	10	110550115	110550854	-1	processed_pseudogene	0
RPL13AP6	ENSG00000234118	ribosomal protein L13a pseudogene 6 [Source:HGNC Symbol;Acc:HGNC:23737]	10	110936622	110937233	-1	processed_pseudogene	1
AL355863.1	ENSG00000213247	HSPC023 protein (HSPC023) pseudogene	10	111104956	111105248	1	processed_pseudogene	0
BTBD7P2	ENSG00000237618	BTB domain containing 7 pseudogene 2 [Source:HGNC Symbol;Acc:HGNC:44876]	10	111322778	111323397	1	processed_pseudogene	0
RPS6P15	ENSG00000230809	ribosomal protein S6 pseudogene 15 [Source:HGNC Symbol;Acc:HGNC:36942]	10	111498191	111498941	-1	processed_pseudogene	0
GUCY2GP	ENSG00000243316	guanylate cyclase 2G, pseudogene [Source:HGNC Symbol;Acc:HGNC:31863]	10	112308181	112356574	-1	transcribed_unitary_pseudogene	0
AC022018.1	ENSG00000234017	pseudogene similar to part of eukaryotic translation elongation factor 1 alpha 1 (EEF1A1)	10	112548632	112548872	-1	processed_pseudogene	0
RPS15AP30	ENSG00000227560	ribosomal protein S15a pseudogene 30 [Source:HGNC Symbol;Acc:HGNC:35495]	10	112987476	112987865	1	processed_pseudogene	1
PPIAP39	ENSG00000230018	peptidylprolyl isomerase A pseudogene 39 [Source:HGNC Symbol;Acc:HGNC:53663]	10	113482616	113483113	1	processed_pseudogene	0
UBE2V1P5	ENSG00000226582	ubiquitin conjugating enzyme E2 V1 pseudogene 5 [Source:HGNC Symbol;Acc:HGNC:44888]	10	114117147	114117551	1	processed_pseudogene	0
AURKAP2	ENSG00000230165	aurora kinase A pseudogene 2 [Source:HGNC Symbol;Acc:HGNC:18612]	10	114246074	114246714	1	processed_pseudogene	0
AL133384.1	ENSG00000229668	pseudogene similar to part of small nuclear ribonucleoprotein polypeptide B (SNRPB2)	10	114501997	114502347	-1	processed_pseudogene	0
PPIAP19	ENSG00000228169	peptidylprolyl isomerase A pseudogene 19 [Source:HGNC Symbol;Acc:HGNC:31663]	10	114690143	114690634	-1	processed_pseudogene	0
TAF9BP2	ENSG00000215760	TATA-box binding protein associated factor 9b pseudogene 2 [Source:HGNC Symbol;Acc:HGNC:38836]	10	114809375	114811170	1	processed_pseudogene	0
RPL15P13	ENSG00000226428	ribosomal protein L15 pseudogene 13 [Source:HGNC Symbol;Acc:HGNC:35915]	10	114900722	114901366	1	processed_pseudogene	0
NTAN1P1	ENSG00000270965	N-terminal asparagine amidase pseudogene 1 [Source:HGNC Symbol;Acc:HGNC:45261]	10	115819842	115820487	-1	processed_pseudogene	0
SNRPGP6	ENSG00000205433	small nuclear ribonucleoprotein polypeptide G pseudogene 6 [Source:HGNC Symbol;Acc:HGNC:39325]	10	116409256	116409475	1	processed_pseudogene	0
HMGB3P8	ENSG00000227096	high mobility group box 3 pseudogene 8 [Source:HGNC Symbol;Acc:HGNC:39300]	10	116439468	116440044	-1	processed_pseudogene	0
PNLIPP1	ENSG00000232091	pancreatic lipase pseudogene 1 [Source:HGNC Symbol;Acc:HGNC:45264]	10	116577308	116583317	1	unprocessed_pseudogene	1
PNLIPRP2	ENSG00000266200	pancreatic lipase related protein 2 (gene/pseudogene) [Source:HGNC Symbol;Acc:HGNC:9157]	10	116620953	116645143	1	polymorphic_pseudogene	0
RPL5P27	ENSG00000228195	ribosomal protein L5 pseudogene 27 [Source:HGNC Symbol;Acc:HGNC:36172]	10	116749905	116751261	1	processed_pseudogene	0
AC012308.1	ENSG00000235742	novel pseudogene	10	117023674	117023851	-1	processed_pseudogene	0
RPL12P26	ENSG00000236171	ribosomal protein L12 pseudogene 26 [Source:HGNC Symbol;Acc:HGNC:36811]	10	117196168	117196654	-1	processed_pseudogene	0
SLC25A18P1	ENSG00000234309	solute carrier family 25 member 18 pseudogene 1 [Source:HGNC Symbol;Acc:HGNC:43857]	10	118572871	118573620	1	processed_pseudogene	0
TOMM22P5	ENSG00000225155	TOMM22 pseudogene 5 [Source:HGNC Symbol;Acc:HGNC:38741]	10	118643760	118644198	1	processed_pseudogene	0
RPL17P36	ENSG00000236058	ribosomal protein L17 pseudogene 36 [Source:HGNC Symbol;Acc:HGNC:36051]	10	118872054	118872602	-1	processed_pseudogene	0
LDHAP5	ENSG00000213574	lactate dehydrogenase A pseudogene 5 [Source:HGNC Symbol;Acc:HGNC:6540]	10	118932674	118933295	-1	processed_pseudogene	0
AL355598.2	ENSG00000271343	ribosomal protein L37 (RPL37) pseudogene	10	119093140	119093341	1	processed_pseudogene	0
AC012468.1	ENSG00000271353	developmental pluripotency associated 3 (DPPA3) pseudogene	10	119562101	119562530	-1	processed_pseudogene	0
RAD1P1	ENSG00000234569	RAD1 pseudogene 1 [Source:HGNC Symbol;Acc:HGNC:49479]	10	119621068	119621880	1	processed_pseudogene	0
RPS8P4	ENSG00000227437	ribosomal protein S8 pseudogene 4 [Source:HGNC Symbol;Acc:HGNC:17478]	10	119638456	119639082	1	processed_pseudogene	0
TXNP1	ENSG00000232823	thioredoxin pseudogene 1 [Source:HGNC Symbol;Acc:HGNC:49481]	10	119683127	119683823	-1	processed_pseudogene	0
PHACTR2P1	ENSG00000270300	phosphatase and actin regulator 2 pseudogene 1 [Source:HGNC Symbol;Acc:HGNC:49488]	10	119793589	119816642	-1	transcribed_processed_pseudogene	0
AL133461.1	ENSG00000282413	VMA21 vacuolar H+-ATPase homolog (S. cerevisiae) (VMA21) pseudogene	10	119818866	119819133	1	processed_pseudogene	0
NACAP2	ENSG00000180230	NACA pseudogene 2 [Source:HGNC Symbol;Acc:HGNC:49489]	10	119997086	119997709	-1	processed_pseudogene	0
AL355298.1	ENSG00000223455	ribosomal protein L3 (RPL3) pseudogene	10	120069980	120070159	-1	processed_pseudogene	0
RPL21P16	ENSG00000220842	ribosomal protein L21 pseudogene 16 [Source:HGNC Symbol;Acc:HGNC:31396]	10	120354701	120355183	-1	processed_pseudogene	0
AC073587.1	ENSG00000234522	spermatogenesis associated 7 (SPATA7) pseudogene	10	120434983	120440376	1	unprocessed_pseudogene	0
RPL19P16	ENSG00000236762	ribosomal protein L19 pseudogene 16 [Source:HGNC Symbol;Acc:HGNC:36596]	10	121133090	121133723	-1	processed_pseudogene	0
RPS15AP5	ENSG00000223540	ribosomal protein S15a pseudogene 5 [Source:HGNC Symbol;Acc:HGNC:23743]	10	121713607	121713994	1	processed_pseudogene	0
ATE1-AS1	ENSG00000226864	ATE1 antisense RNA 1 [Source:HGNC Symbol;Acc:HGNC:49496]	10	121928312	121951965	1	transcribed_unitary_pseudogene	0
AL603764.1	ENSG00000286114	novel pseudogene similar to AQN-1 protein AQN-1 (Sus scrofa)	10	122657498	122664196	1	unprocessed_pseudogene	0
DMBT1L1	ENSG00000176584	deleted in malignant brain tumors 1 like 1 (pseudogene) [Source:HGNC Symbol;Acc:HGNC:49497]	10	122729429	122826868	1	transcribed_unitary_pseudogene	0
C10orf88B	ENSG00000255624	C10orf88B (pseudogene) [Source:HGNC Symbol;Acc:HGNC:44080]	10	122879681	122898615	1	transcribed_processed_pseudogene	1
RPS26P39	ENSG00000227586	ribosomal protein S26 pseudogene 39 [Source:HGNC Symbol;Acc:HGNC:36958]	10	123171535	123171875	-1	processed_pseudogene	0
AL160290.2	ENSG00000270902	cytochrome c oxidase subunit VIIc (COX7C) pseudogene	10	123323422	123323586	-1	processed_pseudogene	0
YBX2P1	ENSG00000213438	YBX2 pseudogene 1 [Source:HGNC Symbol;Acc:HGNC:49498]	10	123991910	123992669	1	processed_pseudogene	0
AL683842.1	ENSG00000232334	novel pseudogene	10	124004304	124004828	-1	processed_pseudogene	0
RPS10P18	ENSG00000229455	ribosomal protein S10 pseudogene 18 [Source:HGNC Symbol;Acc:HGNC:36239]	10	124489823	124490578	-1	processed_pseudogene	0
NPM1P31	ENSG00000214807	nucleophosmin 1 pseudogene 31 [Source:HGNC Symbol;Acc:HGNC:45210]	10	124867510	124868326	1	processed_pseudogene	0
MRPS21P6	ENSG00000214298	mitochondrial ribosomal protein S21 pseudogene 6 [Source:HGNC Symbol;Acc:HGNC:29753]	10	125166677	125166937	1	processed_pseudogene	0
RPS27P18	ENSG00000233135	ribosomal protein S27 pseudogene 18 [Source:HGNC Symbol;Acc:HGNC:36296]	10	125473686	125473932	-1	unprocessed_pseudogene	0
ALDOAP2	ENSG00000214297	ALDOA pseudogene 2 [Source:HGNC Symbol;Acc:HGNC:416]	10	125666875	125667950	-1	processed_pseudogene	0
GNG10P1	ENSG00000234016	G protein subunit gamma 10 pseudogene 1 [Source:HGNC Symbol;Acc:HGNC:49502]	10	125960208	125960406	-1	processed_pseudogene	0
SAR1AP2	ENSG00000213170	secretion associated Ras related GTPase 1A pseudogene 2 [Source:HGNC Symbol;Acc:HGNC:20770]	10	126272818	126273411	1	processed_pseudogene	0
BUB1P1	ENSG00000270778	BUB1 mitotic checkpoint serine/threonine kinase pseudogene 1 [Source:HGNC Symbol;Acc:HGNC:49529]	10	127867881	127868487	1	processed_pseudogene	0
CTAGE7P	ENSG00000233122	CTAGE family member 7, pseudogene [Source:HGNC Symbol;Acc:HGNC:25111]	10	130106046	130108481	1	processed_pseudogene	0
PPIAP32	ENSG00000233319	peptidylprolyl isomerase A pseudogene 32 [Source:HGNC Symbol;Acc:HGNC:49531]	10	130131770	130132241	-1	processed_pseudogene	0
AL157712.1	ENSG00000276375	zinc finger protein pseudogene	10	130282445	130286604	-1	unprocessed_pseudogene	0
RPL5P28	ENSG00000235264	ribosomal protein L5 pseudogene 28 [Source:HGNC Symbol;Acc:HGNC:36827]	10	133144612	133145304	-1	processed_pseudogene	0
BANF1P2	ENSG00000230306	BANF1 pseudogene 2 [Source:HGNC Symbol;Acc:HGNC:23426]	10	133344643	133344906	-1	processed_pseudogene	0
OR6L2P	ENSG00000273327	olfactory receptor family 6 subfamily L member 2 pseudogene [Source:HGNC Symbol;Acc:HGNC:15125]	10	133430394	133431318	-1	unprocessed_pseudogene	0
OR7M1P	ENSG00000273336	olfactory receptor family 7 subfamily M member 1 pseudogene [Source:HGNC Symbol;Acc:HGNC:15128]	10	133481238	133481770	1	unprocessed_pseudogene	0
OR6L1P	ENSG00000233685	olfactory receptor family 6 subfamily L member 1 pseudogene [Source:HGNC Symbol;Acc:HGNC:15124]	10	133575122	133576031	-1	unprocessed_pseudogene	0
RARRES2P2	ENSG00000213543	retinoic acid receptor responder 2 pseudogene 2 [Source:HGNC Symbol;Acc:HGNC:48701]	10	133637408	133637892	-1	processed_pseudogene	1
AGGF1P2	ENSG00000233435	angiogenic factor with G-patch and FHA domains 1 pseudogene 2 [Source:HGNC Symbol;Acc:HGNC:38052]	10	133640789	133642894	1	processed_pseudogene	0
CLUHP5	ENSG00000230468	clustered mitochondria homolog pseudogene 5 [Source:HGNC Symbol;Acc:HGNC:38471]	10	133657235	133660635	-1	unprocessed_pseudogene	0
DUX4L28	ENSG00000279626	double homeobox 4 like 28 (pseudogene) [Source:HGNC Symbol;Acc:HGNC:51605]	10	133664429	133665106	1	unprocessed_pseudogene	0
DUX4L25	ENSG00000280337	double homeobox 4 like 25 (pseudogene) [Source:HGNC Symbol;Acc:HGNC:50806]	10	133667151	133668419	1	unprocessed_pseudogene	0
DUX4L24	ENSG00000274599	double homeobox 4 like 24 (pseudogene) [Source:HGNC Symbol;Acc:HGNC:50805]	10	133670450	133671718	1	unprocessed_pseudogene	0
DUX4L23	ENSG00000276964	double homeobox 4 like 23 (pseudogene) [Source:HGNC Symbol;Acc:HGNC:50804]	10	133673749	133675017	1	unprocessed_pseudogene	0
DUX4L22	ENSG00000277274	double homeobox 4 like 22 (pseudogene) [Source:HGNC Symbol;Acc:HGNC:50803]	10	133677059	133678327	1	unprocessed_pseudogene	0
DUX4L21	ENSG00000275610	double homeobox 4 like 21 (pseudogene) [Source:HGNC Symbol;Acc:HGNC:50802]	10	133680369	133681637	1	unprocessed_pseudogene	0
DUX4L20	ENSG00000276164	double homeobox 4 like 20 (pseudogene) [Source:HGNC Symbol;Acc:HGNC:50801]	10	133683668	133684936	1	unprocessed_pseudogene	0
DUX4L29	ENSG00000237635	double homeobox 4 like 29 (pseudogene) [Source:HGNC Symbol;Acc:HGNC:51606]	10	133740606	133741284	1	unprocessed_pseudogene	0
DUX4L10	ENSG00000278664	double homeobox 4 like 10 (pseudogene) [Source:HGNC Symbol;Acc:HGNC:31354]	10	133743332	133744598	1	unprocessed_pseudogene	0
DUX4L11	ENSG00000278761	double homeobox 4 like 11 (pseudogene) [Source:HGNC Symbol;Acc:HGNC:38687]	10	133746641	133747907	1	unprocessed_pseudogene	0
DUX4L12	ENSG00000278790	double homeobox 4 like 12 (pseudogene) [Source:HGNC Symbol;Acc:HGNC:38671]	10	133749950	133751216	1	unprocessed_pseudogene	0
DUX4L13	ENSG00000276046	double homeobox 4 like 13 (pseudogene) [Source:HGNC Symbol;Acc:HGNC:38672]	10	133753250	133754516	1	unprocessed_pseudogene	0
DUX4L14	ENSG00000276904	double homeobox 4 like 14 (pseudogene) [Source:HGNC Symbol;Acc:HGNC:38673]	10	133756559	133757825	1	unprocessed_pseudogene	0
DUX4L15	ENSG00000278641	double homeobox 4 like 15 (pseudogene) [Source:HGNC Symbol;Acc:HGNC:38674]	10	133759859	133761125	1	unprocessed_pseudogene	0
RPL23AP60	ENSG00000213147	ribosomal protein L23a pseudogene 60 [Source:HGNC Symbol;Acc:HGNC:35966]	10	133778246	133778699	1	processed_pseudogene	1
BX322534.1	ENSG00000282875	major histocompatibility complex, class I, F (HLA-F) pseudogene	10	133778258	133778498	-1	processed_pseudogene	1
WBP1LP10	ENSG00000253826	WBP1L pseudogene 10 [Source:HGNC Symbol;Acc:HGNC:51470]	11	75780	76143	1	unprocessed_pseudogene	0
OR4F2P	ENSG00000224777	olfactory receptor family 4 subfamily F member 2 pseudogene [Source:HGNC Symbol;Acc:HGNC:8299]	11	86649	87586	-1	unprocessed_pseudogene	0
CICP23	ENSG00000270921	capicua transcriptional repressor pseudogene 23 [Source:HGNC Symbol;Acc:HGNC:48833]	11	123312	126123	1	processed_pseudogene	0
AC136475.10	ENSG00000277290	signal recognition particle 19kDa (SRP19) pseudogene	11	243099	243483	-1	processed_pseudogene	0
AC136475.6	ENSG00000255533	mitochondrial ribosomal protein S24 (MRPS24) pseudogene	11	303856	304144	-1	processed_pseudogene	0
RPL36AP39	ENSG00000230980	ribosomal protein L36a pseudogene 39 [Source:HGNC Symbol;Acc:HGNC:36074]	11	1792553	1792870	1	processed_pseudogene	0
AC139143.1	ENSG00000230080	actin pseudogene	11	1802889	1804095	-1	processed_pseudogene	0
RPL26P30	ENSG00000236264	ribosomal protein L26 pseudogene 30 [Source:HGNC Symbol;Acc:HGNC:36733]	11	2335135	2347685	-1	transcribed_processed_pseudogene	1
COX6CP18	ENSG00000236041	cytochrome c oxidase subunit 6C pseudogene 18 [Source:HGNC Symbol;Acc:HGNC:49370]	11	2771356	2771577	1	processed_pseudogene	0
AC108448.2	ENSG00000236710	proteasome (prosome, macropain) subunit, alpha type, 1 (PSMA1) pseudogene	11	3084393	3085443	-1	processed_pseudogene	0
NDUFA5P8	ENSG00000236987	NADH:ubiquinone oxidoreductase subunit A5 pseudogene 8 [Source:HGNC Symbol;Acc:HGNC:48850]	11	3276045	3276390	1	processed_pseudogene	0
AC109309.2	ENSG00000276951	mastermind-like 1 (Drosophila) (MAML1) pseudogene	11	3289311	3289642	-1	processed_pseudogene	0
NDUFA5P1	ENSG00000232390	NADH:ubiquinone oxidoreductase subunit A5 pseudogene 1 [Source:HGNC Symbol;Acc:HGNC:7689]	11	3321862	3322202	1	processed_pseudogene	0
AC123788.2	ENSG00000273813	mastermind-like 1 (Drosophila) (MAML1) pseudogene	11	3335125	3335407	-1	processed_pseudogene	0
TSSC2	ENSG00000223756	tumor suppressing subtransferable candidate 2 (pseudogene) [Source:HGNC Symbol;Acc:HGNC:12384]	11	3380961	3408978	1	transcribed_unprocessed_pseudogene	1
OR7E12P	ENSG00000189398	olfactory receptor family 7 subfamily E member 12 pseudogene [Source:HGNC Symbol;Acc:HGNC:8383]	11	3390780	3391752	-1	unprocessed_pseudogene	1
FAM86GP	ENSG00000166492	family with sequence similarity 86 member G, pseudogene [Source:HGNC Symbol;Acc:HGNC:42358]	11	3410352	3422496	-1	unprocessed_pseudogene	1
AC127526.3	ENSG00000284605	ectonucleotide pyrophosphatase/phosphodiesterase 7 (ENPP7) pseudogene	11	3429758	3500621	-1	transcribed_unprocessed_pseudogene	0
SNRPCP5	ENSG00000255522	small nuclear ribonucleoprotein polypeptide C pseudogene 5 [Source:HGNC Symbol;Acc:HGNC:49820]	11	3531420	3531608	1	processed_pseudogene	0
RPS3AP39	ENSG00000237226	RPS3A pseudogene 39 [Source:HGNC Symbol;Acc:HGNC:35490]	11	3549745	3550519	-1	processed_pseudogene	0
RPS24P14	ENSG00000223688	ribosomal protein S24 pseudogene 14 [Source:HGNC Symbol;Acc:HGNC:35744]	11	3559657	3560022	1	processed_pseudogene	0
AP006294.2	ENSG00000284639	RNA binding protein, fox-1 homolog (C. elegans) 1 (RBFOX1) pseudogene	11	3580927	3581135	-1	transcribed_unprocessed_pseudogene	1
AP006294.1	ENSG00000230851	novel pseudogene (C11orf2)	11	3591277	3591615	-1	processed_pseudogene	0
OR7E117P	ENSG00000238161	olfactory receptor family 7 subfamily E member 117 pseudogene [Source:HGNC Symbol;Acc:HGNC:15303]	11	3599595	3600706	-1	unprocessed_pseudogene	0
TRPC2	ENSG00000182048	transient receptor potential cation channel subfamily C member 2 (pseudogene) [Source:HGNC Symbol;Acc:HGNC:12334]	11	3609901	3637559	1	transcribed_unprocessed_pseudogene	0
PPIAP40	ENSG00000230593	peptidylprolyl isomerase A pseudogene 40 [Source:HGNC Symbol;Acc:HGNC:53664]	11	3892398	3892887	-1	processed_pseudogene	0
AC087441.3	ENSG00000255232	Acyl-CoA-binding domain-containing protein 7 (ACBD7) pseudogene	11	3961277	3961538	1	processed_pseudogene	0
HNRNPA1P76	ENSG00000255141	heterogeneous nuclear ribonucleoprotein A1 pseudogene 76 [Source:HGNC Symbol;Acc:HGNC:48806]	11	3972881	3974237	-1	processed_pseudogene	0
AC087441.2	ENSG00000224555	Non-histone chromosomal protein HMG-14 (HMGN1) pseudogene	11	3989163	3989463	-1	processed_pseudogene	0
RPS29P20	ENSG00000240385	ribosomal protein S29 pseudogene 20 [Source:HGNC Symbol;Acc:HGNC:36491]	11	4018948	4019118	1	processed_pseudogene	0
OR55B1P	ENSG00000231548	olfactory receptor family 55 subfamily B member 1 pseudogene [Source:HGNC Symbol;Acc:HGNC:15241]	11	4146112	4151104	-1	transcribed_unitary_pseudogene	0
AC015689.1	ENSG00000255387	radixin (RDX) pseudogene	11	4210354	4212091	-1	processed_pseudogene	0
SSU72P6	ENSG00000236175	SSU72 pseudogene 6 [Source:HGNC Symbol;Acc:HGNC:43625]	11	4278705	4279192	1	processed_pseudogene	0
OR52B3P	ENSG00000175800	olfactory receptor family 52 subfamily B member 3 pseudogene [Source:HGNC Symbol;Acc:HGNC:15208]	11	4378282	4379209	1	unitary_pseudogene	0
OR52K3P	ENSG00000225101	olfactory receptor family 52 subfamily K member 3 pseudogene [Source:HGNC Symbol;Acc:HGNC:15224]	11	4393783	4476361	1	transcribed_unprocessed_pseudogene	0
OR51R1P	ENSG00000237272	olfactory receptor family 51 subfamily R member 1 pseudogene [Source:HGNC Symbol;Acc:HGNC:15203]	11	4418060	4419011	1	unitary_pseudogene	0
OR52P2P	ENSG00000171999	olfactory receptor family 52 subfamily P member 2 pseudogene [Source:HGNC Symbol;Acc:HGNC:15233]	11	4431323	4432277	-1	unitary_pseudogene	0
OR52M2P	ENSG00000226616	olfactory receptor family 52 subfamily M member 2 pseudogene [Source:HGNC Symbol;Acc:HGNC:15226]	11	4514966	4515924	-1	unprocessed_pseudogene	0
OR51A9P	ENSG00000180723	olfactory receptor family 51 subfamily A member 9 pseudogene [Source:HGNC Symbol;Acc:HGNC:15190]	11	4660853	4661763	-1	unitary_pseudogene	0
OR51F5P	ENSG00000272634	olfactory receptor family 51 subfamily F member 5 pseudogene [Source:HGNC Symbol;Acc:HGNC:31283]	11	4709569	4712421	1	transcribed_unprocessed_pseudogene	0
OR51C4P	ENSG00000272664	olfactory receptor family 51 subfamily C member 4 pseudogene [Source:HGNC Symbol;Acc:HGNC:31280]	11	4718612	4719559	1	unprocessed_pseudogene	0
KRT8P49	ENSG00000271602	keratin 8 pseudogene 49 [Source:HGNC Symbol;Acc:HGNC:48345]	11	4722740	4724171	-1	processed_pseudogene	0
OR51F3P	ENSG00000272559	olfactory receptor family 51 subfamily F member 3 pseudogene [Source:HGNC Symbol;Acc:HGNC:31281]	11	4736178	4737078	-1	unprocessed_pseudogene	0
OR51F4P	ENSG00000273051	olfactory receptor family 51 subfamily F member 4 pseudogene [Source:HGNC Symbol;Acc:HGNC:31282]	11	4752046	4752944	-1	unprocessed_pseudogene	0
OR51N1P	ENSG00000176951	olfactory receptor family 51 subfamily N member 1 pseudogene [Source:HGNC Symbol;Acc:HGNC:14757]	11	4786754	4787705	1	unprocessed_pseudogene	0
OR52Y1P	ENSG00000231070	olfactory receptor family 52 subfamily Y member 1 pseudogene [Source:HGNC Symbol;Acc:HGNC:15240]	11	4793778	4795284	-1	unprocessed_pseudogene	0
OR51A8P	ENSG00000197984	olfactory receptor family 51 subfamily A member 8 pseudogene [Source:HGNC Symbol;Acc:HGNC:15189]	11	4830175	4833072	1	transcribed_unprocessed_pseudogene	0
OR51H1	ENSG00000176904	olfactory receptor family 51 subfamily H member 1 [Source:HGNC Symbol;Acc:HGNC:14833]	11	4859610	4863652	-1	transcribed_unprocessed_pseudogene	0
OR51H2P	ENSG00000198217	olfactory receptor family 51 subfamily H member 2 pseudogene [Source:HGNC Symbol;Acc:HGNC:15199]	11	4871717	4878117	1	transcribed_unprocessed_pseudogene	0
OR51A6P	ENSG00000197023	olfactory receptor family 51 subfamily A member 6 pseudogene [Source:HGNC Symbol;Acc:HGNC:15187]	11	4889593	4890596	-1	unprocessed_pseudogene	0
OR51A3P	ENSG00000227023	olfactory receptor family 51 subfamily A member 3 pseudogene [Source:HGNC Symbol;Acc:HGNC:14794]	11	4937371	4938294	-1	unprocessed_pseudogene	0
OR51A5P	ENSG00000225003	olfactory receptor family 51 subfamily A member 5 pseudogene [Source:HGNC Symbol;Acc:HGNC:14801]	11	4972943	4973884	-1	unprocessed_pseudogene	0
OR51P1P	ENSG00000224300	olfactory receptor family 51 subfamily P member 1 pseudogene [Source:HGNC Symbol;Acc:HGNC:14762]	11	5015138	5016079	1	unprocessed_pseudogene	0
OR52J2P	ENSG00000230261	olfactory receptor family 52 subfamily J member 2 pseudogene [Source:HGNC Symbol;Acc:HGNC:14797]	11	5037013	5037951	1	unprocessed_pseudogene	0
OR52E1	ENSG00000273085	olfactory receptor family 52 subfamily E member 1 (gene/pseudogene) [Source:HGNC Symbol;Acc:HGNC:14766]	11	5069572	5070497	1	polymorphic_pseudogene	0
OR52S1P	ENSG00000237354	olfactory receptor family 52 subfamily S member 1 pseudogene [Source:HGNC Symbol;Acc:HGNC:14805]	11	5076130	5077066	-1	unprocessed_pseudogene	0
OR52E3P	ENSG00000226157	olfactory receptor family 52 subfamily E member 3 pseudogene [Source:HGNC Symbol;Acc:HGNC:14793]	11	5092676	5093611	1	unprocessed_pseudogene	0
OR52J1P	ENSG00000203560	olfactory receptor family 52 subfamily J member 1 pseudogene [Source:HGNC Symbol;Acc:HGNC:14760]	11	5104153	5105084	1	unprocessed_pseudogene	0
OR52A4P	ENSG00000205494	olfactory receptor family 52 subfamily A member 4 pseudogene [Source:HGNC Symbol;Acc:HGNC:19579]	11	5120621	5124513	-1	transcribed_unprocessed_pseudogene	0
OR51A1P	ENSG00000176752	olfactory receptor family 51 subfamily A member 1 pseudogene [Source:HGNC Symbol;Acc:HGNC:8316]	11	5170351	5171296	-1	unprocessed_pseudogene	0
OR52Z1	ENSG00000176748	olfactory receptor family 52 subfamily Z member 1 (gene/pseudogene) [Source:HGNC Symbol;Acc:HGNC:19596]	11	5177714	5178664	-1	unprocessed_pseudogene	0
HBBP1	ENSG00000229988	hemoglobin subunit beta pseudogene 1 [Source:HGNC Symbol;Acc:HGNC:4828]	11	5241105	5243537	-1	transcribed_unprocessed_pseudogene	1
OR51AB1P	ENSG00000229093	olfactory receptor family 51 subfamily AB member 1 pseudogene [Source:HGNC Symbol;Acc:HGNC:31278]	11	5291761	5292380	-1	unprocessed_pseudogene	0
OR51B3P	ENSG00000223735	olfactory receptor family 51 subfamily B member 3 pseudogene [Source:HGNC Symbol;Acc:HGNC:14706]	11	5314772	5315684	-1	unprocessed_pseudogene	0
OR51B8P	ENSG00000236359	olfactory receptor family 51 subfamily B member 8 pseudogene [Source:HGNC Symbol;Acc:HGNC:31279]	11	5330592	5331360	-1	unprocessed_pseudogene	1
AC104389.3	ENSG00000230087	amphiphysin (Stiff-Man syndrome with breast cancer 128kDa autoantigen) (AMPH) pseudogene	11	5354692	5355578	1	processed_pseudogene	0
AC104389.4	ENSG00000236248	chromosome 11 open reading frame 10 (C11orf10) pseudogene	11	5362615	5362849	1	processed_pseudogene	0
OR51J1	ENSG00000184321	olfactory receptor family 51 subfamily J member 1 (gene/pseudogene) [Source:HGNC Symbol;Acc:HGNC:14856]	11	5402597	5403547	1	unprocessed_pseudogene	1
OR51K1P	ENSG00000248424	olfactory receptor family 51 subfamily K member 1 pseudogene [Source:HGNC Symbol;Acc:HGNC:15202]	11	5430653	5431602	-1	unprocessed_pseudogene	1
OR51A10P	ENSG00000230484	olfactory receptor family 51 subfamily A member 10 pseudogene [Source:HGNC Symbol;Acc:HGNC:15185]	11	5468486	5469422	-1	unitary_pseudogene	1
OLFM5P	ENSG00000224295	olfactomedin family member 5, pseudogene [Source:HGNC Symbol;Acc:HGNC:51927]	11	5518441	5524955	-1	unitary_pseudogene	0
OR52V1P	ENSG00000249633	olfactory receptor family 52 subfamily V member 1 pseudogene [Source:HGNC Symbol;Acc:HGNC:15238]	11	5527277	5528174	-1	unprocessed_pseudogene	0
OR52H2P	ENSG00000248553	olfactory receptor family 52 subfamily H member 2 pseudogene [Source:HGNC Symbol;Acc:HGNC:15219]	11	5551662	5552563	-1	unitary_pseudogene	0
OR52B5P	ENSG00000231049	olfactory receptor family 52 subfamily B member 5 pseudogene [Source:HGNC Symbol;Acc:HGNC:15210]	11	5557096	5564327	1	transcribed_unprocessed_pseudogene	0
OR52T1P	ENSG00000233646	olfactory receptor family 52 subfamily T member 1 pseudogene [Source:HGNC Symbol;Acc:HGNC:15236]	11	5566678	5567616	-1	unprocessed_pseudogene	0
HNRNPA1P53	ENSG00000229534	heterogeneous nuclear ribonucleoprotein A1 pseudogene 53 [Source:HGNC Symbol;Acc:HGNC:48783]	11	5571247	5572192	-1	processed_pseudogene	0
OR52U1P	ENSG00000232381	olfactory receptor family 52 subfamily U member 1 pseudogene [Source:HGNC Symbol;Acc:HGNC:15237]	11	5719290	5720212	1	unprocessed_pseudogene	0
OR52P1P	ENSG00000181109	olfactory receptor family 52 subfamily P member 1 pseudogene [Source:HGNC Symbol;Acc:HGNC:15232]	11	5726502	5727464	1	polymorphic_pseudogene	0
OR52N3P	ENSG00000236965	olfactory receptor family 52 subfamily N member 3 pseudogene [Source:HGNC Symbol;Acc:HGNC:15229]	11	5800364	5801297	1	unprocessed_pseudogene	0
OR52E7P	ENSG00000233563	olfactory receptor family 52 subfamily E member 7 pseudogene [Source:HGNC Symbol;Acc:HGNC:15216]	11	5873960	5874892	1	unprocessed_pseudogene	0
OR52Q1P	ENSG00000277514	olfactory receptor family 52 subfamily Q member 1 pseudogene [Source:HGNC Symbol;Acc:HGNC:15234]	11	5903767	5904448	1	unprocessed_pseudogene	0
KRT18P58	ENSG00000254831	keratin 18 pseudogene 58 [Source:HGNC Symbol;Acc:HGNC:48885]	11	5993876	5994995	-1	processed_pseudogene	0
OR56A7P	ENSG00000255481	olfactory receptor family 56 subfamily A member 7 pseudogene [Source:HGNC Symbol;Acc:HGNC:15244]	11	6045807	6046747	-1	unprocessed_pseudogene	0
OR52L2P	ENSG00000262980	olfactory receptor family 52 subfamily L member 2 pseudogene [Source:HGNC Symbol;Acc:HGNC:14788]	11	6057286	6058275	-1	unprocessed_pseudogene	0
OR52X1P	ENSG00000234895	olfactory receptor family 52 subfamily X member 1 pseudogene [Source:HGNC Symbol;Acc:HGNC:14790]	11	6066873	6067786	-1	unitary_pseudogene	0
OR56B3P	ENSG00000180913	olfactory receptor family 56 subfamily B member 3 pseudogene [Source:HGNC Symbol;Acc:HGNC:15247]	11	6128610	6129556	1	unprocessed_pseudogene	0
OR52B1P	ENSG00000180909	olfactory receptor family 52 subfamily B member 1 pseudogene [Source:HGNC Symbol;Acc:HGNC:15206]	11	6151641	6152549	-1	unprocessed_pseudogene	0
AC068733.2	ENSG00000270435	TBC1 domain family, member 12, pseudogene	11	6297189	6298606	-1	processed_pseudogene	0
AC084337.1	ENSG00000254595	voltage-dependent anion channel 1(VDAC1) pseudogene	11	6488186	6489377	-1	processed_pseudogene	0
AC091564.1	ENSG00000241678	ribosomal protein L21 (RPL21) pseudogene	11	6685891	6686369	-1	processed_pseudogene	0
GVINP1	ENSG00000254838	GTPase, very large interferon inducible pseudogene 1 [Source:HGNC Symbol;Acc:HGNC:25813]	11	6713536	6746439	-1	transcribed_unprocessed_pseudogene	1
GVINP2	ENSG00000254781	GTPase, very large interferon inducible pseudogene 2 [Source:HGNC Symbol;Acc:HGNC:38876]	11	6748131	6750324	1	processed_pseudogene	1
AC087280.1	ENSG00000254712	phosphorylated adaptor for RNA export (PHAX) pseudogene	11	6843664	6844666	-1	processed_pseudogene	1
OR10AB1P	ENSG00000176716	olfactory receptor family 10 subfamily AB member 1 pseudogene [Source:HGNC Symbol;Acc:HGNC:14804]	11	7726436	7729684	1	transcribed_unprocessed_pseudogene	0
OR5P4P	ENSG00000227892	olfactory receptor family 5 subfamily P member 4 pseudogene [Source:HGNC Symbol;Acc:HGNC:15295]	11	7745990	7746906	1	unprocessed_pseudogene	0
OR5P1P	ENSG00000166408	olfactory receptor family 5 subfamily P member 1 pseudogene [Source:HGNC Symbol;Acc:HGNC:14779]	11	7772890	7773814	-1	unprocessed_pseudogene	0
AC044810.1	ENSG00000241008	ribosomal protein L7a (RPL7A) pseudogene	11	7783697	7784407	1	processed_pseudogene	0
OR5E1P	ENSG00000170688	olfactory receptor family 5 subfamily E member 1 pseudogene [Source:HGNC Symbol;Acc:HGNC:8342]	11	7848700	7849626	1	unprocessed_pseudogene	0
COX6CP5	ENSG00000254642	cytochrome c oxidase subunit 6C pseudogene 5 [Source:HGNC Symbol;Acc:HGNC:42791]	11	7977481	7977708	1	processed_pseudogene	0
KRT8P41	ENSG00000213538	keratin 8 pseudogene 41 [Source:HGNC Symbol;Acc:HGNC:39875]	11	9094377	9095890	1	processed_pseudogene	0
PRR13P2	ENSG00000254884	proline rich 13 pseudogene 2 [Source:HGNC Symbol;Acc:HGNC:50615]	11	9311284	9311689	-1	processed_pseudogene	0
RPL23AP65	ENSG00000243964	ribosomal protein L23a pseudogene 65 [Source:HGNC Symbol;Acc:HGNC:36289]	11	9606142	9606609	1	processed_pseudogene	0
AC011979.2	ENSG00000255463	chondroitin sulfate synthase 1 (CHSY1) pseudogene	11	9631008	9631359	-1	processed_pseudogene	0
AC011979.1	ENSG00000239470	ribosomal protein L21 (RPL21) pseudogene	11	9660438	9660920	1	processed_pseudogene	0
AC011092.1	ENSG00000254765	glutamate-ammonia ligase (GLUL) pseudogene	11	9958744	9959790	-1	processed_pseudogene	0
AC080023.2	ENSG00000254719	guanine nucleotide binding protein (G protein) pseudogene	11	10272052	10272259	-1	processed_pseudogene	1
AC111188.1	ENSG00000254957	activating transcription factor 7 interacting protein 2 (ATF7IP2) pseudogene	11	11135482	11137658	1	processed_pseudogene	0
AC111188.2	ENSG00000270897	high mobility group nucleosome binding domain 1, pseudogene	11	11182107	11182413	-1	processed_pseudogene	0
MTND5P21	ENSG00000255123	MT-ND5 pseudogene 21 [Source:HGNC Symbol;Acc:HGNC:42296]	11	11239759	11240280	1	processed_pseudogene	0
AC131935.1	ENSG00000255309	ubiquitin-conjugating enzyme E2D 2 (UBC4/5 homolog, yeast) (UBE2D2) pseudogene	11	11759101	11759433	-1	processed_pseudogene	0
H3P33	ENSG00000255492	H3 histone pseudogene 33 [Source:HGNC Symbol;Acc:HGNC:54466]	11	11856490	11856859	-1	processed_pseudogene	0
AC022878.1	ENSG00000255018	aldo-keto reductase family 1, member A1 (aldehyde reductase) (AKR1A1) pseudogene	11	13152200	13152348	1	processed_pseudogene	0
AC021269.1	ENSG00000254583	tripartite motif-containing 4 (TRIM4) pseudogene	11	13478333	13479037	1	processed_pseudogene	0
AC021269.2	ENSG00000255401	peptidase (mitochondrial processing) alpha (PMPCA) pseudogene	11	13488612	13489390	1	unprocessed_pseudogene	0
HMGN2P36	ENSG00000228901	high mobility group nucleosomal binding domain 2 pseudogene 36 [Source:HGNC Symbol;Acc:HGNC:39407]	11	13610363	13610771	-1	processed_pseudogene	0
RPL39P26	ENSG00000240454	ribosomal protein L39 pseudogene 26 [Source:HGNC Symbol;Acc:HGNC:35900]	11	13685499	13685656	-1	processed_pseudogene	0
CENPUP1	ENSG00000255075	centromere protein U pseudogene 1 [Source:HGNC Symbol;Acc:HGNC:49889]	11	13756027	13757560	1	processed_pseudogene	0
AC013828.1	ENSG00000255088	coiled-coil domain containing 111 (CCDC111) pseudogene	11	13758111	13758345	-1	processed_pseudogene	0
AC018523.1	ENSG00000255074	ribosomal protein L13a pseudogene	11	14440787	14441677	1	processed_pseudogene	0
MORF4L1P3	ENSG00000255040	mortality factor 4 like 1 pseudogene 3 [Source:HGNC Symbol;Acc:HGNC:20402]	11	14673606	14674555	-1	processed_pseudogene	0
CALCP	ENSG00000253179	calcitonin pseudogene [Source:HGNC Symbol;Acc:HGNC:1439]	11	14907518	14907986	1	unprocessed_pseudogene	0
OR7E41P	ENSG00000250640	olfactory receptor family 7 subfamily E member 41 pseudogene [Source:HGNC Symbol;Acc:HGNC:8415]	11	14987671	14988694	-1	unprocessed_pseudogene	0
AKR1B1P3	ENSG00000213785	aldo-keto reductase family 1 member B1 pseudogene 3 [Source:HGNC Symbol;Acc:HGNC:422]	11	16484084	16484671	-1	processed_pseudogene	0
AC116533.1	ENSG00000244398	ribosomal protein L36a (RPL36A) pseudogene	11	16974693	16975013	-1	processed_pseudogene	0
OR7E14P	ENSG00000184669	olfactory receptor family 7 subfamily E member 14 pseudogene [Source:HGNC Symbol;Acc:HGNC:8385]	11	17013998	17053024	1	transcribed_unprocessed_pseudogene	1
AC126389.1	ENSG00000240808	ribosomal protein L34 (RPL34) pseudogene	11	17137976	17138265	-1	processed_pseudogene	0
AC107956.2	ENSG00000213779	ribosomal protein L29 (RPL29) pseudogene	11	17193489	17194308	1	processed_pseudogene	0
AC107956.1	ENSG00000197149	ribosomal protein S2 (RPS2) pseudogene	11	17228279	17229151	1	processed_pseudogene	0
SDHCP4	ENSG00000255035	succinate dehydrogenase complex subunit C pseudogene 4 [Source:HGNC Symbol;Acc:HGNC:45179]	11	17435672	17436181	-1	processed_pseudogene	0
HIGD1AP5	ENSG00000255254	HIG1 hypoxia inducible domain family member 1A pseudogene 5 [Source:HGNC Symbol;Acc:HGNC:42999]	11	18106583	18106841	1	processed_pseudogene	0
SAA3P	ENSG00000166787	serum amyloid A3, pseudogene [Source:HGNC Symbol;Acc:HGNC:10515]	11	18112472	18116132	-1	transcribed_unprocessed_pseudogene	0
MRGPRX12P	ENSG00000254857	MAS related GPR family member X12, pseudogene [Source:HGNC Symbol;Acc:HGNC:54336]	11	18153277	18154255	1	processed_pseudogene	0
GLTPP1	ENSG00000255138	glycolipid transfer protein pseudogene 1 [Source:HGNC Symbol;Acc:HGNC:33991]	11	18189000	18189621	1	processed_pseudogene	0
MRGPRX13P	ENSG00000254546	MAS related GPR family member X13, pseudogene [Source:HGNC Symbol;Acc:HGNC:54337]	11	18196657	18197337	1	processed_pseudogene	0
SLC25A51P4	ENSG00000189332	SLC25A51 pseudogene 4 [Source:HGNC Symbol;Acc:HGNC:54321]	11	18209138	18214562	1	transcribed_unprocessed_pseudogene	1
ST13P5	ENSG00000212789	ST13, Hsp70 interacting protein pseudogene 5 [Source:HGNC Symbol;Acc:HGNC:18556]	11	18261982	18263091	1	processed_pseudogene	0
AC027544.3	ENSG00000256734	WW domain binding protein 2 (WBP2) pseudogene	11	18450112	18450868	-1	processed_pseudogene	0
YWHABP2	ENSG00000256464	tyrosine 3-monooxygenase/tryptophan 5-monooxygenase activation protein beta pseudogene 2 [Source:HGNC Symbol;Acc:HGNC:50295]	11	18490243	18490955	-1	processed_pseudogene	0
AC027544.1	ENSG00000256361	glycine cleavage system protein H (aminomethyl carrier) (GCSH)	11	18511043	18511475	-1	processed_pseudogene	0
AC112694.1	ENSG00000256282	mitochondrial carrier homolog 1 (C. elegans) (MTCH1)	11	18595459	18599683	-1	transcribed_processed_pseudogene	1
SRSF3P1	ENSG00000257043	SRSF3 pseudogene 1 [Source:HGNC Symbol;Acc:HGNC:54691]	11	18665050	18665548	1	processed_pseudogene	0
MRGPRX8P	ENSG00000276789	MAS related GPR family member X8, pseudogene [Source:HGNC Symbol;Acc:HGNC:54332]	11	18836304	18837081	1	processed_pseudogene	0
MRGPRX7P	ENSG00000254529	MAS related GPR family member X7, pseudogene [Source:HGNC Symbol;Acc:HGNC:54331]	11	18863558	18864509	-1	unprocessed_pseudogene	0
AC023078.2	ENSG00000255511	methylenetetrahydrofolate dehydrogenase (NADP+ dependent) 1-like (MTHFD1L) pseudogene	11	18870989	18873462	-1	processed_pseudogene	0
MRGPRX6P	ENSG00000254541	MAS related GPR family member X6, pseudogene [Source:HGNC Symbol;Acc:HGNC:54330]	11	18886933	18887920	-1	unprocessed_pseudogene	0
MRGPRX5P	ENSG00000255536	MAS related GPR family member X5, pseudogene [Source:HGNC Symbol;Acc:HGNC:54329]	11	18910436	18911396	-1	unprocessed_pseudogene	0
MRGPRX11P	ENSG00000254738	MAS related GPR family member X11, pseudogene [Source:HGNC Symbol;Acc:HGNC:54335]	11	18956055	18957015	-1	unprocessed_pseudogene	0
MRGPRX10P	ENSG00000254720	MAS related GPR family member X10, pseudogene [Source:HGNC Symbol;Acc:HGNC:54334]	11	18971746	18972703	-1	unprocessed_pseudogene	0
MRGPRX9P	ENSG00000255424	MAS related GPR family member X9, pseudogene [Source:HGNC Symbol;Acc:HGNC:54333]	11	19029697	19030438	-1	unprocessed_pseudogene	0
PCNAP4	ENSG00000254544	proliferating cell nuclear antigen pseudogene 4 [Source:HGNC Symbol;Acc:HGNC:43737]	11	19274540	19275269	-1	processed_pseudogene	0
HMGB1P40	ENSG00000255291	high mobility group box 1 pseudogene 40 [Source:HGNC Symbol;Acc:HGNC:39187]	11	20574186	20575042	1	processed_pseudogene	0
AC090857.1	ENSG00000254816	novel pseudogene	11	21169748	21170137	1	processed_pseudogene	0
AC099730.1	ENSG00000225477	isocitrate dehydrogenase 3 (NAD+) gamma (IDH3G) pseudogene	11	21283779	21284955	1	processed_pseudogene	0
AC100767.2	ENSG00000271491	programmed cell death 2-like, pseudogene	11	23370116	23377644	-1	processed_pseudogene	0
WIZP1	ENSG00000255293	WIZ pseudogene 1 [Source:HGNC Symbol;Acc:HGNC:51696]	11	23403805	23406103	1	processed_pseudogene	0
AC100767.1	ENSG00000254564	retinitis pigmentosa GTPase regulator (RPGR) pseudogene	11	23431677	23431799	1	processed_pseudogene	0
THAP12P4	ENSG00000254465	THAP domain containing 12 pseudogene 4 [Source:HGNC Symbol;Acc:HGNC:39568]	11	23478068	23480430	1	processed_pseudogene	0
AC068472.1	ENSG00000240881	ribosomal protein S2 (RPS2) pseudogene	11	23520322	23521202	1	processed_pseudogene	0
AC099842.1	ENSG00000277803	protein-kinase, interferon-inducible double stranded RNA dependent inhibitor, repressor of (P58 repressor) (PRKRIR) pseudogene	11	23886135	23893557	1	processed_pseudogene	0
AC115990.1	ENSG00000255489	high-mobility group nucleosome binding domain 1 (HMGN1) pseudogene	11	24701275	24701575	1	processed_pseudogene	0
AC087373.1	ENSG00000255368	N-acetylneuraminic acid phosphatase (NANP) pseudogene	11	25140533	25141023	-1	processed_pseudogene	0
RPL36AP40	ENSG00000240298	ribosomal protein L36a pseudogene 40 [Source:HGNC Symbol;Acc:HGNC:36300]	11	25588475	25588795	-1	processed_pseudogene	0
AC100770.1	ENSG00000255454	ATPase, H+ transporting, lysosomal 13kDa, V1 subunit G1 (ATP6V1G1) pseudogene	11	25630720	25631041	1	processed_pseudogene	0
AC024341.1	ENSG00000255086	NEDD8 activating enzyme E1 subunit 1 (NAE1) pseudogene	11	26045987	26047598	1	processed_pseudogene	0
AC079064.1	ENSG00000255505	sex comb on midleg homolog 1 (Drosophila) (SCMH1) pseudogene	11	26427051	26427412	1	processed_pseudogene	0
AC100771.1	ENSG00000242527	ribosomal protein L37a (RPL37A) pseudogene	11	27483850	27484128	1	processed_pseudogene	0
AC104563.1	ENSG00000240036	novel pseudogene	11	27581680	27582055	1	processed_pseudogene	0
CBX3P1	ENSG00000177447	chromobox 3 pseudogene 1 [Source:HGNC Symbol;Acc:HGNC:33950]	11	27806443	27806996	1	processed_pseudogene	0
HSP90AA2P	ENSG00000224411	heat shock protein 90 alpha family class A member 2, pseudogene [Source:HGNC Symbol;Acc:HGNC:5256]	11	27888838	27891033	-1	processed_pseudogene	0
AC023206.1	ENSG00000271332	ATP synthase, H+ transporting, mitochondrial Fo complex, subunit G2, pseudogene	11	28144907	28145204	-1	processed_pseudogene	0
AC104978.1	ENSG00000238149	ribosomal protein S15a (RPS15A) pseudogene	11	28287235	28287625	-1	processed_pseudogene	0
OR2BH1P	ENSG00000272882	olfactory receptor family 2 subfamily BH member 1 pseudogene [Source:HGNC Symbol;Acc:HGNC:31250]	11	28986635	28987498	1	unprocessed_pseudogene	0
AC110056.1	ENSG00000255450	eukaryotic translation elongation factor 1 alpha 1 (EEF1A1) pseudogene	11	29275655	29276565	1	processed_pseudogene	0
AC090124.2	ENSG00000255281	serine/threonine kinase family pseudogene	11	29391525	29393844	1	processed_pseudogene	0
HNRNPRP2	ENSG00000255047	heterogeneous nuclear ribonucleoprotein R pseudogene 2 [Source:HGNC Symbol;Acc:HGNC:44908]	11	29668886	29669628	-1	processed_pseudogene	0
RPL7AP58	ENSG00000240554	ribosomal protein L7a pseudogene 58 [Source:HGNC Symbol;Acc:HGNC:36586]	11	29725764	29726565	1	processed_pseudogene	0
AL358944.2	ENSG00000255288	follicle stimulating hormone, beta polypeptide (FSHB) pseudogene	11	30167163	30167306	1	processed_pseudogene	0
RPL12P30	ENSG00000242353	ribosomal protein L12 pseudogene 30 [Source:HGNC Symbol;Acc:HGNC:35970]	11	30368148	30368646	1	processed_pseudogene	0
CYCSP25	ENSG00000255370	CYCS pseudogene 25 [Source:HGNC Symbol;Acc:HGNC:24399]	11	31280672	31280987	-1	processed_pseudogene	0
EIF4A2P5	ENSG00000255490	eukaryotic translation initiation factor 4A2 pseudogene 5 [Source:HGNC Symbol;Acc:HGNC:45102]	11	32085111	32085712	1	processed_pseudogene	0
THEM7P	ENSG00000227160	thioesterase superfamily member 7, pseudogene [Source:HGNC Symbol;Acc:HGNC:50386]	11	32112049	32343409	-1	transcribed_unitary_pseudogene	0
[truncated: 12,500 more rows]

## Sheet: Expressed pseudogenes
Gene name	Gene stable ID	Gene type	Mean_TPM	Expression_Level
AC244669.2	ENSG00000274642	unprocessed_pseudogene	9.41097	0-10
AC244669.1	ENSG00000223804	transcribed_unprocessed_pseudogene	125.157	100-500
NBPF8	ENSG00000270231	transcribed_unprocessed_pseudogene	46.3873	10-50
PFN1P2	ENSG00000270392	transcribed_processed_pseudogene	29.5969	10-50
AC241952.1	ENSG00000275131	transcribed_unprocessed_pseudogene	33.9078	10-50
EMBP1	ENSG00000231752	transcribed_unprocessed_pseudogene	306.046	100-500
AC239859.5	ENSG00000277702	unprocessed_pseudogene	10.8645	10-50
H2BP2	ENSG00000234571	transcribed_unprocessed_pseudogene	5.6695	0-10
AC246785.2	ENSG00000233586	processed_pseudogene	11.3138	10-50
PFN1P6	ENSG00000227212	processed_pseudogene	3.30794	0-10
LINC01145	ENSG00000272419	transcribed_unprocessed_pseudogene	158.167	100-500
NBPF25P	ENSG00000272150	transcribed_unprocessed_pseudogene	3.8228	0-10
GNRHR2	ENSG00000211451	transcribed_unitary_pseudogene	175.353	100-500
SEC22B4P	ENSG00000277406	transcribed_unprocessed_pseudogene	74.9649	50-100
AC245407.1	ENSG00000277655	unprocessed_pseudogene	37.332	10-50
HYDIN2	ENSG00000276975	transcribed_unprocessed_pseudogene	7.24933	0-10
AC241584.1	ENSG00000230832	processed_pseudogene	9.79517	0-10
PDIA3P1	ENSG00000180867	transcribed_processed_pseudogene	28.7004	10-50
CCT8P1	ENSG00000226015	processed_pseudogene	4.96725	0-10
PDZK1P1	ENSG00000215859	transcribed_unprocessed_pseudogene	71.5273	50-100
AC245100.4	ENSG00000231551	transcribed_unprocessed_pseudogene	18.1053	10-50
AC239804.2	ENSG00000274019	unprocessed_pseudogene	7.0949	0-10
AC245297.1	ENSG00000215861	transcribed_unprocessed_pseudogene	388.948	100-500
LINC00869	ENSG00000277147	transcribed_unprocessed_pseudogene	133.927	100-500
AC243772.3	ENSG00000234232	transcribed_unprocessed_pseudogene	8.25631	0-10
H2BC19P	ENSG00000220323	transcribed_unprocessed_pseudogene	84.192	50-100
H2BC20P	ENSG00000261716	transcribed_unprocessed_pseudogene	80.5678	50-100
AL589765.3	ENSG00000236940	processed_pseudogene	5.27755	0-10
AL513523.1	ENSG00000223599	processed_pseudogene	7.95071	0-10
GBAP1	ENSG00000160766	transcribed_unprocessed_pseudogene	40.7033	10-50
DAP3P1	ENSG00000225082	unprocessed_pseudogene	7.14362	0-10
FCGR2C	ENSG00000244682	polymorphic_pseudogene	17.5353	10-50
AL391825.1	ENSG00000229808	transcribed_processed_pseudogene	2.68521	0-10
AL451074.4	ENSG00000230175	processed_pseudogene	5.81801	0-10
AL451074.3	ENSG00000225272	processed_pseudogene	13.8782	10-50
AL451074.2	ENSG00000215838	transcribed_processed_pseudogene	5.95927	0-10
DUTP6	ENSG00000225171	processed_pseudogene	3.52276	0-10
GCSHP5	ENSG00000224837	processed_pseudogene	15.8256	10-50
ANKRD36BP1	ENSG00000214262	transcribed_processed_pseudogene	111.982	100-500
AL021068.1	ENSG00000234604	processed_pseudogene	7.16615	0-10
MRPS10P1	ENSG00000235378	processed_pseudogene	8.18177	0-10
Z99127.2	ENSG00000237249	processed_pseudogene	9.01099	0-10
CRYZL2P	ENSG00000242193	transcribed_unitary_pseudogene	50.1657	50-100
AL512326.3	ENSG00000225711	processed_pseudogene	18.5208	10-50
HNRNPA1P54	ENSG00000236539	processed_pseudogene	111.3	100-500
PEBP1P3	ENSG00000236278	processed_pseudogene	11.8246	10-50
RPS10P7	ENSG00000223396	transcribed_processed_pseudogene	22.2277	10-50
PTPRVP	ENSG00000243323	transcribed_unitary_pseudogene	11.28	10-50
TUBAP5	ENSG00000214796	transcribed_unprocessed_pseudogene	51.8945	50-100
AC098934.1	ENSG00000234996	transcribed_processed_pseudogene	7.82071	0-10
AL583832.1	ENSG00000271580	processed_pseudogene	36.0665	10-50
AC093422.1	ENSG00000213041	processed_pseudogene	3.08504	0-10
BX571818.1	ENSG00000285417	transcribed_unitary_pseudogene	423.527	100-500
IPO8P1	ENSG00000224668	processed_pseudogene	4.53745	0-10
RIMKLBP2	ENSG00000225920	processed_pseudogene	48.2614	10-50
AURKAP1	ENSG00000213033	transcribed_processed_pseudogene	6.37703	0-10
GTF2IP20	ENSG00000272645	transcribed_unprocessed_pseudogene	104.471	100-500
AC138393.1	ENSG00000185495	transcribed_unprocessed_pseudogene	72.7601	50-100
AC092809.1	ENSG00000229742	processed_pseudogene	4.65693	0-10
AL627308.1	ENSG00000228729	processed_pseudogene	9.19034	0-10
AL117352.1	ENSG00000287450	unprocessed_pseudogene	5.91685	0-10
RPSAP21	ENSG00000226498	processed_pseudogene	4.09786	0-10
SEPTIN14P21	ENSG00000231512	transcribed_unprocessed_pseudogene	16.1288	10-50
LINC01347	ENSG00000214837	transcribed_unprocessed_pseudogene	28.0229	10-50
AL591623.2	ENSG00000228955	processed_pseudogene	14.4655	10-50
KIF28P	ENSG00000223519	transcribed_unitary_pseudogene	4.72553	0-10
AL390728.4	ENSG00000227671	transcribed_unprocessed_pseudogene	71.4831	50-100
OR9H1P	ENSG00000228336	polymorphic_pseudogene	43.2876	10-50
OR2T7	ENSG00000227152	polymorphic_pseudogene	6.85988	0-10
LYPD9P	ENSG00000229703	transcribed_unitary_pseudogene	4.74081	0-10
RPL23AP25	ENSG00000233084	processed_pseudogene	6.04956	0-10
RPS3AP12	ENSG00000236804	processed_pseudogene	5.59613	0-10
RBMX2P3	ENSG00000223575	processed_pseudogene	9.21706	0-10
NAP1L4P1	ENSG00000177173	processed_pseudogene	4.36305	0-10
MRPL53P1	ENSG00000235299	processed_pseudogene	14.7622	10-50
AL356488.1	ENSG00000251484	processed_pseudogene	6.44287	0-10
AL591719.1	ENSG00000228076	processed_pseudogene	3.92915	0-10
SLC25A24P1	ENSG00000241361	transcribed_unprocessed_pseudogene	72.0045	50-100
SLC25A24P2	ENSG00000238118	unprocessed_pseudogene	8.48793	0-10
AC092506.1	ENSG00000215869	transcribed_processed_pseudogene	5.84037	0-10
SLC44A3-AS1	ENSG00000224081	transcribed_processed_pseudogene	51.9243	50-100
AL449283.1	ENSG00000229052	transcribed_processed_pseudogene	15.0107	10-50
CCNJP2	ENSG00000223896	processed_pseudogene	5.30559	0-10
AC104332.1	ENSG00000225505	processed_pseudogene	44.7606	10-50
GEMIN8P4	ENSG00000228175	processed_pseudogene	47.7943	10-50
AC093155.1	ENSG00000225568	processed_pseudogene	12.1536	10-50
ELOCP19	ENSG00000241975	processed_pseudogene	14.071	10-50
NSRP1P1	ENSG00000235613	processed_pseudogene	4.97991	0-10
DLSTP1	ENSG00000181227	processed_pseudogene	3.11012	0-10
AL137803.1	ENSG00000230863	transcribed_processed_pseudogene	6.03933	0-10
COX6CP13	ENSG00000234144	processed_pseudogene	3.39901	0-10
ZPLD2P	ENSG00000236155	transcribed_unprocessed_pseudogene	37.6579	10-50
AL355877.1	ENSG00000270733	processed_pseudogene	7.03438	0-10
AL020997.1	ENSG00000231344	processed_pseudogene	5.41249	0-10
PRDX3P2	ENSG00000231468	processed_pseudogene	6.66357	0-10
AL356320.2	ENSG00000237329	processed_pseudogene	6.16571	0-10
AL356320.1	ENSG00000232768	processed_pseudogene	13.5697	10-50
AC114495.2	ENSG00000229447	processed_pseudogene	12.9355	10-50
LDC1P	ENSG00000260386	transcribed_unitary_pseudogene	11.9259	10-50
MTMR9LP	ENSG00000220785	transcribed_unprocessed_pseudogene	11.0213	10-50
RPL5P4	ENSG00000229994	processed_pseudogene	13.2063	10-50
PPIEL	ENSG00000243970	transcribed_unprocessed_pseudogene	52.0257	50-100
AL050341.1	ENSG00000231296	processed_pseudogene	4.17604	0-10
AC093151.5	ENSG00000286640	transcribed_unprocessed_pseudogene	6.65848	0-10
KRT8P47	ENSG00000271647	processed_pseudogene	2.17994	0-10
CCNB1IP1P1	ENSG00000229815	processed_pseudogene	4.50271	0-10
MRPS17P1	ENSG00000268949	processed_pseudogene	17.8902	10-50
RPS15AP10	ENSG00000225447	processed_pseudogene	3.97684	0-10
AL604028.2	ENSG00000234329	processed_pseudogene	5.33919	0-10
FAAHP1	ENSG00000232022	transcribed_unprocessed_pseudogene	28.0794	10-50
CALR4P	ENSG00000227742	transcribed_unitary_pseudogene	7.32297	0-10
AL139156.2	ENSG00000228407	processed_pseudogene	3.91035	0-10
RPL22P3	ENSG00000226457	processed_pseudogene	5.30413	0-10
CROCCP3	ENSG00000080947	transcribed_unprocessed_pseudogene	39.8457	10-50
AL355149.1	ENSG00000225710	unprocessed_pseudogene	4.71136	0-10
CROCCP2	ENSG00000215908	transcribed_unprocessed_pseudogene	133.414	100-500
MST1P2	ENSG00000186301	unprocessed_pseudogene	13.8534	10-50
EIF1AXP1	ENSG00000236698	processed_pseudogene	7.53928	0-10
CROCCP4	ENSG00000227684	transcribed_unprocessed_pseudogene	16.7075	10-50
MST1L	ENSG00000186715	transcribed_unprocessed_pseudogene	11.1603	10-50
AKR7L	ENSG00000211454	polymorphic_pseudogene	20.5629	10-50
AL035413.2	ENSG00000286064	unprocessed_pseudogene	70.2158	50-100
AL035413.1	ENSG00000270728	processed_pseudogene	5.51981	0-10
AL031727.1	ENSG00000226396	processed_pseudogene	9.27724	0-10
RPS15AP6	ENSG00000233072	processed_pseudogene	7.90921	0-10
AL031281.1	ENSG00000285794	transcribed_processed_pseudogene	74.1312	50-100
RPL12P14	ENSG00000224321	processed_pseudogene	26.3292	10-50
ANO7L1	ENSG00000237276	transcribed_unprocessed_pseudogene	9.00161	0-10
AL645728.2	ENSG00000284740	transcribed_unprocessed_pseudogene	10.1624	10-50
AL691432.1	ENSG00000269737	transcribed_processed_pseudogene	12.7788	10-50
AL031282.1	ENSG00000227775	transcribed_processed_pseudogene	35.5975	10-50
TP73-AS1	ENSG00000227372	transcribed_unitary_pseudogene	64.465	50-100
AL591866.1	ENSG00000229519	processed_pseudogene	3.81481	0-10
RPL7P11	ENSG00000234619	processed_pseudogene	6.829	0-10
RPL7P7	ENSG00000224315	processed_pseudogene	4.79725	0-10
WASH7P	ENSG00000227232	unprocessed_pseudogene	14.7621	10-50
OR4G11P	ENSG00000240361	transcribed_unprocessed_pseudogene	22.5235	10-50
CICP27	ENSG00000233750	processed_pseudogene	52.2844	50-100
WASH9P	ENSG00000279457	unprocessed_pseudogene	4.3038	0-10
AP006222.1	ENSG00000228463	transcribed_processed_pseudogene	212.151	100-500
AL732372.2	ENSG00000237094	transcribed_unprocessed_pseudogene	75.3493	50-100
AL732372.3	ENSG00000250575	unprocessed_pseudogene	3.33292	0-10
AL669831.3	ENSG00000230021	transcribed_processed_pseudogene	54.7196	50-100
MTND1P23	ENSG00000225972	unprocessed_pseudogene	79.3645	50-100
MTND2P28	ENSG00000225630	unprocessed_pseudogene	21.7652	10-50
MTCO1P12	ENSG00000237973	unprocessed_pseudogene	6.44016	0-10
MTCO2P12	ENSG00000229344	unprocessed_pseudogene	9.03688	0-10
MTATP8P1	ENSG00000240409	unprocessed_pseudogene	8.1275	0-10
MTATP6P1	ENSG00000248527	unprocessed_pseudogene	22.5761	10-50
AL669831.1	ENSG00000228327	transcribed_unprocessed_pseudogene	210.714	100-500
AL669831.4	ENSG00000230092	transcribed_unprocessed_pseudogene	9.58763	0-10
AL390719.1	ENSG00000217801	transcribed_unprocessed_pseudogene	134.699	100-500
COX6CP17	ENSG00000235141	processed_pseudogene	3.60265	0-10
AL355355.1	ENSG00000228330	processed_pseudogene	7.10597	0-10
BTBD7P1	ENSG00000203414	processed_pseudogene	8.67189	0-10
PPIAP30	ENSG00000206448	processed_pseudogene	4.59378	0-10
FAM238A	ENSG00000233261	transcribed_unprocessed_pseudogene	3.42464	0-10
SELENOOLP	ENSG00000227932	transcribed_unitary_pseudogene	100.362	100-500
FAM238C	ENSG00000283709	transcribed_unprocessed_pseudogene	9.43548	0-10
PTCHD3	ENSG00000182077	polymorphic_pseudogene	4.1656	0-10
SVIL-AS1	ENSG00000224597	transcribed_unprocessed_pseudogene	100.794	100-500
DDX10P1	ENSG00000237135	processed_pseudogene	14.1628	10-50
C1DP1	ENSG00000231245	processed_pseudogene	3.51023	0-10
AK3P5	ENSG00000228816	processed_pseudogene	9.76283	0-10
ELOBP4	ENSG00000234167	processed_pseudogene	10.5824	10-50
RPS12P16	ENSG00000215184	processed_pseudogene	12.5189	10-50
ZNF37CP	ENSG00000151963	unprocessed_pseudogene	12.9998	10-50
HSD17B7P2	ENSG00000099251	transcribed_unprocessed_pseudogene	37.783	10-50
SEPTIN7P9	ENSG00000120555	transcribed_unprocessed_pseudogene	2.25993	0-10
AL133216.2	ENSG00000276805	transcribed_unprocessed_pseudogene	13.8024	10-50
BX322639.1	ENSG00000215146	transcribed_unprocessed_pseudogene	49.965	10-50
CCNYL2	ENSG00000182632	transcribed_unprocessed_pseudogene	10.9195	10-50
ZNF37BP	ENSG00000234420	transcribed_processed_pseudogene	208.029	100-500
CEP164P1	ENSG00000226937	transcribed_processed_pseudogene	13.7481	10-50
RSU1P2	ENSG00000232554	transcribed_unprocessed_pseudogene	11.633	10-50
OR6D1P	ENSG00000224402	transcribed_unitary_pseudogene	45.2735	10-50
FAM21FP	ENSG00000237840	transcribed_unprocessed_pseudogene	36.884	10-50
PARGP1	ENSG00000239883	transcribed_unprocessed_pseudogene	36.6417	10-50
RPL35AP23	ENSG00000264217	processed_pseudogene	4.22743	0-10
ANTXRLP1	ENSG00000263482	unprocessed_pseudogene	17.2877	10-50
SHLD2P1	ENSG00000165874	transcribed_unprocessed_pseudogene	10.157	10-50
CTSLP3	ENSG00000280913	transcribed_unprocessed_pseudogene	6.31722	0-10
GLUD1P2	ENSG00000265366	transcribed_unprocessed_pseudogene	85.0433	50-100
BMS1P1	ENSG00000204177	transcribed_unprocessed_pseudogene	239.496	100-500
BMS1P2	ENSG00000251079	transcribed_unprocessed_pseudogene	123.768	100-500
AGAP12P	ENSG00000265018	transcribed_unprocessed_pseudogene	14.2259	10-50
BMS1P7	ENSG00000270025	transcribed_unprocessed_pseudogene	8.93148	0-10
FAM21EP	ENSG00000235618	transcribed_unprocessed_pseudogene	12.2801	10-50
BEND3P1	ENSG00000231345	transcribed_processed_pseudogene	26.7713	10-50
FAM133CP	ENSG00000183055	processed_pseudogene	8.89419	0-10
COX20P1	ENSG00000213025	processed_pseudogene	11.0805	10-50
BMS1P4	ENSG00000242338	transcribed_unprocessed_pseudogene	80.5729	50-100
GLUD1P3	ENSG00000250959	transcribed_unprocessed_pseudogene	65.4171	50-100
DUSP8P5	ENSG00000235316	processed_pseudogene	3.24228	0-10
RPSAP6	ENSG00000214629	processed_pseudogene	7.39602	0-10
RAB5CP1	ENSG00000213731	processed_pseudogene	24.3219	10-50
MRPL35P3	ENSG00000226253	processed_pseudogene	6.72673	0-10
AL358787.2	ENSG00000288218	processed_pseudogene	78.1775	50-100
BMS1P3	ENSG00000240089	transcribed_unprocessed_pseudogene	2.76817	0-10
AL157893.1	ENSG00000285257	unprocessed_pseudogene	12.0507	10-50
CFL1P1	ENSG00000223820	transcribed_unprocessed_pseudogene	23.7717	10-50
RPL11P3	ENSG00000213613	processed_pseudogene	13.8597	10-50
AL157400.5	ENSG00000249962	processed_pseudogene	25.4947	10-50
PHBP9	ENSG00000230224	processed_pseudogene	4.21722	0-10
RPL13AP6	ENSG00000234118	processed_pseudogene	4.11278	0-10
RPS15AP30	ENSG00000227560	processed_pseudogene	11.4565	10-50
PNLIPP1	ENSG00000232091	unprocessed_pseudogene	4.51597	0-10
C10orf88B	ENSG00000255624	transcribed_processed_pseudogene	57.4966	50-100
RARRES2P2	ENSG00000213543	processed_pseudogene	16.0584	10-50
RPL23AP60	ENSG00000213147	processed_pseudogene	6.78788	0-10
BX322534.1	ENSG00000282875	processed_pseudogene	14.2012	10-50
RPL26P30	ENSG00000236264	transcribed_processed_pseudogene	4.38991	0-10
TSSC2	ENSG00000223756	transcribed_unprocessed_pseudogene	215.028	100-500
OR7E12P	ENSG00000189398	unprocessed_pseudogene	30.6369	10-50
FAM86GP	ENSG00000166492	unprocessed_pseudogene	5.13578	0-10
AP006294.2	ENSG00000284639	transcribed_unprocessed_pseudogene	14.3658	10-50
HBBP1	ENSG00000229988	transcribed_unprocessed_pseudogene	199.688	100-500
OR51B8P	ENSG00000236359	unprocessed_pseudogene	46.8584	10-50
OR51J1	ENSG00000184321	unprocessed_pseudogene	47.3547	10-50
OR51K1P	ENSG00000248424	unprocessed_pseudogene	6.21382	0-10
OR51A10P	ENSG00000230484	unitary_pseudogene	11.7502	10-50
GVINP1	ENSG00000254838	transcribed_unprocessed_pseudogene	69.9792	50-100
GVINP2	ENSG00000254781	processed_pseudogene	7.09664	0-10
AC087280.1	ENSG00000254712	processed_pseudogene	6.00064	0-10
AC080023.2	ENSG00000254719	processed_pseudogene	3.70875	0-10
OR7E14P	ENSG00000184669	transcribed_unprocessed_pseudogene	24.7781	10-50
SLC25A51P4	ENSG00000189332	transcribed_unprocessed_pseudogene	41.7966	10-50
AC112694.1	ENSG00000256282	transcribed_processed_pseudogene	3.50252	0-10
PIGCP1	ENSG00000213713	processed_pseudogene	25.1161	10-50
AC090720.1	ENSG00000254579	transcribed_processed_pseudogene	13.211	10-50
PPIAP41	ENSG00000254463	processed_pseudogene	9.96534	0-10
SEC14L1P1	ENSG00000213693	processed_pseudogene	5.48608	0-10
YPEL5P2	ENSG00000271557	processed_pseudogene	4.51144	0-10
AC135977.1	ENSG00000226268	processed_pseudogene	4.93193	0-10
AC109635.3	ENSG00000255042	transcribed_unprocessed_pseudogene	67.4991	50-100
AC024405.2	ENSG00000254840	transcribed_unprocessed_pseudogene	4.0782	0-10
OR9M1P	ENSG00000186124	transcribed_unprocessed_pseudogene	41.556	10-50
OR5BA1P	ENSG00000255303	transcribed_unprocessed_pseudogene	46.7601	10-50
RPLP0P2	ENSG00000243742	transcribed_processed_pseudogene	51.3136	50-100
AP000753.3	ENSG00000271100	processed_pseudogene	3.57508	0-10
PGAM1P8	ENSG00000255200	transcribed_processed_pseudogene	7.80789	0-10
SLC22A20P	ENSG00000197847	transcribed_unitary_pseudogene	36.6863	10-50
AP000769.1	ENSG00000173727	transcribed_unprocessed_pseudogene	117.908	100-500
KRT8P26	ENSG00000214659	processed_pseudogene	3.78612	0-10
AP001885.1	ENSG00000179038	transcribed_processed_pseudogene	3.82055	0-10
DOC2GP	ENSG00000231793	transcribed_unitary_pseudogene	8.67032	0-10
FAM86C2P	ENSG00000160172	transcribed_unprocessed_pseudogene	48.9685	10-50
AP003716.1	ENSG00000254792	processed_pseudogene	6.56466	0-10
AC004923.1	ENSG00000254610	transcribed_unprocessed_pseudogene	33.2569	10-50
AP000867.4	ENSG00000284625	unprocessed_pseudogene	7.48179	0-10
ENPP7P8	ENSG00000255319	transcribed_unprocessed_pseudogene	17.0886	10-50
FAM86C1P	ENSG00000158483	transcribed_unprocessed_pseudogene	76.3219	50-100
AP002490.2	ENSG00000255296	processed_pseudogene	5.13922	0-10
AP001992.1	ENSG00000241170	transcribed_processed_pseudogene	6.41681	0-10
OR2AT1P	ENSG00000254475	unprocessed_pseudogene	3.21317	0-10
AP000580.1	ENSG00000219529	processed_pseudogene	13.3242	10-50
RPS28P7	ENSG00000227097	processed_pseudogene	24.3506	10-50
WTAPP1	ENSG00000255282	transcribed_processed_pseudogene	14.495	10-50
AP001001.2	ENSG00000287846	processed_pseudogene	45.8497	10-50
AP002453.1	ENSG00000254730	processed_pseudogene	35.3278	10-50
AP000907.3	ENSG00000271025	processed_pseudogene	17.1575	10-50
RPL23AP64	ENSG00000240970	processed_pseudogene	6.02384	0-10
OR8G3P	ENSG00000255425	polymorphic_pseudogene	8.67208	0-10
OR8B7P	ENSG00000254976	unprocessed_pseudogene	7.01757	0-10
OR8B6P	ENSG00000255225	unprocessed_pseudogene	2.47217	0-10
OR8B5P	ENSG00000255030	unprocessed_pseudogene	4.70527	0-10
OR8B1P	ENSG00000227737	transcribed_unprocessed_pseudogene	5.22924	0-10
OR8B9P	ENSG00000229386	transcribed_unprocessed_pseudogene	49.9871	10-50
OR8B10P	ENSG00000254646	unprocessed_pseudogene	3.70099	0-10
AP000866.4	ENSG00000254941	processed_pseudogene	7.24568	0-10
AP001318.3	ENSG00000278215	processed_pseudogene	6.54854	0-10
NDUFAF2P2	ENSG00000255358	processed_pseudogene	3.3034	0-10
WASH8P	ENSG00000226210	unprocessed_pseudogene	90.1352	50-100
HTR1DP1	ENSG00000275811	processed_pseudogene	3.97117	0-10
AC005183.1	ENSG00000271500	processed_pseudogene	3.16974	0-10
AC005865.1	ENSG00000250770	transcribed_unprocessed_pseudogene	51.787	50-100
AC007207.1	ENSG00000242444	transcribed_processed_pseudogene	4.28159	0-10
RPL13P5	ENSG00000240370	transcribed_processed_pseudogene	74.4653	50-100
DSTNP2	ENSG00000248593	transcribed_unprocessed_pseudogene	4.22339	0-10
AC131206.1	ENSG00000255836	processed_pseudogene	27.6922	10-50
ALG1L10P	ENSG00000254016	unprocessed_pseudogene	3.68165	0-10
AC092865.4	ENSG00000284687	transcribed_unprocessed_pseudogene	4.02577	0-10
A2MP1	ENSG00000256069	transcribed_unprocessed_pseudogene	3.8991	0-10
AC009533.1	ENSG00000111788	unprocessed_pseudogene	11.8908	10-50
AC009533.2	ENSG00000255753	processed_pseudogene	10.8299	10-50
DDX12P	ENSG00000214826	unprocessed_pseudogene	9.37644	0-10
AC092821.1	ENSG00000214776	transcribed_unprocessed_pseudogene	18.0543	10-50
AC010186.2	ENSG00000256594	transcribed_unprocessed_pseudogene	64.6413	50-100
KLRA1P	ENSG00000256667	transcribed_unprocessed_pseudogene	3.52718	0-10
AC006518.2	ENSG00000256682	transcribed_processed_pseudogene	0.903461	0-10
TAS2R64P	ENSG00000256274	transcribed_unprocessed_pseudogene	7.23319	0-10
AC134349.2	ENSG00000256981	unprocessed_pseudogene	3.15505	0-10
HTR7P1	ENSG00000183935	transcribed_processed_pseudogene	23.5416	10-50
PDCD5P1	ENSG00000255909	processed_pseudogene	3.74874	0-10
AC008013.1	ENSG00000226472	transcribed_unprocessed_pseudogene	10.0818	10-50
AC008013.2	ENSG00000256984	transcribed_processed_pseudogene	14.956	10-50
AC024940.1	ENSG00000177359	transcribed_unprocessed_pseudogene	25.8149	10-50
AC024940.3	ENSG00000256176	processed_pseudogene	3.42408	0-10
AC022080.1	ENSG00000203437	processed_pseudogene	7.98121	0-10
ANKRD49P2	ENSG00000225349	processed_pseudogene	3.99755	0-10
IFITM3P2	ENSG00000223722	processed_pseudogene	35.5541	10-50
AC084824.1	ENSG00000257511	processed_pseudogene	16.3181	10-50
PLEKHA8P1	ENSG00000134297	transcribed_processed_pseudogene	37.9067	10-50
PHBP19	ENSG00000257246	processed_pseudogene	12.4014	10-50
RPL7P41	ENSG00000241146	processed_pseudogene	3.78477	0-10
AC023794.3	ENSG00000250654	transcribed_unprocessed_pseudogene	43.2908	10-50
OR6C66P	ENSG00000233606	transcribed_unprocessed_pseudogene	16.9483	10-50
TMEM198B	ENSG00000182796	transcribed_unitary_pseudogene	43.1283	10-50
OLA1P3	ENSG00000257966	processed_pseudogene	45.4886	10-50
AC121758.2	ENSG00000258679	transcribed_processed_pseudogene	31.2602	10-50
AC078814.2	ENSG00000257779	processed_pseudogene	4.82022	0-10
AC084357.3	ENSG00000255583	transcribed_unprocessed_pseudogene	3.43875	0-10
AC012158.1	ENSG00000243024	transcribed_processed_pseudogene	8.87858	0-10
AC135279.2	ENSG00000255566	processed_pseudogene	2.55379	0-10
RPL10P12	ENSG00000234040	processed_pseudogene	9.70445	0-10
RPL7P42	ENSG00000241825	processed_pseudogene	27.3179	10-50
KRT8P39	ENSG00000233560	processed_pseudogene	4.87866	0-10
AC025423.3	ENSG00000256678	processed_pseudogene	6.17081	0-10
AC089984.2	ENSG00000257802	processed_pseudogene	6.7807	0-10
AC090502.3	ENSG00000258320	processed_pseudogene	28.3968	10-50
VENTXP3	ENSG00000257364	processed_pseudogene	76.8279	50-100
MKRN9P	ENSG00000258128	transcribed_processed_pseudogene	16.2798	10-50
AC091516.1	ENSG00000257752	processed_pseudogene	3.6094	0-10
AC124947.2	ENSG00000257512	transcribed_processed_pseudogene	43.1424	10-50
CBX3P5	ENSG00000257666	processed_pseudogene	21.7734	10-50
PGAM1P5	ENSG00000257150	transcribed_processed_pseudogene	6.92246	0-10
SLC9A7P1	ENSG00000227825	transcribed_processed_pseudogene	14.6692	10-50
GOLGA2P5	ENSG00000238105	transcribed_unprocessed_pseudogene	62.9744	50-100
AC010203.1	ENSG00000257489	transcribed_unprocessed_pseudogene	21.8586	10-50
NENFP2	ENSG00000258288	processed_pseudogene	8.23641	0-10
TTC41P	ENSG00000214198	transcribed_unitary_pseudogene	51.85	50-100
AC079316.1	ENSG00000258111	processed_pseudogene	11.5484	10-50
AC126177.6	ENSG00000258072	processed_pseudogene	9.98877	0-10
AC007546.3	ENSG00000286220	transcribed_unprocessed_pseudogene	269.101	100-500
PCNPP1	ENSG00000258359	processed_pseudogene	6.15052	0-10
AC004024.1	ENSG00000257624	processed_pseudogene	2.37955	0-10
RPL7AP60	ENSG00000213152	processed_pseudogene	4.68372	0-10
AC087894.1	ENSG00000255757	processed_pseudogene	7.70412	0-10
RPS6P20	ENSG00000226356	unprocessed_pseudogene	14.4159	10-50
EP400P1	ENSG00000185684	transcribed_unprocessed_pseudogene	44.0711	10-50
RPS11P5	ENSG00000232888	processed_pseudogene	8.88682	0-10
AL356585.4	ENSG00000279924	unprocessed_pseudogene	1.91874	0-10
CENPIP1	ENSG00000224778	unprocessed_pseudogene	8.50662	0-10
AL139327.1	ENSG00000121388	transcribed_unprocessed_pseudogene	9.05538	0-10
PARP4P2	ENSG00000224976	unprocessed_pseudogene	3.77786	0-10
ESRRAP2	ENSG00000235438	transcribed_processed_pseudogene	4.54238	0-10
MIPEPP3	ENSG00000233325	transcribed_unprocessed_pseudogene	40.513	10-50
ANKRD20A19P	ENSG00000196593	transcribed_unprocessed_pseudogene	29.3204	10-50
TPTE2P1	ENSG00000253771	transcribed_unprocessed_pseudogene	16.9206	10-50
ATP5F1EP2	ENSG00000180389	processed_pseudogene	10.8531	10-50
RBM22P2	ENSG00000213411	processed_pseudogene	6.40362	0-10
TPTE2P5	ENSG00000168852	transcribed_unprocessed_pseudogene	4.64224	0-10
SUGT1P3	ENSG00000239827	transcribed_unprocessed_pseudogene	30.1674	10-50
RGS17P1	ENSG00000229473	processed_pseudogene	3.90062	0-10
AL138709.1	ENSG00000276569	processed_pseudogene	21.464	10-50
RAD17P2	ENSG00000223724	processed_pseudogene	8.29813	0-10
RPL18P10	ENSG00000214359	processed_pseudogene	9.17478	0-10
GUCY1B2	ENSG00000123201	transcribed_unitary_pseudogene	25.8334	10-50
RPS4XP16	ENSG00000224892	transcribed_processed_pseudogene	7.00506	0-10
CTAGE3P	ENSG00000232872	processed_pseudogene	3.41825	0-10
MRPS31P5	ENSG00000243406	transcribed_unprocessed_pseudogene	81.0664	50-100
AL158066.2	ENSG00000285323	transcribed_unprocessed_pseudogene	5.80575	0-10
TPTE2P2	ENSG00000272281	transcribed_unprocessed_pseudogene	54.2079	50-100
AL137058.1	ENSG00000244471	transcribed_unprocessed_pseudogene	24.4862	10-50
MRPS31P4	ENSG00000250299	transcribed_unprocessed_pseudogene	67.141	50-100
OR7E156P	ENSG00000274052	transcribed_unprocessed_pseudogene	7.1617	0-10
OR7E104P	ENSG00000219926	transcribed_unprocessed_pseudogene	9.1839	0-10
RPL7L1P1	ENSG00000234227	processed_pseudogene	8.43266	0-10
MTND5P2	ENSG00000229622	processed_pseudogene	10.9056	10-50
MTND6P18	ENSG00000227714	processed_pseudogene	5.44944	0-10
AL356423.1	ENSG00000271437	processed_pseudogene	18.663	10-50
CCR12P	ENSG00000238241	transcribed_unprocessed_pseudogene	9.19375	0-10
AL442128.1	ENSG00000275989	transcribed_unprocessed_pseudogene	5.8296	0-10
LINC00431	ENSG00000225760	transcribed_unprocessed_pseudogene	35.0387	10-50
CR383656.6	ENSG00000257672	processed_pseudogene	4.9325	0-10
DUXAP9	ENSG00000225210	transcribed_processed_pseudogene	166.016	100-500
AL589743.6	ENSG00000285990	transcribed_unprocessed_pseudogene	5.01087	0-10
DUXAP10	ENSG00000244306	transcribed_processed_pseudogene	262.029	100-500
BMS1P17	ENSG00000228294	transcribed_unprocessed_pseudogene	29.7736	10-50
GRAMD4P3	ENSG00000278301	processed_pseudogene	5.52771	0-10
AL512310.1	ENSG00000257142	unprocessed_pseudogene	11.6729	10-50
AL355922.2	ENSG00000258599	processed_pseudogene	6.25731	0-10
H3P37	ENSG00000270433	transcribed_unprocessed_pseudogene	9.06305	0-10
AL390334.1	ENSG00000258932	transcribed_processed_pseudogene	21.0247	10-50
AL122126.2	ENSG00000258065	processed_pseudogene	7.07384	0-10
HIGD1AP17	ENSG00000258886	processed_pseudogene	26.0403	10-50
AL049830.4	ENSG00000258968	processed_pseudogene	8.91416	0-10
KIAA1143P1	ENSG00000259086	processed_pseudogene	56.7469	50-100
RPS19P3	ENSG00000240463	processed_pseudogene	4.09015	0-10
SRP54-AS1	ENSG00000258704	transcribed_unitary_pseudogene	73.2917	50-100
DOCK11P1	ENSG00000259000	processed_pseudogene	8.71531	0-10
RHOQP1	ENSG00000258568	processed_pseudogene	5.78544	0-10
AL117692.1	ENSG00000243038	processed_pseudogene	3.68234	0-10
AL118556.3	ENSG00000273675	processed_pseudogene	3.53738	0-10
RPSAP13	ENSG00000233924	processed_pseudogene	6.73587	0-10
AL158801.5	ENSG00000279392	processed_pseudogene	9.68221	0-10
AL158801.1	ENSG00000239686	processed_pseudogene	3.50468	0-10
AL356801.1	ENSG00000259318	processed_pseudogene	2.47386	0-10
ABI1P1	ENSG00000271484	unprocessed_pseudogene	11.5844	10-50
SRMP2	ENSG00000258485	processed_pseudogene	3.38859	0-10
LINC00643	ENSG00000186369	transcribed_unitary_pseudogene	8.41246	0-10
TEX21P	ENSG00000234911	transcribed_unitary_pseudogene	23.1951	10-50
AL049779.2	ENSG00000258759	processed_pseudogene	6.32589	0-10
AL442663.4	ENSG00000259015	processed_pseudogene	11.4466	10-50
AL122020.1	ENSG00000213315	processed_pseudogene	19.6565	10-50
CHEK2P2	ENSG00000259156	transcribed_unprocessed_pseudogene	55.1585	50-100
HERC2P3	ENSG00000180229	transcribed_unprocessed_pseudogene	98.2467	50-100
BMS1P16	ENSG00000258684	unprocessed_pseudogene	12.8052	10-50
AC100757.3	ENSG00000275363	unprocessed_pseudogene	29.9045	10-50
HERC2P2	ENSG00000276550	transcribed_unprocessed_pseudogene	115.963	100-500
WHAMMP3	ENSG00000276141	transcribed_unprocessed_pseudogene	97.1415	50-100
AC011767.1	ENSG00000259425	transcribed_unprocessed_pseudogene	5.74729	0-10
ABCB10P3	ENSG00000261524	processed_pseudogene	14.1976	10-50
HERC2P9	ENSG00000206149	transcribed_unprocessed_pseudogene	64.2029	50-100
WHAMMP2	ENSG00000248334	transcribed_unprocessed_pseudogene	35.5004	10-50
PDCD6IPP2	ENSG00000261377	transcribed_unprocessed_pseudogene	123.871	100-500
ULK4P3	ENSG00000178081	transcribed_unprocessed_pseudogene	26.452	10-50
AC127502.1	ENSG00000215302	transcribed_unprocessed_pseudogene	48.2556	10-50
ULK4P2	ENSG00000260128	transcribed_unprocessed_pseudogene	4.10232	0-10
AC091057.7	ENSG00000285035	transcribed_unprocessed_pseudogene	9.07785	0-10
HERC2P10	ENSG00000259845	unprocessed_pseudogene	10.4621	10-50
AC139426.3	ENSG00000271078	processed_pseudogene	6.75603	0-10
ULK4P1	ENSG00000261279	transcribed_unprocessed_pseudogene	10.3918	10-50
AC135983.3	ENSG00000223509	transcribed_processed_pseudogene	43.5326	10-50
CSNK1A1P1	ENSG00000223518	transcribed_processed_pseudogene	10.6149	10-50
AC087283.1	ENSG00000270304	processed_pseudogene	6.87554	0-10
CATSPER2P1	ENSG00000205771	transcribed_unprocessed_pseudogene	36.2129	10-50
PIN4P1	ENSG00000227973	processed_pseudogene	18.5612	10-50
HNRNPMP1	ENSG00000259335	processed_pseudogene	33.4117	10-50
SORD2P	ENSG00000259479	transcribed_unprocessed_pseudogene	51.7601	50-100
HMGN2P46	ENSG00000179362	transcribed_processed_pseudogene	13.6436	10-50
AC090971.4	ENSG00000259556	unprocessed_pseudogene	15.2253	10-50
HMGB1P51	ENSG00000270986	processed_pseudogene	7.72736	0-10
HSP90AB4P	ENSG00000282100	processed_pseudogene	3.83659	0-10
ZNF444P1	ENSG00000259738	processed_pseudogene	10.2482	10-50
AC092868.1	ENSG00000259674	processed_pseudogene	15.5022	10-50
AC087385.1	ENSG00000240163	processed_pseudogene	3.59136	0-10
AC126323.1	ENSG00000166104	transcribed_unprocessed_pseudogene	12.6119	10-50
GOLGA2P11	ENSG00000260062	transcribed_unprocessed_pseudogene	20.0564	10-50
AC105129.1	ENSG00000259232	processed_pseudogene	6.25368	0-10
AC011939.1	ENSG00000259924	processed_pseudogene	6.596	0-10
ATP5MFP6	ENSG00000261102	processed_pseudogene	6.74682	0-10
RPL35AP32	ENSG00000243404	processed_pseudogene	3.11367	0-10
AC020779.1	ENSG00000243568	processed_pseudogene	16.1565	10-50
PPIAP46	ENSG00000260266	transcribed_processed_pseudogene	42.9234	10-50
AC012435.2	ENSG00000260103	transcribed_processed_pseudogene	114.466	100-500
DNM1P34	ENSG00000260357	transcribed_unprocessed_pseudogene	2.85742	0-10
AC105137.1	ENSG00000261714	processed_pseudogene	9.1592	0-10
AC090607.2	ENSG00000259562	transcribed_processed_pseudogene	70.453	50-100
AC015871.8	ENSG00000288604	transcribed_processed_pseudogene	22.5349	10-50
UBE2Q2P2	ENSG00000259429	transcribed_unprocessed_pseudogene	45.0314	10-50
UBE2Q2P6	ENSG00000275695	transcribed_unprocessed_pseudogene	3.02094	0-10
GOLGA2P10	ENSG00000255769	transcribed_unprocessed_pseudogene	7.37379	0-10
ACTG1P17	ENSG00000259315	transcribed_processed_pseudogene	21.0676	10-50
EFL1P1	ENSG00000259404	transcribed_unprocessed_pseudogene	15.1122	10-50
UBE2Q2L	ENSG00000259511	transcribed_unprocessed_pseudogene	65.6634	50-100
GOLGA2P7	ENSG00000225151	transcribed_unprocessed_pseudogene	107.122	100-500
DNM1P51	ENSG00000235370	transcribed_unprocessed_pseudogene	6.17088	0-10
GOLGA6L5P	ENSG00000230373	transcribed_unprocessed_pseudogene	24.3766	10-50
UBE2Q2P1	ENSG00000189136	transcribed_unprocessed_pseudogene	94.7158	50-100
LINC00933	ENSG00000259728	transcribed_unprocessed_pseudogene	18.9145	10-50
SCAND2P	ENSG00000176700	transcribed_unprocessed_pseudogene	127.624	100-500
AC044860.1	ENSG00000229212	transcribed_unprocessed_pseudogene	17.4817	10-50
CSPG4P12	ENSG00000259295	transcribed_unprocessed_pseudogene	43.2667	10-50
ADAMTS7P4	ENSG00000218052	transcribed_unprocessed_pseudogene	16.6798	10-50
HMGB1P8	ENSG00000259699	processed_pseudogene	7.69098	0-10
RPS12P26	ENSG00000225193	transcribed_processed_pseudogene	3.47014	0-10
H2AZ2P1	ENSG00000258741	transcribed_processed_pseudogene	3.40662	0-10
AC087633.2	ENSG00000277654	transcribed_processed_pseudogene	36.7692	10-50
FAM169B	ENSG00000283597	transcribed_unitary_pseudogene	59.8094	50-100
DNM1P46	ENSG00000182397	transcribed_unprocessed_pseudogene	15.8575	10-50
PRKXP1	ENSG00000259205	processed_pseudogene	3.37259	0-10
AC027559.1	ENSG00000259658	transcribed_unprocessed_pseudogene	61.729	50-100
OR4G2P	ENSG00000183909	transcribed_unprocessed_pseudogene	3.71643	0-10
WASH3P	ENSG00000185596	transcribed_unprocessed_pseudogene	75.49	50-100
DDX11L9	ENSG00000248472	transcribed_unprocessed_pseudogene	2.48683	0-10
Z97634.1	ENSG00000236829	transcribed_processed_pseudogene	13.7476	10-50
ABCA17P	ENSG00000238098	transcribed_unitary_pseudogene	63.5811	50-100
AC141586.1	ENSG00000215154	transcribed_unprocessed_pseudogene	123.067	100-500
PDPK2P	ENSG00000205918	transcribed_unprocessed_pseudogene	24.0109	10-50
CASP16P	ENSG00000228146	transcribed_unitary_pseudogene	52.0476	50-100
AC012676.2	ENSG00000275515	processed_pseudogene	3.32532	0-10
HNRNPCP4	ENSG00000263179	processed_pseudogene	4.70163	0-10
ABCC6P2	ENSG00000255277	transcribed_unprocessed_pseudogene	11.1285	10-50
AC139256.1	ENSG00000260735	transcribed_processed_pseudogene	299.433	100-500
NPIPP1	ENSG00000188599	transcribed_unprocessed_pseudogene	53.4812	50-100
PKD1P6	ENSG00000250251	transcribed_unprocessed_pseudogene	17.0959	10-50
RPL17P40	ENSG00000241067	processed_pseudogene	7.3227	0-10
ABCC6P1	ENSG00000256340	transcribed_unprocessed_pseudogene	54.5779	50-100
CRYM-AS1	ENSG00000189149	transcribed_unitary_pseudogene	12.8995	10-50
SMG1P3	ENSG00000180747	transcribed_unprocessed_pseudogene	98.6745	50-100
SLC7A5P2	ENSG00000258186	transcribed_processed_pseudogene	44.6373	10-50
RRN3P1	ENSG00000248124	transcribed_unprocessed_pseudogene	113.774	100-500
SMG1P4	ENSG00000185710	transcribed_unprocessed_pseudogene	27.0742	10-50
AC092119.1	ENSG00000260395	processed_pseudogene	3.74657	0-10
RRN3P3	ENSG00000257122	transcribed_unprocessed_pseudogene	66.2591	50-100
SMG1P1	ENSG00000237296	transcribed_unprocessed_pseudogene	79.6398	50-100
OTOAP1	ENSG00000257838	transcribed_unprocessed_pseudogene	4.14176	0-10
AC133552.1	ENSG00000260714	processed_pseudogene	12.9522	10-50
AC133552.2	ENSG00000262587	transcribed_unprocessed_pseudogene	24.6965	10-50
TPRKBP2	ENSG00000260452	processed_pseudogene	3.69892	0-10
AC145285.1	ENSG00000240634	processed_pseudogene	47.6788	10-50
AC009093.3	ENSG00000260908	transcribed_unprocessed_pseudogene	14.5035	10-50
AC009093.9	ENSG00000284671	transcribed_unprocessed_pseudogene	9.17125	0-10
AC009093.8	ENSG00000284649	transcribed_unprocessed_pseudogene	7.30098	0-10
SNX29P2	ENSG00000271699	transcribed_unprocessed_pseudogene	21.1625	10-50
SMG1P6	ENSG00000254634	unprocessed_pseudogene	4.91704	0-10
SLC7A5P1	ENSG00000260727	transcribed_unprocessed_pseudogene	23.0196	10-50
CDIPTOSP	ENSG00000214725	transcribed_unitary_pseudogene	25.0182	10-50
AC106782.1	ENSG00000258130	transcribed_unprocessed_pseudogene	46.5968	10-50
SMG1P5	ENSG00000183604	transcribed_unprocessed_pseudogene	63.8788	50-100
AC106886.1	ENSG00000260082	processed_pseudogene	8.76805	0-10
CLUHP3	ENSG00000131797	transcribed_unprocessed_pseudogene	48.667	10-50
HERC2P4	ENSG00000230267	transcribed_unprocessed_pseudogene	45.8689	10-50
HERC2P5	ENSG00000260644	transcribed_unprocessed_pseudogene	93.6474	50-100
HERC2P8	ENSG00000261599	transcribed_unprocessed_pseudogene	97.1787	50-100
BMS1P8	ENSG00000260518	transcribed_unprocessed_pseudogene	30.6074	10-50
TP53TG3GP	ENSG00000261274	unprocessed_pseudogene	14.2342	10-50
AC007225.1	ENSG00000260782	processed_pseudogene	4.61924	0-10
EIF4BP5	ENSG00000261336	processed_pseudogene	3.24429	0-10
NDUFA5P11	ENSG00000259918	processed_pseudogene	14.0893	10-50
RPS2P44	ENSG00000243609	processed_pseudogene	8.63886	0-10
AC079416.2	ENSG00000261056	transcribed_processed_pseudogene	7.58334	0-10
AC007342.3	ENSG00000260078	transcribed_unprocessed_pseudogene	6.58211	0-10
NPIPB14P	ENSG00000226232	transcribed_unprocessed_pseudogene	13.1461	10-50
PDXDC2P	ENSG00000255185	transcribed_unprocessed_pseudogene	60.7367	50-100
SMG1P7	ENSG00000261556	transcribed_unprocessed_pseudogene	46.8363	10-50
AC009120.1	ENSG00000239763	processed_pseudogene	8.59041	0-10
AC009053.1	ENSG00000214331	transcribed_unprocessed_pseudogene	55.3824	50-100
AC009153.1	ENSG00000240861	processed_pseudogene	3.95892	0-10
TMPOP2	ENSG00000262904	processed_pseudogene	7.42888	0-10
TMEM231P1	ENSG00000262583	transcribed_unprocessed_pseudogene	3.52301	0-10
PKD1L2	ENSG00000166473	polymorphic_pseudogene	31.7871	10-50
PPIAP51	ENSG00000260229	processed_pseudogene	7.33644	0-10
AC092120.2	ENSG00000270832	processed_pseudogene	44.522	10-50
AFG3L1P	ENSG00000223959	transcribed_unitary_pseudogene	119.641	100-500
URAHP	ENSG00000222019	transcribed_unprocessed_pseudogene	8.71208	0-10
DBIL5P	ENSG00000231784	transcribed_unitary_pseudogene	8.39503	0-10
HNRNPA1P16	ENSG00000262333	processed_pseudogene	5.72082	0-10
AC027796.2	ENSG00000262248	processed_pseudogene	5.48575	0-10
AC091153.1	ENSG00000213939	processed_pseudogene	9.62569	0-10
AC055839.1	ENSG00000282980	processed_pseudogene	5.67056	0-10
ALOX15P1	ENSG00000274114	transcribed_unprocessed_pseudogene	53.0966	50-100
ALOX12P2	ENSG00000262943	transcribed_unprocessed_pseudogene	22.8275	10-50
AC027763.1	ENSG00000262503	processed_pseudogene	10.0151	10-50
AC005410.1	ENSG00000241185	transcribed_processed_pseudogene	14.6057	10-50
AC005244.1	ENSG00000263648	processed_pseudogene	3.39644	0-10
FTLP12	ENSG00000265095	processed_pseudogene	12.9883	10-50
RNASEH1P2	ENSG00000231458	processed_pseudogene	3.35815	0-10
USP32P1	ENSG00000188933	transcribed_unprocessed_pseudogene	18.2929	10-50
TBC1D27P	ENSG00000128438	transcribed_unprocessed_pseudogene	19.9415	10-50
USP32P2	ENSG00000233327	transcribed_unprocessed_pseudogene	27.1096	10-50
CCDC144B	ENSG00000154874	transcribed_unprocessed_pseudogene	207.338	100-500
ZNF286B	ENSG00000249459	transcribed_unprocessed_pseudogene	27.7377	10-50
CCDC144CP	ENSG00000154898	transcribed_processed_pseudogene	20.4897	10-50
UPF3AP2	ENSG00000214832	transcribed_processed_pseudogene	4.47845	0-10
USP32P3	ENSG00000189423	transcribed_unprocessed_pseudogene	114.109	100-500
NOS2P3	ENSG00000230528	transcribed_unprocessed_pseudogene	2.42368	0-10
AC015818.5	ENSG00000265916	processed_pseudogene	55.1535	50-100
AC087499.7	ENSG00000266364	transcribed_processed_pseudogene	3.9214	0-10
CCDC144NL	ENSG00000205212	transcribed_unprocessed_pseudogene	109.178	100-500
RNASEH1P1	ENSG00000265790	processed_pseudogene	33.908	10-50
AC233702.6	ENSG00000266050	transcribed_processed_pseudogene	6.27253	0-10
AC233702.1	ENSG00000260157	transcribed_unprocessed_pseudogene	32.7958	10-50
NCOR1P2	ENSG00000265019	unprocessed_pseudogene	7.28946	0-10
UBBP4	ENSG00000263563	transcribed_unprocessed_pseudogene	266.96	100-500
AC132825.4	ENSG00000266885	transcribed_processed_pseudogene	52.0391	50-100
GTF2IP6	ENSG00000266736	unprocessed_pseudogene	6.89051	0-10
TUFMP1	ENSG00000265646	processed_pseudogene	22.2408	10-50
SYPL1P2	ENSG00000265683	processed_pseudogene	6.13789	0-10
PYY2	ENSG00000237575	transcribed_unprocessed_pseudogene	5.10186	0-10
KRT18P55	ENSG00000265480	transcribed_unprocessed_pseudogene	12.3124	10-50
AC023389.2	ENSG00000265713	transcribed_processed_pseudogene	7.50243	0-10
TBC1D29P	ENSG00000266733	transcribed_unprocessed_pseudogene	9.09643	0-10
SMURF2P1	ENSG00000248121	transcribed_unprocessed_pseudogene	51.7674	50-100
LRRC37BP1	ENSG00000250462	transcribed_unprocessed_pseudogene	139.765	100-500
SUZ12P1	ENSG00000264538	transcribed_unprocessed_pseudogene	95.6818	50-100
AC127024.1	ENSG00000242439	processed_pseudogene	2.85136	0-10
AC138207.3	ENSG00000264148	processed_pseudogene	9.53442	0-10
AC138207.8	ENSG00000266865	transcribed_unprocessed_pseudogene	40.819	10-50
AC138207.6	ENSG00000265798	transcribed_unprocessed_pseudogene	9.66241	0-10
SH3GL1P1	ENSG00000266777	transcribed_processed_pseudogene	30.3984	10-50
ARGFXP2	ENSG00000265293	processed_pseudogene	4.05472	0-10
TLK2P1	ENSG00000226049	processed_pseudogene	4.73093	0-10
AC022916.3	ENSG00000267744	transcribed_processed_pseudogene	20.4965	10-50
AC060766.5	ENSG00000267648	transcribed_processed_pseudogene	5.0238	0-10
AC060766.1	ENSG00000267102	transcribed_processed_pseudogene	11.5805	10-50
TOMM20P2	ENSG00000255987	processed_pseudogene	5.73778	0-10
AC015911.10	ENSG00000286030	transcribed_unprocessed_pseudogene	24.5992	10-50
AC015849.5	ENSG00000270977	transcribed_processed_pseudogene	36.6565	10-50
LRRC37A9P	ENSG00000271013	processed_pseudogene	6.50521	0-10
AC244093.1	ENSG00000274308	processed_pseudogene	1.77389	0-10
HMGB1P24	ENSG00000275029	transcribed_processed_pseudogene	3.58011	0-10
AC244093.2	ENSG00000276810	processed_pseudogene	12.0558	10-50
AC243654.2	ENSG00000275839	processed_pseudogene	2.53185	0-10
AC233968.1	ENSG00000274615	unprocessed_pseudogene	6.31708	0-10
NPEPPSP1	ENSG00000274487	transcribed_unprocessed_pseudogene	76.0094	50-100
RDM1P5	ENSG00000263818	transcribed_processed_pseudogene	10.7747	10-50
AC135721.2	ENSG00000285057	transcribed_unprocessed_pseudogene	37.5109	10-50
AC060780.3	ENSG00000267595	unprocessed_pseudogene	4.17145	0-10
AC060780.2	ENSG00000267340	processed_pseudogene	7.98436	0-10
WHSC1L2P	ENSG00000267253	processed_pseudogene	16.8336	10-50
AC008105.2	ENSG00000233483	transcribed_unitary_pseudogene	49.4734	10-50
LRRC37A4P	ENSG00000214425	transcribed_unprocessed_pseudogene	82.0446	50-100
LINC02210	ENSG00000204650	transcribed_unitary_pseudogene	54.2278	50-100
AC005829.1	ENSG00000261575	transcribed_unprocessed_pseudogene	5.80232	0-10
NSFP1	ENSG00000260075	unprocessed_pseudogene	9.19501	0-10
LRRC37A17P	ENSG00000263142	transcribed_unprocessed_pseudogene	9.24956	0-10
AC002558.1	ENSG00000239291	processed_pseudogene	50.0029	50-100
MRPL45P2	ENSG00000228782	transcribed_unprocessed_pseudogene	80.6479	50-100
SUMO2P17	ENSG00000248278	transcribed_processed_pseudogene	4.17718	0-10
AC091133.5	ENSG00000251550	processed_pseudogene	18.8852	10-50
SRP14P3	ENSG00000235183	processed_pseudogene	3.89207	0-10
RPS29P21	ENSG00000241913	processed_pseudogene	5.66061	0-10
WFDC21P	ENSG00000261040	transcribed_unitary_pseudogene	36.8397	10-50
AC104763.1	ENSG00000241157	processed_pseudogene	4.28911	0-10
AC011921.3	ENSG00000270553	processed_pseudogene	14.5766	10-50
AC053481.2	ENSG00000263887	transcribed_unprocessed_pseudogene	4.32771	0-10
EEF1DP7	ENSG00000263883	transcribed_processed_pseudogene	6.53356	0-10
TCAM1P	ENSG00000240280	transcribed_unitary_pseudogene	31.0942	10-50
BPTFP1	ENSG00000263647	unprocessed_pseudogene	5.58289	0-10
PLEKHM1P1	ENSG00000214176	transcribed_unprocessed_pseudogene	48.2769	10-50
AC103810.9	ENSG00000272400	unprocessed_pseudogene	41.6004	10-50
AC103810.6	ENSG00000272134	processed_pseudogene	2.41393	0-10
AC103810.7	ENSG00000272220	transcribed_processed_pseudogene	16.1821	10-50
AC103810.1	ENSG00000264057	transcribed_unprocessed_pseudogene	13.5247	10-50
AC037487.3	ENSG00000272006	processed_pseudogene	14.4241	10-50
AMZ2P1	ENSG00000214174	transcribed_unprocessed_pseudogene	92.4337	50-100
RPL36AP48	ENSG00000213180	processed_pseudogene	4.86557	0-10
LINC00674	ENSG00000237854	transcribed_unprocessed_pseudogene	74.8171	50-100
LRRC37A16P	ENSG00000267023	transcribed_unprocessed_pseudogene	16.0465	10-50
AC005332.4	ENSG00000274712	transcribed_unprocessed_pseudogene	19.9014	10-50
RPL7P49	ENSG00000242931	processed_pseudogene	5.7113	0-10
EIF5AP2	ENSG00000267679	processed_pseudogene	11.7322	10-50
THA1P	ENSG00000267676	unitary_pseudogene	4.41251	0-10
ROCK1P1	ENSG00000263006	transcribed_unprocessed_pseudogene	4.14069	0-10
AP005119.2	ENSG00000265417	processed_pseudogene	4.06425	0-10
CBX3P2	ENSG00000266405	transcribed_processed_pseudogene	10.5142	10-50
AP001496.3	ENSG00000265188	processed_pseudogene	34.1331	10-50
RPL6P27	ENSG00000235552	transcribed_processed_pseudogene	3.12984	0-10
SCML2P1	ENSG00000264127	processed_pseudogene	12.773	10-50
ZNF415P1	ENSG00000266127	processed_pseudogene	11.8209	10-50
AP005264.5	ENSG00000267733	transcribed_processed_pseudogene	2.47808	0-10
AC006557.4	ENSG00000267756	unprocessed_pseudogene	10.9754	10-50
ANKRD20A5P	ENSG00000186481	transcribed_unprocessed_pseudogene	60.827	50-100
AP005901.3	ENSG00000265015	transcribed_processed_pseudogene	9.01075	0-10
AP005901.1	ENSG00000215512	transcribed_unprocessed_pseudogene	10.7004	10-50
ZNF271P	ENSG00000257267	transcribed_unitary_pseudogene	225.849	100-500
AC090241.1	ENSG00000267587	processed_pseudogene	12.2654	10-50
MRPL37P1	ENSG00000266946	processed_pseudogene	15.2935	10-50
NFE2L3P1	ENSG00000267497	processed_pseudogene	5.45997	0-10
WASH5P	ENSG00000282458	transcribed_processed_pseudogene	144.197	100-500
OR4G3P	ENSG00000282137	unprocessed_pseudogene	13.5472	10-50
OR4G1P	ENSG00000267310	transcribed_unprocessed_pseudogene	98.5741	50-100
SEPTIN14P19	ENSG00000281379	transcribed_unprocessed_pseudogene	5.49664	0-10
RPS15P9	ENSG00000240846	processed_pseudogene	6.41066	0-10
SNRPEP4	ENSG00000233270	processed_pseudogene	6.98468	0-10
OR7E25P	ENSG00000187847	transcribed_unprocessed_pseudogene	36.5469	10-50
ZNF812P	ENSG00000224689	transcribed_unprocessed_pseudogene	6.48867	0-10
ZNF887P	ENSG00000267500	transcribed_unprocessed_pseudogene	32.4034	10-50
ZNF833P	ENSG00000267343	transcribed_unprocessed_pseudogene	3.71531	0-10
ZNF788P	ENSG00000214189	transcribed_unprocessed_pseudogene	60.8629	50-100
AC022415.1	ENSG00000242615	transcribed_processed_pseudogene	11.0953	10-50
RPS6P25	ENSG00000240616	processed_pseudogene	16.1517	10-50
AC005255.1	ENSG00000256210	processed_pseudogene	24.4867	10-50
AD000091.1	ENSG00000267135	processed_pseudogene	5.75805	0-10
AC020904.2	ENSG00000273654	transcribed_processed_pseudogene	10.5271	10-50
ZNF56	ENSG00000267419	transcribed_unprocessed_pseudogene	42.4033	10-50
BNIP3P10	ENSG00000270270	processed_pseudogene	4.16693	0-10
BNIP3P17	ENSG00000271524	processed_pseudogene	3.20603	0-10
ZNF826P	ENSG00000231205	transcribed_unprocessed_pseudogene	49.8553	10-50
MTDHP4	ENSG00000268535	processed_pseudogene	3.28543	0-10
BNIP3P27	ENSG00000268438	processed_pseudogene	8.65304	0-10
BNIP3P28	ENSG00000271095	processed_pseudogene	6.16195	0-10
IPO5P1	ENSG00000269837	transcribed_processed_pseudogene	40.6008	10-50
AC139769.1	ENSG00000233836	transcribed_unprocessed_pseudogene	60.3599	50-100
AC006504.3	ENSG00000267264	processed_pseudogene	10.5352	10-50
SLC25A1P5	ENSG00000267323	processed_pseudogene	68.5298	50-100
AC005524.1	ENSG00000283269	transcribed_unprocessed_pseudogene	13.4219	10-50
AC016582.2	ENSG00000267422	transcribed_processed_pseudogene	7.20298	0-10
AC016582.3	ENSG00000267640	transcribed_unprocessed_pseudogene	31.8329	10-50
IFNL3P1	ENSG00000268510	unprocessed_pseudogene	14.5159	10-50
LGALS17A	ENSG00000226025	transcribed_unprocessed_pseudogene	10.9426	10-50
CYP2T1P	ENSG00000233622	transcribed_unitary_pseudogene	5.16438	0-10
CYP2F2P	ENSG00000237118	transcribed_processed_pseudogene	36.7553	10-50
APOC1P1	ENSG00000214855	transcribed_unprocessed_pseudogene	37.3078	10-50
IGFL1P1	ENSG00000268879	unprocessed_pseudogene	5.79332	0-10
PPP5D1	ENSG00000230510	transcribed_unprocessed_pseudogene	44.4417	10-50
SIGLEC16	ENSG00000161643	polymorphic_pseudogene	39.0773	10-50
NAPSB	ENSG00000131401	transcribed_unprocessed_pseudogene	241.335	100-500
C19orf48	ENSG00000167747	transcribed_unitary_pseudogene	624.536	>500
KLKP1	ENSG00000197588	transcribed_unprocessed_pseudogene	14.8909	10-50
AC020914.3	ENSG00000268957	unprocessed_pseudogene	5.20965	0-10
AC018755.3	ENSG00000269388	transcribed_processed_pseudogene	30.1136	10-50
AC074141.1	ENSG00000283236	transcribed_unprocessed_pseudogene	3.59413	0-10
ZNF137P	ENSG00000123870	transcribed_unprocessed_pseudogene	4.33211	0-10
ZNF321P	ENSG00000213801	transcribed_processed_pseudogene	62.7828	50-100
ZNF702P	ENSG00000242779	transcribed_processed_pseudogene	41.9882	10-50
AC092070.2	ENSG00000269001	transcribed_unprocessed_pseudogene	30.3056	10-50
TPM3P9	ENSG00000241015	transcribed_processed_pseudogene	102.616	100-500
ZNF542P	ENSG00000240225	transcribed_unprocessed_pseudogene	47.9549	10-50
AC010326.4	ENSG00000270804	transcribed_processed_pseudogene	11.8938	10-50
CENPBD1P1	ENSG00000213753	transcribed_processed_pseudogene	123.373	100-500
AC016629.1	ENSG00000269032	transcribed_processed_pseudogene	17.3394	10-50
TMSB4XP2	ENSG00000188765	unprocessed_pseudogene	7.03799	0-10
RPS26P18	ENSG00000229087	processed_pseudogene	2.19407	0-10
AC064847.1	ENSG00000218682	processed_pseudogene	5.42286	0-10
RPL23AP34	ENSG00000225991	processed_pseudogene	4.18131	0-10
DDX50P1	ENSG00000229816	processed_pseudogene	5.30441	0-10
BIRC6-AS2	ENSG00000279897	transcribed_unprocessed_pseudogene	17.1105	10-50
ASS1P2	ENSG00000223922	processed_pseudogene	31.3719	10-50
HSPE1P13	ENSG00000225900	processed_pseudogene	5.28252	0-10
FTOP1	ENSG00000226491	processed_pseudogene	11.4417	10-50
RPL36AP15	ENSG00000235369	processed_pseudogene	3.34816	0-10
PRORSD1P	ENSG00000162997	transcribed_unitary_pseudogene	40.7907	10-50
RPS12P3	ENSG00000232713	processed_pseudogene	5.73864	0-10
AHSA2P	ENSG00000173209	transcribed_unitary_pseudogene	68.2154	50-100
RPS4XP5	ENSG00000229920	transcribed_processed_pseudogene	65.191	50-100
AC007318.1	ENSG00000273763	transcribed_processed_pseudogene	27.6702	10-50
AC009474.1	ENSG00000230355	processed_pseudogene	6.42109	0-10
ALMS1P1	ENSG00000163016	transcribed_unprocessed_pseudogene	17.7315	10-50
FNBP1P1	ENSG00000257800	processed_pseudogene	19.4908	10-50
AC064872.1	ENSG00000270470	processed_pseudogene	6.94657	0-10
AC138623.1	ENSG00000223977	processed_pseudogene	5.23037	0-10
ANAPC1P1	ENSG00000233673	transcribed_unprocessed_pseudogene	5.99178	0-10
AC111200.1	ENSG00000213605	processed_pseudogene	34.6448	10-50
ANAPC1P2	ENSG00000231259	unprocessed_pseudogene	37.9182	10-50
AC083899.1	ENSG00000204745	unprocessed_pseudogene	12.4294	10-50
AC068279.1	ENSG00000224881	processed_pseudogene	9.05935	0-10
RPS14P5	ENSG00000225933	processed_pseudogene	9.69749	0-10
ANAPC1P4	ENSG00000234231	transcribed_unprocessed_pseudogene	55.5637	50-100
ANKRD36BP2	ENSG00000230006	transcribed_unprocessed_pseudogene	35.0137	10-50
LSP1P5	ENSG00000283196	transcribed_unprocessed_pseudogene	290.319	100-500
LSP1P4	ENSG00000143429	transcribed_unprocessed_pseudogene	137.765	100-500
AC027612.2	ENSG00000230572	transcribed_unprocessed_pseudogene	4.10976	0-10
AC026273.1	ENSG00000286156	transcribed_unprocessed_pseudogene	30.2783	10-50
ANKRD20A8P	ENSG00000229089	transcribed_unprocessed_pseudogene	71.293	50-100
AC097374.1	ENSG00000259848	transcribed_unprocessed_pseudogene	56.3767	50-100
AC009237.3	ENSG00000229689	transcribed_unprocessed_pseudogene	5.28655	0-10
FAHD2CP	ENSG00000231584	transcribed_unprocessed_pseudogene	68.996	50-100
AC017099.1	ENSG00000235833	processed_pseudogene	11.7947	10-50
YWHAQP5	ENSG00000236564	processed_pseudogene	3.84382	0-10
AC114755.1	ENSG00000229682	processed_pseudogene	1.95209	0-10
SULT1C2P1	ENSG00000237223	transcribed_unprocessed_pseudogene	64.5513	50-100
RPL39P16	ENSG00000227470	processed_pseudogene	8.66359	0-10
ZBTB45P1	ENSG00000225108	processed_pseudogene	22.7866	10-50
ZBTB45P2	ENSG00000226065	processed_pseudogene	3.55391	0-10
AC108463.1	ENSG00000227992	processed_pseudogene	3.24412	0-10
EEF1E1P1	ENSG00000236307	processed_pseudogene	12.0161	10-50
PGM5P4	ENSG00000225398	unprocessed_pseudogene	14.689	10-50
WASH2P	ENSG00000146556	transcribed_unprocessed_pseudogene	186.063	100-500
DDX11L2	ENSG00000236397	unprocessed_pseudogene	11.363	10-50
RPL23AP7	ENSG00000240356	transcribed_processed_pseudogene	150.552	100-500
AC013474.1	ENSG00000235128	processed_pseudogene	7.331	0-10
WBP11P2	ENSG00000226789	processed_pseudogene	5.7518	0-10
RAB6C-AS1	ENSG00000225449	transcribed_unprocessed_pseudogene	5.19824	0-10
FAR2P1	ENSG00000180178	transcribed_unprocessed_pseudogene	26.1476	10-50
AC018865.1	ENSG00000228471	processed_pseudogene	5.54925	0-10
MED15P9	ENSG00000223760	transcribed_unprocessed_pseudogene	51.1637	50-100
NOC2LP1	ENSG00000213225	transcribed_processed_pseudogene	16.0749	10-50
RPL19P4	ENSG00000226915	processed_pseudogene	4.43716	0-10
FAR2P2	ENSG00000178162	transcribed_unprocessed_pseudogene	29.303	10-50
CYP4F62P	ENSG00000239402	transcribed_unprocessed_pseudogene	16.6161	10-50
PRSS40A	ENSG00000183292	transcribed_unprocessed_pseudogene	14.475	10-50
FAR2P3	ENSG00000240253	transcribed_unprocessed_pseudogene	39.5911	10-50
NF1P8	ENSG00000236956	unprocessed_pseudogene	4.42063	0-10
FAR2P4	ENSG00000231431	transcribed_unprocessed_pseudogene	15.9574	10-50
KLF2P4	ENSG00000236516	processed_pseudogene	11.9495	10-50
SMPD4BP	ENSG00000152117	transcribed_processed_pseudogene	81.7024	50-100
POTEKP	ENSG00000204434	unprocessed_pseudogene	6.62797	0-10
AC098826.2	ENSG00000227745	unprocessed_pseudogene	57.5269	50-100
ZNF806	ENSG00000018607	transcribed_unprocessed_pseudogene	4.20022	0-10
FAM201B	ENSG00000230992	processed_pseudogene	15.2185	10-50
FAM133DP	ENSG00000230562	processed_pseudogene	10.3443	10-50
AC009299.1	ENSG00000225813	processed_pseudogene	51.158	50-100
AHCTF1P1	ENSG00000226121	processed_pseudogene	26.5339	10-50
CYB5AP2	ENSG00000214369	processed_pseudogene	17.7278	10-50
MED28P3	ENSG00000227692	processed_pseudogene	5.34647	0-10
IMPDH1P7	ENSG00000226553	processed_pseudogene	4.62646	0-10
AC104131.1	ENSG00000213115	processed_pseudogene	14.8404	10-50
DNAJC17P1	ENSG00000235218	processed_pseudogene	3.77041	0-10
RPL38P5	ENSG00000235579	processed_pseudogene	20.9952	10-50
RPL13AP12	ENSG00000236047	processed_pseudogene	6.36663	0-10
MTND4P30	ENSG00000227454	unprocessed_pseudogene	24.0179	10-50
PCED1CP	ENSG00000231254	processed_pseudogene	16.0995	10-50
CT75	ENSG00000237732	transcribed_unprocessed_pseudogene	20.2938	10-50
AC104772.1	ENSG00000203531	processed_pseudogene	4.17503	0-10
MLXP1	ENSG00000226539	processed_pseudogene	21.2954	10-50
AC008072.1	ENSG00000228681	processed_pseudogene	223.619	100-500
ANKRD49P1	ENSG00000228446	processed_pseudogene	4.64152	0-10
AC073065.1	ENSG00000229172	processed_pseudogene	14.3011	10-50
AC010149.2	ENSG00000283202	unitary_pseudogene	17.629	10-50
AC017104.4	ENSG00000283491	unprocessed_pseudogene	17.5841	10-50
MSL3P1	ENSG00000224287	transcribed_processed_pseudogene	49.3947	10-50
LINC01881	ENSG00000220804	transcribed_unprocessed_pseudogene	43.4803	10-50
RPL23AP88	ENSG00000271153	processed_pseudogene	9.97254	0-10
EIF4EP1	ENSG00000233578	processed_pseudogene	18.896	10-50
AL035461.1	ENSG00000231961	processed_pseudogene	15.7699	10-50
GSTM3P1	ENSG00000227693	processed_pseudogene	14.426	10-50
PPIAP2	ENSG00000227379	processed_pseudogene	5.37055	0-10
AL390198.2	ENSG00000250090	unprocessed_pseudogene	9.24225	0-10
AL450124.1	ENSG00000204556	unprocessed_pseudogene	21.4684	10-50
NCOR1P1	ENSG00000240108	transcribed_unprocessed_pseudogene	5.04173	0-10
FRG1CP	ENSG00000282826	transcribed_unprocessed_pseudogene	169.443	100-500
FRG1DP	ENSG00000282870	unprocessed_pseudogene	6.97255	0-10
DUX4L35	ENSG00000282911	unprocessed_pseudogene	7.51564	0-10
FRG1EP	ENSG00000282995	unprocessed_pseudogene	3.38164	0-10
DUX4L37	ENSG00000283020	unprocessed_pseudogene	50.4442	50-100
FRG1BP	ENSG00000149531	unprocessed_pseudogene	117.753	100-500
MLLT10P1	ENSG00000238151	processed_pseudogene	54.2838	50-100
ANKRD20A21P	ENSG00000277112	transcribed_unprocessed_pseudogene	8.24526	0-10
AL160175.1	ENSG00000230801	processed_pseudogene	4.19937	0-10
TSPY26P	ENSG00000235217	transcribed_processed_pseudogene	5.86235	0-10
FER1L4	ENSG00000088340	transcribed_unitary_pseudogene	63.8341	50-100
COX7BP2	ENSG00000234274	processed_pseudogene	11.4596	10-50
Z98752.2	ENSG00000234271	processed_pseudogene	5.82541	0-10
AL034418.1	ENSG00000229853	processed_pseudogene	29.0036	10-50
PSMD10P1	ENSG00000228663	processed_pseudogene	3.62489	0-10
SUMO1P1	ENSG00000241721	processed_pseudogene	6.35969	0-10
PPP4R1L	ENSG00000124224	transcribed_unprocessed_pseudogene	42.8807	10-50
CR381572.1	ENSG00000279167	processed_pseudogene	2.13263	0-10
CR381670.1	ENSG00000278931	unprocessed_pseudogene	60.6914	50-100
CR392039.5	ENSG00000280436	unprocessed_pseudogene	14.8022	10-50
TEKT4P2	ENSG00000188681	transcribed_unprocessed_pseudogene	76.7192	50-100
CR381653.2	ENSG00000279208	unprocessed_pseudogene	114.466	100-500
NCOR1P4	ENSG00000279864	transcribed_processed_pseudogene	277.938	100-500
LINC01667	ENSG00000280081	transcribed_processed_pseudogene	107.699	100-500
BAGE2	ENSG00000187172	transcribed_unprocessed_pseudogene	68.3608	50-100
ANKRD30BP2	ENSG00000224309	transcribed_unprocessed_pseudogene	42.1702	10-50
CYP4F29P	ENSG00000228314	transcribed_unprocessed_pseudogene	2.51629	0-10
ANKRD20A11P	ENSG00000215559	transcribed_unprocessed_pseudogene	48.5464	10-50
ANKRD20A18P	ENSG00000249493	unprocessed_pseudogene	9.31694	0-10
ABCC13	ENSG00000243064	transcribed_unprocessed_pseudogene	3.33244	0-10
RPL39P40	ENSG00000226580	processed_pseudogene	3.88433	0-10
SREK1IP1P1	ENSG00000229336	processed_pseudogene	6.49501	0-10
AP000705.2	ENSG00000234340	processed_pseudogene	19.8481	10-50
RPL13AP7	ENSG00000213885	transcribed_processed_pseudogene	10.1911	10-50
RPL23P2	ENSG00000176054	processed_pseudogene	4.43204	0-10
BTF3P6	ENSG00000233956	processed_pseudogene	4.54494	0-10
RPL23AP3	ENSG00000214914	processed_pseudogene	4.12071	0-10
TIMM9P2	ENSG00000232608	processed_pseudogene	2.43245	0-10
SSR4P1	ENSG00000235374	transcribed_processed_pseudogene	26.2611	10-50
AC138776.1	ENSG00000286406	transcribed_unprocessed_pseudogene	146.298	100-500
FRG1GP	ENSG00000283023	unprocessed_pseudogene	14.1573	10-50
BMS1P22	ENSG00000232775	transcribed_unprocessed_pseudogene	21.899	10-50
KCNMB3P1	ENSG00000239435	transcribed_unprocessed_pseudogene	9.91839	0-10
TPTEP1	ENSG00000100181	transcribed_unprocessed_pseudogene	337.324	100-500
PARP4P3	ENSG00000249263	transcribed_unprocessed_pseudogene	4.14587	0-10
AC006548.1	ENSG00000225480	processed_pseudogene	2.40765	0-10
CECR7	ENSG00000237438	transcribed_unprocessed_pseudogene	113.011	100-500
PI4KAP1	ENSG00000274602	transcribed_unprocessed_pseudogene	119.311	100-500
AC008132.1	ENSG00000161103	transcribed_processed_pseudogene	8.44515	0-10
KRT18P5	ENSG00000236670	processed_pseudogene	9.13339	0-10
SMPD4P1	ENSG00000223553	transcribed_unprocessed_pseudogene	77.3741	50-100
SLC9A3P2	ENSG00000238125	processed_pseudogene	3.6054	0-10
TMEM191A	ENSG00000226287	transcribed_unprocessed_pseudogene	56.1042	50-100
AC002472.2	ENSG00000284060	transcribed_unprocessed_pseudogene	70.7038	50-100
AC002472.3	ENSG00000284130	transcribed_unprocessed_pseudogene	16.8549	10-50
P2RX6P	ENSG00000206145	transcribed_unprocessed_pseudogene	4.47057	0-10
BCRP2	ENSG00000169668	transcribed_unprocessed_pseudogene	75.0834	50-100
PI4KAP2	ENSG00000183506	transcribed_unitary_pseudogene	128.884	100-500
AP000553.5	ENSG00000284630	transcribed_unitary_pseudogene	39.7143	10-50
AP000553.4	ENSG00000284621	unitary_pseudogene	7.10415	0-10
AC245060.4	ENSG00000272779	transcribed_unprocessed_pseudogene	213.483	100-500
FBXW4P1	ENSG00000230701	processed_pseudogene	12.37	10-50
AP000346.2	ENSG00000234353	transcribed_unprocessed_pseudogene	19.4113	10-50
ASLP1	ENSG00000244723	unprocessed_pseudogene	25.3848	10-50
AP000347.1	ENSG00000272578	transcribed_unprocessed_pseudogene	62.8032	50-100
AP000356.3	ENSG00000284128	transcribed_unprocessed_pseudogene	13.6871	10-50
AL022332.2	ENSG00000285690	transcribed_unprocessed_pseudogene	26.9882	10-50
AL022324.2	ENSG00000231466	processed_pseudogene	7.03792	0-10
CRYBB2P1	ENSG00000100058	transcribed_unprocessed_pseudogene	289.805	100-500
YES1P1	ENSG00000224003	processed_pseudogene	6.99519	0-10
AC002059.3	ENSG00000285697	transcribed_unprocessed_pseudogene	3.93519	0-10
AL096701.2	ENSG00000229169	processed_pseudogene	7.09329	0-10
AL021937.2	ENSG00000232218	unprocessed_pseudogene	7.98611	0-10
LINC01399	ENSG00000233080	transcribed_processed_pseudogene	42.7403	10-50
TPTEP2	ENSG00000244627	transcribed_unprocessed_pseudogene	91.1384	50-100
AL031846.1	ENSG00000225720	transcribed_unprocessed_pseudogene	19.6306	10-50
RPL4P6	ENSG00000230071	processed_pseudogene	11.7257	10-50
JTBP1	ENSG00000233603	processed_pseudogene	46.9344	10-50
Z83840.1	ENSG00000285531	processed_pseudogene	4.0454	0-10
C22orf46	ENSG00000184208	transcribed_unitary_pseudogene	78.2729	50-100
CYP2D7	ENSG00000205702	polymorphic_pseudogene	1.52557	0-10
SERHL	ENSG00000172250	transcribed_unitary_pseudogene	23.2009	10-50
RRP7BP	ENSG00000182841	transcribed_unprocessed_pseudogene	93.9058	50-100
RPL5P34	ENSG00000234009	processed_pseudogene	2.0021	0-10
RPL23AP82	ENSG00000184319	transcribed_unprocessed_pseudogene	243.148	100-500
MRPS36P1	ENSG00000236152	processed_pseudogene	9.45947	0-10
OR7E122P	ENSG00000215160	transcribed_unprocessed_pseudogene	25.5431	10-50
EMC3-AS1	ENSG00000180385	transcribed_unprocessed_pseudogene	107.369	100-500
CIDECP1	ENSG00000186162	transcribed_unprocessed_pseudogene	104.728	100-500
FGD5P1	ENSG00000275340	transcribed_unprocessed_pseudogene	6.06053	0-10
TPRXL	ENSG00000180438	transcribed_processed_pseudogene	37.0068	10-50
AC090950.1	ENSG00000270409	transcribed_unprocessed_pseudogene	17.7678	10-50
AC104451.1	ENSG00000233133	unprocessed_pseudogene	6.94959	0-10
HMGB1P5	ENSG00000132967	transcribed_processed_pseudogene	4.01445	0-10
TAF9BP1	ENSG00000213871	processed_pseudogene	3.24722	0-10
VENTXP4	ENSG00000230465	processed_pseudogene	6.45631	0-10
RPS20P15	ENSG00000227523	processed_pseudogene	5.63057	0-10
AC098614.2	ENSG00000271943	transcribed_processed_pseudogene	5.24811	0-10
SUGT1P2	ENSG00000213842	processed_pseudogene	4.22038	0-10
UBE2FP1	ENSG00000224080	processed_pseudogene	3.99629	0-10
RPL21P135	ENSG00000235482	processed_pseudogene	14.7707	10-50
RPL18AP7	ENSG00000232439	processed_pseudogene	13.5508	10-50
AC092053.1	ENSG00000270367	processed_pseudogene	439.511	100-500
HNRNPA1P21	ENSG00000228168	processed_pseudogene	15.2457	10-50
C3orf86	ENSG00000225873	transcribed_unitary_pseudogene	42.3569	10-50
NRBF2P2	ENSG00000226933	processed_pseudogene	4.99078	0-10
AC109583.3	ENSG00000273682	processed_pseudogene	8.77266	0-10
VPS26BP1	ENSG00000224895	processed_pseudogene	3.91598	0-10
GPX1	ENSG00000233276	polymorphic_pseudogene	757.865	>500
AC139451.1	ENSG00000244730	processed_pseudogene	2.91824	0-10
AC104162.1	ENSG00000224479	transcribed_unitary_pseudogene	41.1332	10-50
PSMC1P1	ENSG00000241506	processed_pseudogene	19.2836	10-50
AC134050.1	ENSG00000241537	processed_pseudogene	11.1061	10-50
FAM86DP	ENSG00000244026	transcribed_unprocessed_pseudogene	40.9526	10-50
AC133041.1	ENSG00000272710	transcribed_unprocessed_pseudogene	6.41586	0-10
RPL23AP49	ENSG00000243422	transcribed_processed_pseudogene	7.39809	0-10
CBX5P1	ENSG00000241535	processed_pseudogene	3.84399	0-10
RPL38P4	ENSG00000250562	processed_pseudogene	132.145	100-500
ZNF90P1	ENSG00000241738	processed_pseudogene	3.8963	0-10
FAM172BP	ENSG00000175841	processed_pseudogene	26.2775	10-50
AC084198.3	ENSG00000243396	processed_pseudogene	2.45056	0-10
AC069499.2	ENSG00000276763	processed_pseudogene	10.7542	10-50
NT5C3AP2	ENSG00000244720	processed_pseudogene	6.36389	0-10
AC108693.1	ENSG00000239280	processed_pseudogene	17.1841	10-50
BZW1P2	ENSG00000198406	processed_pseudogene	3.28772	0-10
RPS26P21	ENSG00000242829	processed_pseudogene	5.82768	0-10
AC068630.1	ENSG00000287977	processed_pseudogene	70.1741	50-100
AC083798.1	ENSG00000242531	unprocessed_pseudogene	13.19	10-50
DUTP1	ENSG00000229048	processed_pseudogene	3.82857	0-10
AC092902.5	ENSG00000284660	transcribed_unprocessed_pseudogene	10.9338	10-50
FAM86JP	ENSG00000171084	transcribed_unprocessed_pseudogene	21.3246	10-50
AC137695.2	ENSG00000270773	processed_pseudogene	2.80269	0-10
RPL32P3	ENSG00000251474	transcribed_unprocessed_pseudogene	73.3197	50-100
OR7E21P	ENSG00000251178	unprocessed_pseudogene	26.8658	10-50
FAM86HP	ENSG00000253540	transcribed_unprocessed_pseudogene	6.93676	0-10
COL6A4P2	ENSG00000228252	transcribed_unitary_pseudogene	7.50518	0-10
NUDT16P1	ENSG00000246082	transcribed_unitary_pseudogene	49.1078	10-50
AC117382.1	ENSG00000240695	processed_pseudogene	8.33828	0-10
SNRPCP3	ENSG00000244668	processed_pseudogene	8.0234	0-10
AC068647.1	ENSG00000242097	processed_pseudogene	17.3124	10-50
TMEM14EP	ENSG00000221962	transcribed_processed_pseudogene	7.61855	0-10
SLC66A1L	ENSG00000174899	transcribed_unitary_pseudogene	7.75107	0-10
KRT8P12	ENSG00000229320	transcribed_processed_pseudogene	36.4571	10-50
AC108738.1	ENSG00000271052	processed_pseudogene	12.6844	10-50
EGFEM1P	ENSG00000206120	transcribed_unitary_pseudogene	5.25473	0-10
LRRFIP1P1	ENSG00000240429	processed_pseudogene	65.346	50-100
AC092953.1	ENSG00000244346	processed_pseudogene	9.17054	0-10
LINC00888	ENSG00000240024	transcribed_unprocessed_pseudogene	105.163	100-500
NMRAL2P	ENSG00000171658	transcribed_unprocessed_pseudogene	7.22028	0-10
AC068631.3	ENSG00000283390	processed_pseudogene	32.2595	10-50
AC112907.2	ENSG00000231982	unprocessed_pseudogene	5.51708	0-10
SDHAP2	ENSG00000215837	transcribed_unprocessed_pseudogene	1.03515	0-10
AC124944.2	ENSG00000260261	transcribed_unprocessed_pseudogene	60.7068	50-100
SDHAP1	ENSG00000185485	transcribed_unprocessed_pseudogene	68.526	50-100
AC132008.2	ENSG00000214135	transcribed_unprocessed_pseudogene	117.105	100-500
ANKRD18DP	ENSG00000226435	transcribed_unprocessed_pseudogene	15.8389	10-50
FAM157A	ENSG00000236438	transcribed_unprocessed_pseudogene	74.0053	50-100
BNIP3P41	ENSG00000248302	transcribed_processed_pseudogene	8.27959	0-10
ZNF876P	ENSG00000198155	transcribed_unprocessed_pseudogene	17.9886	10-50
ABCA11P	ENSG00000251595	transcribed_processed_pseudogene	43.1905	10-50
AL645924.2	ENSG00000251229	processed_pseudogene	124.483	100-500
FAM86EP	ENSG00000251669	transcribed_unprocessed_pseudogene	87.2641	50-100
AC116562.3	ENSG00000284727	transcribed_unprocessed_pseudogene	61.2538	50-100
RPS7P15	ENSG00000237170	processed_pseudogene	18.0008	10-50
LINC02495	ENSG00000249896	transcribed_unprocessed_pseudogene	5.81735	0-10
AC073648.6	ENSG00000284636	unprocessed_pseudogene	14.2522	10-50
OR7E84P	ENSG00000284689	unprocessed_pseudogene	7.40733	0-10
AC097493.3	ENSG00000284648	unprocessed_pseudogene	6.90237	0-10
RPS21P4	ENSG00000242358	processed_pseudogene	5.09314	0-10
GBA3	ENSG00000249948	polymorphic_pseudogene	11.5188	10-50
MRPS33P2	ENSG00000249649	processed_pseudogene	6.55733	0-10
AC108471.1	ENSG00000249019	processed_pseudogene	9.08655	0-10
ELOCP33	ENSG00000271278	processed_pseudogene	13.215	10-50
AC098591.3	ENSG00000250568	processed_pseudogene	8.79537	0-10
AC098869.1	ENSG00000242197	processed_pseudogene	7.92089	0-10
AC118282.1	ENSG00000237961	processed_pseudogene	2.20952	0-10
AC119751.3	ENSG00000248583	unprocessed_pseudogene	8.73692	0-10
ANKRD20A17P	ENSG00000251056	unprocessed_pseudogene	7.80205	0-10
AC104066.3	ENSG00000248375	processed_pseudogene	38.4351	10-50
FCF1P8	ENSG00000251111	processed_pseudogene	2.66655	0-10
AC068620.3	ENSG00000283156	transcribed_unprocessed_pseudogene	76.31	50-100
AC079880.1	ENSG00000270228	processed_pseudogene	33.519	10-50
TMPRSS11CP	ENSG00000232398	unprocessed_pseudogene	8.4696	0-10
TXNP6	ENSG00000234036	processed_pseudogene	2.70254	0-10
OR7E94P	ENSG00000249646	transcribed_unprocessed_pseudogene	234.055	100-500
AC092658.1	ENSG00000248196	processed_pseudogene	3.58132	0-10
GAPDHP60	ENSG00000248180	processed_pseudogene	2.01661	0-10
PMPCAP1	ENSG00000248817	processed_pseudogene	5.1367	0-10
TBCAP3	ENSG00000249055	transcribed_processed_pseudogene	20.1568	10-50
ZNF969P	ENSG00000251046	processed_pseudogene	6.773	0-10
RPL23AP94	ENSG00000248439	processed_pseudogene	2.87647	0-10
AC110079.1	ENSG00000260404	transcribed_unprocessed_pseudogene	10.3189	10-50
AC092656.1	ENSG00000178636	transcribed_processed_pseudogene	79.1291	50-100
KLHL2P1	ENSG00000250412	unprocessed_pseudogene	3.52114	0-10
GTF2IP12	ENSG00000283050	transcribed_unprocessed_pseudogene	123.861	100-500
AC093752.1	ENSG00000245958	transcribed_unprocessed_pseudogene	103.134	100-500
CETN4P	ENSG00000224786	transcribed_unitary_pseudogene	35.8407	10-50
AC021205.1	ENSG00000240775	processed_pseudogene	2.27873	0-10
RBM48P1	ENSG00000223620	processed_pseudogene	23.0085	10-50
PES1P1	ENSG00000248191	processed_pseudogene	41.156	10-50
AC097376.2	ENSG00000248863	transcribed_processed_pseudogene	5.15966	0-10
RPL14P3	ENSG00000241923	processed_pseudogene	4.011	0-10
AC097658.1	ENSG00000228981	processed_pseudogene	6.29638	0-10
RPSAP36	ENSG00000243175	transcribed_processed_pseudogene	8.38412	0-10
GUSBP5	ENSG00000236296	transcribed_processed_pseudogene	4.25303	0-10
AC093890.1	ENSG00000249741	processed_pseudogene	4.25035	0-10
KRT18P51	ENSG00000250504	processed_pseudogene	16.1477	10-50
AC104819.1	ENSG00000249012	unprocessed_pseudogene	4.19352	0-10
RPS3AP18	ENSG00000243417	processed_pseudogene	12.2084	10-50
NSA2P6	ENSG00000250980	processed_pseudogene	12.9354	10-50
AC106865.1	ENSG00000250771	transcribed_unprocessed_pseudogene	81.074	50-100
AIDAP2	ENSG00000251429	transcribed_processed_pseudogene	18.714	10-50
MARK2P4	ENSG00000250372	processed_pseudogene	9.72755	0-10
AC093909.1	ENSG00000180015	processed_pseudogene	25.0258	10-50
AC215524.1	ENSG00000282994	processed_pseudogene	14.2012	10-50
AC010442.2	ENSG00000250645	processed_pseudogene	3.04517	0-10
SDHAP3	ENSG00000185986	transcribed_unprocessed_pseudogene	50.9035	50-100
AC026412.1	ENSG00000188002	transcribed_unprocessed_pseudogene	131.877	100-500
AC091951.3	ENSG00000251250	transcribed_unprocessed_pseudogene	2.97059	0-10
GUSBP1	ENSG00000183666	transcribed_unprocessed_pseudogene	92.2806	50-100
PMCHL1	ENSG00000168967	transcribed_unprocessed_pseudogene	6.71404	0-10
AC008825.2	ENSG00000270495	processed_pseudogene	34.8146	10-50
AC010385.2	ENSG00000271035	processed_pseudogene	14.1267	10-50
SUCLG2P4	ENSG00000249226	processed_pseudogene	32.833	10-50
AC025472.1	ENSG00000288579	processed_pseudogene	70.7565	50-100
AC138409.2	ENSG00000215158	transcribed_unprocessed_pseudogene	96.4864	50-100
AC025449.1	ENSG00000270558	processed_pseudogene	5.54328	0-10
AC106800.4	ENSG00000278487	processed_pseudogene	9.87099	0-10
AC117529.2	ENSG00000250422	processed_pseudogene	32.6014	10-50
AC117529.1	ENSG00000250017	processed_pseudogene	6.54277	0-10
RPL37P25	ENSG00000251597	processed_pseudogene	3.09205	0-10
CAB39P1	ENSG00000251303	processed_pseudogene	7.34103	0-10
GNL3LP1	ENSG00000215032	processed_pseudogene	8.43486	0-10
AC122718.1	ENSG00000250461	processed_pseudogene	14.2635	10-50
CFL1P5	ENSG00000213830	processed_pseudogene	3.6357	0-10
GUSBP3	ENSG00000253203	transcribed_unprocessed_pseudogene	33.4336	10-50
NAIPP2	ENSG00000179978	unprocessed_pseudogene	3.35032	0-10
AC138866.2	ENSG00000254701	unprocessed_pseudogene	33.7216	10-50
GTF2H2B	ENSG00000226259	transcribed_unprocessed_pseudogene	131.178	100-500
AC139272.1	ENSG00000288349	processed_pseudogene	6.44053	0-10
GUSBP9	ENSG00000215630	unprocessed_pseudogene	18.7758	10-50
AC024568.1	ENSG00000253558	transcribed_processed_pseudogene	21.7163	10-50
AC016559.3	ENSG00000250330	processed_pseudogene	3.84853	0-10
HSPD1P11	ENSG00000251348	processed_pseudogene	3.46294	0-10
GGCTP1	ENSG00000251000	processed_pseudogene	13.2055	10-50
AC008850.1	ENSG00000227836	processed_pseudogene	2.76925	0-10
AC008417.1	ENSG00000249068	processed_pseudogene	23.4797	10-50
ZRSR2P1	ENSG00000212643	transcribed_processed_pseudogene	44.5862	10-50
KRT8P33	ENSG00000250539	processed_pseudogene	2.81413	0-10
AC113398.1	ENSG00000242814	processed_pseudogene	26.6855	10-50
HSPE1P10	ENSG00000249768	processed_pseudogene	6.32297	0-10
MTND6P4	ENSG00000249119	processed_pseudogene	5.58457	0-10
FBXL21P	ENSG00000164616	transcribed_unitary_pseudogene	17.1602	10-50
AC106791.3	ENSG00000287067	transcribed_processed_pseudogene	51.3573	50-100
PCDHGB8P	ENSG00000248449	transcribed_unitary_pseudogene	3.50123	0-10
AC091959.2	ENSG00000239602	processed_pseudogene	14.3823	10-50
AC091959.1	ENSG00000239317	processed_pseudogene	3.48196	0-10
ZNF300P1	ENSG00000197083	transcribed_unprocessed_pseudogene	4.49817	0-10
RPLP1P6	ENSG00000213433	transcribed_processed_pseudogene	5.7262	0-10
AC027309.2	ENSG00000253683	processed_pseudogene	59.4252	50-100
AC139491.5	ENSG00000251623	transcribed_processed_pseudogene	41.5529	10-50
AC139491.6	ENSG00000283559	transcribed_unprocessed_pseudogene	31.3279	10-50
AC146507.2	ENSG00000240729	processed_pseudogene	7.40513	0-10
AC139795.1	ENSG00000246596	transcribed_unprocessed_pseudogene	16.4521	10-50
AC106795.1	ENSG00000170089	transcribed_unprocessed_pseudogene	71.0707	50-100
AACSP1	ENSG00000250420	transcribed_unprocessed_pseudogene	16.3747	10-50
AC104115.2	ENSG00000253908	processed_pseudogene	46.7939	10-50
RPL23AP45	ENSG00000213285	processed_pseudogene	9.44034	0-10
AL357054.1	ENSG00000219712	processed_pseudogene	4.52384	0-10
HTATSF1P2	ENSG00000271361	processed_pseudogene	29.7451	10-50
AL035090.1	ENSG00000225832	processed_pseudogene	8.99523	0-10
AL139093.1	ENSG00000278128	transcribed_unprocessed_pseudogene	5.38666	0-10
CMAHP	ENSG00000168405	transcribed_unitary_pseudogene	60.9345	50-100
H1-12P	ENSG00000216331	unprocessed_pseudogene	6.65833	0-10
AL031777.1	ENSG00000217275	processed_pseudogene	6.43402	0-10
H2AC9P	ENSG00000218281	unprocessed_pseudogene	10.65	10-50
H2AC10P	ENSG00000218690	transcribed_unprocessed_pseudogene	8.87449	0-10
BTN2A3P	ENSG00000124549	transcribed_unprocessed_pseudogene	37.4672	10-50
GUSBP2	ENSG00000241549	transcribed_unprocessed_pseudogene	195.869	100-500
VN1R12P	ENSG00000220581	unitary_pseudogene	5.25251	0-10
ZNF204P	ENSG00000204789	processed_pseudogene	47.7678	10-50
H4C10P	ENSG00000217862	processed_pseudogene	19.6041	10-50
H2BC16P	ENSG00000217646	processed_pseudogene	9.5551	0-10
OR2W6P	ENSG00000168126	unprocessed_pseudogene	12.7616	10-50
ZSCAN12P1	ENSG00000219891	transcribed_unprocessed_pseudogene	36.7847	10-50
ZNF602P	ENSG00000219392	unprocessed_pseudogene	20.8754	10-50
ZNF192P1	ENSG00000226314	transcribed_unprocessed_pseudogene	18.7808	10-50
TOB2P1	ENSG00000176933	processed_pseudogene	27.5172	10-50
RPL23AP1	ENSG00000239257	transcribed_processed_pseudogene	5.49392	0-10
AL645939.3	ENSG00000227758	unprocessed_pseudogene	5.74256	0-10
AL645929.2	ENSG00000285799	transcribed_unprocessed_pseudogene	81.6623	50-100
HLA-H	ENSG00000206341	unprocessed_pseudogene	14.598	10-50
ZNRD1ASP	ENSG00000204623	transcribed_unitary_pseudogene	89.2134	50-100
AL671277.2	ENSG00000237669	unprocessed_pseudogene	1.17524	0-10
HLA-L	ENSG00000243753	transcribed_unprocessed_pseudogene	61.3043	50-100
AL671883.2	ENSG00000271581	unprocessed_pseudogene	4.03341	0-10
GGNBP1	ENSG00000204188	transcribed_unitary_pseudogene	29.2152	10-50
RPL35P2	ENSG00000220583	processed_pseudogene	8.75759	0-10
AL138721.1	ENSG00000273870	processed_pseudogene	4.04565	0-10
Z95152.1	ENSG00000237719	processed_pseudogene	7.39622	0-10
AL035555.2	ENSG00000219273	processed_pseudogene	4.24501	0-10
TUBBP9	ENSG00000220586	transcribed_processed_pseudogene	15.2995	10-50
FO393411.1	ENSG00000180211	processed_pseudogene	5.09858	0-10
ADCY10P1	ENSG00000161912	transcribed_unprocessed_pseudogene	16.1723	10-50
RPL24P4	ENSG00000181524	processed_pseudogene	2.33296	0-10
AL355802.1	ENSG00000219470	processed_pseudogene	11.5703	10-50
AL109918.1	ENSG00000216775	transcribed_unprocessed_pseudogene	54.1728	50-100
AL512378.1	ENSG00000218713	processed_pseudogene	42.9154	10-50
LINC00680	ENSG00000215190	transcribed_unprocessed_pseudogene	116.975	100-500
AC244258.1	ENSG00000283453	transcribed_unprocessed_pseudogene	7.68204	0-10
RPL7AP34	ENSG00000213312	processed_pseudogene	1.95142	0-10
RPSAP41	ENSG00000239626	processed_pseudogene	9.38189	0-10
DNAJC19P6	ENSG00000220871	processed_pseudogene	14.7225	10-50
AL078595.1	ENSG00000220370	processed_pseudogene	5.80759	0-10
AL078595.2	ENSG00000270484	processed_pseudogene	4.4346	0-10
AL357315.2	ENSG00000271099	processed_pseudogene	4.11941	0-10
CCDC162P	ENSG00000203799	transcribed_unitary_pseudogene	15.6785	10-50
AL136310.1	ENSG00000220506	processed_pseudogene	90.197	50-100
NIP7P3	ENSG00000218428	processed_pseudogene	3.23652	0-10
Z99496.1	ENSG00000169075	processed_pseudogene	7.81107	0-10
AL356534.1	ENSG00000286215	transcribed_processed_pseudogene	38.8708	10-50
YWHAZP4	ENSG00000213131	processed_pseudogene	5.05309	0-10
CHCHD2P4	ENSG00000213118	processed_pseudogene	9.09102	0-10
MARCKSL1P2	ENSG00000215878	processed_pseudogene	7.59101	0-10
AL136116.3	ENSG00000217648	processed_pseudogene	6.18714	0-10
VDAC1P8	ENSG00000229036	transcribed_processed_pseudogene	41.0575	10-50
AL049844.2	ENSG00000270890	processed_pseudogene	3.88258	0-10
RPS18P9	ENSG00000220848	transcribed_processed_pseudogene	21.0073	10-50
BTBD10P2	ENSG00000219433	processed_pseudogene	3.73348	0-10
RAET1K	ENSG00000218358	transcribed_unprocessed_pseudogene	21.3214	10-50
HSPA8P15	ENSG00000219395	processed_pseudogene	6.45023	0-10
AL591499.1	ENSG00000205625	processed_pseudogene	4.19487	0-10
AL121952.1	ENSG00000218757	processed_pseudogene	35.4576	10-50
AL162578.1	ENSG00000218596	processed_pseudogene	27.4778	10-50
TATDN2P2	ENSG00000218226	processed_pseudogene	11.7577	10-50
OSTCP1	ENSG00000243775	transcribed_processed_pseudogene	3.4268	0-10
AL353625.1	ENSG00000213073	transcribed_processed_pseudogene	20.1085	10-50
LPAL2	ENSG00000213071	transcribed_unprocessed_pseudogene	38.8592	10-50
TCP10L3	ENSG00000203690	transcribed_unprocessed_pseudogene	19.297	10-50
RPL23AP47	ENSG00000219814	processed_pseudogene	4.3212	0-10
AC092427.1	ENSG00000224593	transcribed_processed_pseudogene	3.47874	0-10
AC092032.2	ENSG00000288620	transcribed_unprocessed_pseudogene	170.225	100-500
AC092032.3	ENSG00000288633	transcribed_unprocessed_pseudogene	3.17577	0-10
AC092032.1	ENSG00000270822	processed_pseudogene	4.24636	0-10
OR10AH1P	ENSG00000272595	transcribed_unprocessed_pseudogene	17.57	10-50
ZNF815P	ENSG00000235944	transcribed_unprocessed_pseudogene	32.2365	10-50
PMS2CL	ENSG00000187953	transcribed_unprocessed_pseudogene	49.5465	10-50
AC007161.1	ENSG00000234718	transcribed_processed_pseudogene	3.20457	0-10
HSPA8P8	ENSG00000229091	processed_pseudogene	12.2563	10-50
AC005682.1	ENSG00000226329	unprocessed_pseudogene	29.5358	10-50
AC021876.1	ENSG00000232627	processed_pseudogene	4.77142	0-10
RPS2P32	ENSG00000232818	processed_pseudogene	65.9351	50-100
SUMO2P14	ENSG00000271096	processed_pseudogene	6.81897	0-10
ZNRF2P2	ENSG00000225264	transcribed_processed_pseudogene	13.6369	10-50
DPY19L2P3	ENSG00000227855	transcribed_unprocessed_pseudogene	38.0217	10-50
AC006978.1	ENSG00000235859	processed_pseudogene	56.0846	50-100
DPY19L1P1	ENSG00000229358	unprocessed_pseudogene	19.4593	10-50
ZNRF2P1	ENSG00000237004	transcribed_processed_pseudogene	24.9154	10-50
RP9P	ENSG00000205763	transcribed_unprocessed_pseudogene	83.2	50-100
AC074338.1	ENSG00000228015	processed_pseudogene	8.00827	0-10
NCAPD2P1	ENSG00000230356	processed_pseudogene	12.8387	10-50
DPY19L2P1	ENSG00000189212	transcribed_unprocessed_pseudogene	41.7625	10-50
AC004951.3	ENSG00000241057	transcribed_unprocessed_pseudogene	4.03007	0-10
POLR2J4	ENSG00000272655	transcribed_unprocessed_pseudogene	111.671	100-500
RASA4CP	ENSG00000228903	transcribed_unprocessed_pseudogene	5.69644	0-10
SEPTIN7P2	ENSG00000214765	transcribed_unprocessed_pseudogene	104.284	100-500
GTF2IP13	ENSG00000272556	transcribed_unprocessed_pseudogene	47.2827	10-50
EPS15P1	ENSG00000242948	transcribed_processed_pseudogene	20.6823	10-50
AC069282.1	ENSG00000225507	processed_pseudogene	4.48991	0-10
RAC1P9	ENSG00000271306	processed_pseudogene	10.3063	10-50
AC011228.3	ENSG00000288525	processed_pseudogene	36.6401	10-50
FKBP9P1	ENSG00000176826	transcribed_unprocessed_pseudogene	4.65916	0-10
AC092447.7	ENSG00000237268	transcribed_unprocessed_pseudogene	5.15832	0-10
AC118758.1	ENSG00000233437	transcribed_unprocessed_pseudogene	10.0976	10-50
AC099654.2	ENSG00000235095	unprocessed_pseudogene	5.29654	0-10
AC064862.6	ENSG00000243981	transcribed_processed_pseudogene	4.60889	0-10
AC064862.1	ENSG00000230796	unprocessed_pseudogene	3.19696	0-10
AC023141.2	ENSG00000224484	unprocessed_pseudogene	4.75422	0-10
ZNF90P3	ENSG00000233782	processed_pseudogene	8.78649	0-10
AC006455.3	ENSG00000227923	processed_pseudogene	26.6327	10-50
AC092634.3	ENSG00000227910	transcribed_processed_pseudogene	62.0653	50-100
BNIP3P11	ENSG00000271550	processed_pseudogene	5.10495	0-10
AC073349.2	ENSG00000234338	processed_pseudogene	60.6568	50-100
CCT6P3	ENSG00000234585	transcribed_unprocessed_pseudogene	70.5854	50-100
GTF2IP14	ENSG00000226002	unprocessed_pseudogene	7.39429	0-10
INTS4P1	ENSG00000164669	transcribed_unprocessed_pseudogene	22.6164	10-50
AC092685.1	ENSG00000232906	processed_pseudogene	3.24626	0-10
AC073107.1	ENSG00000272693	transcribed_unprocessed_pseudogene	57.2468	50-100
CCT6P1	ENSG00000228409	transcribed_unprocessed_pseudogene	36.4685	10-50
AC008267.5	ENSG00000244510	transcribed_unprocessed_pseudogene	4.95059	0-10
AC008267.3	ENSG00000234500	unprocessed_pseudogene	8.89366	0-10
AC006001.3	ENSG00000229180	transcribed_unprocessed_pseudogene	197.561	100-500
GTF2IRD1P1	ENSG00000230583	transcribed_unprocessed_pseudogene	43.7364	10-50
AC027644.1	ENSG00000232546	unprocessed_pseudogene	11.3292	10-50
GTF2IP23	ENSG00000230295	unprocessed_pseudogene	9.7827	0-10
PMS2P4	ENSG00000067601	transcribed_unprocessed_pseudogene	71.5079	50-100
STAG3L4	ENSG00000106610	transcribed_unprocessed_pseudogene	131.359	100-500
AC004910.1	ENSG00000228429	processed_pseudogene	3.97593	0-10
MTCO1P25	ENSG00000229031	unprocessed_pseudogene	16.9462	10-50
SBDSP1	ENSG00000225648	transcribed_unprocessed_pseudogene	83.7111	50-100
SPDYE7P	ENSG00000179994	transcribed_unprocessed_pseudogene	45.8207	10-50
NSUN5P2	ENSG00000106133	transcribed_unprocessed_pseudogene	123.822	100-500
STAG3L3	ENSG00000174353	transcribed_unprocessed_pseudogene	256.416	100-500
PMS2P7	ENSG00000229018	unprocessed_pseudogene	56.1776	50-100
AC211476.5	ENSG00000277125	unprocessed_pseudogene	35.3766	10-50
PMS2P6	ENSG00000174384	unprocessed_pseudogene	22.9672	10-50
SPDYE10P	ENSG00000274570	transcribed_unprocessed_pseudogene	12.1492	10-50
GTF2IP4	ENSG00000233369	transcribed_processed_pseudogene	24.5882	10-50
POM121B	ENSG00000205578	unprocessed_pseudogene	6.104	0-10
STAG3L2	ENSG00000277072	transcribed_unprocessed_pseudogene	133.692	100-500
PMS2P5	ENSG00000123965	unprocessed_pseudogene	4.71959	0-10
NCF1C	ENSG00000165178	unprocessed_pseudogene	274.317	100-500
GTF2IP1	ENSG00000277053	transcribed_unprocessed_pseudogene	156.589	100-500
PMS2P10	ENSG00000276840	transcribed_unprocessed_pseudogene	42.8231	10-50
AC211486.3	ENSG00000273598	transcribed_unprocessed_pseudogene	11.3875	10-50
PMS2P2	ENSG00000278416	translated_unprocessed_pseudogene	30.5843	10-50
STAG3L1	ENSG00000205583	transcribed_unprocessed_pseudogene	22.0788	10-50
AC211486.1	ENSG00000146722	transcribed_unprocessed_pseudogene	6.07781	0-10
NSUN5P1	ENSG00000223705	transcribed_unprocessed_pseudogene	237.072	100-500
PMS2P3	ENSG00000127957	transcribed_unprocessed_pseudogene	35.2555	10-50
AC005077.4	ENSG00000230882	processed_pseudogene	13.3272	10-50
GTF2IP7	ENSG00000227038	transcribed_unprocessed_pseudogene	24.2086	10-50
AC004980.3	ENSG00000230305	unprocessed_pseudogene	4.45488	0-10
AC004980.1	ENSG00000205485	transcribed_unprocessed_pseudogene	41.1853	10-50
FDPSP7	ENSG00000231087	processed_pseudogene	3.0846	0-10
PMS2P9	ENSG00000233448	transcribed_unprocessed_pseudogene	9.10362	0-10
FAM185BP	ENSG00000214439	transcribed_unprocessed_pseudogene	24.1814	10-50
AC007000.2	ENSG00000213542	processed_pseudogene	10.7319	10-50
AC093716.1	ENSG00000235243	processed_pseudogene	7.3319	0-10
DPY19L2P4	ENSG00000235436	transcribed_unprocessed_pseudogene	4.39481	0-10
AC096775.1	ENSG00000237551	processed_pseudogene	42.9473	10-50
RPS3AP29	ENSG00000237818	processed_pseudogene	4.97214	0-10
AC079781.1	ENSG00000231859	processed_pseudogene	3.23239	0-10
AC079781.4	ENSG00000284627	transcribed_unprocessed_pseudogene	11.887	10-50
OR7E38P	ENSG00000183444	unprocessed_pseudogene	73.3209	50-100
AC004967.1	ENSG00000243554	transcribed_unprocessed_pseudogene	90.7282	50-100
MYH16	ENSG00000002079	transcribed_unitary_pseudogene	4.02077	0-10
CASTOR3	ENSG00000239521	transcribed_unprocessed_pseudogene	35.1807	10-50
PMS2P1	ENSG00000078319	transcribed_unprocessed_pseudogene	272.967	100-500
STAG3L5P	ENSG00000242294	transcribed_unprocessed_pseudogene	79.6909	50-100
IRS3P	ENSG00000184414	processed_pseudogene	9.83209	0-10
DGAT2L7P	ENSG00000205267	unprocessed_pseudogene	11.1605	10-50
AC091390.4	ENSG00000239969	transcribed_unprocessed_pseudogene	19.0047	10-50
AC091390.3	ENSG00000239486	unprocessed_pseudogene	16.9509	10-50
AC105052.2	ENSG00000213385	processed_pseudogene	24.2204	10-50
DPY19L2P2	ENSG00000170629	transcribed_unprocessed_pseudogene	78.4659	50-100
RPS29P16	ENSG00000235354	processed_pseudogene	4.52545	0-10
AC073073.1	ENSG00000223886	processed_pseudogene	38.2568	10-50
AC003989.2	ENSG00000243621	processed_pseudogene	8.49468	0-10
AC002543.1	ENSG00000235945	processed_pseudogene	5.1738	0-10
AC000367.1	ENSG00000224981	processed_pseudogene	38.996	10-50
AC006529.1	ENSG00000240579	processed_pseudogene	7.91936	0-10
AC010655.3	ENSG00000272601	transcribed_unprocessed_pseudogene	11.4029	10-50
AC090114.3	ENSG00000280828	unprocessed_pseudogene	12.1438	10-50
AC018638.5	ENSG00000243679	processed_pseudogene	4.75981	0-10
ODCP	ENSG00000244556	processed_pseudogene	4.73795	0-10
TPI1P2	ENSG00000230359	transcribed_processed_pseudogene	12.8849	10-50
AC009245.1	ENSG00000230383	processed_pseudogene	4.05053	0-10
AC018644.1	ENSG00000229677	processed_pseudogene	8.78355	0-10
AC009220.2	ENSG00000239254	processed_pseudogene	4.34778	0-10
AC005531.1	ENSG00000253183	processed_pseudogene	9.84971	0-10
AC073264.3	ENSG00000283537	transcribed_unprocessed_pseudogene	25.8188	10-50
AC099548.2	ENSG00000253882	transcribed_unprocessed_pseudogene	7.93333	0-10
TCAF2P1	ENSG00000159860	transcribed_unprocessed_pseudogene	3.55437	0-10
OR2A9P	ENSG00000228960	transcribed_unprocessed_pseudogene	21.8581	10-50
AC004890.2	ENSG00000244560	transcribed_unprocessed_pseudogene	42.302	10-50
ZNF767P	ENSG00000133624	transcribed_unprocessed_pseudogene	84.4468	50-100
ETF1P2	ENSG00000240132	processed_pseudogene	25.0152	10-50
AC104692.1	ENSG00000204894	processed_pseudogene	101.083	100-500
FABP5P3	ENSG00000241735	transcribed_processed_pseudogene	9.88691	0-10
RPS27AP12	ENSG00000225224	processed_pseudogene	33.2683	10-50
AC004975.1	ENSG00000224629	processed_pseudogene	4.87275	0-10
RPL23AP53	ENSG00000223508	transcribed_processed_pseudogene	118.946	100-500
AF228730.5	ENSG00000284620	transcribed_unprocessed_pseudogene	72.851	50-100
AC105233.3	ENSG00000284603	transcribed_unprocessed_pseudogene	5.65785	0-10
AC105233.5	ENSG00000284661	transcribed_unprocessed_pseudogene	14.0448	10-50
AC105233.2	ENSG00000255459	processed_pseudogene	10.5448	10-50
FAM86B3P	ENSG00000173295	transcribed_unprocessed_pseudogene	27.5873	10-50
ALG1L13P	ENSG00000253981	transcribed_unprocessed_pseudogene	21.7572	10-50
TDH	ENSG00000154316	transcribed_unitary_pseudogene	18.8692	10-50
AC107918.4	ENSG00000284610	transcribed_unprocessed_pseudogene	59.3469	50-100
RPS3AP34	ENSG00000242607	processed_pseudogene	3.28886	0-10
AC068587.5	ENSG00000284613	transcribed_unprocessed_pseudogene	5.07198	0-10
AC124242.2	ENSG00000253384	processed_pseudogene	23.0018	10-50
RPL23AP55	ENSG00000243265	processed_pseudogene	4.48778	0-10
SDAD1P1	ENSG00000228451	transcribed_processed_pseudogene	28.2202	10-50
VENTXP5	ENSG00000253569	processed_pseudogene	20.3751	10-50
AF279873.1	ENSG00000188512	processed_pseudogene	6.0938	0-10
LSM12P1	ENSG00000232024	processed_pseudogene	9.74844	0-10
TPT1P8	ENSG00000219491	transcribed_processed_pseudogene	2.50545	0-10
RPS20P22	ENSG00000239218	transcribed_processed_pseudogene	13.1032	10-50
AC123767.1	ENSG00000254067	transcribed_unitary_pseudogene	7.38451	0-10
AC022616.9	ENSG00000255497	processed_pseudogene	8.45024	0-10
ASNSP1	ENSG00000248498	transcribed_unprocessed_pseudogene	13.4139	10-50
AC120036.3	ENSG00000254348	processed_pseudogene	6.08916	0-10
RPS27AP13	ENSG00000244159	processed_pseudogene	7.83883	0-10
AC060764.1	ENSG00000270980	processed_pseudogene	3.62575	0-10
AC087359.1	ENSG00000250869	unprocessed_pseudogene	29.5019	10-50
BTF3P12	ENSG00000213003	processed_pseudogene	6.7117	0-10
AC100784.1	ENSG00000253383	processed_pseudogene	29.1625	10-50
AC022826.1	ENSG00000253273	unprocessed_pseudogene	2.5383	0-10
REXO1L1P	ENSG00000205176	transcribed_processed_pseudogene	5.0704	0-10
IARS2P1	ENSG00000251563	processed_pseudogene	6.36695	0-10
GAPDHP62	ENSG00000251013	processed_pseudogene	7.69265	0-10
PDCL3P2	ENSG00000282989	processed_pseudogene	8.91459	0-10
HMGB1P19	ENSG00000253463	processed_pseudogene	5.4769	0-10
SOD1P3	ENSG00000253651	processed_pseudogene	14.6354	10-50
KNOP1P5	ENSG00000250563	processed_pseudogene	5.17714	0-10
AC103705.1	ENSG00000278275	transcribed_processed_pseudogene	34.3206	10-50
TSSK5P	ENSG00000227473	unitary_pseudogene	2.77011	0-10
ZNF252P	ENSG00000196922	transcribed_unprocessed_pseudogene	64.8866	50-100
KLF4P1	ENSG00000233186	processed_pseudogene	3.27179	0-10
AL353718.1	ENSG00000237158	processed_pseudogene	6.60149	0-10
RNF2P1	ENSG00000231381	processed_pseudogene	56.695	50-100
ACTG1P14	ENSG00000230581	processed_pseudogene	17.1989	10-50
AL158157.1	ENSG00000288556	transcribed_processed_pseudogene	9.50144	0-10
AL159169.1	ENSG00000237137	processed_pseudogene	6.20895	0-10
CLCN3P1	ENSG00000232000	transcribed_unprocessed_pseudogene	19.8853	10-50
AL592293.1	ENSG00000215237	unprocessed_pseudogene	5.52726	0-10
AL157884.3	ENSG00000236796	unprocessed_pseudogene	3.39484	0-10
LAGE3P1	ENSG00000225693	processed_pseudogene	5.5702	0-10
SUGT1P1	ENSG00000226823	unprocessed_pseudogene	13.187	10-50
PTENP1	ENSG00000237984	transcribed_processed_pseudogene	6.59061	0-10
OSTCP8	ENSG00000226801	processed_pseudogene	2.16955	0-10
OR2S1P	ENSG00000228307	transcribed_unprocessed_pseudogene	6.75277	0-10
PAICSP1	ENSG00000226055	processed_pseudogene	4.81082	0-10
AL390726.4	ENSG00000273036	transcribed_processed_pseudogene	44.8734	10-50
SNX18P3	ENSG00000225345	transcribed_unprocessed_pseudogene	24.9126	10-50
BX664615.1	ENSG00000229273	processed_pseudogene	12.4504	10-50
FGF7P3	ENSG00000204837	transcribed_unprocessed_pseudogene	224.365	100-500
AL773545.3	ENSG00000237846	processed_pseudogene	98.3352	50-100
FAM95B1	ENSG00000223839	transcribed_unprocessed_pseudogene	26.4732	10-50
AMYH02020865.1	ENSG00000184906	transcribed_unprocessed_pseudogene	52.0991	50-100
FRG1HP	ENSG00000276291	transcribed_unprocessed_pseudogene	245.791	100-500
PGM5P2	ENSG00000277778	transcribed_unprocessed_pseudogene	22.0641	10-50
AL354718.3	ENSG00000276832	transcribed_unprocessed_pseudogene	4.4684	0-10
BX088651.1	ENSG00000212952	processed_pseudogene	3.21022	0-10
BX664718.2	ENSG00000287276	transcribed_unprocessed_pseudogene	78.8206	50-100
ANKRD20A7P	ENSG00000236816	transcribed_unprocessed_pseudogene	66.4344	50-100
FAM74A6	ENSG00000274516	transcribed_processed_pseudogene	4.02375	0-10
FGF7P6	ENSG00000227449	transcribed_unprocessed_pseudogene	39.76	10-50
BMS1P9	ENSG00000198312	unprocessed_pseudogene	9.36925	0-10
AL591379.1	ENSG00000182021	transcribed_unprocessed_pseudogene	48.2997	10-50
BMS1P10	ENSG00000237238	transcribed_unprocessed_pseudogene	10.5054	10-50
AL591438.2	ENSG00000234042	processed_pseudogene	74.1394	50-100
DUX4L50	ENSG00000232815	unprocessed_pseudogene	62.6551	50-100
FRG1JP	ENSG00000215548	unprocessed_pseudogene	51.187	50-100
BMS1P11	ENSG00000225883	unprocessed_pseudogene	8.04688	0-10
FO082814.1	ENSG00000287988	transcribed_unprocessed_pseudogene	9.02209	0-10
AL512605.1	ENSG00000236252	transcribed_processed_pseudogene	5.03824	0-10
FRG1KP	ENSG00000280286	unprocessed_pseudogene	29.6041	10-50
BX284632.1	ENSG00000235893	processed_pseudogene	9.52078	0-10
BMS1P13	ENSG00000231701	unprocessed_pseudogene	3.18025	0-10
AL669942.1	ENSG00000274628	transcribed_unprocessed_pseudogene	31.3612	10-50
FAM27B	ENSG00000278763	processed_pseudogene	106.542	100-500
CYP1D1P	ENSG00000228024	unprocessed_pseudogene	7.90292	0-10
RPSAP9	ENSG00000234618	processed_pseudogene	5.79495	0-10
AL162726.3	ENSG00000228430	transcribed_unprocessed_pseudogene	3.88864	0-10
AL353743.1	ENSG00000165121	transcribed_unprocessed_pseudogene	8.76454	0-10
AL772337.1	ENSG00000214888	transcribed_unprocessed_pseudogene	8.55363	0-10
SPATA31C1	ENSG00000230246	transcribed_unprocessed_pseudogene	4.3067	0-10
PA2G4P6	ENSG00000231799	processed_pseudogene	22.7298	10-50
LINC00475	ENSG00000225511	transcribed_unprocessed_pseudogene	15.8411	10-50
ANKRD19P	ENSG00000187984	transcribed_unprocessed_pseudogene	47.6749	10-50
AL136981.2	ENSG00000275318	unprocessed_pseudogene	6.7228	0-10
AL136981.1	ENSG00000226668	transcribed_unprocessed_pseudogene	28.7422	10-50
AL358232.1	ENSG00000224245	unprocessed_pseudogene	3.43679	0-10
NSA2P7	ENSG00000238251	processed_pseudogene	3.7857	0-10
MFSD14C	ENSG00000196312	transcribed_unprocessed_pseudogene	130.046	100-500
ANKRD18CP	ENSG00000159712	unprocessed_pseudogene	19.6832	10-50
AL512590.2	ENSG00000254633	transcribed_unitary_pseudogene	8.15597	0-10
RALGAPA1P1	ENSG00000229419	processed_pseudogene	4.16947	0-10
AL592437.2	ENSG00000232486	processed_pseudogene	2.48036	0-10
SLC25A6P5	ENSG00000228948	processed_pseudogene	5.11154	0-10
LRRC37A5P	ENSG00000204173	transcribed_unprocessed_pseudogene	56.37	50-100
AL445187.1	ENSG00000250068	unprocessed_pseudogene	8.92257	0-10
ZNF883	ENSG00000228623	transcribed_unprocessed_pseudogene	42.4848	10-50
AL161911.1	ENSG00000270917	processed_pseudogene	9.75214	0-10
CUTALP	ENSG00000226752	transcribed_unitary_pseudogene	138.012	100-500
PIGFP2	ENSG00000234881	processed_pseudogene	3.48847	0-10
HNRNPA1P15	ENSG00000214761	processed_pseudogene	2.44216	0-10
TMSB4XP4	ENSG00000223551	processed_pseudogene	4.71292	0-10
AL158207.1	ENSG00000224988	processed_pseudogene	3.96638	0-10
AL354855.1	ENSG00000285287	unprocessed_pseudogene	2.56614	0-10
CELP	ENSG00000170827	transcribed_unprocessed_pseudogene	8.64995	0-10
AL355987.5	ENSG00000274356	unprocessed_pseudogene	10.0177	10-50
NCLP1	ENSG00000213212	processed_pseudogene	3.17506	0-10
AL807752.1	ENSG00000213590	processed_pseudogene	33.1913	10-50
TUBBP5	ENSG00000159247	transcribed_unprocessed_pseudogene	27.9387	10-50
FAM157B	ENSG00000233013	transcribed_unprocessed_pseudogene	49.8104	10-50
CD99P1	ENSG00000223773	transcribed_unprocessed_pseudogene	55.3504	50-100
CA5BP1	ENSG00000186312	transcribed_unprocessed_pseudogene	138.922	100-500
AL096700.1	ENSG00000196564	processed_pseudogene	11.0659	10-50
AC073910.1	ENSG00000226774	processed_pseudogene	2.78765	0-10
VENTXP1	ENSG00000259849	transcribed_processed_pseudogene	76.3581	50-100
AL590065.1	ENSG00000271519	processed_pseudogene	44.5187	10-50
AC092474.1	ENSG00000214031	processed_pseudogene	43.8634	10-50
RPS2P55	ENSG00000216866	processed_pseudogene	3.92727	0-10
IMPDH1P4	ENSG00000237206	processed_pseudogene	39.3722	10-50
NUS1P1	ENSG00000235636	processed_pseudogene	5.31247	0-10
SSX6P	ENSG00000171483	transcribed_unprocessed_pseudogene	5.90262	0-10
ACTG1P10	ENSG00000231340	processed_pseudogene	7.79645	0-10
AL590240.2	ENSG00000234466	processed_pseudogene	8.08361	0-10
AL445523.1	ENSG00000237971	processed_pseudogene	4.5986	0-10
AL590762.2	ENSG00000213706	processed_pseudogene	2.27637	0-10
AL590762.4	ENSG00000229601	processed_pseudogene	9.08252	0-10
INGX	ENSG00000243468	transcribed_processed_pseudogene	6.12529	0-10
RPSAP14	ENSG00000233984	processed_pseudogene	7.73154	0-10
DDX3P1	ENSG00000232928	processed_pseudogene	7.91823	0-10
RAB11FIP1P1	ENSG00000228492	processed_pseudogene	3.04311	0-10
AL356235.1	ENSG00000248503	transcribed_processed_pseudogene	94.8123	50-100
CHMP1B2P	ENSG00000278530	transcribed_unitary_pseudogene	34.1129	10-50
AL391666.1	ENSG00000234889	processed_pseudogene	22.7937	10-50
AL359641.1	ENSG00000236988	processed_pseudogene	70.2052	50-100
ARMCX7P	ENSG00000204072	transcribed_unprocessed_pseudogene	6.64981	0-10
MTND1P32	ENSG00000232282	processed_pseudogene	48.9778	10-50
RHOXF1P3	ENSG00000282933	transcribed_unprocessed_pseudogene	5.7905	0-10
RHOXF1P1	ENSG00000234493	transcribed_unprocessed_pseudogene	23.0047	10-50
NKAPP1	ENSG00000233382	transcribed_processed_pseudogene	51.5318	50-100
HSPA8P1	ENSG00000234176	processed_pseudogene	3.15892	0-10
Z82195.2	ENSG00000274775	transcribed_unprocessed_pseudogene	11.4925	10-50
DENND10P1	ENSG00000221930	transcribed_processed_pseudogene	6.78638	0-10
OR5BH1P	ENSG00000242610	unprocessed_pseudogene	7.35643	0-10
OR13K1P	ENSG00000237225	unprocessed_pseudogene	10.5775	10-50
MCRIP2P1	ENSG00000241418	processed_pseudogene	50.1925	50-100
AL590282.1	ENSG00000274024	processed_pseudogene	10.2546	10-50
E2F6P4	ENSG00000231513	processed_pseudogene	11.8405	10-50
AL390879.1	ENSG00000234062	transcribed_unprocessed_pseudogene	71.4891	50-100
AC231760.1	ENSG00000242186	transcribed_unitary_pseudogene	3.95835	0-10
CSAG4	ENSG00000242599	transcribed_unprocessed_pseudogene	9.68512	0-10
AF274858.1	ENSG00000260081	transcribed_processed_pseudogene	51.8391	50-100
AC244107.1	ENSG00000226141	unprocessed_pseudogene	8.23009	0-10
WASH6P	ENSG00000182484	transcribed_unprocessed_pseudogene	122.293	100-500
RFTN1P1	ENSG00000234795	transcribed_unprocessed_pseudogene	4.38456	0-10
USP9YP4	ENSG00000238154	unprocessed_pseudogene	31.7599	10-50
AC010970.1	ENSG00000225840	processed_pseudogene	12495.1	>500
AC134878.2	ENSG00000278212	transcribed_unprocessed_pseudogene	301.404	100-500
GYG2P1	ENSG00000206159	transcribed_unprocessed_pseudogene	24.23	10-50
ANOS2P	ENSG00000241859	transcribed_unprocessed_pseudogene	8.52754	0-10
BCORP1	ENSG00000215580	transcribed_unprocessed_pseudogene	23.9324	10-50
TXLNGY	ENSG00000131002	transcribed_unprocessed_pseudogene	105.132	100-500

## Sheet: Expressed pgene-parent paris
Gene name	Gene stable ID	Gene type	Parent	Expressed_pgene	Expressed_parent	Mean_TPM_Pgene	Mean_TPM_Parent	Spearman_cor	p.value	p.adjust	Correltaion
AC244669.2	ENSG00000274642	unprocessed_pseudogene	PDE4DIP	1	1	9.41097	495.644	0.14575	9.35778e-09	3.75162e-07	not significant
AC244669.1	ENSG00000223804	transcribed_unprocessed_pseudogene	PARP8	1	1	125.157	89.2434	0.152138	2.01562e-09	8.8889e-08	not significant
PFN1P2	ENSG00000270392	transcribed_processed_pseudogene	PFN1	1	1	29.5969	8827.69	-0.0759586	0.00287516	0.0258765	not significant
AC241952.1	ENSG00000275131	transcribed_unprocessed_pseudogene	PDE4DIP	1	1	33.9078	495.644	0.236438	5.53542e-21	6.1028e-19	Positive
EMBP1	ENSG00000231752	transcribed_unprocessed_pseudogene	EMB	1	1	306.046	102.719	0.0169253	0.507156	0.743882	not significant
AC239859.5	ENSG00000277702	unprocessed_pseudogene	LSP1	1	1	10.8645	394.992	-0.0358192	0.160306	0.408642	not significant
PFN1P6	ENSG00000227212	processed_pseudogene	PFN1	1	1	3.30794	8827.69	-0.0653725	0.0103356	0.066058	not significant
AC245407.1	ENSG00000277655	unprocessed_pseudogene	NBPF6	1	1	37.332	4.79544	-0.0196979	0.440147	0.698219	not significant
AC241584.1	ENSG00000230832	processed_pseudogene	SSB	1	1	9.79517	1276.22	0.0237748	0.351462	0.62391	not significant
PDIA3P1	ENSG00000180867	transcribed_processed_pseudogene	PDIA3	1	1	28.7004	888.662	0.0280786	0.271119	0.550984	not significant
CCT8P1	ENSG00000226015	processed_pseudogene	CCT8	1	1	4.96725	1027.42	0.0139945	0.583411	0.783209	not significant
PDZK1P1	ENSG00000215859	transcribed_unprocessed_pseudogene	PDZK1	1	1	71.5273	26.9978	-0.0674004	0.00819032	0.055144	not significant
AC245100.4	ENSG00000231551	transcribed_unprocessed_pseudogene	PDE4DIP	1	1	18.1053	495.644	-0.0108056	0.671978	0.84428	not significant
AC245297.1	ENSG00000215861	transcribed_unprocessed_pseudogene	PDE4DIP	1	1	388.948	495.644	0.509476	2.32471e-102	1.0252e-99	Positive
AC243772.3	ENSG00000234232	transcribed_unprocessed_pseudogene	PDE4DIP	1	1	8.25631	495.644	-0.04063	0.111213	0.332508	not significant
AL589765.3	ENSG00000236940	processed_pseudogene	RPS11	1	1	5.27755	1852.63	0.0159143	0.532859	0.755597	not significant
GBAP1	ENSG00000160766	transcribed_unprocessed_pseudogene	GBA	1	1	40.7033	41.4757	0.0292595	0.251467	0.531118	not significant
DAP3P1	ENSG00000225082	unprocessed_pseudogene	DAP3	1	1	7.14362	339.323	0.0333458	0.191201	0.454554	not significant
AL451074.4	ENSG00000230175	processed_pseudogene	RPS13	1	1	5.81801	3641.67	0.0235619	0.355792	0.62512	not significant
AL451074.3	ENSG00000225272	processed_pseudogene	RPL21	1	1	13.8782	4998.52	-0.0209678	0.411234	0.67796	not significant
AL451074.2	ENSG00000215838	transcribed_processed_pseudogene	CA14	1	1	5.95927	14.3926	-0.0152778	0.549372	0.763705	not significant
DUTP6	ENSG00000225171	processed_pseudogene	DUT	1	1	3.52276	692.808	0.0186165	0.46566	0.714048	not significant
GCSHP5	ENSG00000224837	processed_pseudogene	GCSH	1	1	15.8256	447.387	-0.11744	3.8759e-06	0.000100545	not significant
ANKRD36BP1	ENSG00000214262	transcribed_processed_pseudogene	ANKRD36B	1	1	111.982	140.635	0.00954796	0.708293	0.866455	not significant
MRPS10P1	ENSG00000235378	processed_pseudogene	MRPS10	1	1	8.18177	376.424	0.0717369	0.0048827	0.0382586	not significant
HNRNPA1P54	ENSG00000236539	processed_pseudogene	HNRNPA1	1	1	111.3	2828.83	-0.0273097	0.284465	0.567715	not significant
PEBP1P3	ENSG00000236278	processed_pseudogene	PEBP1	1	1	11.8246	1283.74	-0.00299612	0.90654	0.964497	not significant
RPS10P7	ENSG00000223396	transcribed_processed_pseudogene	RPS10	1	1	22.2277	4391.38	-0.0187564	0.462313	0.713305	not significant
AC098934.1	ENSG00000234996	transcribed_processed_pseudogene	ACTG1	1	1	7.82071	5111.14	-0.016091	0.528319	0.754009	not significant
AL583832.1	ENSG00000271580	processed_pseudogene	GYG2	1	1	36.0665	60.1218	0.0585352	0.0216932	0.117383	not significant
AC093422.1	ENSG00000213041	processed_pseudogene	RPL17	1	1	3.08504	2821.6	0.0302639	0.235552	0.516809	not significant
IPO8P1	ENSG00000224668	processed_pseudogene	IPO8	1	1	4.53745	93.0062	-0.0164039	0.52033	0.748664	not significant
RIMKLBP2	ENSG00000225920	processed_pseudogene	RIMKLB	1	1	48.2614	105.257	-0.0320651	0.208823	0.47964	not significant
AURKAP1	ENSG00000213033	transcribed_processed_pseudogene	AURKA	1	1	6.37703	460.015	-0.00621601	0.807557	0.916686	not significant
GTF2IP20	ENSG00000272645	transcribed_unprocessed_pseudogene	GTF2I	1	1	104.471	248.48	0.0511056	0.0450801	0.194905	not significant
AC092809.1	ENSG00000229742	processed_pseudogene	RPL21	1	1	4.65693	4998.52	-0.0204605	0.422646	0.687081	not significant
AL627308.1	ENSG00000228729	processed_pseudogene	CTSB	1	1	9.19034	456.038	0.0010355	0.967633	0.992387	not significant
AL117352.1	ENSG00000287450	unprocessed_pseudogene	EXOC8	1	1	5.91685	38.3155	0.0137	0.591361	0.787871	not significant
RPSAP21	ENSG00000226498	processed_pseudogene	RPSA	1	1	4.09786	3848.65	0.00436235	0.86427	0.95307	not significant
SEPTIN14P21	ENSG00000231512	transcribed_unprocessed_pseudogene	SEPTIN14	1	1	16.1288	27.3823	0.0466303	0.0675157	0.24899	not significant
AL591623.2	ENSG00000228955	processed_pseudogene	RPL7A	1	1	14.4655	1925.12	0.0218804	0.39117	0.660943	not significant
RPL23AP25	ENSG00000233084	processed_pseudogene	RPL23A	1	1	6.04956	4432.63	0.0242427	0.342061	0.617194	not significant
RPS3AP12	ENSG00000236804	processed_pseudogene	RPS3A	1	1	5.59613	4875.39	-0.00631438	0.804572	0.916686	not significant
RBMX2P3	ENSG00000223575	processed_pseudogene	RBMX2	1	1	9.21706	310.502	0.0318426	0.212	0.480588	not significant
NAP1L4P1	ENSG00000177173	processed_pseudogene	NAP1L4	1	1	4.36305	287.821	-0.0526117	0.0391087	0.175989	not significant
MRPL53P1	ENSG00000235299	processed_pseudogene	MRPL53	1	1	14.7622	306.914	0.000353268	0.988955	0.998188	not significant
AL356488.1	ENSG00000251484	processed_pseudogene	PCBP1	1	1	6.44287	1071.51	0.00598654	0.814529	0.921625	not significant
SLC25A24P1	ENSG00000241361	transcribed_unprocessed_pseudogene	SLC25A24	1	1	72.0045	44.5764	0.0827057	0.00116865	0.0122709	not significant
SLC25A24P2	ENSG00000238118	unprocessed_pseudogene	SLC25A24	1	1	8.48793	44.5764	-0.0250114	0.32697	0.604586	not significant
AC092506.1	ENSG00000215869	transcribed_processed_pseudogene	THAP3	1	1	5.84037	148.528	-0.0409001	0.108855	0.328879	not significant
CCNJP2	ENSG00000223896	processed_pseudogene	CCNJ	1	1	5.30559	62.546	0.0353864	0.165421	0.409709	not significant
GEMIN8P4	ENSG00000228175	processed_pseudogene	GEMIN8	1	1	47.7943	114.187	0.0196334	0.441644	0.698411	not significant
ELOCP19	ENSG00000241975	processed_pseudogene	ELOC	1	1	14.071	750.289	-0.0227044	0.373576	0.641038	not significant
NSRP1P1	ENSG00000235613	processed_pseudogene	NSRP1	1	1	4.97991	427.772	-0.000777426	0.975697	0.994736	not significant
DLSTP1	ENSG00000181227	processed_pseudogene	DLST	1	1	3.11012	100.527	-0.0186333	0.465258	0.714048	not significant
COX6CP13	ENSG00000234144	processed_pseudogene	COX6C	1	1	3.39901	1359.75	-0.0449672	0.0779083	0.267374	not significant
AL355877.1	ENSG00000270733	processed_pseudogene	MRPS6	1	1	7.03438	315.824	-0.00636366	0.803078	0.916686	not significant
PRDX3P2	ENSG00000231468	processed_pseudogene	PRDX3	1	1	6.66357	617.029	0.00177959	0.944405	0.987106	not significant
AL356320.2	ENSG00000237329	processed_pseudogene	TAF9	1	1	6.16571	445.249	-0.020877	0.413264	0.678768	not significant
AL356320.1	ENSG00000232768	processed_pseudogene	RPS29	1	1	13.5697	1237.18	0.0389016	0.12727	0.359784	not significant
AC114495.2	ENSG00000229447	processed_pseudogene	GTF2A2	1	1	12.9355	536.485	0.0472658	0.063858	0.241729	not significant
RPL5P4	ENSG00000229994	processed_pseudogene	RPL5	1	1	13.2063	6704.25	0.0686795	0.0070511	0.0505615	not significant
AC093151.5	ENSG00000286640	transcribed_unprocessed_pseudogene	SETMAR	1	1	6.65848	200.786	0.0181598	0.476676	0.721146	not significant
KRT8P47	ENSG00000271647	processed_pseudogene	KRT8	1	1	2.17994	1402.63	0.0684536	0.00724138	0.0510952	not significant
CCNB1IP1P1	ENSG00000229815	processed_pseudogene	CCNB1IP1	1	1	4.50271	154.143	0.0227807	0.37197	0.640776	not significant
MRPS17P1	ENSG00000268949	processed_pseudogene	MRPS17	1	1	17.8902	350.622	0.0659284	0.00970271	0.0627142	not significant
RPS15AP10	ENSG00000225447	processed_pseudogene	RPS15A	1	1	3.97684	4002.13	-0.0572455	0.0247661	0.129536	not significant
AL604028.2	ENSG00000234329	processed_pseudogene	RPL7A	1	1	5.33919	1925.12	0.0225865	0.376062	0.644051	not significant
FAAHP1	ENSG00000232022	transcribed_unprocessed_pseudogene	FAAH	1	1	28.0794	5.74466	-0.00221417	0.93086	0.978567	not significant
RPL22P3	ENSG00000226457	processed_pseudogene	RPL22	1	1	5.30413	2257.82	-0.017499	0.492866	0.734303	not significant
CROCCP3	ENSG00000080947	transcribed_unprocessed_pseudogene	CROCC	1	1	39.8457	53.1946	0.0242364	0.342186	0.617194	not significant
AL355149.1	ENSG00000225710	unprocessed_pseudogene	PDE4DIP	1	1	4.71136	495.644	0.0495684	0.0519491	0.215113	not significant
CROCCP2	ENSG00000215908	transcribed_unprocessed_pseudogene	CROCC	1	1	133.414	53.1946	0.0247626	0.331806	0.607164	not significant
MST1P2	ENSG00000186301	unprocessed_pseudogene	MST1	1	1	13.8534	41.0743	0.300341	1.98131e-33	4.3688e-31	Positive
EIF1AXP1	ENSG00000236698	processed_pseudogene	EIF1AX	1	1	7.53928	571.145	-0.0444674	0.0812746	0.275708	not significant
CROCCP4	ENSG00000227684	transcribed_unprocessed_pseudogene	CROCC	1	1	16.7075	53.1946	-0.0418304	0.101034	0.318258	not significant
AL035413.1	ENSG00000270728	processed_pseudogene	SYCP3	1	1	5.51981	36.4604	-0.0289634	0.256299	0.536949	not significant
AL031727.1	ENSG00000226396	processed_pseudogene	RPS14	1	1	9.27724	6190.38	0.0153502	0.547479	0.763705	not significant
RPS15AP6	ENSG00000233072	processed_pseudogene	RPS15A	1	1	7.90921	4002.13	-0.0763995	0.00271642	0.0246998	not significant
AL031281.1	ENSG00000285794	transcribed_processed_pseudogene	SCAND1	1	1	74.1312	476.407	-0.028457	0.264711	0.542966	not significant
RPL12P14	ENSG00000224321	processed_pseudogene	RPL12	1	1	26.3292	3928.95	0.0321467	0.207666	0.478227	not significant
AL645728.2	ENSG00000284740	transcribed_unprocessed_pseudogene	ATAD3C	1	1	10.1624	88.5223	-0.0294944	0.247679	0.528592	not significant
AL691432.1	ENSG00000269737	transcribed_processed_pseudogene	RPS7	1	1	12.7788	3343.95	-0.00818945	0.748276	0.890661	not significant
AL031282.1	ENSG00000227775	transcribed_processed_pseudogene	RPS7	1	1	35.5975	3343.95	0.0477906	0.0609627	0.2348	not significant
AL591866.1	ENSG00000229519	processed_pseudogene	RPL34	1	1	3.81481	3483.6	-0.049774	0.0509827	0.212107	not significant
RPL7P11	ENSG00000234619	processed_pseudogene	RPL7	1	1	6.829	3560.97	0.0446135	0.0802787	0.273381	not significant
RPL7P7	ENSG00000224315	processed_pseudogene	RPL7	1	1	4.79725	3560.97	0.00374255	0.883405	0.95838	not significant
CICP27	ENSG00000233750	processed_pseudogene	CIC	1	1	52.2844	63.3738	0.0404001	0.113253	0.336326	not significant
AP006222.1	ENSG00000228463	transcribed_processed_pseudogene	RPL23A	1	1	212.151	4432.63	0.00382608	0.880822	0.957935	not significant
AL669831.1	ENSG00000228327	transcribed_unprocessed_pseudogene	GTF2I	1	1	210.714	248.48	-0.0198443	0.436755	0.695339	not significant
AL669831.4	ENSG00000230092	transcribed_unprocessed_pseudogene	FBXO25	1	1	9.58763	133.377	0.020445	0.422999	0.687081	not significant
COX6CP17	ENSG00000235141	processed_pseudogene	COX6C	1	1	3.60265	1359.75	-0.0301033	0.238048	0.520989	not significant
BTBD7P1	ENSG00000203414	processed_pseudogene	BTBD7	1	1	8.67189	41.4503	0.0517504	0.0424357	0.186233	not significant
PPIAP30	ENSG00000206448	processed_pseudogene	PPIA	1	1	4.59378	4231.35	0.0264139	0.300566	0.581358	not significant
DDX10P1	ENSG00000237135	processed_pseudogene	DDX10	1	1	14.1628	166.797	0.0114219	0.65445	0.833349	not significant
C1DP1	ENSG00000231245	processed_pseudogene	C1D	1	1	3.51023	282.835	-0.0845658	0.000901145	0.0101899	not significant
AK3P5	ENSG00000228816	processed_pseudogene	AK3	1	1	9.76283	155.321	-0.00237557	0.925834	0.975849	not significant
ELOBP4	ENSG00000234167	processed_pseudogene	ELOB	1	1	10.5824	1017.75	0.0429837	0.0919663	0.299098	not significant
RPS12P16	ENSG00000215184	processed_pseudogene	RPS12	1	1	12.5189	4558.32	-0.0545767	0.0323378	0.155858	not significant
HSD17B7P2	ENSG00000099251	transcribed_unprocessed_pseudogene	HSD17B7	1	1	37.783	123.145	0.0709577	0.00536895	0.0415387	not significant
SEPTIN7P9	ENSG00000120555	transcribed_unprocessed_pseudogene	SEPTIN7	1	1	2.25993	681.61	-0.0149572	0.557783	0.767495	not significant
AL133216.2	ENSG00000276805	transcribed_unprocessed_pseudogene	GTF2I	1	1	13.8024	248.48	-0.0297449	0.243684	0.526788	not significant
CEP164P1	ENSG00000226937	transcribed_processed_pseudogene	CEP164	1	1	13.7481	99.6758	0.0469645	0.0655716	0.246103	not significant
RSU1P2	ENSG00000232554	transcribed_unprocessed_pseudogene	RSU1	1	1	11.633	277.268	0.0234432	0.358221	0.626887	not significant
PARGP1	ENSG00000239883	transcribed_unprocessed_pseudogene	PARG	1	1	36.6417	114.613	-0.0216065	0.39713	0.664293	not significant
RPL35AP23	ENSG00000264217	processed_pseudogene	RPL35A	1	1	4.22743	3299.36	0.01553	0.542798	0.763705	not significant
SHLD2P1	ENSG00000165874	transcribed_unprocessed_pseudogene	SHLD2	1	1	10.157	129.552	0.0255487	0.316682	0.597293	not significant
CTSLP3	ENSG00000280913	transcribed_unprocessed_pseudogene	CTSL	1	1	6.31722	266.047	-0.0372929	0.143783	0.388285	not significant
GLUD1P2	ENSG00000265366	transcribed_unprocessed_pseudogene	GLUD1	1	1	85.0433	172.362	0.0185891	0.466317	0.714048	not significant
BMS1P1	ENSG00000204177	transcribed_unprocessed_pseudogene	BMS1	1	1	239.496	221.144	0.111406	1.19157e-05	0.000262742	not significant
BMS1P2	ENSG00000251079	transcribed_unprocessed_pseudogene	BMS1	1	1	123.768	221.144	0.164062	9.62371e-11	5.30507e-09	not significant
BMS1P7	ENSG00000270025	transcribed_unprocessed_pseudogene	BMS1	1	1	8.93148	221.144	0.0191747	0.452389	0.704967	not significant
BEND3P1	ENSG00000231345	transcribed_processed_pseudogene	BEND3	1	1	26.7713	31.7474	0.0389635	0.126666	0.359226	not significant
COX20P1	ENSG00000213025	processed_pseudogene	COX20	1	1	11.0805	472.803	-0.0966886	0.000146053	0.00218337	not significant
BMS1P4	ENSG00000242338	transcribed_unprocessed_pseudogene	BMS1	1	1	80.5729	221.144	0.0674992	0.00809678	0.0549335	not significant
GLUD1P3	ENSG00000250959	transcribed_unprocessed_pseudogene	GLUD1	1	1	65.4171	172.362	-0.0127362	0.617714	0.807147	not significant
DUSP8P5	ENSG00000235316	processed_pseudogene	DUSP8	1	1	3.24228	3.469	-0.0140879	0.5809	0.78222	not significant
RPSAP6	ENSG00000214629	processed_pseudogene	RPSA	1	1	7.39602	3848.65	0.0134815	0.597289	0.791067	not significant
RAB5CP1	ENSG00000213731	processed_pseudogene	RAB5C	1	1	24.3219	454.505	0.0251834	0.323653	0.603513	not significant
MRPL35P3	ENSG00000226253	processed_pseudogene	MRPL35	1	1	6.72673	287.667	0.0097639	0.702007	0.864763	not significant
AL358787.2	ENSG00000288218	processed_pseudogene	SETMAR	1	1	78.1775	200.786	-0.203342	8.12437e-16	5.51207e-14	Negative
BMS1P3	ENSG00000240089	transcribed_unprocessed_pseudogene	BMS1	1	1	2.76817	221.144	0.0319409	0.210592	0.480323	not significant
AL157893.1	ENSG00000285257	unprocessed_pseudogene	SYT15	1	1	12.0507	23.7836	0.0163028	0.522905	0.751144	not significant
CFL1P1	ENSG00000223820	transcribed_unprocessed_pseudogene	CFL1	1	1	23.7717	1958.82	-0.000275629	0.991382	0.998188	not significant
RPL11P3	ENSG00000213613	processed_pseudogene	RPL11	1	1	13.8597	4170.85	0.00733215	0.773869	0.905242	not significant
AL157400.5	ENSG00000249962	processed_pseudogene	PANK1	1	1	25.4947	60.3777	0.00724395	0.776517	0.906547	not significant
PHBP9	ENSG00000230224	processed_pseudogene	PHB	1	1	4.21722	1192.99	0.0363379	0.154335	0.402557	not significant
RPL13AP6	ENSG00000234118	processed_pseudogene	RPL13A	1	1	4.11278	4902.22	-0.00354988	0.889368	0.959679	not significant
RPS15AP30	ENSG00000227560	processed_pseudogene	RPS15A	1	1	11.4565	4002.13	-0.0369908	0.147059	0.393049	not significant
RARRES2P2	ENSG00000213543	processed_pseudogene	RARRES2	1	1	16.0584	374.25	-0.0252945	0.321521	0.603366	not significant
RPL23AP60	ENSG00000213147	processed_pseudogene	RPL23A	1	1	6.78788	4432.63	0.00585482	0.818538	0.92321	not significant
BX322534.1	ENSG00000282875	processed_pseudogene	HLA-F	1	1	14.2012	43.4399	-0.108645	1.95534e-05	0.000383246	not significant
RPL26P30	ENSG00000236264	transcribed_processed_pseudogene	RPL26	1	1	4.38991	4019.08	-0.00283314	0.911602	0.968004	not significant
AP006294.2	ENSG00000284639	transcribed_unprocessed_pseudogene	RBFOX1	1	1	14.3658	16.9753	0.100689	7.63378e-05	0.00127038	not significant
HBBP1	ENSG00000229988	transcribed_unprocessed_pseudogene	HBB	1	1	199.688	11.6654	0.210394	7.56382e-17	6.06481e-15	Positive
AC087280.1	ENSG00000254712	processed_pseudogene	PHAX	1	1	6.00064	254.635	0.0200024	0.433109	0.69455	not significant
SLC25A51P4	ENSG00000189332	transcribed_unprocessed_pseudogene	SLC25A51	1	1	41.7966	96.3518	0.0151236	0.55341	0.763862	not significant
PIGCP1	ENSG00000213713	processed_pseudogene	PIGC	1	1	25.1161	167.691	-0.028767	0.259538	0.539889	not significant
PPIAP41	ENSG00000254463	processed_pseudogene	PPIA	1	1	9.96534	4231.35	0.0166869	0.513157	0.747532	not significant
SEC14L1P1	ENSG00000213693	processed_pseudogene	SEC14L1	1	1	5.48608	206.582	0.0303968	0.233502	0.514121	not significant
YPEL5P2	ENSG00000271557	processed_pseudogene	YPEL5	1	1	4.51144	155.288	-0.00176398	0.944892	0.987106	not significant
AC135977.1	ENSG00000226268	processed_pseudogene	SLC25A33	1	1	4.93193	112.849	-0.0627575	0.0138315	0.0818752	not significant
AC024405.2	ENSG00000254840	transcribed_unprocessed_pseudogene	GTF2I	1	1	4.0782	248.48	0.00596966	0.815042	0.921625	not significant
RPLP0P2	ENSG00000243742	transcribed_processed_pseudogene	RPLP0	1	1	51.3136	4400.92	0.00856446	0.737166	0.881003	not significant
PGAM1P8	ENSG00000255200	transcribed_processed_pseudogene	PGAM1	1	1	7.80789	1381.86	0.00528557	0.835917	0.934458	not significant
[truncated: 737 more rows]

## Sheet: Marker pseudogene
gene	p_val	avg_log2FC	pct.1	pct.2	p_val_adj	cluster
NAPSB	9.32686e-197	6.67523	0.679	0.01	1.3523e-192	GM12878
[truncated: 269 more rows]
