# Supplementary material for: High-throughput and high-sensitivity full-length single-cell RNA-seq analysis on third-generation sequencing platform
Source: Cell Discov. 2023 Jan 11;9:5. doi: 10.1038/s41421-022-00500-4 (PMC9834245; doi:10.1038/s41421-022-00500-4)
Supplement: Supplementary file 4 — Supplementary Table S3. Classification of transcriptome assembly [file 41421_2022_500_MOESM4_ESM.xlsx]

## Sheet: Human
isoform	source	Organism	nCell_Line	chrom	strand	length	exons	structural_category	associated_gene	associated_transcript	ref_length	ref_exons	diff_to_TSS	diff_to_TTS	diff_to_gene_TSS	diff_to_gene_TTS	subcategory	RTS_stage	all_canonical	bite	FSM_class
G1.1	K562	Human	1	1	-	755	1	FSM	ENSG00000268903	ENST00000494149	755	1	0	0	0	0	mono-exon	FALSE	NA	NA	A
G10.1	293T	Human	1	1	+	1017	5	FSM	ENSG00000217801	ENST00000394517	1043	5	22	4	-4	-1	reference_match	FALSE	canonical	FALSE	C
G10.2	293T	Human	1	1	+	919	4	NIC	ENSG00000217801	novel	1043	5	NA	NA	-4	-1	combination_of_known_junctions	FALSE	canonical	FALSE	C
G100.1	H9	Human	1	1	+	691	6	ISM	ENSG00000116731	ENST00000376048	2688	8	-53	75577	-11	25	5prime_fragment	FALSE	canonical	FALSE	A
G1000.1	K562	Human	1	1	+	3032	7	FSM	ENSG00000185842	ENST00000366850	1103	7	-21	-1908	-14	2	alternative_3end	FALSE	canonical	FALSE	C
G1000.10	K562	Human	1	1	+	822	6	NIC	ENSG00000185842	novel	1103	7	NA	NA	0	-110	combination_of_known_junctions	FALSE	canonical	FALSE	C
G1000.11	K562	Human	1	1	+	932	6	NIC	ENSG00000185842	novel	1103	7	NA	NA	0	0	combination_of_known_junctions	FALSE	canonical	FALSE	C
G1000.12	K562	Human	1	1	+	1002	7	NIC	ENSG00000185842	novel	1984	11	NA	NA	0	2	combination_of_known_junctions	FALSE	canonical	FALSE	C
G1000.2	K562	Human	1	1	+	1212	7	FSM	ENSG00000185842	ENST00000366850	1103	7	0	-109	0	108	alternative_3end	FALSE	canonical	FALSE	C
G1000.3	K562	Human	1	1	+	1148	8	NIC	ENSG00000185842	novel	1984	11	NA	NA	0	2	combination_of_known_junctions	FALSE	canonical	FALSE	C
G1000.4	293T,K562	Human	2	1	+	1083	8	NIC	ENSG00000185842	novel	2215	11	NA	NA	0	2	combination_of_known_junctions	FALSE	canonical	FALSE	C
G1000.5	293T,H9,Hela,K562	Human	4	1	+	972	7	FSM	ENSG00000185842	ENST00000366850	1103	7	21	110	0	-110	alternative_3end	FALSE	canonical	FALSE	C
G1000.6	293T,H9,Hela,K562	Human	4	1	+	1082	7	FSM	ENSG00000185842	ENST00000366850	1103	7	21	0	0	0	reference_match	FALSE	canonical	FALSE	C
G1000.7	293T,H9,K562	Human	3	1	+	1152	8	NIC	ENSG00000185842	novel	1984	11	NA	NA	0	2	combination_of_known_junctions	FALSE	canonical	FALSE	C
G1000.8	K562	Human	1	1	+	1178	6	ISM	ENSG00000185842	ENST00000366850	1103	7	21	0	0	0	intron_retention	FALSE	canonical	FALSE	C
G1000.9	K562	Human	1	1	+	3086	6	ISM	ENSG00000185842	ENST00000366850	1103	7	21	-1908	0	2	intron_retention	FALSE	canonical	FALSE	C
G1001.1	293T,GM12878,H9,Hela,K562	Human	5	1	-	3747	14	FSM	ENSG00000143815	ENST00000272163	3748	14	0	1	0	0	reference_match	FALSE	canonical	FALSE	C
G1001.2	K562	Human	1	1	-	3778	14	FSM	ENSG00000143815	ENST00000338179	3812	14	34	0	34	0	reference_match	FALSE	canonical	FALSE	C
G1001.3	293T,H9,K562	Human	3	1	-	3621	13	NIC	ENSG00000143815	novel	3748	14	NA	NA	0	0	intron_retention	FALSE	canonical	FALSE	C
G1001.4	K562	Human	1	1	-	3666	13	NIC	ENSG00000143815	novel	3748	14	NA	NA	0	0	intron_retention	FALSE	canonical	FALSE	C
G1001.5	K562	Human	1	1	-	1457	8	ISM	ENSG00000143815	ENST00000272163	3748	14	0	10678	0	5370	5prime_fragment	FALSE	canonical	FALSE	C
G1002.1	293T	Human	1	1	-	3568	10	ISM	ENSG00000154380	ENST00000366843	2758	14	133488	-1607	-4160	2	3prime_fragment	FALSE	canonical	FALSE	C
G1002.2	293T	Human	1	1	-	4461	14	FSM	ENSG00000154380	ENST00000366843	2758	14	-96	-1607	1	2	alternative_3end5end	FALSE	canonical	FALSE	C
G1003.1	293T,GM12878,H9,Hela,HepG2,K562	Human	6	1	+	1606	4	FSM	ENSG00000143742	ENST00000366839	1596	4	-11	1	0	1	reference_match	FALSE	canonical	FALSE	C
G1003.2	K562	Human	1	1	+	2750	3	FSM	ENSG00000143742	ENST00000650651	548	3	-4	-2198	0	0	alternative_3end	FALSE	canonical	FALSE	C
G1003.3	293T,GM12878,H9,Hela,HepG2,K562	Human	6	1	+	1481	3	FSM	ENSG00000143742	ENST00000304786	1481	3	0	0	0	0	reference_match	FALSE	canonical	FALSE	C
G1004.1	293T,H9,Hela,K562	Human	4	1	+	1660	9	FSM	ENSG00000143819	ENST00000272167	1660	9	0	0	0	0	reference_match	FALSE	canonical	FALSE	C
G1004.2	GM12878,HepG2	Human	2	1	+	1632	9	FSM	ENSG00000143819	ENST00000272167	1660	9	28	0	-11	0	reference_match	FALSE	canonical	FALSE	C
G1004.3	HepG2	Human	1	1	+	1776	9	FSM	ENSG00000143819	ENST00000366837	1780	9	0	4	0	0	reference_match	FALSE	canonical	FALSE	C
G1005.1	293T	Human	1	1	-	4048	25	FSM	ENSG00000196187	ENST00000366835	4109	25	58	3	58	-3	alternative_5end	FALSE	canonical	FALSE	C
G1005.2	K562	Human	1	1	-	4106	25	FSM	ENSG00000196187	ENST00000366835	4109	25	0	3	0	-3	reference_match	FALSE	canonical	FALSE	C
G1005.3	293T	Human	1	1	-	2984	25	FSM	ENSG00000196187	ENST00000366835	4109	25	28	1097	28	-57	alternative_3end	FALSE	canonical	FALSE	C
G1005.4	K562	Human	1	1	-	3006	25	FSM	ENSG00000196187	ENST00000366835	4109	25	6	1097	6	-57	alternative_3end	FALSE	canonical	FALSE	C
G1006.1	K562	Human	1	1	-	1841	7	NIC	ENSG00000143811	novel	1680	7	NA	NA	0	0	intron_retention	FALSE	canonical	FALSE	C
G1006.2	293T,GM12878,H9,Hela,HepG2,K562	Human	6	1	-	1680	7	FSM	ENSG00000143811	ENST00000343818	1680	7	0	0	0	0	reference_match	FALSE	canonical	FALSE	C
G1006.3	K562	Human	1	1	-	2997	6	NIC	ENSG00000143811	novel	1680	7	NA	NA	0	0	intron_retention	FALSE	canonical	FALSE	C
G1006.4	293T	Human	1	1	-	3025	6	NIC	ENSG00000143811	novel	1680	7	NA	NA	0	0	intron_retention	FALSE	canonical	FALSE	C
G1006.5	K562	Human	1	1	-	1486	6	FSM	ENSG00000143811	ENST00000612039	1549	6	62	1	0	0	alternative_5end	FALSE	canonical	FALSE	C
G1007.1	293T,H9,Hela,HepG2,K562	Human	5	1	-	3986	7	FSM	ENSG00000143751	ENST00000272091	3987	7	0	1	0	-1	reference_match	TRUE	canonical	FALSE	C
G1007.2	293T,K562	Human	2	1	-	1622	7	FSM	ENSG00000143751	ENST00000272091	3987	7	0	2365	0	-2365	alternative_3end	FALSE	canonical	FALSE	C
G1007.3	K562	Human	1	1	-	1501	7	FSM	ENSG00000143751	ENST00000272091	3987	7	0	2486	0	-2486	alternative_3end	FALSE	canonical	FALSE	C
G1008.1	293T,H9,Hela,K562	Human	4	1	+	597	4	FSM	ENSG00000163041	ENST00000366815	2263	4	-35	1701	-33	-10	alternative_3end	TRUE	canonical	FALSE	C
G1008.2	K562	Human	1	1	+	583	4	FSM	ENSG00000163041	ENST00000655399	1151	4	82	486	49	-10	alternative_3end5end	FALSE	canonical	FALSE	C
G1009.1	293T,K562	Human	2	1	-	2997	15	FSM	ENSG00000183814	ENST00000328205	3567	15	569	1	8	-1	alternative_5end	FALSE	canonical	FALSE	C
G1009.2	293T,K562	Human	2	1	-	2892	14	FSM	ENSG00000183814	ENST00000460719	2909	14	8	9	8	-1	reference_match	FALSE	canonical	FALSE	C
G1009.3	K562	Human	1	1	-	2277	15	FSM	ENSG00000183814	ENST00000328205	3567	15	569	721	8	-721	alternative_3end5end	FALSE	canonical	FALSE	C
G101.1	K562	Human	1	1	-	1403	2	FSM	ENSG00000234593	ENST00000670776	1404	2	0	1	0	-1	reference_match	FALSE	canonical	FALSE	A
G1010.1	293T,GM12878,H9,Hela,K562	Human	5	1	-	3977	23	FSM	ENSG00000143799	ENST00000366794	3978	23	0	1	0	-1	reference_match	FALSE	canonical	FALSE	C
G1010.2	293T,H9,K562	Human	3	1	-	3864	23	FSM	ENSG00000143799	ENST00000366794	3978	23	0	114	0	-114	alternative_3end	FALSE	canonical	FALSE	C
G1010.3	293T,GM12878,H9,Hela,HepG2,K562	Human	6	1	-	3665	23	FSM	ENSG00000143799	ENST00000366794	3978	23	0	313	0	291	alternative_3end	FALSE	canonical	FALSE	C
G1010.4	K562	Human	1	1	-	3371	23	FSM	ENSG00000143799	ENST00000366794	3978	23	3	604	3	0	alternative_3end	FALSE	canonical	FALSE	C
G1010.5	K562	Human	1	1	-	1709	10	ISM	ENSG00000143799	ENST00000366794	3978	23	0	19229	0	8778	5prime_fragment	FALSE	canonical	FALSE	C
G1010.6	293T,Hela	Human	2	1	-	878	5	ISM	ENSG00000143799	ENST00000366794	3978	23	3	27965	3	42	5prime_fragment	FALSE	canonical	FALSE	C
G1010.7	GM12878,H9,HepG2,K562	Human	4	1	-	824	5	ISM	ENSG00000143799	ENST00000366794	3978	23	3	28019	3	-12	5prime_fragment	FALSE	canonical	FALSE	C
G1011.1	293T,H9,K562	Human	3	1	+	2243	13	FSM	ENSG00000143801	ENST00000366783	2249	13	4	2	0	-2	reference_match	FALSE	canonical	FALSE	C
G1011.2	293T,H9,K562	Human	3	1	+	2216	12	ISM	ENSG00000143801	ENST00000366783	2249	13	643	2	-5	-2	3prime_fragment	FALSE	canonical	FALSE	C
G1012.1	293T,GM12878,H9,Hela,HepG2,K562	Human	6	1	+	2862	15	FSM	ENSG00000163050	ENST00000366777	2866	15	4	0	4	0	reference_match	TRUE	canonical	FALSE	A
G1013.1	293T,H9,K562	Human	3	1	-	2429	6	FSM	ENSG00000081692	ENST00000620518	2432	6	-7	10	-7	0	reference_match	TRUE	canonical	FALSE	C
G1013.2	Hela,HepG2	Human	2	1	-	2446	6	FSM	ENSG00000081692	ENST00000620518	2432	6	-24	10	-24	0	reference_match	FALSE	canonical	FALSE	C
G1013.3	293T	Human	1	1	-	2389	6	FSM	ENSG00000081692	ENST00000438896	2502	6	113	0	-15	0	alternative_5end	FALSE	canonical	FALSE	C
G1013.4	K562	Human	1	1	-	2480	6	FSM	ENSG00000081692	ENST00000438896	2502	6	22	0	22	0	reference_match	FALSE	canonical	FALSE	C
G1013.5	293T	Human	1	1	-	1372	6	FSM	ENSG00000081692	ENST00000620518	2432	6	0	1060	0	864	alternative_3end	FALSE	canonical	FALSE	C
G1013.6	H9,Hela	Human	2	1	-	1396	6	FSM	ENSG00000081692	ENST00000620518	2432	6	-24	1060	-24	864	alternative_3end	FALSE	canonical	FALSE	C
G1013.7	GM12878,HepG2,K562	Human	3	1	-	1352	6	FSM	ENSG00000081692	ENST00000620518	2432	6	0	1080	0	844	alternative_3end	FALSE	canonical	FALSE	C
G1013.8	K562	Human	1	1	-	1321	6	FSM	ENSG00000081692	ENST00000438896	2502	6	111	1070	-17	844	alternative_3end5end	FALSE	canonical	FALSE	C
G1014.1	293T,GM12878,H9,Hela,K562	Human	5	1	+	1922	5	FSM	ENSG00000143740	ENST00000617596	1905	5	-18	1	-1	-1	reference_match	TRUE	canonical	FALSE	C
G1014.2	293T,H9,K562	Human	3	1	+	1380	4	NIC	ENSG00000143740	novel	2362	5	NA	NA	-1	-1	combination_of_known_junctions	FALSE	canonical	FALSE	C
G1014.3	Hela	Human	1	1	+	1362	4	NIC	ENSG00000143740	novel	1905	5	NA	NA	0	-1	combination_of_known_junctions	FALSE	canonical	FALSE	C
G1014.4	HepG2	Human	1	1	+	1900	5	FSM	ENSG00000143740	ENST00000617596	1905	5	4	1	4	-1	reference_match	FALSE	canonical	FALSE	C
G1014.5	H9,K562	Human	2	1	+	1865	4	ISM	ENSG00000143740	ENST00000617596	1905	5	12231	1	-379	-1	3prime_fragment	FALSE	canonical	FALSE	C
G1015.1	293T,H9,Hela,HepG2,K562	Human	5	1	+	1934	5	FSM	ENSG00000143761	ENST00000540651	1972	5	38	0	-10	0	reference_match	FALSE	canonical	FALSE	C
G1015.2	H9	Human	1	1	+	1751	5	FSM	ENSG00000143761	ENST00000272102	1840	5	0	89	0	-88	alternative_3end	FALSE	canonical	FALSE	C
G1015.3	293T,GM12878,H9,Hela,HepG2,K562	Human	6	1	+	1839	5	FSM	ENSG00000143761	ENST00000272102	1840	5	0	1	0	0	reference_match	FALSE	canonical	FALSE	C
G1015.4	K562	Human	1	1	+	1918	4	FSM	ENSG00000143761	ENST00000470670	712	4	-22	-1184	0	0	alternative_3end	FALSE	canonical	FALSE	C
G1016.1	K562	Human	1	1	-	1527	6	NIC	ENSG00000143793	novel	1429	7	NA	NA	0	-2	intron_retention	FALSE	canonical	FALSE	C
G1016.2	293T,GM12878,H9,Hela,HepG2,K562	Human	6	1	-	1288	8	FSM	ENSG00000143793	ENST00000272139	1290	8	0	2	0	0	reference_match	FALSE	canonical	FALSE	C
G1016.3	K562	Human	1	1	-	1427	7	FSM	ENSG00000143793	ENST00000485896	1429	7	0	2	0	0	reference_match	FALSE	canonical	FALSE	C
G1016.4	K562	Human	1	1	-	931	5	NIC	ENSG00000143793	novel	1290	8	NA	NA	0	0	intron_retention	FALSE	canonical	FALSE	C
G1016.5	293T,H9,K562	Human	3	1	-	700	7	ISM	ENSG00000143793	ENST00000272139	1290	8	-11	685	-11	-3	5prime_fragment	FALSE	canonical	FALSE	C
G1016.6	GM12878	Human	1	1	-	658	7	ISM	ENSG00000143793	ENST00000272139	1290	8	-5	721	-5	-39	5prime_fragment	FALSE	canonical	FALSE	C
G1016.7	K562	Human	1	1	-	651	6	ISM	ENSG00000143793	ENST00000272139	1290	8	-15	1344	-15	-19	5prime_fragment	FALSE	canonical	FALSE	C
G1017.1	K562	Human	1	1	-	624	5	FSM	ENSG00000162910	ENST00000366739	641	5	10	7	4	-1	reference_match	FALSE	canonical	FALSE	C
G1017.10	H9,Hela	Human	2	1	-	1366	4	FSM	ENSG00000162910	ENST00000366733	834	4	-539	7	0	-1	alternative_5end	FALSE	canonical	FALSE	C
G1017.11	293T,K562	Human	2	1	-	1382	4	FSM	ENSG00000162910	ENST00000366733	834	4	-555	7	0	-1	alternative_5end	FALSE	canonical	FALSE	C
G1017.12	293T,GM12878,H9,Hela,HepG2,K562	Human	6	1	-	737	5	FSM	ENSG00000162910	ENST00000336520	738	5	0	1	0	-1	reference_match	FALSE	canonical	FALSE	C
G1017.13	293T,GM12878,H9,Hela,HepG2,K562	Human	6	1	-	625	5	FSM	ENSG00000162910	ENST00000295008	632	5	0	7	0	-1	reference_match	FALSE	canonical	FALSE	C
G1017.14	293T,K562	Human	2	1	-	848	4	FSM	ENSG00000162910	ENST00000366741	603	4	-252	7	0	-1	alternative_5end	FALSE	canonical	FALSE	C
G1017.15	293T,H9,Hela,HepG2,K562	Human	5	1	-	654	4	FSM	ENSG00000162910	ENST00000348259	661	4	0	7	0	-1	reference_match	FALSE	canonical	FALSE	C
G1017.16	293T,GM12878,H9,Hela,HepG2,K562	Human	6	1	-	558	4	FSM	ENSG00000162910	ENST00000366746	565	4	0	7	0	-1	reference_match	FALSE	canonical	FALSE	C
G1017.17	293T,K562	Human	2	1	-	589	4	FSM	ENSG00000162910	ENST00000366742	630	4	34	7	4	-1	reference_match	FALSE	canonical	FALSE	C
G1017.18	293T	Human	1	1	-	1373	4	NIC	ENSG00000162910	novel	738	5	NA	NA	0	-1	intron_retention	FALSE	canonical	FALSE	C
G1017.19	K562	Human	1	1	-	570	3	NIC	ENSG00000162910	novel	661	4	NA	NA	0	-1	combination_of_known_splicesites	FALSE	canonical	FALSE	C
G1017.2	293T,H9,Hela,K562	Human	4	1	-	775	6	NIC	ENSG00000162910	novel	1423	6	NA	NA	0	-1	combination_of_known_junctions	FALSE	canonical	FALSE	C
G1017.20	K562	Human	1	1	-	1865	2	FSM	ENSG00000162910	ENST00000465268	848	2	-1024	7	0	-1	alternative_5end	FALSE	canonical	FALSE	C
G1017.21	GM12878	Human	1	1	-	666	4	FSM	ENSG00000162910	ENST00000348259	661	4	-13	8	0	0	reference_match	FALSE	canonical	FALSE	C
G1017.3	293T,Hela,K562	Human	3	1	-	663	6	NIC	ENSG00000162910	novel	665	6	NA	NA	0	-1	combination_of_known_junctions	FALSE	canonical	FALSE	C
G1017.4	293T,Hela,K562	Human	3	1	-	708	5	FSM	ENSG00000162910	ENST00000336300	722	5	7	7	0	-1	reference_match	FALSE	canonical	FALSE	C
G1017.5	293T,K562	Human	2	1	-	596	5	FSM	ENSG00000162910	ENST00000366747	603	5	0	7	0	-1	reference_match	FALSE	canonical	FALSE	C
G1017.6	293T,K562	Human	2	1	-	827	4	FSM	ENSG00000162910	ENST00000366733	834	4	0	7	0	-1	reference_match	FALSE	canonical	FALSE	C
G1017.7	K562	Human	1	1	-	1239	5	NIC	ENSG00000162910	novel	1423	6	NA	NA	0	-1	intron_retention	FALSE	canonical	FALSE	C
G1017.8	293T	Human	1	1	-	1255	5	NIC	ENSG00000162910	novel	1423	6	NA	NA	0	-1	intron_retention	FALSE	canonical	FALSE	C
G1017.9	293T,K562	Human	2	1	-	1143	5	NIC	ENSG00000162910	novel	665	6	NA	NA	0	-1	intron_retention	FALSE	canonical	FALSE	C
G1018.1	293T	Human	1	1	+	958	8	FSM	ENSG00000143774	ENST00000366730	937	8	85	-106	85	0	alternative_3end5end	FALSE	canonical	FALSE	C
G1018.10	293T,GM12878,H9,HepG2,K562	Human	5	1	+	848	7	FSM	ENSG00000143774	ENST00000366728	842	7	-11	5	0	0	reference_match	FALSE	canonical	FALSE	C
G1018.11	K562	Human	1	1	+	1000	7	NIC	ENSG00000143774	novel	1084	9	NA	NA	0	0	intron_retention	FALSE	canonical	FALSE	C
G1018.12	K562	Human	1	1	+	1704	7	NIC	ENSG00000143774	novel	1084	9	NA	NA	0	0	intron_retention	FALSE	canonical	FALSE	C
G1018.13	K562	Human	1	1	+	936	8	FSM	ENSG00000143774	ENST00000366721	689	8	-53	-194	0	0	alternative_3end5end	FALSE	canonical	FALSE	C
G1018.14	K562	Human	1	1	+	913	7	NIC	ENSG00000143774	novel	1084	9	NA	NA	0	0	combination_of_known_splicesites	FALSE	canonical	FALSE	C
G1018.15	H9	Human	1	1	+	906	7	NIC	ENSG00000143774	novel	1084	9	NA	NA	0	0	combination_of_known_splicesites	FALSE	canonical	FALSE	C
G1018.16	K562	Human	1	1	+	1280	10	NIC	ENSG00000143774	novel	1084	9	NA	NA	0	0	combination_of_known_junctions	FALSE	canonical	FALSE	C
G1018.17	Hela	Human	1	1	+	994	8	NIC	ENSG00000143774	novel	656	8	NA	NA	0	0	combination_of_known_junctions	FALSE	canonical	FALSE	C
G1018.18	Hela	Human	1	1	+	917	8	FSM	ENSG00000143774	ENST00000366721	689	8	-34	-194	0	0	alternative_3end	FALSE	canonical	FALSE	C
G1018.19	H9,K562	Human	2	1	+	1015	8	ISM	ENSG00000143774	ENST00000312726	1084	9	833	-4	0	0	3prime_fragment	FALSE	canonical	FALSE	C
G1018.2	Hela	Human	1	1	+	985	8	FSM	ENSG00000143774	ENST00000391865	990	8	0	5	0	0	reference_match	FALSE	canonical	FALSE	C
G1018.20	K562	Human	1	1	+	902	8	FSM	ENSG00000143774	ENST00000366718	1275	8	368	5	-201	0	alternative_5end	FALSE	canonical	FALSE	C
G1018.21	K562	Human	1	1	+	816	7	NIC	ENSG00000143774	novel	1275	8	NA	NA	-201	0	combination_of_known_junctions	FALSE	canonical	FALSE	C
G1018.22	293T,K562	Human	2	1	+	849	7	FSM	ENSG00000143774	ENST00000366716	940	7	57	34	1	0	alternative_5end	FALSE	canonical	FALSE	C
G1018.3	Hela	Human	1	1	+	1108	9	FSM	ENSG00000143774	ENST00000312726	1084	9	-24	0	0	0	reference_match	FALSE	canonical	FALSE	C
G1018.4	Hela	Human	1	1	+	857	7	FSM	ENSG00000143774	ENST00000366728	842	7	-24	9	0	0	reference_match	FALSE	canonical	FALSE	C
G1018.5	Hela	Human	1	1	+	926	7	NIC	ENSG00000143774	novel	1084	9	NA	NA	0	0	combination_of_known_splicesites	FALSE	canonical	FALSE	C
G1018.6	293T,GM12878,H9,HepG2,K562	Human	5	1	+	1095	9	FSM	ENSG00000143774	ENST00000312726	1084	9	-11	0	0	0	reference_match	FALSE	canonical	FALSE	C
G1018.7	K562	Human	1	1	+	1009	8	NIC	ENSG00000143774	novel	1084	9	NA	NA	0	0	combination_of_known_junctions	FALSE	canonical	FALSE	C
G1018.8	293T,GM12878,H9,HepG2,K562	Human	5	1	+	934	8	FSM	ENSG00000143774	ENST00000391865	990	8	51	5	0	0	alternative_5end	FALSE	canonical	FALSE	C
G1018.9	K562	Human	1	1	+	1013	8	NIC	ENSG00000143774	novel	1084	9	NA	NA	0	0	combination_of_known_junctions	FALSE	canonical	FALSE	C
G1019.1	GM12878,Hela,HepG2,K562	Human	4	1	+	1952	3	FSM	ENSG00000181873	ENST00000366711	7828	3	0	5876	0	806	alternative_3end	TRUE	canonical	FALSE	A
G102.1	K562	Human	1	1	+	2242	8	FSM	ENSG00000189337	ENST00000361144	3838	8	4	1592	4	0	alternative_3end	FALSE	canonical	FALSE	A
G1020.1	H9	Human	1	1	+	1986	12	ISM	ENSG00000154358	ENST00000636476	23991	104	160995	2	-94	0	3prime_fragment	FALSE	canonical	FALSE	B
G1020.2	K562	Human	1	1	+	1885	12	ISM	ENSG00000154358	ENST00000636476	23991	104	161096	2	7	0	3prime_fragment	FALSE	canonical	FALSE	B
G1021.1	H9,K562	Human	2	1	-	2714	6	FSM	ENSG00000154370	ENST00000284551	2710	6	-6	2	-6	-2	reference_match	FALSE	canonical	FALSE	A
G1022.1	K562	Human	1	1	-	289	1	FSM	ENSG00000181218	ENST00000366695	895	1	604	2	604	-2	mono-exon	FALSE	NA	NA	C
G1022.2	293T,GM12878,H9,Hela,K562	Human	5	1	-	893	1	FSM	ENSG00000181218	ENST00000366695	895	1	0	2	0	-2	mono-exon	FALSE	NA	NA	C
G1022.3	293T,K562	Human	2	1	-	393	1	FSM	ENSG00000181218	ENST00000366695	895	1	56	446	56	-446	mono-exon	FALSE	NA	NA	C
G1023.1	Hela	Human	1	1	+	1915	4	NIC	ENSG00000168159	novel	3118	4	NA	NA	-13	-798	combination_of_known_junctions	FALSE	canonical	FALSE	B
G1023.2	GM12878,H9,K562	Human	3	1	+	1890	4	NIC	ENSG00000168159	novel	3118	4	NA	NA	12	-798	combination_of_known_junctions	FALSE	canonical	FALSE	B
G1023.3	K562	Human	1	1	+	1694	4	NIC	ENSG00000168159	novel	3118	4	NA	NA	208	-798	combination_of_known_junctions	FALSE	canonical	FALSE	B
G1023.4	293T	Human	1	1	+	1526	4	NIC	ENSG00000168159	novel	3118	4	NA	NA	376	-798	combination_of_known_junctions	FALSE	canonical	FALSE	B
G1023.5	293T	Human	1	1	+	1310	2	ISM	ENSG00000168159	ENST00000482739	2467	4	4829	798	4829	-798	3prime_fragment	FALSE	canonical	FALSE	B
G1023.6	K562	Human	1	1	+	1203	2	ISM	ENSG00000168159	ENST00000482739	2467	4	4936	798	4936	-798	3prime_fragment	FALSE	canonical	FALSE	B
G1023.7	H9	Human	1	1	+	1188	2	ISM	ENSG00000168159	ENST00000482739	2467	4	4951	798	4951	-798	3prime_fragment	FALSE	canonical	FALSE	B
G1024.1	GM12878,H9	Human	2	1	+	1099	8	FSM	ENSG00000168118	ENST00000366690	2987	8	0	1888	0	112	alternative_3end	FALSE	canonical	FALSE	C
G1024.10	H9	Human	1	1	+	2533	8	FSM	ENSG00000168118	ENST00000366690	2987	8	61	393	-22	-390	alternative_3end5end	FALSE	canonical	FALSE	C
G1024.11	HepG2	Human	1	1	+	1437	8	FSM	ENSG00000168118	ENST00000366690	2987	8	63	1487	-20	513	alternative_3end5end	FALSE	canonical	FALSE	C
G1024.12	293T	Human	1	1	+	2511	8	FSM	ENSG00000168118	ENST00000366690	2987	8	83	393	0	-390	alternative_3end5end	FALSE	canonical	FALSE	C
G1024.2	H9,Hela	Human	2	1	+	1500	8	FSM	ENSG00000168118	ENST00000366690	2987	8	0	1487	0	513	alternative_3end	FALSE	canonical	FALSE	C
G1024.3	H9,K562	Human	2	1	+	2044	8	FSM	ENSG00000168118	ENST00000366690	2987	8	0	943	0	-940	alternative_3end	FALSE	canonical	FALSE	C
G1024.4	HepG2	Human	1	1	+	1081	8	FSM	ENSG00000168118	ENST00000366690	2987	8	18	1888	18	112	alternative_3end	FALSE	canonical	FALSE	C
G1024.5	K562	Human	1	1	+	2562	8	FSM	ENSG00000168118	ENST00000366690	2987	8	32	393	32	-390	alternative_3end	FALSE	canonical	FALSE	C
G1024.6	K562	Human	1	1	+	416	3	FSM	ENSG00000168118	ENST00000481981	531	3	76	39	40	-39	alternative_5end	FALSE	canonical	FALSE	C
G1024.7	293T,K562	Human	2	1	+	1054	8	FSM	ENSG00000168118	ENST00000366690	2987	8	45	1888	-38	112	alternative_3end	FALSE	canonical	FALSE	C
G1024.8	293T,GM12878,K562	Human	3	1	+	1453	8	FSM	ENSG00000168118	ENST00000366690	2987	8	47	1487	-36	513	alternative_3end	FALSE	canonical	FALSE	C
G1024.9	Hela	Human	1	1	+	1038	8	FSM	ENSG00000168118	ENST00000366690	2987	8	61	1888	-22	112	alternative_3end5end	FALSE	canonical	FALSE	C
G1025.1	HepG2	Human	1	1	-	4126	26	FSM	ENSG00000069248	ENST00000261396	5208	26	43	1039	28	481	alternative_3end	FALSE	canonical	FALSE	C
G1025.2	H9	Human	1	1	-	4158	26	FSM	ENSG00000069248	ENST00000261396	5208	26	11	1039	-4	481	alternative_3end	FALSE	canonical	FALSE	C
G1025.3	293T,Hela,K562	Human	3	1	-	4169	26	FSM	ENSG00000069248	ENST00000261396	5208	26	0	1039	0	481	alternative_3end	FALSE	canonical	FALSE	C
G1025.4	293T	Human	1	1	-	3765	26	FSM	ENSG00000069248	ENST00000261396	5208	26	0	1443	0	77	alternative_3end	FALSE	canonical	FALSE	C
G1025.5	H9,K562	Human	2	1	-	3726	26	FSM	ENSG00000069248	ENST00000261396	5208	26	0	1482	0	38	alternative_3end	FALSE	canonical	FALSE	C
G1025.6	K562	Human	1	1	-	3580	26	FSM	ENSG00000069248	ENST00000261396	5208	26	0	1628	0	-108	alternative_3end	FALSE	canonical	FALSE	C
G1025.7	K562	Human	1	1	-	1542	6	FSM	ENSG00000069248	ENST00000366678	779	6	-15	-748	0	748	alternative_3end	FALSE	canonical	FALSE	C
G1026.1	293T	Human	1	1	+	4444	16	FSM	ENSG00000143641	ENST00000366672	4423	16	-24	3	-24	-1	reference_match	FALSE	canonical	FALSE	C
G1026.2	293T	Human	1	1	+	2399	16	FSM	ENSG00000143641	ENST00000366672	4423	16	-20	2044	-20	-2042	alternative_3end	FALSE	canonical	FALSE	C
G1026.3	K562	Human	1	1	+	609	2	FSM	ENSG00000143641	ENST00000488903	593	2	-21	5	0	-5	reference_match	FALSE	canonical	FALSE	C
G1026.4	GM12878,H9,Hela,HepG2,K562	Human	5	1	+	2379	16	FSM	ENSG00000143641	ENST00000366672	4423	16	0	2044	0	-2042	alternative_3end	FALSE	canonical	FALSE	C
G1026.5	H9,Hela,K562	Human	3	1	+	4422	16	FSM	ENSG00000143641	ENST00000366672	4423	16	0	1	0	1	reference_match	FALSE	canonical	FALSE	C
G1027.1	293T,Hela,K562	Human	3	1	+	2931	18	FSM	ENSG00000135775	ENST00000366669	2932	18	0	1	0	0	reference_match	FALSE	canonical	FALSE	C
G1027.2	H9	Human	1	1	+	2913	18	FSM	ENSG00000135775	ENST00000366669	2932	18	18	1	-6	0	reference_match	FALSE	canonical	FALSE	C
G1027.3	GM12878	Human	1	1	+	2902	18	FSM	ENSG00000135775	ENST00000366669	2932	18	29	1	5	0	reference_match	FALSE	canonical	FALSE	C
G1028.1	HepG2	Human	1	1	-	2111	5	FSM	ENSG00000135744	ENST00000366667	2116	5	0	5	0	-5	reference_match	TRUE	canonical	FALSE	A
G1029.1	293T,K562	Human	2	1	-	3725	4	FSM	ENSG00000119280	ENST00000366663	3726	4	0	1	0	0	reference_match	FALSE	canonical	FALSE	C
G1029.2	H9,HepG2	Human	2	1	-	1279	4	FSM	ENSG00000119280	ENST00000366663	3726	4	0	2447	0	55	alternative_3end	FALSE	canonical	FALSE	C
G1029.3	K562	Human	1	1	-	1301	4	FSM	ENSG00000119280	ENST00000366663	3726	4	-22	2447	-22	55	alternative_3end	FALSE	canonical	FALSE	C
G103.1	H9,HepG2,K562	Human	3	1	+	933	4	FSM	ENSG00000142634	ENST00000375980	2422	4	1	1488	1	-230	alternative_3end	FALSE	canonical	FALSE	C
G103.2	H9,Hela,K562	Human	3	1	+	2406	4	FSM	ENSG00000142634	ENST00000375980	2422	4	7	9	7	-9	reference_match	FALSE	canonical	FALSE	C
G103.3	GM12878,Hela	Human	2	1	+	893	4	FSM	ENSG00000142634	ENST00000375980	2422	4	34	1495	34	-237	alternative_3end	FALSE	canonical	FALSE	C
G1030.1	K562	Human	1	1	-	3259	23	NIC	ENSG00000143643	novel	3276	23	NA	NA	11	-1	combination_of_known_junctions	FALSE	canonical	FALSE	A
G1031.1	K562	Human	1	1	+	1452	6	FSM	ENSG00000173409	ENST00000310256	1428	6	-24	0	-24	0	reference_match	TRUE	canonical	FALSE	C
G1031.2	293T	Human	1	1	+	1409	7	NIC	ENSG00000173409	novel	879	6	NA	NA	-22	-2	combination_of_known_junctions	FALSE	canonical	FALSE	C
G1031.3	K562	Human	1	1	+	1389	7	NIC	ENSG00000173409	novel	879	6	NA	NA	-2	-2	combination_of_known_junctions	FALSE	canonical	FALSE	C
G1031.4	293T,GM12878,H9,Hela,HepG2,K562	Human	6	1	+	1290	6	FSM	ENSG00000173409	ENST00000310256	1428	6	-2	140	-2	-2	alternative_3end	FALSE	canonical	FALSE	C
G1031.5	293T	Human	1	1	+	1428	6	FSM	ENSG00000173409	ENST00000310256	1428	6	-2	2	-2	-2	reference_match	FALSE	canonical	FALSE	C
G1031.6	K562	Human	1	1	+	1136	5	NIC	ENSG00000173409	novel	1428	6	NA	NA	-2	-2	combination_of_known_splicesites	FALSE	canonical	FALSE	C
G1031.7	K562	Human	1	1	+	1016	4	NIC	ENSG00000173409	novel	1170	5	NA	NA	-2	-2	combination_of_known_splicesites	FALSE	canonical	FALSE	C
G1032.1	293T	Human	1	1	-	1227	2	FSM	ENSG00000182118	ENST00000366654	1503	2	45	231	45	-13	alternative_3end	FALSE	canonical	FALSE	C
G1032.2	H9,K562	Human	2	1	-	1282	2	FSM	ENSG00000182118	ENST00000366654	1503	2	-10	231	-10	-13	alternative_3end	FALSE	canonical	FALSE	C
G1033.1	293T,GM12878,H9,Hela,HepG2,K562	Human	6	1	-	1429	7	FSM	ENSG00000143633	ENST00000366649	1430	7	0	1	0	-1	reference_match	FALSE	canonical	FALSE	A
G1034.1	293T	Human	1	1	+	2595	16	FSM	ENSG00000116906	ENST00000366647	2641	16	-5	51	0	-11	alternative_3end	FALSE	canonical	FALSE	C
G1034.2	K562	Human	1	1	+	2283	15	NIC	ENSG00000116906	novel	2641	16	NA	NA	0	-140	combination_of_known_junctions	FALSE	canonical	FALSE	C
G1034.3	H9,K562	Human	2	1	+	2558	16	FSM	ENSG00000116906	ENST00000366647	2641	16	-2	85	-2	-45	alternative_3end	FALSE	canonical	FALSE	C
G1034.4	293T,GM12878,H9,Hela,HepG2,K562	Human	6	1	+	2459	16	FSM	ENSG00000116906	ENST00000366647	2641	16	2	180	2	-140	alternative_3end	FALSE	canonical	FALSE	C
G1035.1	K562	Human	1	1	+	3535	5	FSM	ENSG00000010072	ENST00000295050	3223	5	-313	1	-276	-1	alternative_5end	FALSE	canonical	FALSE	C
G1035.2	K562	Human	1	1	+	856	2	FSM	ENSG00000010072	ENST00000492437	603	2	-267	14	-228	-14	alternative_5end	FALSE	canonical	FALSE	C
G1035.3	293T,Hela,K562	Human	3	1	+	2686	5	FSM	ENSG00000010072	ENST00000295050	3223	5	-244	781	-207	-781	alternative_3end5end	FALSE	canonical	FALSE	C
G1035.4	293T,K562	Human	2	1	+	2442	5	FSM	ENSG00000010072	ENST00000295050	3223	5	0	781	0	-781	alternative_3end	FALSE	canonical	FALSE	C
G1035.5	293T	Human	1	1	+	3223	5	FSM	ENSG00000010072	ENST00000295050	3223	5	0	0	0	0	reference_match	FALSE	canonical	FALSE	C
G1036.1	K562	Human	1	1	-	3380	5	FSM	ENSG00000135766	ENST00000366641	4335	5	952	3	-73	-3	alternative_5end	FALSE	canonical	FALSE	A
G1037.1	293T	Human	1	1	-	276	2	FSM	ENSG00000233461	ENST00000416221	280	2	0	4	0	1	reference_match	FALSE	canonical	FALSE	C
G1037.2	293T,Hela,HepG2	Human	3	1	-	537	4	NIC	ENSG00000233461	novel	419	4	NA	NA	0	0	combination_of_known_junctions	FALSE	canonical	FALSE	C
G1037.3	K562	Human	1	1	-	555	4	NIC	ENSG00000233461	novel	419	4	NA	NA	1	0	combination_of_known_junctions	FALSE	canonical	FALSE	C
G1037.4	GM12878	Human	1	1	-	392	3	FSM	ENSG00000233461	ENST00000654602	2172	3	48	1732	28	0	alternative_3end	FALSE	canonical	FALSE	C
G1037.5	HepG2	Human	1	1	-	421	3	FSM	ENSG00000233461	ENST00000654602	2172	3	19	1732	0	0	alternative_3end	FALSE	canonical	FALSE	C
G1037.6	293T,H9,Hela,K562	Human	4	1	-	432	3	FSM	ENSG00000233461	ENST00000654602	2172	3	8	1732	0	0	alternative_3end	FALSE	canonical	FALSE	C
G1037.7	K562	Human	1	1	-	484	2	FSM	ENSG00000233461	ENST00000666601	1428	2	0	944	0	1	alternative_3end	FALSE	canonical	FALSE	C
G1038.1	293T,Hela	Human	2	1	+	2647	6	FSM	ENSG00000116918	ENST00000366639	2634	6	-16	3	-14	-3	reference_match	FALSE	canonical	FALSE	C
G1038.2	K562	Human	1	1	+	732	3	NNC	ENSG00000116918	novel	585	5	NA	NA	0	-11240	at_least_one_novel_splicesite	FALSE	canonical	TRUE	C
G1038.3	GM12878,H9,HepG2,K562	Human	4	1	+	2625	6	FSM	ENSG00000116918	ENST00000366639	2634	6	6	3	6	-3	reference_match	FALSE	canonical	FALSE	C
G1038.4	K562	Human	1	1	+	641	5	ISM	ENSG00000116918	ENST00000366639	2634	6	6	5259	6	36	5prime_fragment	FALSE	canonical	FALSE	C
G1039.1	Hela	Human	1	1	+	1118	5	FSM	ENSG00000135778	ENST00000366628	6324	5	-25	5231	-19	0	alternative_3end	FALSE	canonical	FALSE	C
G1039.10	293T,HepG2	Human	2	1	+	924	5	FSM	ENSG00000135778	ENST00000366628	6324	5	0	5400	0	0	alternative_3end	FALSE	canonical	FALSE	C
G1039.11	293T,GM12878,H9,K562	Human	4	1	+	1093	5	FSM	ENSG00000135778	ENST00000366628	6324	5	0	5231	0	0	alternative_3end	FALSE	canonical	FALSE	C
G1039.12	293T	Human	1	1	+	1080	4	FSM	ENSG00000135778	ENST00000494689	767	4	6	-319	0	50	alternative_3end	FALSE	canonical	FALSE	C
G1039.13	HepG2	Human	1	1	+	1082	5	FSM	ENSG00000135778	ENST00000366628	6324	5	11	5231	8	0	alternative_3end	FALSE	canonical	FALSE	C
G1039.2	K562	Human	1	1	+	786	4	FSM	ENSG00000135778	ENST00000494689	767	4	-19	0	-19	0	reference_match	FALSE	canonical	FALSE	C
G1039.3	K562	Human	1	1	+	1083	4	FSM	ENSG00000135778	ENST00000494689	767	4	-19	-297	-19	28	alternative_3end	FALSE	canonical	FALSE	C
G1039.4	293T,Hela,K562	Human	3	1	+	999	4	FSM	ENSG00000135778	ENST00000490807	980	4	-19	0	-10	0	reference_match	FALSE	canonical	FALSE	C
G1039.5	Hela	Human	1	1	+	936	5	FSM	ENSG00000135778	ENST00000366628	6324	5	-12	5400	-6	0	alternative_3end	FALSE	canonical	FALSE	C
G1039.6	293T,GM12878,H9,Hela,HepG2	Human	5	1	+	1253	5	FSM	ENSG00000135778	ENST00000366628	6324	5	-10	5081	-4	50	alternative_3end	FALSE	canonical	FALSE	C
G1039.7	K562	Human	1	1	+	632	4	FSM	ENSG00000135778	ENST00000490807	980	4	-13	361	-4	-92	alternative_3end	FALSE	canonical	FALSE	C
G1039.8	293T	Human	1	1	+	771	4	FSM	ENSG00000135778	ENST00000494689	767	4	-4	0	-4	0	reference_match	FALSE	canonical	FALSE	C
G1039.9	GM12878,H9,K562	Human	3	1	+	832	5	FSM	ENSG00000135778	ENST00000366628	6324	5	0	5492	0	-92	alternative_3end	FALSE	canonical	FALSE	C
G104.1	H9	Human	1	1	-	1951	9	FSM	ENSG00000132906	ENST00000333868	2808	9	-18	875	-16	-6	alternative_3end	FALSE	canonical	FALSE	C
G104.2	Hela	Human	1	1	-	1483	5	FSM	ENSG00000132906	ENST00000348549	1621	5	132	6	0	-6	alternative_5end	FALSE	canonical	FALSE	C
G104.3	293T,K562	Human	2	1	-	1501	5	FSM	ENSG00000132906	ENST00000348549	1621	5	114	6	-16	-6	alternative_5end	FALSE	canonical	FALSE	C
G104.4	293T,Hela,K562	Human	3	1	-	1929	9	FSM	ENSG00000132906	ENST00000333868	2808	9	0	879	0	-10	alternative_3end	FALSE	canonical	FALSE	C
G1040.1	K562	Human	1	1	+	1246	3	FSM	ENSG00000135750	ENST00000366621	2061	3	-31	846	-31	-31	alternative_3end	FALSE	canonical	FALSE	C
G1040.2	GM12878,Hela,K562	Human	3	1	+	1824	3	FSM	ENSG00000135750	ENST00000366621	2061	3	0	237	0	39	alternative_3end	FALSE	canonical	FALSE	C
G1041.1	293T,GM12878,H9,Hela,HepG2,K562	Human	6	1	+	705	3	FSM	ENSG00000168275	ENST00000619305	697	3	-12	4	0	-1	reference_match	TRUE	canonical	FALSE	C
G1041.2	K562	Human	1	1	+	868	3	FSM	ENSG00000168275	ENST00000366613	641	3	-227	0	0	0	alternative_5end	FALSE	canonical	FALSE	C
G1041.3	GM12878,H9,K562	Human	3	1	+	640	3	FSM	ENSG00000168275	ENST00000366613	641	3	0	1	0	-1	reference_match	FALSE	canonical	FALSE	C
G1041.4	GM12878,K562	Human	2	1	+	1031	2	FSM	ENSG00000168275	ENST00000366612	1013	2	-18	0	0	0	reference_match	FALSE	canonical	FALSE	C
G1041.5	HepG2	Human	1	1	+	604	3	FSM	ENSG00000168275	ENST00000366613	641	3	36	1	18	-1	reference_match	FALSE	canonical	FALSE	C
G1041.6	293T,Hela	Human	2	1	+	585	3	FSM	ENSG00000168275	ENST00000366613	641	3	56	0	38	0	alternative_5end	FALSE	canonical	FALSE	C
G1041.7	H9,Hela	Human	2	1	+	973	2	FSM	ENSG00000168275	ENST00000366612	1013	2	38	2	38	-1	reference_match	FALSE	canonical	FALSE	C
G1041.8	293T,HepG2	Human	2	1	+	946	2	FSM	ENSG00000168275	ENST00000366612	1013	2	65	2	65	-1	alternative_5end	FALSE	canonical	FALSE	C
G1042.1	293T,Hela,K562	Human	3	1	-	3279	5	FSM	ENSG00000173726	ENST00000366607	3283	5	0	4	0	-4	reference_match	FALSE	canonical	FALSE	C
G1042.2	H9,Hela,HepG2,K562	Human	4	1	-	1039	5	FSM	ENSG00000173726	ENST00000366607	3283	5	0	2244	0	440	alternative_3end	FALSE	canonical	FALSE	C
G1042.3	293T	Human	1	1	-	1015	5	FSM	ENSG00000173726	ENST00000366607	3283	5	0	2268	0	416	alternative_3end	FALSE	canonical	FALSE	C
G1042.4	293T,GM12878,H9,K562	Human	4	1	-	791	5	FSM	ENSG00000173726	ENST00000366607	3283	5	0	2492	0	192	alternative_3end	FALSE	canonical	FALSE	C
G1042.5	GM12878,H9,K562	Human	3	1	-	598	5	FSM	ENSG00000173726	ENST00000366607	3283	5	0	2685	0	-1	alternative_3end	FALSE	canonical	FALSE	C
G1043.1	293T,H9,K562	Human	3	1	-	1846	11	FSM	ENSG00000188739	ENST00000408888	1847	11	0	1	0	-1	reference_match	FALSE	canonical	FALSE	C
G1043.10	K562	Human	1	1	-	544	3	FSM	ENSG00000188739	ENST00000468751	648	3	104	0	104	0	alternative_5end	FALSE	canonical	FALSE	C
G1043.2	K562	Human	1	1	-	1691	10	NIC	ENSG00000188739	novel	1847	11	NA	NA	0	-1	combination_of_known_junctions	FALSE	canonical	FALSE	C
G1043.3	HepG2	Human	1	1	-	1377	11	FSM	ENSG00000188739	ENST00000408888	1847	11	18	452	0	14	alternative_3end	FALSE	canonical	FALSE	C
G1043.4	293T,GM12878,H9,Hela,K562	Human	5	1	-	1395	11	FSM	ENSG00000188739	ENST00000408888	1847	11	0	452	0	14	alternative_3end	FALSE	canonical	FALSE	C
G1043.5	HepG2	Human	1	1	-	1319	10	ISM	ENSG00000188739	ENST00000408888	1847	11	182	452	103	14	3prime_fragment	FALSE	canonical	FALSE	C
G1043.6	K562	Human	1	1	-	1483	10	ISM	ENSG00000188739	ENST00000408888	1847	11	18	452	0	14	intron_retention	FALSE	canonical	FALSE	C
G1043.7	H9	Human	1	1	-	1242	10	NIC	ENSG00000188739	novel	1847	11	NA	NA	0	14	combination_of_known_junctions	FALSE	canonical	FALSE	C
G1043.8	293T,K562	Human	2	1	-	1258	10	NIC	ENSG00000188739	novel	1847	11	NA	NA	0	14	combination_of_known_junctions	FALSE	canonical	FALSE	C
G1043.9	293T	Human	1	1	-	1470	10	ISM	ENSG00000188739	ENST00000408888	1847	11	18	465	0	1	intron_retention	FALSE	canonical	FALSE	C
G1044.1	Hela,K562	Human	2	1	-	2375	18	ISM	ENSG00000054267	ENST00000421364	5151	25	-34	28147	0	-15892	5prime_fragment	FALSE	canonical	FALSE	C
G1044.2	293T	Human	1	1	-	2386	18	ISM	ENSG00000054267	ENST00000421364	5151	25	-45	28147	0	-15892	5prime_fragment	FALSE	canonical	FALSE	C
G1044.3	K562	Human	1	1	-	2289	18	NIC	ENSG00000054267	novel	6022	24	NA	NA	6	-15892	combination_of_known_junctions	FALSE	canonical	FALSE	C
G1044.4	K562	Human	1	1	-	2111	17	ISM	ENSG00000054267	ENST00000421364	5151	25	-54	46084	8	5959	5prime_fragment	FALSE	canonical	FALSE	C
G1044.5	K562	Human	1	1	-	2046	16	ISM	ENSG00000054267	ENST00000491632	3823	20	-14	42177	-3	134	5prime_fragment	FALSE	canonical	FALSE	C
G1044.6	K562	Human	1	1	-	1881	15	ISM	ENSG00000054267	ENST00000491632	3823	20	-25	42686	3	-375	5prime_fragment	FALSE	canonical	FALSE	C
G1044.7	K562	Human	1	1	-	1341	11	FSM	ENSG00000054267	ENST00000466653	2315	11	49	925	0	-925	alternative_3end	FALSE	canonical	FALSE	C
G1044.8	K562	Human	1	1	-	1004	8	ISM	ENSG00000054267	ENST00000466653	2315	11	49	12032	0	-12032	5prime_fragment	FALSE	canonical	FALSE	C
G1045.1	K562	Human	1	1	+	945	4	FSM	ENSG00000152904	ENST00000282841	2895	4	0	1950	0	-14	alternative_3end	FALSE	canonical	FALSE	C
G1045.2	293T,GM12878,H9,Hela,HepG2,K562	Human	6	1	+	1458	4	FSM	ENSG00000152904	ENST00000282841	2895	4	0	1437	0	2	alternative_3end	FALSE	canonical	FALSE	C
G1045.3	293T,K562	Human	2	1	+	1365	3	FSM	ENSG00000152904	ENST00000391855	1407	3	-1	43	0	2	reference_match	FALSE	canonical	FALSE	C
G1045.4	293T	Human	1	1	+	3180	4	NIC	ENSG00000152904	novel	2895	4	NA	NA	0	2	intron_retention	FALSE	canonical	FALSE	C
G1045.5	K562	Human	1	1	+	1305	4	NIC	ENSG00000285053	novel	2369	6	NA	NA	-22	-58492	intron_retention	FALSE	canonical	FALSE	B
G1045.6	K562	Human	1	1	+	1388	4	NIC	ENSG00000285053	novel	2340	18	NA	NA	-3	-58492	intron_retention	FALSE	canonical	FALSE	B
G1046.1	K562	Human	1	1	+	1687	15	FSM	ENSG00000284770	ENST00000366601	1683	15	-4	0	0	0	reference_match	FALSE	canonical	FALSE	C
G1046.2	293T,K562	Human	2	1	+	1945	17	FSM	ENSG00000284770	ENST00000406207	2071	17	13	113	0	-1	alternative_3end	FALSE	canonical	FALSE	C
G1046.3	293T,GM12878,H9,Hela,HepG2,K562	Human	6	1	+	1891	17	FSM	ENSG00000284770	ENST00000642610	5374	17	3	3480	0	0	alternative_3end	FALSE	canonical	FALSE	C
G1046.4	K562	Human	1	1	+	1693	17	FSM	ENSG00000284770	ENST00000642610	5374	17	28	3653	0	-1	alternative_3end	FALSE	canonical	FALSE	C
G1047.1	K562	Human	1	1	-	4680	12	FSM	ENSG00000162885	ENST00000366600	4719	12	11	28	6	-28	reference_match	FALSE	canonical	FALSE	C
G1047.2	Hela	Human	1	1	-	4691	12	FSM	ENSG00000162885	ENST00000366600	4719	12	0	28	0	-28	reference_match	FALSE	canonical	FALSE	C
G1048.1	293T	Human	1	1	-	1730	4	FSM	ENSG00000168243	ENST00000391854	4897	4	19	3148	19	-1	alternative_3end	FALSE	canonical	FALSE	C
G1048.2	H9	Human	1	1	-	1749	4	FSM	ENSG00000168243	ENST00000391854	4897	4	0	3148	0	-1	alternative_3end	FALSE	canonical	FALSE	C
G1048.3	293T	Human	1	1	-	800	4	FSM	ENSG00000168243	ENST00000391854	4897	4	17	4080	17	-11	alternative_3end	FALSE	canonical	FALSE	C
G1048.4	H9	Human	1	1	-	817	4	FSM	ENSG00000168243	ENST00000391854	4897	4	0	4080	0	-11	alternative_3end	FALSE	canonical	FALSE	C
G1048.5	H9	Human	1	1	-	1046	4	FSM	ENSG00000168243	ENST00000391854	4897	4	-229	4080	-229	-11	alternative_3end5end	FALSE	canonical	FALSE	C
G1049.1	H9,K562	Human	2	1	-	573	4	NIC	ENSG00000143669	novel	951	4	NA	NA	3	-9	combination_of_known_junctions	FALSE	canonical	FALSE	B
G1049.2	293T,GM12878	Human	2	1	-	606	4	NIC	ENSG00000143669	novel	951	4	NA	NA	-12	-9	combination_of_known_junctions	FALSE	canonical	FALSE	B
G105.1	Hela	Human	1	1	-	1471	7	FSM	ENSG00000116771	ENST00000375826	3095	7	28	1596	28	-1596	alternative_3end	FALSE	canonical	FALSE	C
G105.2	HepG2	Human	1	1	-	1476	7	FSM	ENSG00000116771	ENST00000375826	3095	7	0	1619	0	-1619	alternative_3end	FALSE	canonical	FALSE	C
G1050.1	K562	Human	1	1	+	643	4	NNC	ENSG00000186197	novel	3116	6	NA	NA	-8	-64473	at_least_one_novel_splicesite	FALSE	canonical	TRUE	A
G1051.1	293T,K562	Human	2	1	+	1304	1	FSM	ENSG00000244457	ENST00000366587	1304	1	-11	11	-11	-11	mono-exon	FALSE	NA	NA	A
G1052.1	HepG2,K562	Human	2	1	+	541	4	FSM	ENSG00000116977	ENST00000532826	658	4	-16	133	0	26	alternative_3end	FALSE	canonical	FALSE	C
G1052.2	K562	Human	1	1	+	2255	10	FSM	ENSG00000116977	ENST00000366584	5957	10	-13	3715	0	3	alternative_3end	FALSE	canonical	FALSE	C
G1052.3	K562	Human	1	1	+	2368	11	ISM	ENSG00000116977	ENST00000450372	6281	12	543	3715	0	3	3prime_fragment	FALSE	canonical	FALSE	C
G1052.4	GM12878,H9,K562	Human	3	1	+	1382	11	ISM	ENSG00000116977	ENST00000450372	6281	12	546	4698	0	0	3prime_fragment	FALSE	canonical	FALSE	C
G1052.5	GM12878,HepG2,K562	Human	3	1	+	1256	10	FSM	ENSG00000116977	ENST00000366584	5957	10	3	4698	0	0	alternative_3end	FALSE	canonical	FALSE	C
G1052.6	H9	Human	1	1	+	1232	10	FSM	ENSG00000116977	ENST00000366584	5957	10	24	4701	0	0	alternative_3end	FALSE	canonical	FALSE	C
G1053.1	K562	Human	1	1	-	1712	10	ISM	ENSG00000119285	ENST00000366581	6538	44	46024	-6	16295	6	3prime_fragment	FALSE	canonical	FALSE	C
G1053.2	293T,K562	Human	2	1	-	6799	45	FSM	ENSG00000119285	ENST00000366582	8459	45	0	1660	0	6	alternative_3end	FALSE	canonical	FALSE	C
G1053.3	K562	Human	1	1	-	1142	7	ISM	ENSG00000119285	ENST00000366581	6538	44	-12	45103	0	-2	5prime_fragment	FALSE	canonical	FALSE	C
G1054.1	293T	Human	1	1	+	1500	10	ISM	ENSG00000077522	ENST00000651781	1994	14	13375	160	-3075	-26	3prime_fragment	FALSE	canonical	FALSE	A
G1055.1	GM12878,H9,Hela,K562	Human	4	1	-	1788	10	FSM	ENSG00000091483	ENST00000366560	1791	10	0	3	0	-3	reference_match	FALSE	canonical	FALSE	C
G1055.2	293T	Human	1	1	-	1770	10	FSM	ENSG00000091483	ENST00000366560	1791	10	0	21	0	-21	reference_match	FALSE	canonical	FALSE	C
G1055.3	K562	Human	1	1	-	1612	10	FSM	ENSG00000091483	ENST00000366560	1791	10	0	179	0	-179	alternative_3end	FALSE	canonical	FALSE	C
G1056.1	K562	Human	1	1	-	2136	4	FSM	ENSG00000054277	ENST00000366554	2628	4	3	489	3	-11	alternative_3end	FALSE	canonical	FALSE	C
G1056.2	K562	Human	1	1	-	1805	3	FSM	ENSG00000054277	ENST00000490673	1816	3	0	11	0	-11	reference_match	FALSE	canonical	FALSE	C
G1057.1	K562	Human	1	1	+	4064	15	NIC	ENSG00000174371	novel	3449	16	NA	NA	-15	705	combination_of_known_junctions	FALSE	canonical	FALSE	B
G1057.2	293T	Human	1	1	+	3355	15	NIC	ENSG00000174371	novel	3449	16	NA	NA	-13	0	combination_of_known_junctions	FALSE	canonical	FALSE	B
G1057.3	293T,H9,K562	Human	3	1	+	3258	16	NIC	ENSG00000174371	novel	3449	16	NA	NA	0	-1	combination_of_known_junctions	FALSE	canonical	FALSE	B
G1057.4	K562	Human	1	1	+	3450	16	NIC	ENSG00000174371	novel	3449	16	NA	NA	0	0	combination_of_known_junctions	FALSE	canonical	FALSE	B
G1057.5	293T,H9,K562	Human	3	1	+	3150	15	NIC	ENSG00000174371	novel	3449	16	NA	NA	0	-1	combination_of_known_junctions	FALSE	canonical	FALSE	B
G1057.6	K562	Human	1	1	+	3342	15	NIC	ENSG00000174371	novel	3449	16	NA	NA	0	0	combination_of_known_junctions	FALSE	canonical	FALSE	B
G1057.7	K562	Human	1	1	+	1174	4	ISM	ENSG00000174371	ENST00000348581	3192	14	30016	192	-293	-1	3prime_fragment	FALSE	canonical	FALSE	B
G1058.1	K562	Human	1	1	+	544	4	ISM	ENSG00000054282	ENST00000366541	2581	18	10	225434	10	3625	5prime_fragment	FALSE	canonical	FALSE	B
G1058.2	K562	Human	1	1	+	394	3	ISM	ENSG00000054282	ENST00000366541	2581	18	20	229053	20	6	5prime_fragment	FALSE	canonical	FALSE	B
G1059.1	293T,H9,K562	Human	3	1	+	1228	8	ISM	ENSG00000054282	ENST00000366541	2581	18	84996	1	2284	1	3prime_fragment	FALSE	canonical	FALSE	B
G1059.2	293T,K562	Human	2	1	+	464	2	ISM	ENSG00000054282	ENST00000497459	525	3	1197	-1	1197	1	3prime_fragment	FALSE	canonical	FALSE	B
G106.1	K562	Human	1	1	+	3652	10	FSM	ENSG00000197312	ENST00000480945	10667	10	0	7015	0	972	alternative_3end	FALSE	canonical	FALSE	A
G1060.1	293T,GM12878,H9,Hela,HepG2,K562	Human	6	1	-	2554	13	FSM	ENSG00000035687	ENST00000366535	2555	13	0	1	0	-1	reference_match	FALSE	canonical	FALSE	C
G1060.2	K562	Human	1	1	-	2402	13	FSM	ENSG00000035687	ENST00000366535	2555	13	0	153	0	-153	alternative_3end	FALSE	canonical	FALSE	C
G1060.3	293T,GM12878,H9,Hela,HepG2,K562	Human	6	1	-	2200	13	FSM	ENSG00000035687	ENST00000366535	2555	13	0	355	0	-355	alternative_3end	FALSE	canonical	FALSE	C
G1060.4	K562	Human	1	1	-	1573	13	FSM	ENSG00000035687	ENST00000366535	2555	13	0	982	0	-982	alternative_3end	FALSE	canonical	FALSE	C
G1061.1	HepG2	Human	1	1	+	948	5	FSM	ENSG00000121644	ENST00000302550	4017	5	-25	3094	-2	-12	alternative_3end	FALSE	canonical	FALSE	C
G1061.2	293T	Human	1	1	+	937	5	FSM	ENSG00000121644	ENST00000302550	4017	5	-14	3094	9	-12	alternative_3end	FALSE	canonical	FALSE	C
G1061.3	GM12878,H9,Hela,K562	Human	4	1	+	923	5	FSM	ENSG00000121644	ENST00000302550	4017	5	0	3094	0	-12	alternative_3end	FALSE	canonical	FALSE	C
G1061.4	K562	Human	1	1	+	829	4	NIC	ENSG00000121644	novel	4017	5	NA	NA	0	-12	combination_of_known_splicesites	FALSE	canonical	FALSE	C
G1062.1	HepG2	Human	1	1	+	915	4	FSM	ENSG00000203667	ENST00000411948	2295	4	-22	1402	-20	-225	alternative_3end	FALSE	canonical	FALSE	C
G1062.10	GM12878,HepG2	Human	2	1	+	511	4	FSM	ENSG00000203667	ENST00000411948	2295	4	23	1761	22	16	alternative_3end	FALSE	canonical	FALSE	C
G1062.11	H9	Human	1	1	+	780	4	FSM	ENSG00000203667	ENST00000411948	2295	4	23	1492	22	285	alternative_3end	FALSE	canonical	FALSE	C
G1062.12	K562	Human	1	1	+	1006	4	FSM	ENSG00000203667	ENST00000411948	2295	4	23	1266	22	-89	alternative_3end	FALSE	canonical	FALSE	C
G1062.13	K562	Human	1	1	+	891	3	FSM	ENSG00000203667	ENST00000391839	1005	3	25	89	22	-89	alternative_3end	FALSE	canonical	FALSE	C
G1062.14	K562	Human	1	1	+	490	4	FSM	ENSG00000203667	ENST00000411948	2295	4	28	1777	27	0	alternative_3end	FALSE	canonical	FALSE	C
G1062.15	293T	Human	1	1	+	865	4	FSM	ENSG00000203667	ENST00000411948	2295	4	28	1402	27	-225	alternative_3end	FALSE	canonical	FALSE	C
G1062.16	293T,GM12878,H9,HepG2	Human	4	1	+	378	3	FSM	ENSG00000203667	ENST00000391839	1005	3	30	597	27	3	alternative_3end	FALSE	canonical	FALSE	C
G1062.2	293T,K562	Human	2	1	+	1127	4	FSM	ENSG00000203667	ENST00000411948	2295	4	-9	1177	-7	0	alternative_3end	FALSE	canonical	FALSE	C
G1062.3	293T,H9,Hela	Human	3	1	+	523	4	FSM	ENSG00000203667	ENST00000411948	2295	4	-2	1774	0	3	alternative_3end	FALSE	canonical	FALSE	C
G1062.4	293T,HepG2,K562	Human	3	1	+	805	4	FSM	ENSG00000203667	ENST00000411948	2295	4	-2	1492	0	285	alternative_3end	FALSE	canonical	FALSE	C
G1062.5	K562	Human	1	1	+	405	3	FSM	ENSG00000203667	ENST00000391839	1005	3	0	600	0	0	alternative_3end	FALSE	canonical	FALSE	C
G1062.6	Hela	Human	1	1	+	421	3	FSM	ENSG00000203667	ENST00000391839	1005	3	0	584	0	16	alternative_3end	FALSE	canonical	FALSE	C
G1062.7	K562	Human	1	1	+	780	3	FSM	ENSG00000203667	ENST00000391839	1005	3	0	225	0	-225	alternative_3end	FALSE	canonical	FALSE	C
G1062.8	293T,H9,Hela,HepG2,K562	Human	5	1	+	1005	3	FSM	ENSG00000203667	ENST00000391839	1005	3	0	0	0	0	reference_match	FALSE	canonical	FALSE	C
G1062.9	K562	Human	1	1	+	689	3	FSM	ENSG00000203667	ENST00000391839	1005	3	1	315	1	285	alternative_3end	FALSE	canonical	FALSE	C
G1063.1	293T,H9,K562	Human	3	1	-	3667	14	FSM	ENSG00000153187	ENST00000444376	6827	14	68	3092	0	17	alternative_3end5end	FALSE	canonical	FALSE	C
G1063.10	GM12878,K562	Human	2	1	-	2922	14	FSM	ENSG00000153187	ENST00000444376	6827	14	68	3837	0	56	alternative_3end5end	FALSE	canonical	FALSE	C
G1063.11	K562	Human	1	1	-	2858	14	FSM	ENSG00000153187	ENST00000444376	6827	14	68	3901	0	0	alternative_3end5end	FALSE	canonical	FALSE	C
G1063.12	K562	Human	1	1	-	2352	11	ISM	ENSG00000153187	ENST00000640218	6867	14	51	5607	0	-378	5prime_fragment	FALSE	canonical	FALSE	C
G1063.13	293T,H9,K562	Human	3	1	-	2295	11	ISM	ENSG00000153187	ENST00000444376	6827	14	68	5607	0	-378	5prime_fragment	FALSE	canonical	FALSE	C
G1063.2	293T,H9,HepG2,K562	Human	4	1	-	3118	13	FSM	ENSG00000153187	ENST00000440865	3207	13	106	-17	-50	17	alternative_5end	FALSE	canonical	FALSE	C
G1063.3	GM12878,Hela	Human	2	1	-	3638	14	FSM	ENSG00000153187	ENST00000444376	6827	14	68	3121	0	0	alternative_3end5end	FALSE	canonical	FALSE	C
G1063.4	H9	Human	1	1	-	3395	14	FSM	ENSG00000153187	ENST00000444376	6827	14	68	3364	0	29	alternative_3end5end	FALSE	canonical	FALSE	C
G1063.5	K562	Human	1	1	-	2870	13	FSM	ENSG00000153187	ENST00000440865	3207	13	82	255	-74	29	alternative_3end5end	FALSE	canonical	FALSE	C
G1063.6	K562	Human	1	1	-	2547	13	FSM	ENSG00000153187	ENST00000440865	3207	13	376	284	220	0	alternative_3end5end	FALSE	canonical	FALSE	C
G1063.7	K562	Human	1	1	-	3423	14	FSM	ENSG00000153187	ENST00000640218	6867	14	51	3393	0	0	alternative_3end5end	FALSE	canonical	FALSE	C
G1063.8	293T,GM12878,Hela,HepG2,K562	Human	5	1	-	3366	14	FSM	ENSG00000153187	ENST00000444376	6827	14	68	3393	0	0	alternative_3end5end	FALSE	canonical	FALSE	C
G1063.9	293T	Human	1	1	-	2820	13	FSM	ENSG00000153187	ENST00000440865	3207	13	103	284	-53	0	alternative_3end5end	FALSE	canonical	FALSE	C
G1064.1	K562	Human	1	1	+	871	6	FSM	ENSG00000203666	ENST00000473686	906	6	35	0	-4	0	reference_match	FALSE	canonical	FALSE	C
G1064.2	K562	Human	1	1	+	826	8	FSM	ENSG00000203666	ENST00000366521	860	8	34	0	0	0	reference_match	FALSE	canonical	FALSE	C
G1064.3	K562	Human	1	1	+	1107	8	FSM	ENSG00000203666	ENST00000366521	860	8	34	-281	0	-2	alternative_3end	FALSE	canonical	FALSE	C
G1064.4	K562	Human	1	1	+	809	7	ISM	ENSG00000203666	ENST00000366523	1233	8	521	188	0	70	3prime_fragment	FALSE	canonical	FALSE	C
G1064.5	293T,Hela,K562	Human	3	1	+	995	7	ISM	ENSG00000203666	ENST00000366523	1233	8	521	2	0	-2	3prime_fragment	FALSE	canonical	FALSE	C
G1064.6	K562	Human	1	1	+	709	6	FSM	ENSG00000203666	ENST00000473686	906	6	54	143	0	70	alternative_3end5end	FALSE	canonical	FALSE	C
G1064.7	K562	Human	1	1	+	943	6	ISM	ENSG00000203666	ENST00000366521	860	8	46884	-281	-2	-2	3prime_fragment	FALSE	canonical	FALSE	C
G1065.1	GM12878	Human	1	1	-	1036	8	NNC	ENSG00000185420	novel	1042	8	NA	NA	4010	-1	at_least_one_novel_splicesite	FALSE	canonical	FALSE	C
G1065.2	293T,K562	Human	2	1	-	865	6	NIC	ENSG00000185420	novel	1042	8	NA	NA	0	-1	combination_of_known_junctions	FALSE	canonical	FALSE	C
G1065.3	K562	Human	1	1	-	1023	7	NIC	ENSG00000185420	novel	823	7	NA	NA	11	-1	combination_of_known_junctions	FALSE	canonical	FALSE	C
G1065.4	K562	Human	1	1	-	1025	7	NIC	ENSG00000185420	novel	1042	8	NA	NA	11	-1	combination_of_known_junctions	FALSE	canonical	FALSE	C
G1065.5	293T,GM12878,H9,Hela,HepG2,K562	Human	6	1	-	971	7	FSM	ENSG00000185420	ENST00000366516	1863	7	886	6	0	-1	alternative_5end	FALSE	canonical	FALSE	C
G1065.6	K562	Human	1	1	-	1129	8	NIC	ENSG00000185420	novel	1042	8	NA	NA	11	-1	combination_of_known_junctions	FALSE	canonical	FALSE	C
G1066.1	K562	Human	1	1	-	588	5	FSM	ENSG00000185420	ENST00000470863	983	5	-40	435	7	134	alternative_3end	FALSE	canonical	FALSE	C
G1067.1	K562	Human	1	1	-	1756	9	NNC	ENSG00000162851	novel	1784	8	NA	NA	-729	-2	at_least_one_novel_splicesite	FALSE	canonical	TRUE	C
G1067.2	293T	Human	1	1	-	1751	8	FSM	ENSG00000162851	ENST00000366514	1784	8	31	2	31	-2	reference_match	FALSE	canonical	FALSE	C
G1067.3	GM12878,H9,Hela,HepG2,K562	Human	5	1	-	1782	8	FSM	ENSG00000162851	ENST00000366514	1784	8	0	2	0	-2	reference_match	FALSE	canonical	FALSE	C
G1067.4	K562	Human	1	1	-	1558	8	FSM	ENSG00000162851	ENST00000366514	1784	8	-29	255	-29	-255	alternative_3end	FALSE	canonical	FALSE	C
G1068.1	K562	Human	1	1	+	1254	3	ISM	ENSG00000162852	ENST00000483271	2767	8	12	26191	0	-11913	5prime_fragment	FALSE	canonical	FALSE	B
G1068.2	K562	Human	1	1	+	658	2	ISM	ENSG00000162852	ENST00000366511	645	4	-14	41952	-14	-41952	5prime_fragment	FALSE	canonical	FALSE	B
G1068.3	K562	Human	1	1	+	2237	9	ISM	ENSG00000162852	ENST00000366513	5127	11	48	20368	-10	-8	5prime_fragment	FALSE	canonical	FALSE	B
G1069.1	293T,GM12878,HepG2	Human	3	1	+	1864	12	FSM	ENSG00000143653	ENST00000366510	2141	12	-29	306	-29	-306	alternative_3end	FALSE	canonical	FALSE	C
G1069.2	GM12878,H9,Hela,K562	Human	4	1	+	1494	12	FSM	ENSG00000143653	ENST00000366510	2141	12	-22	669	-22	-669	alternative_3end	FALSE	canonical	FALSE	C
G1069.3	293T,HepG2	Human	2	1	+	1472	12	FSM	ENSG00000143653	ENST00000366510	2141	12	0	669	0	-669	alternative_3end	FALSE	canonical	FALSE	C
G1069.4	H9,Hela,K562	Human	3	1	+	1835	12	FSM	ENSG00000143653	ENST00000366510	2141	12	0	306	0	-306	alternative_3end	FALSE	canonical	FALSE	C
G1069.5	H9,K562	Human	2	1	+	2139	12	FSM	ENSG00000143653	ENST00000366510	2141	12	0	2	0	-2	reference_match	FALSE	canonical	FALSE	C
G107.1	K562	Human	1	1	+	2893	12	ISM	ENSG00000116786	ENST00000642363	3775	21	42517	2	-2772	-2	3prime_fragment	FALSE	canonical	FALSE	B
G107.2	K562	Human	1	1	+	1429	4	ISM	ENSG00000116786	ENST00000477849	1057	7	2043	-652	2043	-2	3prime_fragment	FALSE	canonical	FALSE	B
G107.3	K562	Human	1	1	+	1269	3	ISM	ENSG00000116786	ENST00000477849	1057	7	2504	-652	2504	-2	3prime_fragment	FALSE	canonical	FALSE	B
G107.4	K562	Human	1	1	+	1089	2	ISM	ENSG00000116786	ENST00000477849	1057	7	2766	-652	2766	-2	3prime_fragment	FALSE	canonical	FALSE	B
G1070.1	K562	Human	1	1	-	1077	4	ISM	ENSG00000153207	ENST00000366508	8751	36	81349	1441	-165	423	3prime_fragment	FALSE	canonical	FALSE	B
G1070.2	K562	Human	1	1	-	1898	4	ISM	ENSG00000153207	ENST00000366508	8751	36	80528	1441	-986	423	3prime_fragment	FALSE	canonical	FALSE	B
G1070.3	K562	Human	1	1	-	2315	4	ISM	ENSG00000153207	ENST00000366508	8751	36	80107	1445	-1407	419	3prime_fragment	FALSE	canonical	FALSE	B
G1071.1	293T,K562	Human	2	1	-	644	5	ISM	ENSG00000197472	ENST00000366504	862	6	-28	22113	-1	17661	5prime_fragment	FALSE	canonical	FALSE	C
G1071.2	K562	Human	1	1	-	608	5	ISM	ENSG00000197472	ENST00000479214	885	6	29	22115	-1	17661	5prime_fragment	FALSE	canonical	FALSE	C
G1071.3	K562	Human	1	1	-	2976	4	FSM	ENSG00000197472	ENST00000339986	3341	4	31	334	0	-334	alternative_3end	FALSE	canonical	FALSE	C
G1072.1	K562	Human	1	1	-	3282	4	FSM	ENSG00000277462	ENST00000366503	4197	4	0	915	0	-915	alternative_3end	FALSE	canonical	FALSE	C
G1072.2	H9	Human	1	1	-	2049	4	FSM	ENSG00000277462	ENST00000366503	4197	4	0	2148	0	-2148	alternative_3end	FALSE	canonical	FALSE	C
G1072.3	293T,K562	Human	2	1	-	1993	4	FSM	ENSG00000277462	ENST00000366503	4197	4	49	2155	49	-2155	alternative_3end	FALSE	canonical	FALSE	C
G1072.4	HepG2	Human	1	1	-	2016	4	FSM	ENSG00000277462	ENST00000366503	4197	4	26	2155	26	-2155	alternative_3end	FALSE	canonical	FALSE	C
G1073.1	K562	Human	1	1	-	1674	4	FSM	ENSG00000188295	ENST00000448299	1718	4	3	41	0	-12	reference_match	FALSE	canonical	FALSE	C
G1073.2	K562	Human	1	1	-	472	4	FSM	ENSG00000188295	ENST00000448299	1718	4	12	1234	9	94	alternative_3end	FALSE	canonical	FALSE	C
G1074.1	K562	Human	1	1	-	717	4	FSM	ENSG00000196418	ENST00000472531	2243	4	-11	1537	0	-9	alternative_3end	FALSE	canonical	FALSE	C
G1074.2	K562	Human	1	1	-	1674	4	FSM	ENSG00000196418	ENST00000340684	1674	4	0	0	0	0	reference_match	FALSE	canonical	FALSE	C
G1074.3	K562	Human	1	1	-	1860	4	FSM	ENSG00000196418	ENST00000543802	1292	4	-49	-519	0	0	alternative_3end	FALSE	canonical	FALSE	C
G1075.1	K562	Human	1	1	-	3130	7	FSM	ENSG00000175137	ENST00000366472	3148	7	16	2	16	-2	reference_match	FALSE	canonical	FALSE	A
G1076.1	K562	Human	1	1	+	706	4	NNC	ENSG00000171161	novel	3045	4	NA	NA	23	-761	at_least_one_novel_splicesite	FALSE	canonical	TRUE	C
G1076.2	K562	Human	1	1	+	724	4	FSM	ENSG00000171161	ENST00000306562	3045	4	23	2298	23	-1	alternative_3end	FALSE	canonical	FALSE	C
G1076.3	GM12878,H9,HepG2,K562	Human	4	1	+	3019	4	FSM	ENSG00000171161	ENST00000306562	3045	4	23	3	23	-3	reference_match	FALSE	canonical	FALSE	C
G1076.4	Hela	Human	1	1	+	2925	4	FSM	ENSG00000171161	ENST00000306562	3045	4	119	1	12	-1	alternative_5end	FALSE	canonical	FALSE	C
G1077.1	H9	Human	1	1	-	1804	12	FSM	ENSG00000171163	ENST00000306601	1942	12	137	1	70	0	alternative_5end	FALSE	canonical	FALSE	C
G1077.2	K562	Human	1	1	-	1941	12	FSM	ENSG00000171163	ENST00000306601	1942	12	0	1	0	0	reference_match	FALSE	canonical	FALSE	C
G1077.3	K562	Human	1	1	-	1776	11	ISM	ENSG00000171163	ENST00000451251	2065	12	536	-57	0	0	3prime_fragment	FALSE	canonical	FALSE	C
G1077.4	K562	Human	1	1	-	2612	9	NIC	ENSG00000171163	novel	1942	12	NA	NA	0	0	intron_retention	FALSE	canonical	FALSE	C
G1078.1	K562	Human	1	1	+	692	3	FSM	ENSG00000185220	ENST00000329291	2717	3	0	2025	0	-280	alternative_3end	FALSE	canonical	FALSE	C
G1078.2	K562	Human	1	1	+	2137	3	FSM	ENSG00000185220	ENST00000329291	2717	3	0	580	0	-580	alternative_3end	FALSE	canonical	FALSE	C
G1078.3	K562	Human	1	1	+	2716	3	FSM	ENSG00000185220	ENST00000329291	2717	3	0	1	0	-1	reference_match	FALSE	canonical	FALSE	C
G1078.4	K562	Human	1	1	+	2215	3	FSM	ENSG00000185220	ENST00000329291	2717	3	1	501	1	-501	alternative_3end	FALSE	canonical	FALSE	C
G108.1	293T	Human	1	1	+	2076	9	FSM	ENSG00000162458	ENST00000375766	3314	9	-21	1259	-10	1	alternative_3end	TRUE	canonical	FALSE	C
G108.2	HepG2	Human	1	1	+	2055	9	FSM	ENSG00000162458	ENST00000375766	3314	9	0	1259	0	1	alternative_3end	FALSE	canonical	FALSE	C
G109.1	293T	Human	1	1	+	490	1	FSM	ENSG00000224321	ENST00000431782	490	1	0	0	0	0	mono-exon	FALSE	NA	NA	A
G11.1	K562	Human	1	1	-	1839	10	FSM	ENSG00000131591	ENST00000421241	1841	10	0	2	0	0	reference_match	TRUE	canonical	FALSE	A
G110.1	K562	Human	1	1	-	513	1	FSM	ENSG00000233954	ENST00000483273	2180	1	1652	15	1652	-15	mono-exon	FALSE	NA	NA	A
G111.1	H9	Human	1	1	+	2603	11	ISM	ENSG00000065526	ENST00000375759	12385	15	115	11859	115	40	5prime_fragment	FALSE	canonical	FALSE	B
G111.2	K562	Human	1	1	+	2589	11	ISM	ENSG00000065526	ENST00000375759	12385	15	129	11859	129	40	5prime_fragment	FALSE	canonical	FALSE	B
G111.3	293T	Human	1	1	+	1317	7	ISM	ENSG00000065526	ENST00000673875	3123	12	75004	-40	-27484	40	3prime_fragment	FALSE	canonical	FALSE	B
G111.4	H9,K562	Human	2	1	+	1242	7	ISM	ENSG00000065526	ENST00000673875	3123	12	75079	-40	-27409	40	3prime_fragment	FALSE	canonical	FALSE	B
G112.1	H9,K562	Human	2	1	-	1521	9	ISM	ENSG00000116809	ENST00000537142	2511	15	31302	0	-349	0	3prime_fragment	FALSE	canonical	FALSE	C
G112.2	293T,GM12878,H9,K562	Human	4	1	-	2718	16	FSM	ENSG00000116809	ENST00000375743	2720	16	0	2	0	0	reference_match	FALSE	canonical	FALSE	C
G113.1	HepG2	Human	1	1	+	926	2	FSM	ENSG00000183888	ENST00000329454	3039	2	0	2113	0	-2113	alternative_3end	FALSE	canonical	FALSE	A
G114.1	Hela	Human	1	1	-	1692	7	FSM	ENSG00000185519	ENST00000375662	1720	7	27	1	8	-1	reference_match	FALSE	canonical	FALSE	A
G115.1	Hela,HepG2	Human	2	1	-	1721	6	ISM	ENSG00000142627	ENST00000358432	3946	17	23664	1	1157	-1	3prime_fragment	FALSE	canonical	FALSE	B
G115.2	HepG2	Human	1	1	-	1688	5	ISM	ENSG00000142627	ENST00000358432	3946	17	23795	7	1288	-7	3prime_fragment	FALSE	canonical	FALSE	B
G116.1	H9,K562	Human	2	1	-	1831	11	ISM	ENSG00000142632	ENST00000270747	3322	16	5629	250	-12	-250	3prime_fragment	FALSE	canonical	FALSE	B
G116.2	Hela,K562	Human	2	1	-	1930	10	ISM	ENSG00000142632	ENST00000270747	3322	16	6137	250	11	-250	3prime_fragment	FALSE	canonical	FALSE	B
G117.1	K562	Human	1	1	-	1564	5	FSM	ENSG00000132881	ENST00000375599	1574	5	1	9	1	-9	reference_match	FALSE	canonical	FALSE	C
G117.2	K562	Human	1	1	-	1430	4	FSM	ENSG00000132881	ENST00000434014	336	4	-514	-580	10	-9	alternative_3end5end	FALSE	canonical	FALSE	C
G118.1	293T	Human	1	1	-	2367	10	FSM	ENSG00000037637	ENST00000375592	6227	10	38	3822	38	420	alternative_3end	FALSE	canonical	FALSE	C
G118.2	H9,K562	Human	2	1	-	2388	10	FSM	ENSG00000037637	ENST00000375592	6227	10	17	3822	17	420	alternative_3end	FALSE	canonical	FALSE	C
G119.1	HepG2	Human	1	1	+	3509	4	FSM	ENSG00000055070	ENST00000401088	3480	4	-30	1	-13	-1	reference_match	FALSE	canonical	FALSE	C
G119.2	293T,GM12878,H9,Hela,K562	Human	5	1	+	3496	4	FSM	ENSG00000055070	ENST00000401088	3480	4	-17	1	0	-1	reference_match	FALSE	canonical	FALSE	C
G119.3	293T,GM12878,H9,Hela,HepG2,K562	Human	6	1	+	3446	3	FSM	ENSG00000055070	ENST00000401089	3447	3	0	1	0	-1	reference_match	FALSE	canonical	FALSE	C
G119.4	K562	Human	1	1	+	1715	4	FSM	ENSG00000055070	ENST00000401088	3480	4	-11	1776	-4	963	alternative_3end	FALSE	canonical	FALSE	C
G119.5	293T,GM12878,H9,K562	Human	4	1	+	888	3	FSM	ENSG00000055070	ENST00000401089	3447	3	6	2553	-4	186	alternative_3end	FALSE	canonical	FALSE	C
G119.6	293T,GM12878,Hela,HepG2,K562	Human	5	1	+	1675	3	FSM	ENSG00000055070	ENST00000492354	3401	3	-34	1760	-4	976	alternative_3end	FALSE	canonical	FALSE	C
G119.7	H9,K562	Human	2	1	+	940	4	FSM	ENSG00000055070	ENST00000401088	3480	4	-8	2548	-1	191	alternative_3end	FALSE	canonical	FALSE	C
G119.8	GM12878,H9	Human	2	1	+	1725	4	FSM	ENSG00000055070	ENST00000401088	3480	4	-8	1763	-1	976	alternative_3end	FALSE	canonical	FALSE	C
G119.9	H9	Human	1	1	+	1659	3	FSM	ENSG00000055070	ENST00000492354	3401	3	-31	1773	-1	963	alternative_3end	FALSE	canonical	FALSE	C
G12.1	293T,H9,Hela,HepG2,K562	Human	5	1	-	1955	7	FSM	ENSG00000078808	ENST00000360001	1956	7	0	1	0	0	reference_match	FALSE	canonical	FALSE	C
G12.2	GM12878	Human	1	1	-	1932	7	FSM	ENSG00000078808	ENST00000360001	1956	7	0	24	0	0	reference_match	FALSE	canonical	FALSE	C
G12.3	K562	Human	1	1	-	2092	7	FSM	ENSG00000078808	ENST00000263741	2079	7	-14	1	-14	0	reference_match	FALSE	canonical	FALSE	C
G120.1	293T,H9,Hela,K562	Human	4	1	+	582	2	FSM	ENSG00000157191	ENST00000486390	572	2	-12	2	0	-2	reference_match	FALSE	canonical	FALSE	C
G120.2	293T,GM12878,H9,Hela,K562	Human	5	1	+	2017	8	FSM	ENSG00000157191	ENST00000337132	2018	8	0	1	0	0	reference_match	FALSE	canonical	FALSE	C
G120.3	H9,K562	Human	2	1	+	1941	7	FSM	ENSG00000157191	ENST00000443980	1929	7	-12	0	0	0	reference_match	FALSE	canonical	FALSE	C
G120.4	293T	Human	1	1	+	1923	7	FSM	ENSG00000157191	ENST00000443980	1929	7	6	0	0	0	reference_match	FALSE	canonical	FALSE	C
G120.5	HepG2	Human	1	1	+	1996	8	FSM	ENSG00000157191	ENST00000337132	2018	8	21	1	2	0	reference_match	FALSE	canonical	FALSE	C
G121.1	293T	Human	1	1	-	830	5	NIC	ENSG00000219481	novel	488	4	NA	NA	12	0	combination_of_known_junctions	FALSE	canonical	FALSE	C
G121.2	K562	Human	1	1	-	744	5	NIC	ENSG00000219481	novel	488	4	NA	NA	10	-88	combination_of_known_junctions	FALSE	canonical	FALSE	C
G121.3	293T,HepG2,K562	Human	3	1	-	2746	3	FSM	ENSG00000219481	ENST00000449853	2755	3	0	9	0	-9	reference_match	TRUE	canonical	FALSE	C
G121.4	293T,K562	Human	2	1	-	2162	3	FSM	ENSG00000219481	ENST00000449853	2755	3	-18	611	10	-611	alternative_3end	FALSE	canonical	FALSE	C
G121.5	K562	Human	1	1	-	634	2	ISM	ENSG00000219481	ENST00000449853	2755	3	-16	2953	12	-2953	5prime_fragment	FALSE	canonical	FALSE	C
G122.1	K562	Human	1	1	-	392	4	ISM	ENSG00000215908	ENST00000639456	2575	13	-7	16754	-7	-5357	5prime_fragment	FALSE	canonical	FALSE	A
G123.1	293T,K562	Human	2	1	-	435	1	FSM	ENSG00000236698	ENST00000419267	435	1	0	0	0	0	mono-exon	FALSE	NA	NA	A
G124.1	293T,Hela	Human	2	1	-	1041	9	FSM	ENSG00000117122	ENST00000375535	1045	9	0	4	0	-4	reference_match	FALSE	canonical	FALSE	A
G125.1	293T,GM12878,H9,Hela,HepG2,K562	Human	6	1	-	1005	8	FSM	ENSG00000117118	ENST00000375499	1015	8	0	10	0	-10	reference_match	FALSE	canonical	FALSE	C
G125.2	K562	Human	1	1	-	951	8	NIC	ENSG00000117118	novel	1015	8	NA	NA	0	-10	combination_of_known_junctions	FALSE	canonical	FALSE	C
G126.1	H9	Human	1	1	-	2805	5	ISM	ENSG00000179051	ENST00000375436	4040	13	26028	0	-4603	0	3prime_fragment	FALSE	canonical	FALSE	C
G126.2	K562	Human	1	1	-	2870	5	ISM	ENSG00000179051	ENST00000375436	4040	13	25963	0	-4668	0	3prime_fragment	FALSE	canonical	FALSE	C
G126.3	293T	Human	1	1	-	2921	6	ISM	ENSG00000179051	ENST00000375436	4040	13	23150	0	-7481	0	3prime_fragment	FALSE	canonical	FALSE	C
G126.4	K562	Human	1	1	-	3614	11	ISM	ENSG00000179051	ENST00000375436	4040	13	10478	0	9362	0	3prime_fragment	FALSE	canonical	FALSE	C
G126.5	K562	Human	1	1	-	3764	12	FSM	ENSG00000179051	ENST00000375433	2030	12	182	-1916	182	0	alternative_3end5end	FALSE	canonical	FALSE	C
G126.6	K562	Human	1	1	-	3522	10	ISM	ENSG00000179051	ENST00000375436	4040	13	13991	0	12875	0	3prime_fragment	FALSE	canonical	FALSE	C
G126.7	K562	Human	1	1	-	3377	9	ISM	ENSG00000179051	ENST00000375436	4040	13	16840	0	-13791	0	3prime_fragment	FALSE	canonical	FALSE	C
G126.8	K562	Human	1	1	-	3041	6	ISM	ENSG00000179051	ENST00000375436	4040	13	23030	0	-7601	0	3prime_fragment	FALSE	canonical	FALSE	C
G127.1	K562	Human	1	1	+	1837	3	FSM	ENSG00000117148	ENST00000375406	1841	3	2	2	2	0	reference_match	FALSE	canonical	FALSE	A
G128.1	293T,HepG2,K562	Human	3	1	-	3137	15	FSM	ENSG00000159423	ENST00000375341	3139	15	0	2	0	0	reference_match	FALSE	canonical	FALSE	C
G128.2	293T,K562	Human	2	1	-	821	8	NIC	ENSG00000159423	novel	844	6	NA	NA	0	-2	combination_of_known_junctions	FALSE	canonical	FALSE	C
G128.3	H9	Human	1	1	-	844	8	NIC	ENSG00000159423	novel	844	6	NA	NA	-23	-2	combination_of_known_junctions	FALSE	canonical	FALSE	C
G128.4	293T,K562	Human	2	1	-	1272	7	ISM	ENSG00000159423	ENST00000375341	3139	15	0	11132	0	-2	5prime_fragment	FALSE	canonical	FALSE	C
G129.1	H9,Hela	Human	2	1	-	450	2	ISM	ENSG00000169991	ENST00000355609	537	3	1576	1	1576	-1	3prime_fragment	FALSE	canonical	FALSE	A
G13.1	K562	Human	1	1	+	2805	1	FSM	ENSG00000176022	ENST00000379198	2805	1	0	0	0	0	mono-exon	FALSE	NA	NA	C
G13.2	293T,H9,K562	Human	3	1	+	626	1	FSM	ENSG00000176022	ENST00000379198	2805	1	2176	3	2176	-3	mono-exon	FALSE	NA	NA	C
G130.1	H9,K562	Human	2	1	-	934	5	ISM	ENSG00000127481	ENST00000375224	3475	21	20341	0	-2335	0	3prime_fragment	FALSE	canonical	FALSE	C
G130.10	K562	Human	1	1	-	984	4	FSM	ENSG00000127481	ENST00000375225	1533	4	545	4	-389	0	alternative_5end	FALSE	canonical	FALSE	C
G130.11	K562	Human	1	1	-	548	2	ISM	ENSG00000127481	ENST00000486515	536	3	923	-53	923	0	3prime_fragment	FALSE	canonical	FALSE	C
G130.2	K562	Human	1	1	-	1650	9	ISM	ENSG00000127481	ENST00000375224	3475	21	15948	0	4472	0	3prime_fragment	FALSE	canonical	FALSE	C
G130.3	293T	Human	1	1	-	1929	11	ISM	ENSG00000127481	ENST00000375224	3475	21	11434	0	-42	0	3prime_fragment	FALSE	canonical	FALSE	C
G130.4	K562	Human	1	1	-	4233	29	ISM	ENSG00000127481	ENST00000375254	15892	106	97579	4	0	0	3prime_fragment	FALSE	canonical	FALSE	C
G130.5	K562	Human	1	1	-	2482	15	ISM	ENSG00000127481	ENST00000375224	3475	21	8264	0	-730	0	3prime_fragment	FALSE	canonical	FALSE	C
G130.6	293T	Human	1	1	-	1661	9	ISM	ENSG00000127481	ENST00000375224	3475	21	15937	0	4461	0	3prime_fragment	FALSE	canonical	FALSE	C
G130.7	K562	Human	1	1	-	1441	8	ISM	ENSG00000127481	ENST00000375224	3475	21	16986	0	5510	0	3prime_fragment	FALSE	canonical	FALSE	C
G130.8	K562	Human	1	1	-	1329	7	ISM	ENSG00000127481	ENST00000375224	3475	21	18092	0	-4584	0	3prime_fragment	FALSE	canonical	FALSE	C
G130.9	K562	Human	1	1	-	1186	6	ISM	ENSG00000127481	ENST00000375224	3475	21	18643	0	-4033	0	3prime_fragment	FALSE	canonical	FALSE	C
G131.1	K562	Human	1	1	-	1585	11	ISM	ENSG00000127481	ENST00000375254	15892	106	69411	46710	5273	-7	internal_fragment	FALSE	canonical	FALSE	C
G131.2	K562	Human	1	1	-	1932	13	ISM	ENSG00000127481	ENST00000375254	15892	106	68488	46710	4350	-7	internal_fragment	FALSE	canonical	FALSE	C
G131.3	K562	Human	1	1	-	1521	10	ISM	ENSG00000127481	ENST00000425413	2954	21	12476	20	6904	-7	3prime_fragment	FALSE	canonical	FALSE	C
G131.4	K562	Human	1	1	-	525	3	ISM	ENSG00000127481	ENST00000425413	2954	21	28637	20	-4214	-7	3prime_fragment	FALSE	canonical	FALSE	C
G131.5	K562	Human	1	1	-	1268	9	ISM	ENSG00000127481	ENST00000425413	2954	21	13621	29	8049	-16	3prime_fragment	FALSE	canonical	FALSE	C
G132.1	K562	Human	1	1	+	612	2	FSM	ENSG00000230424	ENST00000437898	507	2	-106	1	-106	-1	alternative_5end	FALSE	canonical	FALSE	A
G133.1	293T,K562	Human	2	1	-	4209	23	FSM	ENSG00000127463	ENST00000477853	6640	23	0	2431	0	57	alternative_3end	TRUE	canonical	FALSE	C
G133.2	293T,H9,Hela,HepG2,K562	Human	5	1	-	3355	23	FSM	ENSG00000127463	ENST00000477853	6640	23	0	3285	0	0	alternative_3end	FALSE	canonical	FALSE	C
G134.1	GM12878	Human	1	1	+	909	8	FSM	ENSG00000053372	ENST00000330263	2049	8	0	1140	0	249	alternative_3end	FALSE	canonical	FALSE	C
G134.2	H9	Human	1	1	+	933	8	FSM	ENSG00000053372	ENST00000330263	2049	8	0	1116	0	273	alternative_3end	FALSE	canonical	FALSE	C
G134.3	H9,K562	Human	2	1	+	1367	8	FSM	ENSG00000053372	ENST00000330263	2049	8	0	682	0	-682	alternative_3end	FALSE	canonical	FALSE	C
G135.1	293T,GM12878,H9,HepG2,K562	Human	5	1	-	1314	7	FSM	ENSG00000053371	ENST00000235835	1362	7	43	5	0	-5	reference_match	FALSE	canonical	FALSE	C
G135.2	Hela	Human	1	1	-	1357	7	FSM	ENSG00000053371	ENST00000235835	1362	7	0	5	0	-5	reference_match	FALSE	canonical	FALSE	C
G135.3	293T	Human	1	1	-	1039	6	ISM	ENSG00000053371	ENST00000235835	1362	7	3502	5	-139	-5	3prime_fragment	FALSE	canonical	FALSE	C
G136.1	K562	Human	1	1	+	1793	9	NIC	ENSG00000040487	novel	1805	9	NA	NA	-20	-1	combination_of_known_junctions	FALSE	canonical	FALSE	C
G136.2	293T	Human	1	1	+	2194	8	FSM	ENSG00000040487	ENST00000375153	2175	8	-20	1	-20	-1	reference_match	FALSE	canonical	FALSE	C
G136.3	293T	Human	1	1	+	1786	9	FSM	ENSG00000040487	ENST00000375155	1805	9	0	19	0	-3	reference_match	FALSE	canonical	FALSE	C
G136.4	HepG2,K562	Human	2	1	+	1804	9	FSM	ENSG00000040487	ENST00000375155	1805	9	0	1	0	-1	reference_match	FALSE	canonical	FALSE	C
G136.5	K562	Human	1	1	+	2173	8	FSM	ENSG00000040487	ENST00000375153	2175	8	1	1	1	-1	reference_match	FALSE	canonical	FALSE	C
G137.1	293T,GM12878,H9,Hela,HepG2,K562	Human	6	1	-	1674	9	FSM	ENSG00000077549	ENST00000264202	1675	9	0	1	0	0	reference_match	FALSE	canonical	FALSE	C
G137.2	GM12878	Human	1	1	-	1318	9	FSM	ENSG00000077549	ENST00000264202	1675	9	28	329	2	33	alternative_3end	FALSE	canonical	FALSE	C
G137.3	HepG2,K562	Human	2	1	-	1344	9	FSM	ENSG00000077549	ENST00000264202	1675	9	2	329	0	33	alternative_3end	FALSE	canonical	FALSE	C
G137.4	293T,K562	Human	2	1	-	709	5	NNC	ENSG00000077549	novel	4666	2	NA	NA	0	-127	at_least_one_novel_splicesite	FALSE	canonical	TRUE	C
G138.1	K562	Human	1	1	+	620	5	NIC	ENSG00000173436	novel	583	5	NA	NA	0	0	combination_of_known_junctions	FALSE	canonical	FALSE	C
G138.2	K562	Human	1	1	+	444	2	FSM	ENSG00000173436	ENST00000498067	481	2	-10	47	2	-47	reference_match	FALSE	canonical	FALSE	C
G138.3	293T,H9,Hela,HepG2,K562	Human	5	1	+	486	3	FSM	ENSG00000173436	ENST00000617872	3678	3	4	3188	2	3	alternative_3end	FALSE	canonical	FALSE	C
G138.4	293T,K562	Human	2	1	+	376	2	NIC	ENSG00000173436	novel	3678	3	NA	NA	2	3	combination_of_known_splicesites	FALSE	canonical	FALSE	C
G138.5	GM12878,H9,Hela,K562	Human	4	1	+	594	5	FSM	ENSG00000173436	ENST00000467029	583	5	-11	0	-1	0	reference_match	FALSE	canonical	FALSE	C
G138.6	293T,GM12878,H9,Hela,HepG2,K562	Human	6	1	+	525	4	FSM	ENSG00000173436	ENST00000322753	3723	4	11	3187	-1	3	alternative_3end	FALSE	canonical	FALSE	C
G138.7	GM12878	Human	1	1	+	475	3	FSM	ENSG00000173436	ENST00000617872	3678	3	15	3188	1	3	alternative_3end	FALSE	canonical	FALSE	C
G138.8	293T,HepG2	Human	2	1	+	583	5	FSM	ENSG00000173436	ENST00000467029	583	5	0	0	0	0	reference_match	FALSE	canonical	FALSE	C
G138.9	H9,K562	Human	2	1	+	657	5	FSM	ENSG00000173436	ENST00000481464	657	5	0	0	0	0	reference_match	FALSE	canonical	FALSE	C
G139.1	293T,GM12878,H9,Hela,HepG2,K562	Human	6	1	+	455	1	FSM	ENSG00000226396	ENST00000457263	455	1	0	0	0	0	mono-exon	FALSE	NA	NA	A
G14.1	K562	Human	1	1	-	2387	7	FSM	ENSG00000160087	ENST00000347370	2387	7	0	0	0	0	reference_match	FALSE	canonical	FALSE	C
G14.2	293T,H9,Hela,K562	Human	4	1	-	2258	7	FSM	ENSG00000160087	ENST00000349431	2260	7	0	2	0	0	reference_match	FALSE	canonical	FALSE	C
G14.3	K562	Human	1	1	-	1375	8	FSM	ENSG00000160087	ENST00000464036	1256	8	27	-146	0	83	alternative_3end	FALSE	canonical	FALSE	C
G14.4	K562	Human	1	1	-	1446	8	FSM	ENSG00000160087	ENST00000450390	2455	8	16	993	0	83	alternative_3end	FALSE	canonical	FALSE	C
G14.5	293T,K562	Human	2	1	-	1382	7	FSM	ENSG00000160087	ENST00000473215	1028	7	12	-366	0	83	alternative_3end	FALSE	canonical	FALSE	C
G14.6	H9	Human	1	1	-	1400	7	FSM	ENSG00000160087	ENST00000473215	1028	7	-6	-366	0	83	alternative_3end	FALSE	canonical	FALSE	C
G14.7	293T,GM12878,H9,Hela,HepG2,K562	Human	6	1	-	1253	7	FSM	ENSG00000160087	ENST00000349431	2260	7	17	990	0	83	alternative_3end	FALSE	canonical	FALSE	C
G14.8	K562	Human	1	1	-	1057	6	FSM	ENSG00000160087	ENST00000400929	1057	6	0	0	0	0	reference_match	FALSE	canonical	FALSE	C
G140.1	H9,Hela	Human	2	1	+	2024	4	FSM	ENSG00000158747	ENST00000375136	2024	4	0	0	0	0	reference_match	FALSE	canonical	FALSE	A
G141.1	HepG2	Human	1	1	-	849	5	FSM	ENSG00000188257	ENST00000400520	974	5	125	0	3	0	alternative_5end	FALSE	canonical	FALSE	A
G142.1	K562	Human	1	1	+	3026	2	FSM	ENSG00000162543	ENST00000375099	5562	2	-1	2537	-1	-2537	alternative_3end	FALSE	canonical	FALSE	C
G142.2	K562	Human	1	1	+	1329	2	FSM	ENSG00000162543	ENST00000375099	5562	2	3	4230	3	-4230	alternative_3end	FALSE	canonical	FALSE	C
G143.1	HepG2	Human	1	1	-	1567	2	FSM	ENSG00000162545	ENST00000375078	2326	2	758	1	758	-1	alternative_5end	FALSE	canonical	FALSE	A
G144.1	293T,GM12878,HepG2,K562	Human	4	1	-	2404	4	FSM	ENSG00000090432	ENST00000264198	2428	4	22	2	22	-2	reference_match	FALSE	canonical	FALSE	C
G144.2	H9,Hela	Human	2	1	-	2426	4	FSM	ENSG00000090432	ENST00000264198	2428	4	0	2	0	-2	reference_match	FALSE	canonical	FALSE	C
G145.1	Hela	Human	1	1	+	974	4	FSM	ENSG00000158825	ENST00000375071	809	4	-163	-2	-152	2	alternative_5end	FALSE	canonical	FALSE	C
G145.2	293T,Hela	Human	2	1	+	819	4	FSM	ENSG00000158825	ENST00000375071	809	4	-11	1	0	-1	reference_match	FALSE	canonical	FALSE	C
G146.1	Hela,K562	Human	2	1	+	2448	8	FSM	ENSG00000158828	ENST00000321556	2657	8	14	195	14	0	alternative_3end	FALSE	canonical	FALSE	C
G146.2	Hela	Human	1	1	+	1864	8	FSM	ENSG00000158828	ENST00000321556	2657	8	20	773	20	-578	alternative_3end	FALSE	canonical	FALSE	C
G146.3	293T	Human	1	1	+	1954	7	ISM	ENSG00000158828	ENST00000321556	2657	8	4414	195	-257	0	3prime_fragment	FALSE	canonical	FALSE	C
G147.1	293T,GM12878,H9,Hela,HepG2,K562	Human	6	1	-	1938	11	FSM	ENSG00000244038	ENST00000602624	1941	11	0	3	0	-3	reference_match	FALSE	canonical	FALSE	C
G147.2	293T,GM12878,H9,HepG2,K562	Human	5	1	-	1530	11	FSM	ENSG00000244038	ENST00000602624	1941	11	0	411	0	-411	alternative_3end	FALSE	canonical	FALSE	C
G148.1	K562	Human	1	1	-	3564	13	NIC	ENSG00000127483	novel	3884	13	NA	NA	0	1	intron_retention	FALSE	canonical	FALSE	C
G148.10	293T,K562	Human	2	1	-	483	4	ISM	ENSG00000127483	ENST00000312239	3884	13	-29	33918	-15	101	5prime_fragment	FALSE	canonical	FALSE	C
G148.11	293T,H9,Hela,K562	Human	4	1	-	563	4	ISM	ENSG00000127483	ENST00000438032	6406	13	0	36331	0	101	5prime_fragment	FALSE	canonical	FALSE	C
G148.12	K562	Human	1	1	-	451	3	FSM	ENSG00000127483	ENST00000487117	1598	3	0	1147	0	101	alternative_3end	FALSE	canonical	FALSE	C
G148.13	293T,K562	Human	2	1	-	367	3	ISM	ENSG00000127483	ENST00000424732	970	8	5	19398	0	101	5prime_fragment	FALSE	canonical	FALSE	C
G148.2	K562	Human	1	1	-	3465	13	FSM	ENSG00000127483	ENST00000312239	3884	13	-36	455	-22	1	alternative_3end	FALSE	canonical	FALSE	C
G148.3	GM12878,H9,K562	Human	3	1	-	3538	13	FSM	ENSG00000127483	ENST00000438032	6406	13	0	2868	0	1	alternative_3end	FALSE	canonical	FALSE	C
G148.4	H9,K562	Human	2	1	-	3342	12	NIC	ENSG00000127483	novel	6406	13	NA	NA	0	1	intron_retention	FALSE	canonical	FALSE	C
G148.5	K562	Human	1	1	-	2872	5	NIC	ENSG00000127483	novel	928	5	NA	NA	0	-110	combination_of_known_junctions	FALSE	canonical	FALSE	C
G148.6	K562	Human	1	1	-	1249	5	NIC	ENSG00000127483	novel	928	5	NA	NA	1	-18	combination_of_known_junctions	FALSE	canonical	FALSE	C
G148.7	K562	Human	1	1	-	807	5	NIC	ENSG00000127483	novel	928	5	NA	NA	-6	-18	combination_of_known_junctions	FALSE	canonical	FALSE	C
G148.8	K562	Human	1	1	-	883	5	NIC	ENSG00000127483	novel	928	5	NA	NA	0	-31	combination_of_known_junctions	FALSE	canonical	FALSE	C
G148.9	K562	Human	1	1	-	588	4	ISM	ENSG00000127483	ENST00000375000	928	5	-11	942	1	101	5prime_fragment	FALSE	canonical	FALSE	C
G149.1	293T	Human	1	1	-	1227	8	ISM	ENSG00000075151	ENST00000264211	5802	31	210079	547	7030	-13	3prime_fragment	FALSE	canonical	FALSE	A
G15.1	H9	Human	1	1	+	1222	7	NIC	ENSG00000169972	novel	1257	8	NA	NA	-24	0	combination_of_known_junctions	FALSE	canonical	FALSE	C
G15.2	293T,K562	Human	2	1	+	1278	6	NIC	ENSG00000169972	novel	1257	8	NA	NA	-3	0	intron_retention	FALSE	canonical	FALSE	C
G15.3	293T,GM12878,H9,Hela,HepG2,K562	Human	6	1	+	1256	8	FSM	ENSG00000169972	ENST00000379031	1257	8	0	1	0	0	reference_match	TRUE	canonical	FALSE	C
G15.4	293T,Hela,K562	Human	3	1	+	1198	7	NIC	ENSG00000169972	novel	1257	8	NA	NA	0	0	combination_of_known_junctions	FALSE	canonical	FALSE	C
G150.1	Hela	Human	1	1	-	5096	19	FSM	ENSG00000117298	ENST00000415912	5099	19	0	3	0	0	reference_match	TRUE	canonical	FALSE	C
G150.2	Hela	Human	1	1	-	2810	19	FSM	ENSG00000117298	ENST00000415912	5099	19	0	2289	0	278	alternative_3end	FALSE	canonical	FALSE	C
G150.3	K562	Human	1	1	-	2835	19	FSM	ENSG00000117298	ENST00000415912	5099	19	-25	2289	-25	278	alternative_3end	FALSE	canonical	FALSE	C
G151.1	Hela	Human	1	1	+	2536	12	FSM	ENSG00000162551	ENST00000374840	2536	12	0	0	0	0	reference_match	FALSE	canonical	FALSE	C
G151.2	Hela	Human	1	1	+	2401	11	NIC	ENSG00000162551	novel	2536	12	NA	NA	0	0	combination_of_known_junctions	FALSE	canonical	FALSE	C
G151.3	Hela	Human	1	1	+	2371	11	FSM	ENSG00000162551	ENST00000540617	2131	11	-5	-235	0	0	alternative_3end	FALSE	canonical	FALSE	C
G152.1	K562	Human	1	1	-	3285	25	FSM	ENSG00000076864	ENST00000495204	2489	25	-10	-786	-10	0	alternative_3end	TRUE	canonical	FALSE	A
G153.1	K562	Human	1	1	-	3815	27	FSM	ENSG00000090686	ENST00000308271	4419	27	0	604	0	1	alternative_3end	FALSE	canonical	FALSE	C
G153.2	K562	Human	1	1	-	3518	27	FSM	ENSG00000090686	ENST00000308271	4419	27	0	901	0	0	alternative_3end	FALSE	canonical	FALSE	C
G153.3	293T	Human	1	1	-	2042	14	ISM	ENSG00000090686	ENST00000308271	4419	27	44	42738	44	0	5prime_fragment	FALSE	canonical	FALSE	C
G153.4	Hela	Human	1	1	-	2061	14	ISM	ENSG00000090686	ENST00000308271	4419	27	25	42738	25	0	5prime_fragment	FALSE	canonical	FALSE	C
G153.5	GM12878,H9,K562	Human	3	1	-	2086	14	ISM	ENSG00000090686	ENST00000308271	4419	27	0	42738	0	0	5prime_fragment	FALSE	canonical	FALSE	C
G153.6	Hela	Human	1	1	-	2333	11	FSM	ENSG00000090686	ENST00000421625	2818	11	483	2	26	-2	alternative_5end	FALSE	canonical	FALSE	C
G153.7	293T,H9,HepG2,K562	Human	4	1	-	2359	11	FSM	ENSG00000090686	ENST00000421625	2818	11	457	2	0	-2	alternative_5end	FALSE	canonical	FALSE	C
G153.8	K562	Human	1	1	-	403	2	FSM	ENSG00000090686	ENST00000489108	443	2	-162	202	44	-202	alternative_3end5end	FALSE	canonical	FALSE	C
G154.1	293T,H9,Hela,K562	Human	4	1	+	1083	2	FSM	ENSG00000218510	ENST00000416769	1077	2	-9	3	4	1	reference_match	FALSE	canonical	FALSE	A
G154.2	293T,H9,K562	Human	3	1	+	222	1	FSM	ENSG00000285794	ENST00000642137	222	1	0	0	0	0	mono-exon	FALSE	NA	NA	C
G154.3	293T,H9,K562	Human	3	1	+	471	1	FSM	ENSG00000285794	ENST00000642137	222	1	129	-378	129	378	mono-exon	FALSE	NA	NA	C
G155.1	293T,H9,Hela,K562	Human	4	1	+	2249	7	FSM	ENSG00000070831	ENST00000344548	2256	7	3	4	3	-4	reference_match	FALSE	canonical	FALSE	C
G155.2	H9,K562	Human	2	1	+	1566	6	FSM	ENSG00000070831	ENST00000656825	10503	6	-10	8947	-8	-510	alternative_3end	FALSE	canonical	FALSE	C
G155.3	K562	Human	1	1	+	752	6	FSM	ENSG00000070831	ENST00000315554	1435	6	0	683	0	114	alternative_3end	FALSE	canonical	FALSE	C
G155.4	K562	Human	1	1	+	1430	6	FSM	ENSG00000070831	ENST00000315554	1435	6	0	5	0	-5	reference_match	FALSE	canonical	FALSE	C
G155.5	293T,GM12878,H9,Hela,HepG2,K562	Human	6	1	+	2087	6	FSM	ENSG00000070831	ENST00000656825	10503	6	0	8416	0	-2	alternative_3end	FALSE	canonical	FALSE	C
G155.6	Hela	Human	1	1	+	2156	6	FSM	ENSG00000070831	ENST00000400259	2274	6	118	0	28	0	alternative_5end	FALSE	canonical	FALSE	C
G155.7	K562	Human	1	1	+	2183	6	ISM	ENSG00000070831	ENST00000344548	2256	7	21422	2	20604	-2	3prime_fragment	FALSE	canonical	FALSE	C
G155.8	H9,K562	Human	2	1	+	2053	5	ISM	ENSG00000070831	ENST00000344548	2256	7	25759	4	24941	-4	3prime_fragment	FALSE	canonical	FALSE	C
G156.1	K562	Human	1	1	+	3073	20	NIC	ENSG00000004487	novel	3085	21	NA	NA	0	0	combination_of_known_junctions	FALSE	canonical	FALSE	C
G156.10	K562	Human	1	1	+	1955	13	ISM	ENSG00000004487	ENST00000356634	3033	19	38035	0	7058	0	3prime_fragment	FALSE	canonical	FALSE	C
G156.11	K562	Human	1	1	+	1868	12	ISM	ENSG00000004487	ENST00000356634	3033	19	39629	0	8652	0	3prime_fragment	FALSE	canonical	FALSE	C
G156.12	K562	Human	1	1	+	1634	10	ISM	ENSG00000004487	ENST00000400181	3085	21	49593	0	-8173	0	3prime_fragment	FALSE	canonical	FALSE	C
G156.13	K562	Human	1	1	+	1410	8	ISM	ENSG00000004487	ENST00000400181	3085	21	52654	0	-5112	0	3prime_fragment	FALSE	canonical	FALSE	C
G156.14	K562	Human	1	1	+	1217	6	ISM	ENSG00000004487	ENST00000400181	3085	21	57758	7	-8	0	3prime_fragment	FALSE	canonical	FALSE	C
G156.15	K562	Human	1	1	+	1092	5	ISM	ENSG00000004487	ENST00000494920	905	6	1753	-335	1753	0	3prime_fragment	FALSE	canonical	FALSE	C
G156.16	K562	Human	1	1	+	896	4	ISM	ENSG00000004487	ENST00000494920	905	6	2317	-328	-1322	0	3prime_fragment	FALSE	canonical	FALSE	C
G156.17	293T	Human	1	1	+	865	4	ISM	ENSG00000004487	ENST00000494920	905	6	2348	-328	-1291	0	3prime_fragment	FALSE	canonical	FALSE	C
G156.18	K562	Human	1	1	+	781	3	ISM	ENSG00000004487	ENST00000494920	905	6	4210	-328	571	0	3prime_fragment	FALSE	canonical	FALSE	C
G156.19	K562	Human	1	1	+	653	2	ISM	ENSG00000004487	ENST00000494920	905	6	4984	-328	1345	0	3prime_fragment	FALSE	canonical	FALSE	C
G156.2	H9,K562	Human	2	1	+	3013	19	FSM	ENSG00000004487	ENST00000356634	3033	19	20	0	0	0	reference_match	FALSE	canonical	FALSE	C
G156.3	K562	Human	1	1	+	1527	11	NIC	ENSG00000004487	novel	3085	21	NA	NA	3	13733	combination_of_known_junctions	FALSE	canonical	FALSE	C
G156.4	Hela	Human	1	1	+	2998	19	FSM	ENSG00000004487	ENST00000356634	3033	19	35	0	15	0	reference_match	FALSE	canonical	FALSE	C
G156.5	K562	Human	1	1	+	1439	10	ISM	ENSG00000004487	ENST00000465864	3039	19	56	14521	31	13733	5prime_fragment	FALSE	canonical	FALSE	C
G156.6	H9	Human	1	1	+	1505	11	NIC	ENSG00000004487	novel	3085	21	NA	NA	33	13741	combination_of_known_junctions	FALSE	canonical	FALSE	C
G156.7	H9	Human	1	1	+	3024	20	NIC	ENSG00000004487	novel	3085	21	NA	NA	49	0	combination_of_known_junctions	FALSE	canonical	FALSE	C
G156.8	K562	Human	1	1	+	2533	18	ISM	ENSG00000004487	ENST00000356634	3033	19	11021	0	11001	0	3prime_fragment	FALSE	canonical	FALSE	C
G156.9	K562	Human	1	1	+	2054	14	ISM	ENSG00000004487	ENST00000356634	3033	19	36484	7	5507	0	3prime_fragment	FALSE	canonical	FALSE	C
G157.1	H9	Human	1	1	-	1098	3	ISM	ENSG00000169641	ENST00000418342	8421	4	35	9424	-6	-4	5prime_fragment	FALSE	canonical	FALSE	C
G157.2	293T,H9,K562	Human	3	1	-	1183	4	FSM	ENSG00000169641	ENST00000471849	1190	4	0	7	0	-7	reference_match	FALSE	canonical	FALSE	C
G157.3	293T,Hela,K562	Human	3	1	-	1125	3	ISM	ENSG00000169641	ENST00000418342	8421	4	5	9427	5	-7	5prime_fragment	FALSE	canonical	FALSE	C
G158.1	Hela	Human	1	1	-	2835	1	FSM	ENSG00000179546	ENST00000374619	2835	1	0	0	0	0	mono-exon	FALSE	NA	NA	A
G159.1	293T,GM12878,H9,Hela,HepG2,K562	Human	6	1	-	2693	11	FSM	ENSG00000125944	ENST00000374612	2694	11	0	1	0	-1	reference_match	FALSE	canonical	FALSE	C
G159.10	293T,H9,Hela,HepG2,K562	Human	5	1	-	1951	10	NIC	ENSG00000125944	novel	2694	11	NA	NA	0	0	combination_of_known_junctions	FALSE	canonical	FALSE	C
G159.11	GM12878	Human	1	1	-	1973	10	NIC	ENSG00000125944	novel	2694	11	NA	NA	0	0	combination_of_known_junctions	FALSE	canonical	FALSE	C
G159.12	K562	Human	1	1	-	1992	10	NIC	ENSG00000125944	novel	7751	11	NA	NA	0	0	combination_of_known_junctions	FALSE	canonical	FALSE	C
G159.13	293T,H9,Hela,K562	Human	4	1	-	1837	9	FSM	ENSG00000125944	ENST00000606561	1837	9	0	0	0	0	reference_match	FALSE	canonical	FALSE	C
G159.14	K562	Human	1	1	-	1372	10	ISM	ENSG00000125944	ENST00000302271	7751	11	0	6513	0	-747	5prime_fragment	FALSE	canonical	FALSE	C
G159.15	K562	Human	1	1	-	1244	9	NIC	ENSG00000125944	novel	2694	11	NA	NA	0	-747	combination_of_known_junctions	FALSE	canonical	FALSE	C
G159.2	293T,H9,HepG2,K562	Human	4	1	-	2486	10	NIC	ENSG00000125944	novel	7751	11	NA	NA	0	-1	combination_of_known_junctions	FALSE	canonical	FALSE	C
G159.3	GM12878,Hela	Human	2	1	-	2512	10	NIC	ENSG00000125944	novel	2691	11	NA	NA	0	-1	combination_of_known_junctions	FALSE	canonical	FALSE	C
G159.4	K562	Human	1	1	-	2538	10	NIC	ENSG00000125944	novel	7751	11	NA	NA	0	-1	combination_of_known_junctions	FALSE	canonical	FALSE	C
G159.5	K562	Human	1	1	-	2398	9	FSM	ENSG00000125944	ENST00000606561	1837	9	-15	-546	0	-1	alternative_3end	FALSE	canonical	FALSE	C
G159.6	293T	Human	1	1	-	2309	9	NIC	ENSG00000125944	novel	7751	11	NA	NA	0	-1	combination_of_known_junctions	FALSE	canonical	FALSE	C
G159.7	K562	Human	1	1	-	2337	9	NIC	ENSG00000125944	novel	2694	11	NA	NA	0	-6	combination_of_known_junctions	FALSE	canonical	FALSE	C
G159.8	293T,H9,K562	Human	3	1	-	2106	11	FSM	ENSG00000125944	ENST00000302271	7751	11	0	5645	0	0	alternative_3end	FALSE	canonical	FALSE	C
G159.9	Hela	Human	1	1	-	2139	11	FSM	ENSG00000125944	ENST00000302271	7751	11	-33	5645	0	0	alternative_3end	FALSE	canonical	FALSE	C
G16.1	293T,GM12878,H9,Hela,HepG2,K562	Human	6	1	-	2116	17	FSM	ENSG00000127054	ENST00000435064	2114	17	0	-2	0	0	reference_match	FALSE	canonical	FALSE	C
G16.2	K562	Human	1	1	-	2117	16	NNC	ENSG00000127054	novel	2114	17	NA	NA	0	0	at_least_one_novel_splicesite	FALSE	canonical	FALSE	C
G16.3	293T	Human	1	1	-	2036	3	Fusion	ENSG00000127054_ENSG00000240731	novel	554	6	NA	NA	0	7	intron_retention	FALSE	canonical	FALSE	C
G16.4	K562	Human	1	1	-	1003	4	ISM	ENSG00000127054	ENST00000526797	659	7	0	3855	0	0	5prime_fragment	FALSE	canonical	FALSE	C
G16.5	HepG2	Human	1	1	-	1086	4	FSM	ENSG00000127054	ENST00000429572	1104	4	16	2	0	0	reference_match	FALSE	canonical	FALSE	C
G16.6	293T,H9,Hela,K562	Human	4	1	-	1102	4	FSM	ENSG00000127054	ENST00000429572	1104	4	0	2	0	0	reference_match	FALSE	canonical	FALSE	C
G16.7	K562	Human	1	1	-	1275	4	FSM	ENSG00000127054_ENSG00000240731	ENST00000493534	896	4	0	-379	0	0	alternative_3end	FALSE	canonical	FALSE	C
G160.1	K562	Human	1	1	+	2547	1	FSM	ENSG00000249087	ENST00000335648	2547	1	0	0	0	0	mono-exon	FALSE	NA	NA	A
G161.1	HepG2	Human	1	1	-	1564	11	FSM	ENSG00000204219	ENST00000450454	1719	11	0	155	0	-155	alternative_3end	FALSE	canonical	FALSE	C
G161.2	HepG2	Human	1	1	-	1262	11	FSM	ENSG00000204219	ENST00000450454	1719	11	0	457	0	-457	alternative_3end	FALSE	canonical	FALSE	C
G162.1	293T	Human	1	1	-	1476	2	FSM	ENSG00000117318	ENST00000486541	892	2	-58	-526	0	7	alternative_3end5end	FALSE	canonical	FALSE	C
G162.2	293T,GM12878,H9,Hela,HepG2,K562	Human	6	1	-	949	3	FSM	ENSG00000117318	ENST00000374561	950	3	0	1	0	-1	reference_match	FALSE	canonical	FALSE	C
G163.1	293T,Hela,HepG2,K562	Human	4	1	+	624	6	FSM	ENSG00000142676	ENST00000643754	1017	6	-25	418	-25	0	alternative_3end	FALSE	canonical	FALSE	C
G163.2	GM12878,H9	Human	2	1	+	604	6	FSM	ENSG00000142676	ENST00000643754	1017	6	-5	418	-5	0	alternative_3end	FALSE	canonical	FALSE	C
G163.3	K562	Human	1	1	+	1605	5	FSM	ENSG00000142676	ENST00000443624	1600	5	0	-5	0	0	reference_match	FALSE	canonical	FALSE	C
G163.4	293T,Hela,K562	Human	3	1	+	836	6	FSM	ENSG00000142676	ENST00000467075	823	6	-15	2	0	-2	reference_match	FALSE	canonical	FALSE	C
G163.5	K562	Human	1	1	+	883	5	FSM	ENSG00000142676	ENST00000458455	879	5	-4	0	-4	0	reference_match	FALSE	canonical	FALSE	C
G163.6	293T,GM12878,H9,Hela,HepG2,K562	Human	6	1	+	501	4	FSM	ENSG00000142676	ENST00000482370	539	4	0	38	0	-38	reference_match	FALSE	canonical	FALSE	C
G164.1	293T,H9,Hela,HepG2,K562	Human	5	1	+	2672	11	FSM	ENSG00000011007	ENST00000609199	2671	11	-1	0	-1	0	reference_match	FALSE	canonical	FALSE	C
G164.2	293T,K562	Human	2	1	+	4819	11	FSM	ENSG00000011007	ENST00000613537	4924	11	105	0	-1	0	alternative_5end	FALSE	canonical	FALSE	C
G165.1	K562	Human	1	1	-	1027	4	NNC	ENSG00000236810	novel	1074	4	NA	NA	301	2	at_least_one_novel_splicesite	FALSE	canonical	FALSE	C
G165.2	293T,K562	Human	2	1	-	937	4	FSM	ENSG00000236810	ENST00000427796	1074	4	0	137	0	2	alternative_3end	FALSE	canonical	FALSE	C
G165.3	K562	Human	1	1	-	781	3	NIC	ENSG00000236810	novel	940	4	NA	NA	-3	2	combination_of_known_junctions	FALSE	canonical	FALSE	C
G165.4	293T,K562	Human	2	1	-	853	4	FSM	ENSG00000236810	ENST00000427796	1074	4	-9	230	0	-91	alternative_3end	FALSE	canonical	FALSE	C
G165.5	K562	Human	1	1	-	687	3	NIC	ENSG00000236810	novel	940	4	NA	NA	-2	-91	combination_of_known_junctions	FALSE	canonical	FALSE	C
G166.1	293T,GM12878,H9,Hela,HepG2,K562	Human	6	1	+	1588	6	FSM	ENSG00000057757	ENST00000246151	1590	6	0	2	0	-2	reference_match	TRUE	canonical	FALSE	A
G167.1	Hela,HepG2,K562	Human	3	1	+	1633	10	FSM	ENSG00000011009	ENST00000374514	1635	10	0	2	0	-2	reference_match	TRUE	canonical	FALSE	C
G167.2	K562	Human	1	1	+	1714	9	ISM	ENSG00000011009	ENST00000374514	1635	10	0	2	0	-2	intron_retention	FALSE	canonical	FALSE	C
G167.3	K562	Human	1	1	+	1508	10	FSM	ENSG00000011009	ENST00000374503	868	10	-58	-582	0	-2	alternative_3end5end	FALSE	canonical	FALSE	C
G167.4	K562	Human	1	1	+	1815	8	FSM	ENSG00000011009	ENST00000374502	1072	8	-76	-667	0	-2	alternative_3end5end	FALSE	canonical	FALSE	C
G167.5	K562	Human	1	1	+	1601	9	NIC	ENSG00000011009	novel	1635	10	NA	NA	0	-2	combination_of_known_junctions	FALSE	canonical	FALSE	C
G167.6	293T	Human	1	1	+	1590	9	NIC	ENSG00000011009	novel	1635	10	NA	NA	11	-2	combination_of_known_junctions	FALSE	canonical	FALSE	C
G167.7	293T	Human	1	1	+	1801	8	FSM	ENSG00000011009	ENST00000374502	1072	8	-62	-667	14	-2	alternative_3end5end	FALSE	canonical	FALSE	C
G167.8	293T,HepG2,K562	Human	3	1	+	1620	9	NNC	ENSG00000011009	novel	1635	10	NA	NA	14	-2	at_least_one_novel_splicesite	FALSE	canonical	FALSE	C
G167.9	293T,GM12878,H9	Human	3	1	+	1610	10	FSM	ENSG00000011009	ENST00000374514	1635	10	23	2	-19	-2	reference_match	FALSE	canonical	FALSE	C
G168.1	K562	Human	1	1	-	1402	10	ISM	ENSG00000117308	ENST00000374497	1488	12	1390	-1	101	0	3prime_fragment	FALSE	canonical	FALSE	C
G168.10	293T	Human	1	1	-	1313	10	NIC	ENSG00000117308	novel	1516	12	NA	NA	-1	0	combination_of_known_junctions	FALSE	canonical	FALSE	C
G168.11	K562	Human	1	1	-	1328	10	NIC	ENSG00000117308	novel	1516	12	NA	NA	0	0	combination_of_known_junctions	FALSE	canonical	FALSE	C
G168.2	293T,H9,Hela,HepG2,K562	Human	5	1	-	1516	12	FSM	ENSG00000117308	ENST00000617979	1516	12	0	0	0	0	reference_match	FALSE	canonical	FALSE	C
G168.3	K562	Human	1	1	-	1347	10	NIC	ENSG00000117308	novel	1516	12	NA	NA	0	0	combination_of_known_junctions	FALSE	canonical	FALSE	C
G168.4	H9,Hela,HepG2,K562	Human	4	1	-	1391	11	NIC	ENSG00000117308	novel	1516	12	NA	NA	-1	0	combination_of_known_junctions	FALSE	canonical	FALSE	C
G168.5	293T	Human	1	1	-	1406	11	NIC	ENSG00000117308	novel	1516	12	NA	NA	0	0	combination_of_known_junctions	FALSE	canonical	FALSE	C
G168.6	K562	Human	1	1	-	1512	9	ISM	ENSG00000117308	ENST00000459934	1563	11	1741	-62	101	0	3prime_fragment	FALSE	canonical	FALSE	C
G168.7	K562	Human	1	1	-	1501	10	NIC	ENSG00000117308	novel	1516	12	NA	NA	-1	0	intron_retention	FALSE	canonical	FALSE	C
G168.8	K562	Human	1	1	-	1324	9	NIC	ENSG00000117308	novel	1516	12	NA	NA	101	0	combination_of_known_junctions	FALSE	canonical	FALSE	C
G168.9	K562	Human	1	1	-	1437	11	NIC	ENSG00000117308	novel	1516	12	NA	NA	0	0	combination_of_known_junctions	FALSE	canonical	FALSE	C
G169.1	293T,GM12878,H9,Hela,HepG2,K562	Human	6	1	-	1568	9	FSM	ENSG00000117305	ENST00000374490	1570	9	0	2	0	0	reference_match	FALSE	canonical	FALSE	A
G17.1	HepG2	Human	1	1	+	2166	3	FSM	ENSG00000224051	ENST00000343938	2154	3	-13	1	-13	-1	reference_match	FALSE	canonical	FALSE	C
G17.2	293T,GM12878,H9,Hela,K562	Human	5	1	+	2153	3	FSM	ENSG00000224051	ENST00000343938	2154	3	0	1	0	-1	reference_match	FALSE	canonical	FALSE	C
G170.1	293T,GM12878,H9,HepG2,K562	Human	5	1	-	2036	8	FSM	ENSG00000179163	ENST00000374479	2043	8	0	7	0	-7	reference_match	FALSE	canonical	FALSE	C
G170.2	K562	Human	1	1	-	1106	6	ISM	ENSG00000179163	ENST00000374479	2043	8	45	3585	45	-3585	5prime_fragment	FALSE	canonical	FALSE	C
G171.1	293T,H9,HepG2,K562	Human	4	1	+	1616	3	FSM	ENSG00000189266	ENST00000334351	2400	3	0	784	0	-768	alternative_3end	FALSE	canonical	FALSE	C
G171.2	293T,GM12878,H9,Hela,HepG2,K562	Human	6	1	+	2395	3	FSM	ENSG00000189266	ENST00000334351	2400	3	0	5	0	-5	reference_match	FALSE	canonical	FALSE	C
G171.3	K562	Human	1	1	+	814	3	FSM	ENSG00000189266	ENST00000374468	814	3	0	0	0	0	reference_match	FALSE	canonical	FALSE	C
G172.1	293T,K562	Human	2	1	-	2054	7	NIC	ENSG00000188529	novel	7656	6	NA	NA	0	0	combination_of_known_junctions	FALSE	canonical	FALSE	C
G172.2	293T,K562	Human	2	1	-	790	3	FSM	ENSG00000188529	ENST00000485292	790	3	0	0	0	0	reference_match	FALSE	canonical	FALSE	C
G172.3	293T,H9,K562	Human	3	1	-	669	3	FSM	ENSG00000188529	ENST00000485292	790	3	0	121	0	-121	alternative_3end	FALSE	canonical	FALSE	C
G172.4	293T,GM12878,H9,Hela,HepG2,K562	Human	6	1	-	445	3	FSM	ENSG00000188529	ENST00000485292	790	3	0	345	0	20	alternative_3end	FALSE	canonical	FALSE	C
G173.1	293T	Human	1	1	-	2683	9	FSM	ENSG00000001460	ENST00000337248	2726	9	42	1	-15	-1	reference_match	FALSE	canonical	FALSE	C
G173.2	293T	Human	1	1	-	1577	9	NIC	ENSG00000001460	novel	6016	10	NA	NA	-7	-1093	combination_of_known_junctions	FALSE	canonical	FALSE	C
G173.3	K562	Human	1	1	-	717	3	ISM	ENSG00000001460	ENST00000337248	2726	9	6	34205	6	-1	5prime_fragment	FALSE	canonical	FALSE	C
G174.1	293T,H9,K562	Human	3	1	+	1688	12	FSM	ENSG00000001461	ENST00000339255	1676	12	-12	0	0	0	reference_match	FALSE	canonical	FALSE	C
G174.2	293T,H9,K562	Human	3	1	+	1724	12	FSM	ENSG00000001461	ENST00000374399	5372	12	0	3648	0	2950	alternative_3end	FALSE	canonical	FALSE	C
G174.3	293T,H9,K562	Human	3	1	+	899	2	FSM	ENSG00000001461	ENST00000488155	931	2	-10	42	0	-42	reference_match	FALSE	canonical	FALSE	C
G175.1	H9	Human	1	1	+	2635	5	FSM	ENSG00000117602	ENST00000538532	2421	5	0	-214	0	-5	alternative_3end	FALSE	canonical	FALSE	C
G175.2	H9	Human	1	1	+	2837	5	FSM	ENSG00000117602	ENST00000374395	6863	5	0	4026	0	-5	alternative_3end	FALSE	canonical	FALSE	C
G176.1	293T,K562	Human	2	1	+	973	8	NIC	ENSG00000133226	novel	3735	17	NA	NA	0	-13	combination_of_known_junctions	FALSE	canonical	FALSE	C
G176.10	K562	Human	1	1	+	2644	4	FSM	ENSG00000133226	ENST00000462710	2624	4	-20	0	1	0	reference_match	FALSE	canonical	FALSE	C
G176.11	K562	Human	1	1	+	3653	17	NIC	ENSG00000133226	novel	3735	17	NA	NA	0	0	intron_retention	FALSE	canonical	FALSE	C
G176.12	293T,K562	Human	2	1	+	2686	17	FSM	ENSG00000133226	ENST00000479034	2671	17	-15	0	0	0	reference_match	FALSE	canonical	FALSE	C
G176.13	293T	Human	1	1	+	3767	18	NIC	ENSG00000133226	novel	3110	18	NA	NA	0	0	intron_retention	FALSE	canonical	FALSE	C
G176.14	H9	Human	1	1	+	2518	16	ISM	ENSG00000133226	ENST00000323848	3735	17	-9	1812	0	0	5prime_fragment	FALSE	canonical	FALSE	C
G176.15	293T,GM12878,H9,Hela,K562	Human	5	1	+	3725	17	FSM	ENSG00000133226	ENST00000323848	3735	17	-9	19	0	0	reference_match	FALSE	canonical	FALSE	C
G176.16	293T,K562	Human	2	1	+	676	6	FSM	ENSG00000133226	ENST00000490543	673	6	-3	0	0	0	reference_match	FALSE	canonical	FALSE	C
G176.17	K562	Human	1	1	+	689	5	ISM	ENSG00000133226	ENST00000596378	2314	15	-15	19422	-15	0	5prime_fragment	FALSE	canonical	FALSE	C
G176.18	K562	Human	1	1	+	1951	4	ISM	ENSG00000133226	ENST00000323848	3735	17	25822	19	-459	0	3prime_fragment	FALSE	canonical	FALSE	C
G176.19	K562	Human	1	1	+	1292	2	ISM	ENSG00000133226	ENST00000447431	3691	19	28063	0	1802	0	3prime_fragment	FALSE	canonical	FALSE	C
G176.2	293T,K562	Human	2	1	+	2581	17	FSM	ENSG00000133226	ENST00000479034	2671	17	-36	126	0	0	alternative_3end	FALSE	canonical	FALSE	C
G176.3	293T,K562	Human	2	1	+	2539	16	ISM	ENSG00000133226	ENST00000323848	3735	17	-30	1812	0	0	5prime_fragment	FALSE	canonical	FALSE	C
G176.4	293T,K562	Human	2	1	+	771	7	FSM	ENSG00000133226	ENST00000468822	768	7	-3	0	0	0	reference_match	FALSE	canonical	FALSE	C
G176.5	GM12878,H9,HepG2	Human	3	1	+	510	5	ISM	ENSG00000133226	ENST00000468822	768	7	-2	2493	1	-11	5prime_fragment	FALSE	canonical	FALSE	C
G176.6	293T,Hela,K562	Human	3	1	+	575	5	ISM	ENSG00000133226	ENST00000468822	768	7	-2	2428	1	0	5prime_fragment	FALSE	canonical	FALSE	C
G176.7	GM12878,H9,Hela,HepG2,K562	Human	5	1	+	838	7	ISM	ENSG00000133226	ENST00000479034	2671	17	-35	19103	1	-17	5prime_fragment	FALSE	canonical	FALSE	C
G176.8	293T	Human	1	1	+	855	7	ISM	ENSG00000133226	ENST00000479034	2671	17	-35	19086	1	0	5prime_fragment	FALSE	canonical	FALSE	C
G176.9	H9,Hela,K562	Human	3	1	+	3787	18	NIC	ENSG00000133226	novel	3110	18	NA	NA	1	0	intron_retention	FALSE	canonical	FALSE	C
G177.1	GM12878,HepG2,K562	Human	3	1	+	946	6	FSM	ENSG00000169504	ENST00000374379	4253	6	-65	3372	0	1042	alternative_3end5end	FALSE	canonical	FALSE	C
G177.2	293T,H9	Human	2	1	+	881	6	FSM	ENSG00000169504	ENST00000374379	4253	6	0	3372	0	1042	alternative_3end	FALSE	canonical	FALSE	C
G177.3	GM12878,H9,Hela,HepG2,K562	Human	5	1	+	4199	6	FSM	ENSG00000169504	ENST00000374379	4253	6	0	54	0	0	alternative_3end	FALSE	canonical	FALSE	C
G177.4	293T	Human	1	1	+	4249	6	FSM	ENSG00000169504	ENST00000374379	4253	6	0	4	0	-4	reference_match	FALSE	canonical	FALSE	C
G178.1	H9	Human	1	1	-	2722	5	FSM	ENSG00000020633	ENST00000308873	4267	5	3	1542	3	-24	alternative_3end	FALSE	canonical	FALSE	A
G179.1	K562	Human	1	1	-	1661	7	FSM	ENSG00000117614	ENST00000236273	1757	7	0	96	0	-96	alternative_3end	TRUE	canonical	FALSE	C
G179.2	293T,GM12878,H9,Hela,HepG2,K562	Human	6	1	-	1352	7	FSM	ENSG00000117614	ENST00000236273	1757	7	0	405	0	284	alternative_3end	FALSE	canonical	FALSE	C
G179.3	293T,GM12878,H9,Hela,HepG2,K562	Human	6	1	-	1038	7	FSM	ENSG00000117614	ENST00000236273	1757	7	0	719	0	-30	alternative_3end	FALSE	canonical	FALSE	C
G179.4	HepG2	Human	1	1	-	900	7	FSM	ENSG00000117614	ENST00000236273	1757	7	22	835	6	-146	alternative_3end	FALSE	canonical	FALSE	C
G179.5	293T,GM12878,H9,K562	Human	4	1	-	922	7	FSM	ENSG00000117614	ENST00000236273	1757	7	0	835	0	-146	alternative_3end	FALSE	canonical	FALSE	C
G179.6	K562	Human	1	1	-	282	3	ISM	ENSG00000117614	ENST00000236273	1757	7	0	6733	0	6	5prime_fragment	FALSE	canonical	FALSE	C
G18.1	K562	Human	1	1	-	1343	2	ISM	ENSG00000107404	ENST00000378891	2926	15	11030	3	1340	0	3prime_fragment	FALSE	canonical	FALSE	A
G180.1	293T,K562	Human	2	1	-	1746	6	NIC	ENSG00000117616	novel	1425	5	NA	NA	0	-1	intron_retention	FALSE	canonical	FALSE	C
G180.2	K562	Human	1	1	-	1469	6	NIC	ENSG00000117616	novel	1425	5	NA	NA	0	-1	intron_retention	FALSE	canonical	FALSE	C
G180.3	293T,H9,K562	Human	3	1	-	1424	5	FSM	ENSG00000117616	ENST00000243189	1425	5	0	1	0	-1	reference_match	FALSE	canonical	FALSE	C
G180.4	K562	Human	1	1	-	975	2	ISM	ENSG00000117616	ENST00000566395	824	5	2467	-5	37	-1	3prime_fragment	FALSE	canonical	FALSE	C
G180.5	293T,K562	Human	2	1	-	1082	5	NIC	ENSG00000117616	novel	3034	6	NA	NA	0	0	combination_of_known_junctions	FALSE	canonical	FALSE	C
G180.6	293T,GM12878,H9,Hela,K562	Human	5	1	-	1311	4	NIC	ENSG00000117616	novel	2941	4	NA	NA	0	0	intron_retention	FALSE	canonical	FALSE	C
G180.7	293T,K562	Human	2	1	-	1962	3	FSM	ENSG00000117616	ENST00000431849	1954	3	-8	0	0	0	reference_match	FALSE	canonical	FALSE	C
G181.1	K562	Human	1	1	+	1419	9	FSM	ENSG00000187010	ENST00000648012	1466	9	42	5	-5	-5	reference_match	FALSE	canonical	FALSE	C
G181.2	K562	Human	1	1	+	1549	10	FSM	ENSG00000187010	ENST00000328664	2814	10	-24	1289	-1	-5	alternative_3end	FALSE	canonical	FALSE	C
G181.3	K562	Human	1	1	+	2813	10	FSM	ENSG00000187010	ENST00000328664	2814	10	0	1	0	-1	reference_match	FALSE	canonical	FALSE	C
G182.1	293T,GM12878,H9,Hela,K562	Human	5	1	+	922	7	FSM	ENSG00000183726	ENST00000374358	2266	7	-26	1370	-9	24	alternative_3end	FALSE	canonical	FALSE	C
G182.10	K562	Human	1	1	+	2151	6	FSM	ENSG00000183726	ENST00000498135	776	6	17	-1392	0	-2	alternative_3end	FALSE	canonical	FALSE	C
G182.2	H9,Hela	Human	2	1	+	1072	7	FSM	ENSG00000183726	ENST00000374358	2266	7	-26	1220	-9	-124	alternative_3end	FALSE	canonical	FALSE	C
G182.3	293T,H9,K562	Human	3	1	+	1117	6	FSM	ENSG00000183726	ENST00000480937	1102	6	-15	0	-9	0	reference_match	FALSE	canonical	FALSE	C
G182.4	293T,H9,Hela,K562	Human	4	1	+	785	6	FSM	ENSG00000183726	ENST00000498135	776	6	-9	0	-9	0	reference_match	FALSE	canonical	FALSE	C
G182.5	K562	Human	1	1	+	977	5	FSM	ENSG00000183726	ENST00000491936	965	5	-12	0	-9	0	reference_match	FALSE	canonical	FALSE	C
G182.6	HepG2	Human	1	1	+	896	7	FSM	ENSG00000183726	ENST00000374358	2266	7	0	1370	0	24	alternative_3end	FALSE	canonical	FALSE	C
G182.7	K562	Human	1	1	+	1046	7	FSM	ENSG00000183726	ENST00000374358	2266	7	0	1220	0	-124	alternative_3end	FALSE	canonical	FALSE	C
G182.8	K562	Human	1	1	+	2173	7	FSM	ENSG00000183726	ENST00000374358	2266	7	0	93	0	-93	alternative_3end	FALSE	canonical	FALSE	C
G182.9	293T,GM12878,H9,Hela,HepG2,K562	Human	6	1	+	2264	7	FSM	ENSG00000183726	ENST00000374358	2266	7	0	2	0	-2	reference_match	FALSE	canonical	FALSE	C
G183.1	K562	Human	1	1	-	1570	10	FSM	ENSG00000188672	ENST00000294413	1571	10	0	1	0	-1	reference_match	FALSE	canonical	FALSE	C
G183.2	K562	Human	1	1	-	1452	10	FSM	ENSG00000188672	ENST00000294413	1571	10	0	119	0	-5	alternative_3end	FALSE	canonical	FALSE	C
G183.3	K562	Human	1	1	-	1318	9	FSM	ENSG00000188672	ENST00000349438	1235	9	-20	-63	0	-5	alternative_3end	FALSE	canonical	FALSE	C
G184.1	K562	Human	1	1	+	1319	6	ISM	ENSG00000204178	ENST00000374343	3940	11	27779	1482	9783	-503	3prime_fragment	FALSE	canonical	FALSE	A
G185.1	H9	Human	1	1	+	2930	9	FSM	ENSG00000157978	ENST00000374338	2914	9	-18	2	-18	0	reference_match	FALSE	canonical	FALSE	C
G185.2	GM12878,Hela,K562	Human	3	1	+	2912	9	FSM	ENSG00000157978	ENST00000374338	2914	9	0	2	0	0	reference_match	FALSE	canonical	FALSE	C
G185.3	293T	Human	1	1	+	2862	9	NIC	ENSG00000157978	novel	4670	7	NA	NA	50	0	combination_of_known_junctions	FALSE	canonical	FALSE	C
G186.1	K562	Human	1	1	+	1920	7	FSM	ENSG00000117640	ENST00000374307	1868	7	-56	4	7	0	alternative_5end	TRUE	canonical	FALSE	C
G186.2	293T,GM12878,H9,HepG2	Human	4	1	+	1952	7	FSM	ENSG00000117640	ENST00000374303	1953	7	-1	2	-1	0	reference_match	FALSE	canonical	FALSE	C
G186.3	293T,K562	Human	2	1	+	1848	7	FSM	ENSG00000117640	ENST00000474295	1873	7	24	1	-1	-1	reference_match	FALSE	canonical	FALSE	C
G186.4	Hela	Human	1	1	+	1832	7	FSM	ENSG00000117640	ENST00000474295	1873	7	40	1	-9	-1	reference_match	FALSE	canonical	FALSE	C
G186.5	K562	Human	1	1	+	1277	7	FSM	ENSG00000117640	ENST00000374303	1953	7	24	652	0	-48	alternative_3end	FALSE	canonical	FALSE	C
G186.6	Hela,K562	Human	2	1	+	1929	7	FSM	ENSG00000117640	ENST00000374303	1953	7	24	0	0	0	reference_match	FALSE	canonical	FALSE	C
G187.1	Hela	Human	1	1	-	2121	3	FSM	ENSG00000127423	ENST00000374298	2161	3	40	0	40	0	reference_match	FALSE	canonical	FALSE	C
G187.2	293T,GM12878,H9,K562	Human	4	1	-	2161	3	FSM	ENSG00000127423	ENST00000374298	2161	3	0	0	0	0	reference_match	FALSE	canonical	FALSE	C
G187.3	GM12878,Hela	Human	2	1	-	1269	3	FSM	ENSG00000127423	ENST00000374298	2161	3	71	821	71	-821	alternative_3end5end	FALSE	canonical	FALSE	C
G187.4	293T,H9	Human	2	1	-	1297	3	FSM	ENSG00000127423	ENST00000374298	2161	3	43	821	43	-821	alternative_3end	FALSE	canonical	FALSE	C
G187.5	K562	Human	1	1	-	1332	3	FSM	ENSG00000127423	ENST00000374298	2161	3	8	821	8	-821	alternative_3end	FALSE	canonical	FALSE	C
G188.1	293T,K562	Human	2	1	-	1604	5	FSM	ENSG00000117632	ENST00000399728	1712	5	108	0	108	0	alternative_5end	FALSE	canonical	FALSE	C
G188.2	293T,GM12878,H9,Hela,HepG2,K562	Human	6	1	-	1438	5	FSM	ENSG00000117632	ENST00000455785	1443	5	0	5	0	-3	reference_match	FALSE	canonical	FALSE	C
G188.3	K562	Human	1	1	-	1012	5	FSM	ENSG00000117632	ENST00000399728	1712	5	260	440	260	10	alternative_3end5end	FALSE	canonical	FALSE	C
G188.4	293T,GM12878,H9,Hela,HepG2,K562	Human	6	1	-	1001	5	FSM	ENSG00000117632	ENST00000455785	1443	5	0	442	0	10	alternative_3end	FALSE	canonical	FALSE	C
G188.5	293T,H9,K562	Human	3	1	-	2949	4	FSM	ENSG00000117632	ENST00000465604	2947	4	-2	0	0	0	reference_match	FALSE	canonical	FALSE	C
G189.1	293T,K562	Human	2	1	+	4087	3	FSM	ENSG00000175087	ENST00000374269	4113	3	4	22	4	3	reference_match	FALSE	canonical	FALSE	A
G19.1	293T,GM12878,H9,Hela,HepG2,K562	Human	6	1	-	882	4	FSM	ENSG00000175756	ENST00000378853	875	4	0	-7	0	0	reference_match	FALSE	canonical	FALSE	C
G19.10	K562	Human	1	1	-	1347	2	ISM	ENSG00000175756	ENST00000321751	798	4	-4	-2	0	0	intron_retention	FALSE	canonical	FALSE	C
G19.11	K562	Human	1	1	-	822	3	NIC	ENSG00000175756	novel	1047	4	NA	NA	0	0	intron_retention	FALSE	canonical	FALSE	C
G19.12	GM12878	Human	1	1	-	752	4	FSM	ENSG00000175756	ENST00000338338	1047	4	288	7	-34	0	alternative_5end	FALSE	canonical	FALSE	C
G19.13	K562	Human	1	1	-	977	3	NIC	ENSG00000175756	novel	875	4	NA	NA	0	0	intron_retention	FALSE	canonical	FALSE	C
G19.2	293T,GM12878,H9,Hela,HepG2,K562	Human	6	1	-	800	4	FSM	ENSG00000175756	ENST00000321751	798	4	0	-2	0	0	reference_match	FALSE	canonical	FALSE	C
G19.3	293T,Hela,HepG2,K562	Human	4	1	-	725	4	FSM	ENSG00000175756	ENST00000338338	1047	4	322	0	0	0	alternative_5end	FALSE	canonical	FALSE	C
G19.4	H9	Human	1	1	-	1047	4	FSM	ENSG00000175756	ENST00000338338	1047	4	0	0	0	0	reference_match	FALSE	canonical	FALSE	C
G19.5	293T,H9	Human	2	1	-	1072	3	FSM	ENSG00000175756	ENST00000338370	1072	3	0	0	0	0	reference_match	FALSE	canonical	FALSE	C
G19.6	Hela,HepG2,K562	Human	3	1	-	1088	3	FSM	ENSG00000175756	ENST00000338370	1072	3	-16	0	0	0	reference_match	FALSE	canonical	FALSE	C
G19.7	293T,K562	Human	2	1	-	639	3	NIC	ENSG00000175756	novel	1047	4	NA	NA	0	0	combination_of_known_splicesites	FALSE	canonical	FALSE	C
G19.8	K562	Human	1	1	-	870	4	NIC	ENSG00000175756	novel	1047	4	NA	NA	0	0	combination_of_known_junctions	FALSE	canonical	FALSE	C
G19.9	293T	Human	1	1	-	1331	2	ISM	ENSG00000175756	ENST00000338370	1072	3	0	0	0	0	intron_retention	FALSE	canonical	FALSE	C
G190.1	293T,GM12878,H9,Hela,HepG2,K562	Human	6	1	+	636	3	FSM	ENSG00000142684	ENST00000374266	638	3	0	2	0	-2	reference_match	FALSE	canonical	FALSE	C
G190.2	K562	Human	1	1	+	696	2	FSM	ENSG00000142684	ENST00000270812	698	2	0	2	0	-2	reference_match	FALSE	canonical	FALSE	C
G191.1	293T,H9,K562	Human	3	1	+	3934	14	FSM	ENSG00000130695	ENST00000451429	3922	14	0	-12	0	0	reference_match	FALSE	canonical	FALSE	C
G191.2	K562	Human	1	1	+	1476	7	ISM	ENSG00000130695	ENST00000451429	3922	14	0	18992	0	4454	5prime_fragment	FALSE	canonical	FALSE	C
G192.1	293T,GM12878,H9,Hela,HepG2,K562	Human	6	1	+	750	3	FSM	ENSG00000142669	ENST00000270792	751	3	0	1	0	-1	reference_match	FALSE	canonical	FALSE	C
G192.2	293T,H9,Hela,K562	Human	4	1	+	875	2	FSM	ENSG00000142669	ENST00000319041	768	2	-36	-71	0	-1	alternative_3end	FALSE	canonical	FALSE	C
G193.1	GM12878,H9,Hela,HepG2,K562	Human	5	1	+	466	2	FSM	ENSG00000169442	ENST00000374213	467	2	0	1	0	-1	reference_match	FALSE	canonical	FALSE	A
G194.1	K562	Human	1	1	-	1110	8	ISM	ENSG00000176092	ENST00000308182	5245	20	17700	7	-47	-7	3prime_fragment	FALSE	canonical	FALSE	B
G194.2	293T,K562	Human	2	1	-	1008	7	NIC	ENSG00000176092	novel	5245	20	NA	NA	-58	-7	combination_of_known_splicesites	FALSE	canonical	FALSE	B
G195.1	293T,H9	Human	2	1	+	1204	9	FSM	ENSG00000117682	ENST00000236342	3288	9	2	2082	0	-2	alternative_3end	FALSE	canonical	FALSE	C
G195.2	293T,K562	Human	2	1	+	3282	9	FSM	ENSG00000117682	ENST00000236342	3288	9	2	4	0	-4	reference_match	FALSE	canonical	FALSE	C
G195.3	K562	Human	1	1	+	731	3	FSM	ENSG00000117682	ENST00000487944	717	3	-22	8	0	-8	reference_match	FALSE	canonical	FALSE	C
G195.4	K562	Human	1	1	+	1188	9	FSM	ENSG00000117682	ENST00000236342	3288	9	18	2082	0	-2	alternative_3end	FALSE	canonical	FALSE	C
G195.5	Hela	Human	1	1	+	3246	9	FSM	ENSG00000117682	ENST00000236342	3288	9	29	13	5	-1	reference_match	FALSE	canonical	FALSE	C
G195.6	K562	Human	1	1	+	1294	9	NIC	ENSG00000117682	novel	3288	9	NA	NA	4	-2	combination_of_known_junctions	FALSE	canonical	FALSE	C
G195.7	K562	Human	1	1	+	1178	2	ISM	ENSG00000117682	ENST00000487944	717	3	42	11	1	-11	3prime_fragment	FALSE	canonical	FALSE	C
G195.8	293T,H9,K562	Human	3	1	+	750	5	ISM	ENSG00000117682	ENST00000236342	3288	9	14017	2082	-26	-2	3prime_fragment	FALSE	canonical	FALSE	C
G196.1	293T,K562	Human	2	1	+	1938	6	FSM	ENSG00000198830	ENST00000361427	1940	6	0	2	0	-2	reference_match	FALSE	canonical	FALSE	C
G196.10	293T	Human	1	1	+	1842	5	NIC	ENSG00000198830	novel	932	6	NA	NA	0	-2	intron_retention	FALSE	canonical	FALSE	C
G196.11	K562	Human	1	1	+	1377	5	FSM	ENSG00000198830	ENST00000464888	565	5	0	-812	0	0	alternative_3end	FALSE	canonical	FALSE	C
G196.12	293T,H9,K562	Human	3	1	+	1729	4	FSM	ENSG00000198830	ENST00000479815	1030	4	43	-742	0	0	alternative_3end	FALSE	canonical	FALSE	C
G196.13	K562	Human	1	1	+	2174	3	ISM	ENSG00000198830	ENST00000479815	1030	4	43	-742	0	0	intron_retention	FALSE	canonical	FALSE	C
G196.14	K562	Human	1	1	+	2584	3	NIC	ENSG00000198830	novel	1148	7	NA	NA	0	0	intron_retention	FALSE	canonical	FALSE	C
G196.2	H9	Human	1	1	+	1929	6	FSM	ENSG00000198830	ENST00000361427	1940	6	11	0	1	0	reference_match	FALSE	canonical	FALSE	C
G196.3	K562	Human	1	1	+	797	6	FSM	ENSG00000198830	ENST00000361427	1940	6	66	1077	0	0	alternative_3end5end	FALSE	canonical	FALSE	C
G196.4	293T,GM12878,H9,Hela,HepG2,K562	Human	6	1	+	1202	6	FSM	ENSG00000198830	ENST00000361427	1940	6	66	672	0	0	alternative_3end5end	FALSE	canonical	FALSE	C
G196.5	K562	Human	1	1	+	1106	5	NIC	ENSG00000198830	novel	1148	7	NA	NA	0	0	intron_retention	FALSE	canonical	FALSE	C
G196.6	H9,K562	Human	2	1	+	1287	6	FSM	ENSG00000198830	ENST00000467700	932	6	-11	-344	0	0	alternative_3end	FALSE	canonical	FALSE	C
G196.7	293T,H9,K562	Human	3	1	+	1554	5	FSM	ENSG00000198830	ENST00000460563	1045	5	29	-538	0	0	alternative_3end	FALSE	canonical	FALSE	C
G196.8	K562	Human	1	1	+	2435	3	ISM	ENSG00000198830	ENST00000467700	932	6	-11	-344	0	0	intron_retention	FALSE	canonical	FALSE	C
G196.9	293T,H9,K562	Human	3	1	+	1172	5	NIC	ENSG00000198830	novel	1148	7	NA	NA	0	0	intron_retention	FALSE	canonical	FALSE	C
G197.1	K562	Human	1	1	+	3190	22	FSM	ENSG00000117676	ENST00000374168	3192	22	0	2	0	-2	reference_match	FALSE	canonical	FALSE	C
G197.2	H9	Human	1	1	+	3116	21	FSM	ENSG00000117676	ENST00000531382	2359	21	-10	-747	0	-2	alternative_3end	FALSE	canonical	FALSE	C
G197.3	GM12878	Human	1	1	+	3102	21	FSM	ENSG00000117676	ENST00000531382	2359	21	4	-747	4	-2	alternative_3end	FALSE	canonical	FALSE	C
G197.4	K562	Human	1	1	+	1007	2	ISM	ENSG00000117676	ENST00000438977	639	4	1030	-289	1030	-2	intron_retention	FALSE	canonical	FALSE	C
G198.1	293T	Human	1	1	+	2782	3	ISM	ENSG00000117713	ENST00000636219	7058	19	45050	943	-163	15	3prime_fragment	FALSE	canonical	FALSE	C
G198.2	H9,K562	Human	2	1	+	2402	3	ISM	ENSG00000117713	ENST00000636219	7058	19	45430	943	217	15	3prime_fragment	FALSE	canonical	FALSE	C
G198.3	293T,GM12878,H9,Hela,HepG2,K562	Human	6	1	+	2202	2	ISM	ENSG00000117713	ENST00000466382	2699	6	2679	21	773	15	3prime_fragment	FALSE	canonical	FALSE	C
G198.4	K562	Human	1	1	+	1597	1	FSM	ENSG00000117713	ENST00000637788	3046	1	1464	-15	1464	15	mono-exon	FALSE	NA	NA	C
G198.5	K562	Human	1	1	+	909	1	FSM	ENSG00000117713	ENST00000637788	3046	1	2152	-15	2152	15	mono-exon	FALSE	NA	NA	C
G199.1	H9,HepG2,K562	Human	3	1	+	2029	4	FSM	ENSG00000060642	ENST00000674222	4377	4	-17	2365	0	-8	alternative_3end	FALSE	canonical	FALSE	C
G199.2	K562	Human	1	1	+	2306	4	FSM	ENSG00000060642	ENST00000674202	4673	4	2	2365	2	-8	alternative_3end	FALSE	canonical	FALSE	C
G199.3	293T	Human	1	1	+	2300	4	FSM	ENSG00000060642	ENST00000674202	4673	4	15	2358	1	-1	alternative_3end	FALSE	canonical	FALSE	C
G2.1	K562	Human	1	1	-	457	1	FSM	ENSG00000228463	ENST00000450734	457	1	0	0	0	0	mono-exon	FALSE	NA	NA	A
G20.1	K562	Human	1	1	-	3113	11	FSM	ENSG00000221978	ENST00000400809	3112	11	0	-1	0	1	reference_match	FALSE	canonical	FALSE	C
G20.2	H9,K562	Human	2	1	-	2309	11	FSM	ENSG00000221978	ENST00000400809	3112	11	18	785	0	-1	alternative_3end	FALSE	canonical	FALSE	C
G20.3	K562	Human	1	1	-	4240	11	NIC	ENSG00000221978	novel	2815	12	NA	NA	0	0	intron_retention	FALSE	canonical	FALSE	C
G20.4	Hela,K562	Human	2	1	-	4035	11	NIC	ENSG00000221978	novel	2815	12	NA	NA	0	0	intron_retention	FALSE	canonical	FALSE	C
G20.5	293T,H9,Hela,K562	Human	4	1	-	2092	11	FSM	ENSG00000221978	ENST00000400809	3112	11	18	1002	0	0	alternative_3end	FALSE	canonical	FALSE	C
G20.6	Hela,K562	Human	2	1	-	1186	6	FSM	ENSG00000221978	ENST00000408918	1186	6	0	0	0	0	reference_match	FALSE	canonical	FALSE	C
G20.7	K562	Human	1	1	-	504	3	ISM	ENSG00000221978	ENST00000408918	1186	6	-20	5945	-2	-2796	5prime_fragment	FALSE	canonical	FALSE	C
G200.1	293T,GM12878,H9,Hela,HepG2,K562	Human	6	1	+	1308	1	FSM	ENSG00000175793	ENST00000339276	1308	1	0	0	0	0	mono-exon	FALSE	NA	NA	A
G201.1	293T,GM12878,H9,Hela,HepG2,K562	Human	6	1	-	1406	5	FSM	ENSG00000142751	ENST00000374135	4665	5	9	3250	9	-6	alternative_3end	FALSE	canonical	FALSE	A
G202.1	K562	Human	1	1	-	1750	7	FSM	ENSG00000198746	ENST00000361720	2125	7	374	1	374	-1	alternative_5end	FALSE	canonical	FALSE	C
G202.2	293T,GM12878,H9,Hela,HepG2,K562	Human	6	1	-	2110	7	FSM	ENSG00000198746	ENST00000361720	2125	7	14	1	14	-1	reference_match	FALSE	canonical	FALSE	C
G203.1	HepG2	Human	1	1	-	1169	2	FSM	ENSG00000131910	ENST00000254227	1165	2	0	-4	0	4	reference_match	FALSE	canonical	FALSE	C
G203.2	HepG2	Human	1	1	-	1487	2	NNC	ENSG00000131910	novel	1165	2	NA	NA	0	4	at_least_one_novel_splicesite	FALSE	canonical	FALSE	C
G204.1	K562	Human	1	1	+	1510	10	NNC	ENSG00000090273	novel	1792	9	NA	NA	-21	213	at_least_one_novel_splicesite	TRUE	canonical	TRUE	C
G204.2	293T,H9,Hela,K562	Human	4	1	+	1984	10	NNC	ENSG00000090273	novel	1792	9	NA	NA	-21	0	at_least_one_novel_splicesite	FALSE	canonical	TRUE	C
G204.3	293T,H9,Hela,HepG2,K562	Human	5	1	+	1339	9	FSM	ENSG00000090273	ENST00000321265	1792	9	-21	474	-21	213	alternative_3end	FALSE	canonical	FALSE	C
G204.4	H9,K562	Human	2	1	+	1518	9	FSM	ENSG00000090273	ENST00000321265	1792	9	-21	295	-21	-295	alternative_3end	FALSE	canonical	FALSE	C
G204.5	293T,GM12878,H9,Hela,HepG2,K562	Human	6	1	+	1813	9	FSM	ENSG00000090273	ENST00000321265	1792	9	-21	0	-21	0	reference_match	FALSE	canonical	FALSE	C
G204.6	GM12878	Human	1	1	+	1318	9	FSM	ENSG00000090273	ENST00000321265	1792	9	0	474	0	213	alternative_3end	FALSE	canonical	FALSE	C
G205.1	HepG2	Human	1	1	+	1009	2	FSM	ENSG00000253368	ENST00000522111	1961	2	719	233	92	-233	alternative_3end5end	FALSE	canonical	FALSE	A
G206.1	K562	Human	1	1	+	4281	16	FSM	ENSG00000142784	ENST00000319394	4706	16	30	395	-6	0	alternative_3end	FALSE	canonical	FALSE	A
G207.1	293T	Human	1	1	+	1595	6	FSM	ENSG00000186501	ENST00000374076	1599	6	3	1	3	0	reference_match	FALSE	canonical	FALSE	C
G207.2	Hela	Human	1	1	+	1583	6	FSM	ENSG00000186501	ENST00000374076	1599	6	15	1	15	0	reference_match	FALSE	canonical	FALSE	C
G207.3	293T	Human	1	1	+	1678	7	FSM	ENSG00000186501	ENST00000464720	1665	7	-14	1	-14	0	reference_match	FALSE	canonical	FALSE	C
G207.4	HepG2,K562	Human	2	1	+	1666	7	FSM	ENSG00000186501	ENST00000464720	1665	7	-2	1	-2	0	reference_match	FALSE	canonical	FALSE	C
G207.5	K562	Human	1	1	+	1513	6	FSM	ENSG00000186501	ENST00000608611	1511	6	-3	1	-2	0	reference_match	FALSE	canonical	FALSE	C
G207.6	GM12878,H9,HepG2	Human	3	1	+	1492	6	FSM	ENSG00000186501	ENST00000608611	1511	6	18	1	12	0	reference_match	FALSE	canonical	FALSE	C
G207.7	K562	Human	1	1	+	1553	7	FSM	ENSG00000186501	ENST00000478104	986	7	8	-575	-7	0	alternative_3end	FALSE	canonical	FALSE	C
G208.1	K562	Human	1	1	+	468	1	FSM	ENSG00000241547	ENST00000486001	468	1	0	0	0	0	mono-exon	FALSE	NA	NA	A
G209.1	H9	Human	1	1	+	1934	15	FSM	ENSG00000142765	ENST00000616558	1936	15	0	2	0	0	reference_match	FALSE	canonical	FALSE	A
G21.1	293T,K562	Human	2	1	+	2205	2	FSM	ENSG00000224870	ENST00000659048	2199	2	1	-7	1	0	reference_match	FALSE	canonical	FALSE	C
G21.2	293T	Human	1	1	+	2489	1	FSM	ENSG00000224870	ENST00000572242	2228	1	-265	4	11	3	mono-exon	FALSE	NA	NA	C
G21.3	293T,H9,Hela,HepG2,K562	Human	5	1	+	1716	3	FSM	ENSG00000224870	ENST00000448629	1748	3	32	0	0	0	reference_match	FALSE	canonical	FALSE	C
G21.4	K562	Human	1	1	+	2478	1	FSM	ENSG00000224870	ENST00000572242	2228	1	-254	4	0	3	mono-exon	FALSE	NA	NA	C
G210.1	293T,H9,K562	Human	3	1	+	2132	2	FSM	ENSG00000181773	ENST00000374024	2137	2	2	3	2	-3	reference_match	FALSE	canonical	FALSE	A
G211.1	293T,GM12878,H9,Hela,HepG2,K562	Human	6	1	-	762	5	ISM	ENSG00000158195	ENST00000536657	1083	8	-116	7788	0	-7788	5prime_fragment	FALSE	canonical	FALSE	A
G212.1	K562	Human	1	1	-	1271	2	ISM	ENSG00000126705	ENST00000644989	6103	6	55192	400	5258	-12	3prime_fragment	FALSE	canonical	FALSE	B
G212.2	K562	Human	1	1	-	2402	2	ISM	ENSG00000126705	ENST00000644989	6103	6	54061	400	4127	-12	3prime_fragment	FALSE	canonical	FALSE	B
G213.1	GM12878	Human	1	1	-	2390	13	FSM	ENSG00000000938	ENST00000374003	2021	13	0	-369	0	0	alternative_3end	FALSE	canonical	FALSE	A
G214.1	293T,GM12878,H9,Hela,HepG2,K562	Human	6	1	-	806	5	FSM	ENSG00000126709	ENST00000361157	812	5	0	6	0	-4	reference_match	FALSE	canonical	FALSE	A
G215.1	293T,H9,K562	Human	3	1	+	2007	9	FSM	ENSG00000009780	ENST00000373954	3579	9	59	1513	-8	130	alternative_3end5end	TRUE	canonical	FALSE	A
G216.1	293T,K562	Human	2	1	+	3038	9	FSM	ENSG00000117758	ENST00000373943	3034	9	-6	2	-6	-2	reference_match	FALSE	canonical	FALSE	C
G216.2	H9,HepG2,K562	Human	3	1	+	2361	9	FSM	ENSG00000117758	ENST00000373943	3034	9	0	673	0	-673	alternative_3end	FALSE	canonical	FALSE	C
G216.3	293T,K562	Human	2	1	+	2894	9	FSM	ENSG00000117758	ENST00000373943	3034	9	0	140	0	-140	alternative_3end	FALSE	canonical	FALSE	C
G216.4	293T	Human	1	1	+	2328	9	FSM	ENSG00000117758	ENST00000373943	3034	9	33	673	-3	-673	alternative_3end	FALSE	canonical	FALSE	C
G216.5	K562	Human	1	1	+	851	7	ISM	ENSG00000117758	ENST00000373943	3034	9	33	6374	-3	-5	5prime_fragment	FALSE	canonical	FALSE	C
G217.1	293T,GM12878,H9,Hela,HepG2,K562	Human	6	1	+	2159	7	FSM	ENSG00000117751	ENST00000311772	2340	7	32	149	0	-1	alternative_3end	FALSE	canonical	FALSE	C
G217.2	293T,H9,K562	Human	3	1	+	2305	7	FSM	ENSG00000117751	ENST00000311772	2340	7	32	3	0	1	reference_match	FALSE	canonical	FALSE	C
G217.3	K562	Human	1	1	+	1938	6	NIC	ENSG00000117751	novel	2414	6	NA	NA	0	-1	combination_of_known_junctions	FALSE	canonical	FALSE	C
G217.4	K562	Human	1	1	+	2514	7	FSM	ENSG00000117751	ENST00000373931	2651	7	-8	145	0	-1	alternative_3end	FALSE	canonical	FALSE	C
G217.5	K562	Human	1	1	+	2634	7	FSM	ENSG00000117751	ENST00000431586	1029	7	-510	-1095	0	-1	alternative_3end5end	FALSE	canonical	FALSE	C
G218.1	293T,GM12878,H9,K562	Human	4	1	+	2712	6	FSM	ENSG00000130775	ENST00000373921	2713	6	0	1	0	1	reference_match	FALSE	canonical	FALSE	C
G218.2	GM12878,K562	Human	2	1	+	1228	4	FSM	ENSG00000130775	ENST00000373927	1082	4	-5	-141	0	1	alternative_3end	FALSE	canonical	FALSE	C
G219.1	293T,GM12878,H9,Hela,HepG2,K562	Human	6	1	-	1579	9	FSM	ENSG00000117748	ENST00000373912	1584	9	0	5	0	-5	reference_match	FALSE	canonical	FALSE	C
G219.2	K562	Human	1	1	-	1750	9	FSM	ENSG00000117748	ENST00000373912	1584	9	-171	5	0	-5	alternative_5end	FALSE	canonical	FALSE	C
G219.3	K562	Human	1	1	-	1546	9	FSM	ENSG00000117748	ENST00000373909	1162	9	11	-395	11	-5	alternative_3end	FALSE	canonical	FALSE	C
G219.4	K562	Human	1	1	-	1843	8	FSM	ENSG00000117748	ENST00000313433	1237	8	-62	-544	0	-5	alternative_3end5end	FALSE	canonical	FALSE	C
G219.5	H9,K562	Human	2	1	-	1504	8	NIC	ENSG00000117748	novel	1584	9	NA	NA	0	-5	intron_retention	FALSE	canonical	FALSE	C
G22.1	293T	Human	1	1	-	839	5	NNC	ENSG00000242485	novel	700	4	NA	NA	0	-1	at_least_one_novel_splicesite	FALSE	canonical	TRUE	C
G22.2	293T,K562	Human	2	1	-	820	5	NIC	ENSG00000242485	novel	700	4	NA	NA	0	-1	combination_of_known_junctions	FALSE	canonical	FALSE	C
G22.3	293T,GM12878,H9,Hela,HepG2,K562	Human	6	1	-	699	4	FSM	ENSG00000242485	ENST00000344843	700	4	0	1	0	-1	reference_match	FALSE	canonical	FALSE	C
G22.4	K562	Human	1	1	-	1696	3	FSM	ENSG00000242485	ENST00000487659	1693	3	0	-3	0	-1	reference_match	FALSE	canonical	FALSE	C
G22.5	293T,H9,K562	Human	3	1	-	1019	4	NIC	ENSG00000242485	novel	700	4	NA	NA	0	-1	combination_of_known_junctions	FALSE	canonical	FALSE	C
G22.6	HepG2	Human	1	1	-	1044	4	NIC	ENSG00000242485	novel	700	4	NA	NA	0	-1	combination_of_known_junctions	FALSE	canonical	FALSE	C
G220.1	293T	Human	1	1	+	1865	8	FSM	ENSG00000130768	ENST00000373894	1866	8	0	1	0	0	reference_match	FALSE	canonical	FALSE	A
G221.1	H9,K562	Human	2	1	+	2154	3	FSM	ENSG00000158156	ENST00000373884	2178	3	24	0	24	0	reference_match	FALSE	canonical	FALSE	A
G222.1	K562	Human	1	1	-	1777	16	ISM	ENSG00000158161	ENST00000373871	5999	18	-21	18130	6	-1	5prime_fragment	FALSE	canonical	FALSE	B
G222.2	K562	Human	1	1	-	1614	15	ISM	ENSG00000158161	ENST00000373863	1729	17	-46	11205	0	1	5prime_fragment	FALSE	canonical	FALSE	B
G223.1	HepG2	Human	1	1	-	695	1	FSM	ENSG00000228589	ENST00000436160	681	1	0	-14	0	14	mono-exon	FALSE	NA	NA	C
G223.2	H9	Human	1	1	-	663	1	FSM	ENSG00000228589	ENST00000436160	681	1	26	-8	26	8	mono-exon	FALSE	NA	NA	C
G223.3	293T,Hela,K562	Human	3	1	-	681	1	FSM	ENSG00000228589	ENST00000436160	681	1	0	0	0	0	mono-exon	FALSE	NA	NA	C
G224.1	K562	Human	1	1	-	1324	4	NNC	ENSG00000126698	novel	1763	9	NA	NA	0	-3	at_least_one_novel_splicesite	FALSE	canonical	TRUE	C
G224.2	293T,GM12878,H9,Hela,HepG2,K562	Human	6	1	-	1760	9	FSM	ENSG00000126698	ENST00000263697	1763	9	0	3	0	-3	reference_match	FALSE	canonical	FALSE	C
G224.3	293T,Hela,K562	Human	3	1	-	1046	4	NNC	ENSG00000126698	novel	1763	9	NA	NA	0	0	at_least_one_novel_splicesite	FALSE	canonical	TRUE	C
G224.4	293T,H9,K562	Human	3	1	-	1600	10	FSM	ENSG00000126698	ENST00000489277	1600	10	0	0	0	0	reference_match	FALSE	canonical	FALSE	C
G224.5	HepG2,K562	Human	2	1	-	1457	9	FSM	ENSG00000126698	ENST00000263697	1763	9	25	281	0	0	alternative_3end	FALSE	canonical	FALSE	C
G224.6	293T,GM12878,H9,Hela	Human	4	1	-	1482	9	FSM	ENSG00000126698	ENST00000263697	1763	9	0	281	0	0	alternative_3end	FALSE	canonical	FALSE	C
G224.7	K562	Human	1	1	-	1484	9	NIC	ENSG00000126698	novel	1600	10	NA	NA	0	0	combination_of_known_splicesites	FALSE	canonical	FALSE	C
G224.8	K562	Human	1	1	-	1362	8	NIC	ENSG00000126698	novel	1600	10	NA	NA	0	0	combination_of_known_splicesites	FALSE	canonical	FALSE	C
G225.1	293T,GM12878,H9,HepG2,K562	Human	5	1	+	584	3	FSM	ENSG00000130770	ENST00000497986	599	3	15	0	0	0	reference_match	FALSE	canonical	FALSE	C
G225.2	293T,GM12878,H9,Hela,HepG2,K562	Human	6	1	+	503	3	FSM	ENSG00000130770	ENST00000335514	503	3	0	0	0	0	reference_match	FALSE	canonical	FALSE	C
G225.3	293T,GM12878,H9,Hela,HepG2,K562	Human	6	1	+	1855	2	FSM	ENSG00000130770	ENST00000465645	1855	2	0	0	0	0	reference_match	FALSE	canonical	FALSE	C
G226.1	293T	Human	1	1	-	1945	1	FSM	ENSG00000270605	ENST00000604716	1945	1	0	0	0	0	mono-exon	FALSE	NA	NA	A
G227.1	293T,GM12878,H9,HepG2,K562	Human	5	1	+	1851	3	FSM	ENSG00000130772	ENST00000373842	1829	3	-23	1	15	0	reference_match	FALSE	canonical	FALSE	C
G227.2	Hela	Human	1	1	+	1828	3	FSM	ENSG00000130772	ENST00000373842	1829	3	0	1	0	0	reference_match	FALSE	canonical	FALSE	C
G228.1	K562	Human	1	1	+	3238	14	FSM	ENSG00000204138	ENST00000373839	6048	14	-25	2835	5	-16	alternative_3end	FALSE	canonical	FALSE	C
G228.2	K562	Human	1	1	+	298	3	ISM	ENSG00000204138	ENST00000463428	1421	6	-23	8023	6	-21	5prime_fragment	FALSE	canonical	FALSE	C
G229.1	K562	Human	1	1	+	2138	3	FSM	ENSG00000242125	ENST00000413987	2201	3	61	2	61	-2	alternative_5end	FALSE	canonical	FALSE	C
G229.10	K562	Human	1	1	+	2427	11	FSM	ENSG00000180198	ENST00000373831	1577	11	-31	-819	-31	0	alternative_3end	FALSE	canonical	FALSE	C
G229.11	K562	Human	1	1	+	2418	11	NIC	ENSG00000180198	novel	2424	10	NA	NA	-31	0	combination_of_known_junctions	FALSE	canonical	FALSE	C
G229.12	293T,H9,Hela,K562	Human	4	1	+	2334	10	FSM	ENSG00000180198	ENST00000373832	2424	10	90	0	-31	0	alternative_5end	FALSE	canonical	FALSE	C
G229.13	GM12878	Human	1	1	+	2305	10	FSM	ENSG00000180198	ENST00000373832	2424	10	119	0	-2	0	alternative_5end	FALSE	canonical	FALSE	C
G229.14	HepG2	Human	1	1	+	2345	11	NIC	ENSG00000180198	novel	1577	11	NA	NA	0	0	combination_of_known_junctions	FALSE	canonical	FALSE	C
G229.15	HepG2	Human	1	1	+	2270	10	FSM	ENSG00000180198	ENST00000373832	2424	10	154	0	24	0	alternative_5end	FALSE	canonical	FALSE	C
G229.16	K562	Human	1	1	+	2258	9	ISM	ENSG00000180198	ENST00000373832	2424	10	11720	-5	-2079	5	3prime_fragment	FALSE	canonical	FALSE	C
G229.2	293T,K562	Human	2	1	+	2545	13	NIC	ENSG00000180198	novel	2686	14	NA	NA	-13	0	combination_of_known_junctions	FALSE	canonical	FALSE	C
G229.3	293T,GM12878,H9,Hela,HepG2,K562	Human	6	1	+	879	3	FSM	ENSG00000242125	ENST00000413987	2201	3	63	1259	63	0	alternative_3end5end	FALSE	canonical	FALSE	C
G229.4	K562	Human	1	1	+	1548	2	ISM	ENSG00000242125	ENST00000413987	2201	3	63	1259	63	0	intron_retention	FALSE	canonical	FALSE	C
G229.5	293T,K562	Human	2	1	+	884	2	NNC	ENSG00000242125	novel	2201	3	NA	NA	63	0	at_least_one_novel_splicesite	FALSE	canonical	FALSE	C
G229.6	K562	Human	1	1	+	846	2	NIC	ENSG00000242125	novel	2201	3	NA	NA	63	0	combination_of_known_splicesites	FALSE	canonical	FALSE	C
G229.7	K562	Human	1	1	+	2922	2	FSM	ENSG00000242125	ENST00000437681	2614	2	-308	0	63	0	alternative_5end	FALSE	canonical	FALSE	C
G229.8	K562	Human	1	1	+	1121	3	NNC	ENSG00000242125	novel	2614	2	NA	NA	0	0	at_least_one_novel_splicesite	FALSE	canonical	FALSE	C
G229.9	293T,H9,Hela,K562	Human	4	1	+	2385	11	NIC	ENSG00000180198	novel	1577	11	NA	NA	-31	0	combination_of_known_junctions	FALSE	canonical	FALSE	C
G23.1	HepG2	Human	1	1	+	520	2	FSM	ENSG00000215915	ENST00000484537	506	2	-14	0	-14	0	reference_match	FALSE	canonical	FALSE	A
G230.1	K562	Human	1	1	+	1211	9	NIC	ENSG00000180098	novel	1799	9	NA	NA	-25	-2	combination_of_known_junctions	FALSE	canonical	FALSE	C
G230.2	293T	Human	1	1	+	1811	9	FSM	ENSG00000180098	ENST00000373830	1799	9	-12	0	-12	0	reference_match	FALSE	canonical	FALSE	C
G230.3	293T,GM12878,H9,Hela,HepG2,K562	Human	6	1	+	1003	9	FSM	ENSG00000180098	ENST00000373830	1799	9	10	786	-2	-5	alternative_3end	FALSE	canonical	FALSE	C
G230.4	K562	Human	1	1	+	1789	9	FSM	ENSG00000180098	ENST00000373830	1799	9	10	0	-2	0	reference_match	FALSE	canonical	FALSE	C
G230.5	K562	Human	1	1	+	1145	10	NIC	ENSG00000180098	novel	1132	10	NA	NA	1	1	combination_of_known_junctions	FALSE	canonical	FALSE	C
G230.6	K562	Human	1	1	+	963	8	ISM	ENSG00000180098	ENST00000373830	1799	9	555	783	-32	-2	3prime_fragment	FALSE	canonical	FALSE	C
G231.1	Hela	Human	1	1	+	877	2	FSM	ENSG00000188060	ENST00000465518	857	2	-20	0	-20	0	reference_match	FALSE	canonical	FALSE	A
G232.1	293T,GM12878,H9,Hela,HepG2,K562	Human	6	1	-	1086	6	FSM	ENSG00000120656	ENST00000373824	1335	6	0	249	0	2	alternative_3end	FALSE	canonical	FALSE	C
G232.2	H9,K562	Human	2	1	-	832	6	FSM	ENSG00000120656	ENST00000373824	1335	6	-2	505	-2	-254	alternative_3end	FALSE	canonical	FALSE	C
G232.3	293T	Human	1	1	-	848	6	FSM	ENSG00000120656	ENST00000373824	1335	6	-18	505	0	-254	alternative_3end	FALSE	canonical	FALSE	C
G233.1	Hela,K562	Human	2	1	+	1931	10	FSM	ENSG00000162419	ENST00000373816	6410	10	-1	4480	-1	0	alternative_3end	TRUE	canonical	FALSE	C
G233.2	293T,H9	Human	2	1	+	1878	10	FSM	ENSG00000162419	ENST00000373816	6410	10	52	4480	4	0	alternative_3end5end	FALSE	canonical	FALSE	C
G233.3	K562	Human	1	1	+	1901	10	FSM	ENSG00000162419	ENST00000294409	1912	10	11	0	11	0	reference_match	FALSE	canonical	FALSE	C
G234.1	293T,H9,Hela,HepG2,K562	Human	5	1	+	2096	5	FSM	ENSG00000198492	ENST00000373812	2744	5	0	648	0	2	alternative_3end	FALSE	canonical	FALSE	C
G234.2	293T,GM12878,H9,Hela,HepG2,K562	Human	6	1	+	2743	5	FSM	ENSG00000198492	ENST00000373812	2744	5	0	1	0	0	reference_match	FALSE	canonical	FALSE	C
G234.3	K562	Human	1	1	+	510	4	NIC	ENSG00000198492	novel	2744	5	NA	NA	0	0	combination_of_known_splicesites	FALSE	canonical	FALSE	C
G234.4	293T,K562	Human	2	1	+	1159	4	NIC	ENSG00000198492	novel	2744	5	NA	NA	0	0	combination_of_known_splicesites	FALSE	canonical	FALSE	C
G234.5	H9,K562	Human	2	1	+	2071	4	FSM	ENSG00000198492	ENST00000541996	2719	4	0	648	0	2	alternative_3end	FALSE	canonical	FALSE	C
G234.6	293T,GM12878,H9,Hela,K562	Human	5	1	+	2718	4	FSM	ENSG00000198492	ENST00000541996	2719	4	0	1	0	0	reference_match	FALSE	canonical	FALSE	C
G234.7	K562	Human	1	1	+	2604	4	FSM	ENSG00000198492	ENST00000478283	2594	4	-10	0	0	0	reference_match	FALSE	canonical	FALSE	C
G234.8	GM12878	Human	1	1	+	2085	5	FSM	ENSG00000198492	ENST00000373812	2744	5	11	648	1	2	alternative_3end	FALSE	canonical	FALSE	C
G235.1	K562	Human	1	1	+	5823	19	NIC	ENSG00000159023	novel	5896	21	NA	NA	-3	0	combination_of_known_junctions	FALSE	canonical	FALSE	C
G235.2	K562	Human	1	1	+	649	3	ISM	ENSG00000159023	ENST00000482464	2154	14	-16	72324	0	-61102	5prime_fragment	FALSE	canonical	FALSE	C
G235.3	K562	Human	1	1	+	779	3	ISM	ENSG00000159023	ENST00000482464	2154	14	-16	72194	0	-60972	5prime_fragment	FALSE	canonical	FALSE	C
G235.4	K562	Human	1	1	+	884	4	ISM	ENSG00000159023	ENST00000482464	2154	14	-16	68417	0	-57195	5prime_fragment	FALSE	canonical	FALSE	C
G235.5	K562	Human	1	1	+	1940	12	ISM	ENSG00000159023	ENST00000646189	3977	15	0	18860	0	-1205	5prime_fragment	FALSE	canonical	FALSE	C
G235.6	K562	Human	1	1	+	5758	18	FSM	ENSG00000159023	ENST00000647103	5772	18	12	2	0	1	reference_match	FALSE	canonical	FALSE	C
G235.7	K562	Human	1	1	+	758	3	ISM	ENSG00000159023	ENST00000373797	2407	15	-5	71809	0	-61102	5prime_fragment	FALSE	canonical	FALSE	C
G235.8	K562	Human	1	1	+	887	3	ISM	ENSG00000159023	ENST00000373797	2407	15	-4	71679	1	-60972	5prime_fragment	FALSE	canonical	FALSE	C
G236.1	K562	Human	1	1	-	226	1	FSM	ENSG00000225616	ENST00000425821	331	1	-36	141	-36	-141	mono-exon	FALSE	NA	NA	A
G237.1	293T	Human	1	1	-	2243	6	FSM	ENSG00000116350	ENST00000373795	2300	6	53	4	35	-4	alternative_5end	FALSE	canonical	FALSE	C
G237.2	Hela,HepG2	Human	2	1	-	2279	6	FSM	ENSG00000116350	ENST00000373795	2300	6	17	4	-1	-4	reference_match	FALSE	canonical	FALSE	C
G237.3	GM12878,H9,K562	Human	3	1	-	2296	6	FSM	ENSG00000116350	ENST00000373795	2300	6	0	4	0	-4	reference_match	FALSE	canonical	FALSE	C
G237.4	H9,K562	Human	2	1	-	2188	5	FSM	ENSG00000116350	ENST00000466448	1264	5	0	-924	0	-4	alternative_3end	FALSE	canonical	FALSE	C
G237.5	293T	Human	1	1	-	2137	6	FSM	ENSG00000116350	ENST00000373795	2300	6	53	110	35	0	alternative_3end5end	FALSE	canonical	FALSE	C
G237.6	GM12878	Human	1	1	-	2162	6	FSM	ENSG00000116350	ENST00000373795	2300	6	28	110	10	0	alternative_3end	FALSE	canonical	FALSE	C
G237.7	H9,K562	Human	2	1	-	2190	6	FSM	ENSG00000116350	ENST00000373795	2300	6	0	110	0	0	alternative_3end	FALSE	canonical	FALSE	C
G238.1	H9,K562	Human	2	1	-	770	6	ISM	ENSG00000116353	ENST00000373791	2416	10	27693	949	-30	-5	3prime_fragment	FALSE	canonical	FALSE	C
G238.2	K562	Human	1	1	-	1431	11	NIC	ENSG00000116353	novel	2515	10	NA	NA	3	-5	combination_of_known_junctions	FALSE	canonical	FALSE	C
G238.3	293T,GM12878,H9,Hela,HepG2,K562	Human	6	1	-	1340	10	FSM	ENSG00000116353	ENST00000263702	2515	10	10	1165	0	-5	alternative_3end	FALSE	canonical	FALSE	C
G238.4	293T,H9	Human	2	1	-	1449	10	FSM	ENSG00000116353	ENST00000373791	2416	10	18	949	0	-5	alternative_3end	FALSE	canonical	FALSE	C
G238.5	K562	Human	1	1	-	1467	10	FSM	ENSG00000116353	ENST00000373791	2416	10	0	949	0	-5	alternative_3end	FALSE	canonical	FALSE	C
G239.1	K562	Human	1	1	+	606	3	NNC	ENSG00000287510	novel	1077	2	NA	NA	295	5166	at_least_one_novel_splicesite	FALSE	canonical	FALSE	A
G24.1	Hela	Human	1	1	+	2453	16	FSM	ENSG00000160072	ENST00000673477	4098	16	-2	1647	-2	0	alternative_3end	FALSE	canonical	FALSE	C
G24.2	GM12878,H9,K562	Human	3	1	+	2438	16	FSM	ENSG00000160072	ENST00000673477	4098	16	13	1647	-6	0	alternative_3end	FALSE	canonical	FALSE	C
G24.3	K562	Human	1	1	+	1819	11	ISM	ENSG00000160072	ENST00000472194	4314	14	4110	1647	-1349	0	3prime_fragment	FALSE	canonical	FALSE	C
G24.4	K562	Human	1	1	+	1658	9	ISM	ENSG00000160072	ENST00000472194	4314	14	6913	1647	370	0	3prime_fragment	FALSE	canonical	FALSE	C
G24.5	K562	Human	1	1	+	1368	7	ISM	ENSG00000160072	ENST00000472194	4314	14	8084	1647	1541	0	3prime_fragment	FALSE	canonical	FALSE	C
G24.6	K562	Human	1	1	+	986	3	ISM	ENSG00000160072	ENST00000485748	3233	10	6780	1	5696	0	3prime_fragment	FALSE	canonical	FALSE	C
G24.7	293T	Human	1	1	+	956	3	ISM	ENSG00000160072	ENST00000485748	3233	10	6810	1	5726	0	3prime_fragment	FALSE	canonical	FALSE	C
G240.1	GM12878	Human	1	1	-	2343	8	NNC	ENSG00000162511	novel	2177	8	NA	NA	1080	0	at_least_one_novel_splicesite	FALSE	canonical	FALSE	C
G240.2	GM12878,H9,K562	Human	3	1	-	2177	8	FSM	ENSG00000162511	ENST00000294507	2177	8	0	0	0	0	reference_match	FALSE	canonical	FALSE	C
G240.3	GM12878	Human	1	1	-	2006	6	NIC	ENSG00000162511	novel	2177	8	NA	NA	0	0	combination_of_known_splicesites	FALSE	canonical	FALSE	C
G240.4	H9	Human	1	1	-	1251	8	FSM	ENSG00000162511	ENST00000294507	2177	8	-44	970	-44	450	alternative_3end	FALSE	canonical	FALSE	C
G240.5	K562	Human	1	1	-	1282	8	FSM	ENSG00000162511	ENST00000294507	2177	8	-75	970	-75	450	alternative_3end5end	FALSE	canonical	FALSE	C
G241.1	K562	Human	1	1	-	1611	8	ISM	ENSG00000134644	ENST00000498419	3068	17	41078	0	-224	0	3prime_fragment	FALSE	canonical	FALSE	C
G241.2	K562	Human	1	1	-	3807	21	NIC	ENSG00000134644	novel	5385	22	NA	NA	3	0	combination_of_known_junctions	FALSE	canonical	FALSE	C
G241.3	293T,K562	Human	2	1	-	3931	22	FSM	ENSG00000134644	ENST00000440538	3936	22	-11	16	0	-10	reference_match	FALSE	canonical	FALSE	C
G241.4	293T,H9,K562	Human	3	1	-	4003	22	FSM	ENSG00000134644	ENST00000257075	5360	22	3	1354	0	-10	alternative_3end	FALSE	canonical	FALSE	C
G242.1	293T,Hela,HepG2,K562	Human	4	1	-	1613	10	FSM	ENSG00000060688	ENST00000263694	1615	10	0	2	0	-2	reference_match	FALSE	canonical	FALSE	C
G242.2	293T,K562	Human	2	1	-	1726	11	NNC	ENSG00000060688	novel	1615	10	NA	NA	0	0	at_least_one_novel_splicesite	FALSE	canonical	TRUE	C
G242.3	293T,GM12878,H9,Hela,HepG2	Human	5	1	-	1509	10	FSM	ENSG00000060688	ENST00000263694	1615	10	0	106	0	0	alternative_3end	FALSE	canonical	FALSE	C
G243.1	GM12878	Human	1	1	+	726	7	ISM	ENSG00000121766	ENST00000344147	1568	8	-78	15977	-28	-9	5prime_fragment	FALSE	canonical	FALSE	C
G243.10	K562	Human	1	1	+	727	8	FSM	ENSG00000121766	ENST00000479629	761	8	34	0	0	0	reference_match	FALSE	canonical	FALSE	C
G243.11	293T,GM12878,H9,Hela,HepG2,K562	Human	6	1	+	1565	8	FSM	ENSG00000121766	ENST00000344147	1568	8	0	3	0	-3	reference_match	FALSE	canonical	FALSE	C
G243.12	K562	Human	1	1	+	795	7	ISM	ENSG00000121766	ENST00000373714	1730	8	24	15968	0	0	5prime_fragment	FALSE	canonical	FALSE	C
G243.13	H9,HepG2,K562	Human	3	1	+	656	7	ISM	ENSG00000121766	ENST00000344147	1568	8	1	15968	1	0	5prime_fragment	FALSE	canonical	FALSE	C
G243.14	H9	Human	1	1	+	1649	8	FSM	ENSG00000121766	ENST00000373714	1730	8	78	3	50	-3	alternative_5end	FALSE	canonical	FALSE	C
G243.15	H9	Human	1	1	+	606	6	ISM	ENSG00000121766	ENST00000344147	1568	8	13012	15975	13008	-7	internal_fragment	FALSE	canonical	FALSE	C
G243.16	K562	Human	1	1	+	619	6	ISM	ENSG00000121766	ENST00000344147	1568	8	13012	15962	13008	6	internal_fragment	FALSE	canonical	FALSE	C
G243.2	293T	Human	1	1	+	1690	9	FSM	ENSG00000121766	ENST00000546109	1705	9	-5	20	-5	-3	reference_match	FALSE	canonical	FALSE	C
G243.3	HepG2	Human	1	1	+	1749	8	FSM	ENSG00000121766	ENST00000373714	1730	8	-22	3	4	-3	reference_match	FALSE	canonical	FALSE	C
G243.4	K562	Human	1	1	+	1669	9	FSM	ENSG00000121766	ENST00000546109	1705	9	16	20	0	-3	reference_match	FALSE	canonical	FALSE	C
G243.5	293T	Human	1	1	+	688	7	ISM	ENSG00000121766	ENST00000344147	1568	8	-32	15969	2	-1	5prime_fragment	FALSE	canonical	FALSE	C
G243.6	K562	Human	1	1	+	1451	7	FSM	ENSG00000121766	ENST00000618216	1489	7	18	20	2	-3	reference_match	FALSE	canonical	FALSE	C
G243.7	293T,Hela	Human	2	1	+	1734	8	FSM	ENSG00000121766	ENST00000373714	1730	8	-7	3	3	-3	reference_match	FALSE	canonical	FALSE	C
G243.8	K562	Human	1	1	+	1716	8	FSM	ENSG00000121766	ENST00000373714	1730	8	11	3	11	-3	reference_match	FALSE	canonical	FALSE	C
G243.9	K562	Human	1	1	+	1453	7	NIC	ENSG00000121766	novel	1568	8	NA	NA	-9	-3	combination_of_known_splicesites	FALSE	canonical	FALSE	C
G244.1	Hela	Human	1	1	-	693	4	FSM	ENSG00000121769	ENST00000373713	1097	4	0	404	0	56	alternative_3end	FALSE	canonical	FALSE	A
G245.1	293T,Hela,HepG2,K562	Human	4	1	+	1896	10	FSM	ENSG00000168528	ENST00000373709	1900	10	0	4	0	-3	reference_match	FALSE	canonical	FALSE	C
G245.2	GM12878	Human	1	1	+	1892	9	ISM	ENSG00000168528	ENST00000491976	2807	11	9792	3	9792	-3	3prime_fragment	FALSE	canonical	FALSE	C
G246.1	293T,GM12878,H9,Hela,HepG2,K562	Human	6	1	-	1613	5	FSM	ENSG00000162517	ENST00000373703	1614	5	0	1	0	-1	reference_match	TRUE	canonical	FALSE	C
G246.2	H9,K562	Human	2	1	-	1581	4	ISM	ENSG00000162517	ENST00000373703	1614	5	9350	1	-54	-1	3prime_fragment	FALSE	canonical	FALSE	C
G246.3	293T,K562	Human	2	1	-	1312	4	FSM	ENSG00000162517	ENST00000478502	750	4	20	-582	0	-1	alternative_3end	FALSE	canonical	FALSE	C
G247.1	K562	Human	1	1	-	1521	5	FSM	ENSG00000184007	ENST00000602725	3353	5	0	1832	0	10	alternative_3end	FALSE	canonical	FALSE	C
G247.10	H9,K562	Human	2	1	-	1465	7	NIC	ENSG00000184007	novel	3910	6	NA	NA	0	0	combination_of_known_junctions	FALSE	canonical	FALSE	C
G247.11	K562	Human	1	1	-	1421	6	FSM	ENSG00000184007	ENST00000647444	3910	6	257	2232	-69	0	alternative_3end5end	FALSE	canonical	FALSE	C
G247.12	GM12878,H9,Hela,K562	Human	4	1	-	1668	6	FSM	ENSG00000184007	ENST00000647444	3910	6	10	2232	0	0	alternative_3end	FALSE	canonical	FALSE	C
G247.13	293T	Human	1	1	-	1433	6	FSM	ENSG00000184007	ENST00000647444	3910	6	240	2237	58	0	alternative_3end5end	FALSE	canonical	FALSE	C
G247.2	K562	Human	1	1	-	1696	5	FSM	ENSG00000184007	ENST00000602725	3353	5	-175	1832	-175	10	alternative_3end5end	FALSE	canonical	FALSE	C
G247.3	H9,K562	Human	2	1	-	1875	7	NIC	ENSG00000184007	novel	3910	6	NA	NA	0	10	combination_of_known_junctions	FALSE	canonical	FALSE	C
G247.4	K562	Human	1	1	-	1843	6	FSM	ENSG00000184007	ENST00000647444	3910	6	235	1832	53	10	alternative_3end5end	FALSE	canonical	FALSE	C
G247.5	GM12878,H9,Hela,K562	Human	4	1	-	2078	6	FSM	ENSG00000184007	ENST00000647444	3910	6	0	1832	0	10	alternative_3end	FALSE	canonical	FALSE	C
G247.6	K562	Human	1	1	-	1975	5	NIC	ENSG00000184007	novel	3910	6	NA	NA	0	10	intron_retention	FALSE	canonical	FALSE	C
G247.7	293T	Human	1	1	-	1038	5	FSM	ENSG00000184007	ENST00000602725	3353	5	83	2232	-32	0	alternative_3end5end	FALSE	canonical	FALSE	C
G247.8	GM12878,H9,K562	Human	3	1	-	1296	5	FSM	ENSG00000184007	ENST00000602725	3353	5	-175	2232	-175	0	alternative_3end5end	FALSE	canonical	FALSE	C
G247.9	K562	Human	1	1	-	1323	6	NIC	ENSG00000184007	novel	3910	6	NA	NA	-4	0	combination_of_known_junctions	FALSE	canonical	FALSE	C
G248.1	H9,K562	Human	2	1	+	2710	9	FSM	ENSG00000121774	ENST00000327300	2713	9	0	3	0	-3	reference_match	FALSE	canonical	FALSE	C
G248.2	K562	Human	1	1	+	2355	9	FSM	ENSG00000121774	ENST00000327300	2713	9	355	3	41	-3	alternative_5end	FALSE	canonical	FALSE	C
G249.1	H9	Human	1	1	+	1552	7	FSM	ENSG00000121775	ENST00000441402	1538	7	-16	2	-8	1	reference_match	FALSE	canonical	FALSE	C
G249.2	293T,GM12878,H9,K562	Human	4	1	+	1776	9	FSM	ENSG00000121775	ENST00000336294	1778	9	0	2	0	-2	reference_match	FALSE	canonical	FALSE	C
G249.3	293T,GM12878,K562	Human	3	1	+	1537	7	FSM	ENSG00000121775	ENST00000441402	1538	7	-4	5	0	-2	reference_match	FALSE	canonical	FALSE	C
G25.1	293T,GM12878,Hela,HepG2,K562	Human	5	1	+	2482	16	FSM	ENSG00000197785	ENST00000378756	2481	16	-2	1	-2	-1	reference_match	FALSE	canonical	FALSE	C
G25.2	H9	Human	1	1	+	2422	16	FSM	ENSG00000197785	ENST00000378756	2481	16	58	1	45	-1	alternative_5end	FALSE	canonical	FALSE	C
G25.3	K562	Human	1	1	+	2327	16	FSM	ENSG00000197785	ENST00000536055	2330	16	2	1	2	-1	reference_match	FALSE	canonical	FALSE	C
G25.4	K562	Human	1	1	+	1845	11	ISM	ENSG00000197785	ENST00000536055	2330	16	7625	1	2534	-1	3prime_fragment	FALSE	canonical	FALSE	C
G25.5	K562	Human	1	1	+	1623	9	ISM	ENSG00000197785	ENST00000536055	2330	16	10214	1	-1211	-1	3prime_fragment	FALSE	canonical	FALSE	C
G25.6	K562	Human	1	1	+	1036	3	ISM	ENSG00000197785	ENST00000400830	830	8	3740	-542	3740	-1	3prime_fragment	FALSE	canonical	FALSE	C
G25.7	K562	Human	1	1	+	868	2	ISM	ENSG00000197785	ENST00000400830	830	8	5268	-542	5268	-1	3prime_fragment	FALSE	canonical	FALSE	C
G250.1	GM12878	Human	1	1	+	2217	14	FSM	ENSG00000025800	ENST00000373625	7355	14	-9	5147	-9	-1757	alternative_3end	FALSE	canonical	FALSE	C
G250.2	293T,H9,Hela,HepG2,K562	Human	5	1	+	2230	14	FSM	ENSG00000025800	ENST00000373625	7355	14	0	5125	0	-1735	alternative_3end	FALSE	canonical	FALSE	C
G250.3	293T,H9,Hela,K562	Human	4	1	+	3965	14	FSM	ENSG00000025800	ENST00000373625	7355	14	0	3390	0	0	alternative_3end	FALSE	canonical	FALSE	C
G250.4	K562	Human	1	1	+	3887	13	ISM	ENSG00000025800	ENST00000373625	7355	14	46531	3390	-2275	0	3prime_fragment	FALSE	canonical	FALSE	C
G251.1	K562	Human	1	1	+	4856	11	FSM	ENSG00000084652	ENST00000373610	4865	11	8	1	8	-1	reference_match	FALSE	canonical	FALSE	C
G251.2	293T	Human	1	1	+	4824	11	FSM	ENSG00000084652	ENST00000373610	4865	11	40	1	40	-1	reference_match	FALSE	canonical	FALSE	C
G251.3	K562	Human	1	1	+	547	3	ISM	ENSG00000084652	ENST00000373610	4865	11	68	16732	68	-16732	5prime_fragment	FALSE	canonical	FALSE	C
G252.1	293T,GM12878,H9,K562	Human	4	1	+	878	6	FSM	ENSG00000160050	ENST00000373602	880	6	0	2	0	-2	reference_match	FALSE	canonical	FALSE	C
G252.10	K562	Human	1	1	+	804	4	FSM	ENSG00000160050	ENST00000483009	615	4	-18	-171	-18	-2	alternative_3end	FALSE	canonical	FALSE	C
G252.11	K562	Human	1	1	+	1567	4	ISM	ENSG00000160050	ENST00000421922	1415	5	1049	2	-14	-2	3prime_fragment	FALSE	canonical	FALSE	C
G252.12	GM12878,H9	Human	2	1	+	975	5	ISM	ENSG00000160050	ENST00000373602	880	6	1106	2	5	-2	3prime_fragment	FALSE	canonical	FALSE	C
G252.13	293T	Human	1	1	+	771	5	ISM	ENSG00000160050	ENST00000373602	880	6	1310	2	209	-2	3prime_fragment	FALSE	canonical	FALSE	C
G252.2	293T,GM12878,H9,K562	Human	4	1	+	855	5	NIC	ENSG00000160050	novel	880	6	NA	NA	0	-2	combination_of_known_splicesites	FALSE	canonical	FALSE	C
G252.3	H9,K562	Human	2	1	+	684	5	NIC	ENSG00000160050	novel	880	6	NA	NA	0	-2	combination_of_known_junctions	FALSE	canonical	FALSE	C
G252.4	Hela	Human	1	1	+	852	6	FSM	ENSG00000160050	ENST00000373602	880	6	26	2	-12	-2	reference_match	FALSE	canonical	FALSE	C
G252.5	K562	Human	1	1	+	1425	5	FSM	ENSG00000160050	ENST00000421922	1415	5	-12	2	-12	-2	reference_match	FALSE	canonical	FALSE	C
G252.6	293T,GM12878	Human	2	1	+	658	5	NIC	ENSG00000160050	novel	880	6	NA	NA	-12	-2	combination_of_known_junctions	FALSE	canonical	FALSE	C
G252.7	Hela	Human	1	1	+	815	5	NIC	ENSG00000160050	novel	880	6	NA	NA	2	-2	combination_of_known_splicesites	FALSE	canonical	FALSE	C
G252.8	K562	Human	1	1	+	998	5	ISM	ENSG00000160050	ENST00000373602	880	6	1083	2	-18	-2	3prime_fragment	FALSE	canonical	FALSE	C
G252.9	GM12878,H9,K562	Human	3	1	+	975	4	NIC	ENSG00000160050	novel	880	6	NA	NA	-18	-2	combination_of_known_splicesites	FALSE	canonical	FALSE	C
G253.1	K562	Human	1	1	+	2034	5	FSM	ENSG00000160051	ENST00000291358	2012	5	-23	1	-23	-1	reference_match	FALSE	canonical	FALSE	C
G253.2	K562	Human	1	1	+	2667	3	NIC	ENSG00000160051	novel	2252	5	NA	NA	-15	-1	intron_retention	FALSE	canonical	FALSE	C
G253.3	293T	Human	1	1	+	2011	5	FSM	ENSG00000160051	ENST00000291358	2012	5	0	1	0	-1	reference_match	FALSE	canonical	FALSE	C
G253.4	293T	Human	1	1	+	2220	4	FSM	ENSG00000160051	ENST00000617816	2089	4	0	-131	0	-3	alternative_3end	FALSE	canonical	FALSE	C
G254.1	K562	Human	1	1	-	1062	4	ISM	ENSG00000160055	ENST00000309777	1107	5	334	-1	300	1	3prime_fragment	FALSE	canonical	FALSE	C
G254.2	293T,H9,Hela,K562	Human	4	1	-	1100	5	FSM	ENSG00000160055	ENST00000309777	1107	5	6	1	0	-1	reference_match	FALSE	canonical	FALSE	C
G254.3	K562	Human	1	1	-	1337	4	ISM	ENSG00000160055	ENST00000309777	1107	5	57	1	23	-1	3prime_fragment	FALSE	canonical	FALSE	C
G255.1	293T,H9,Hela,K562	Human	4	1	+	1438	11	FSM	ENSG00000084623	ENST00000373586	1458	11	19	1	-18	-1	reference_match	FALSE	canonical	FALSE	C
G255.2	K562	Human	1	1	+	1293	11	NNC	ENSG00000084623	novel	1458	11	NA	NA	-18	-1	at_least_one_novel_splicesite	FALSE	canonical	TRUE	C
G255.3	293T,K562	Human	2	1	+	1288	10	NIC	ENSG00000084623	novel	1458	11	NA	NA	-18	-1	combination_of_known_splicesites	FALSE	canonical	FALSE	C
G255.4	K562	Human	1	1	+	1006	7	NIC	ENSG00000084623	novel	1458	11	NA	NA	-18	-1	combination_of_known_splicesites	FALSE	canonical	FALSE	C
G255.5	GM12878,HepG2	Human	2	1	+	1422	11	FSM	ENSG00000084623	ENST00000373586	1458	11	35	1	-2	-1	reference_match	FALSE	canonical	FALSE	C
G255.6	K562	Human	1	1	+	1483	10	NIC	ENSG00000084623	novel	1458	11	NA	NA	0	-1	intron_retention	FALSE	canonical	FALSE	C
G256.1	GM12878,H9,K562	Human	3	1	+	2091	13	FSM	ENSG00000182866	ENST00000336890	2091	13	-1	1	0	0	reference_match	TRUE	canonical	FALSE	C
G256.2	H9	Human	1	1	+	2265	12	NIC	ENSG00000182866	novel	2091	13	NA	NA	0	0	intron_retention	FALSE	canonical	FALSE	C
G256.3	H9	Human	1	1	+	2089	13	FSM	ENSG00000182866	ENST00000619559	2099	13	10	0	0	0	reference_match	FALSE	canonical	FALSE	C
G257.1	K562	Human	1	1	+	2118	14	FSM	ENSG00000116478	ENST00000373548	2118	14	0	0	0	0	reference_match	TRUE	canonical	FALSE	C
G257.2	K562	Human	1	1	+	2025	13	NIC	ENSG00000116478	novel	2118	14	NA	NA	0	0	combination_of_known_splicesites	FALSE	canonical	FALSE	C
G257.3	K562	Human	1	1	+	1775	11	NIC	ENSG00000116478	novel	2118	14	NA	NA	0	0	combination_of_known_splicesites	FALSE	canonical	FALSE	C
G257.4	293T,GM12878,H9,Hela,HepG2	Human	5	1	+	2097	14	FSM	ENSG00000116478	ENST00000373548	2118	14	21	0	21	0	reference_match	FALSE	canonical	FALSE	C
G257.5	293T	Human	1	1	+	1971	13	NIC	ENSG00000116478	novel	2118	14	NA	NA	0	0	combination_of_known_splicesites	FALSE	canonical	FALSE	C
G257.6	293T	Human	1	1	+	1721	11	NIC	ENSG00000116478	novel	2118	14	NA	NA	0	0	combination_of_known_splicesites	FALSE	canonical	FALSE	C
G257.7	293T	Human	1	1	+	2445	14	NIC	ENSG00000116478	novel	2118	14	NA	NA	0	0	intron_retention	FALSE	canonical	FALSE	C
G257.8	K562	Human	1	1	+	1951	13	NIC	ENSG00000116478	novel	2118	14	NA	NA	0	0	combination_of_known_junctions	FALSE	canonical	FALSE	C
G258.1	293T,GM12878,H9,Hela,HepG2,K562	Human	6	1	-	1545	2	FSM	ENSG00000175130	ENST00000329421	1546	2	0	1	0	-1	reference_match	FALSE	canonical	FALSE	A
G259.1	293T,K562	Human	2	1	-	2836	11	FSM	ENSG00000160058	ENST00000455895	3309	11	0	473	0	7	alternative_3end	FALSE	canonical	FALSE	C
G259.2	293T	Human	1	1	-	2755	11	FSM	ENSG00000160058	ENST00000455895	3309	11	10	544	0	-6	alternative_3end	FALSE	canonical	FALSE	C
G259.3	K562	Human	1	1	-	2744	11	FSM	ENSG00000160058	ENST00000455895	3309	11	10	555	0	-17	alternative_3end	FALSE	canonical	FALSE	C
G259.4	H9	Human	1	1	-	2757	11	FSM	ENSG00000160058	ENST00000455895	3309	11	-3	555	-3	-17	alternative_3end	FALSE	canonical	FALSE	C
G259.5	293T,K562	Human	2	1	-	1676	10	ISM	ENSG00000160058	ENST00000455895	3309	11	10	3415	0	-15	5prime_fragment	FALSE	canonical	FALSE	C
G26.1	293T	Human	1	1	-	1004	5	FSM	ENSG00000160075	ENST00000291386	1284	5	279	1	0	0	alternative_5end	FALSE	canonical	FALSE	C
G26.2	GM12878,HepG2	Human	2	1	-	1051	5	FSM	ENSG00000160075	ENST00000291386	1284	5	232	1	-44	0	alternative_5end	FALSE	canonical	FALSE	C
G26.3	H9,Hela,K562	Human	3	1	-	1283	5	FSM	ENSG00000160075	ENST00000291386	1284	5	0	1	0	0	reference_match	FALSE	canonical	FALSE	C
G260.1	293T,GM12878,H9,Hela,HepG2,K562	Human	6	1	-	1596	7	FSM	ENSG00000176261	ENST00000468695	1601	7	0	5	0	-5	reference_match	FALSE	canonical	FALSE	C
G260.10	293T,GM12878,H9,Hela,HepG2,K562	Human	6	1	-	540	7	FSM	ENSG00000176261	ENST00000468695	1601	7	49	1012	0	-2	alternative_3end	FALSE	canonical	FALSE	C
G260.11	K562	Human	1	1	-	941	7	FSM	ENSG00000176261	ENST00000468695	1601	7	-352	1012	-33	-2	alternative_3end5end	FALSE	canonical	FALSE	C
G260.12	K562	Human	1	1	-	515	6	NIC	ENSG00000176261	novel	1601	7	NA	NA	0	-2	combination_of_known_splicesites	FALSE	canonical	FALSE	C
G260.13	293T,GM12878,H9,Hela,HepG2,K562	Human	6	1	-	578	7	NIC	ENSG00000176261	novel	588	7	NA	NA	0	-2	combination_of_known_junctions	FALSE	canonical	FALSE	C
G260.14	293T,GM12878,H9,HepG2,K562	Human	5	1	-	553	6	NIC	ENSG00000176261	novel	548	6	NA	NA	0	-2	combination_of_known_junctions	FALSE	canonical	FALSE	C
G260.15	H9	Human	1	1	-	338	4	ISM	ENSG00000176261	ENST00000436661	514	6	16509	2	10	-2	3prime_fragment	FALSE	canonical	FALSE	C
G260.16	K562	Human	1	1	-	553	6	NIC	ENSG00000176261	novel	598	7	NA	NA	0	-2	combination_of_known_junctions	FALSE	canonical	FALSE	C
G260.17	293T,GM12878,H9,Hela,HepG2,K562	Human	6	1	-	512	6	FSM	ENSG00000176261	ENST00000436661	514	6	0	2	0	-2	reference_match	FALSE	canonical	FALSE	C
G260.18	293T,H9,HepG2,K562	Human	4	1	-	525	6	NIC	ENSG00000176261	novel	620	7	NA	NA	0	-2	combination_of_known_junctions	FALSE	canonical	FALSE	C
G260.2	K562	Human	1	1	-	766	6	FSM	ENSG00000176261	ENST00000373506	766	6	0	0	0	0	reference_match	FALSE	canonical	FALSE	C
G260.3	K562	Human	1	1	-	573	7	NIC	ENSG00000176261	novel	1601	7	NA	NA	0	0	combination_of_known_splicesites	FALSE	canonical	FALSE	C
G260.4	K562	Human	1	1	-	611	7	NIC	ENSG00000176261	novel	588	7	NA	NA	0	0	combination_of_known_splicesites	FALSE	canonical	FALSE	C
G260.5	293T,K562	Human	2	1	-	502	5	NIC	ENSG00000176261	novel	620	7	NA	NA	0	0	combination_of_known_junctions	FALSE	canonical	FALSE	C
G260.6	K562	Human	1	1	-	505	6	NIC	ENSG00000176261	novel	1601	7	NA	NA	0	0	combination_of_known_splicesites	FALSE	canonical	FALSE	C
G260.7	GM12878	Human	1	1	-	391	5	ISM	ENSG00000176261	ENST00000373501	598	7	16474	2	10	-2	3prime_fragment	FALSE	canonical	FALSE	C
G260.8	K562	Human	1	1	-	412	5	ISM	ENSG00000176261	ENST00000373501	598	7	16453	2	-11	-2	3prime_fragment	FALSE	canonical	FALSE	C
G260.9	K562	Human	1	1	-	637	7	NIC	ENSG00000176261	novel	598	7	NA	NA	0	-2	combination_of_known_splicesites	FALSE	canonical	FALSE	C
G261.1	K562	Human	1	1	+	409	3	FSM	ENSG00000162521	ENST00000525506	501	3	-10	102	0	0	alternative_3end	FALSE	canonical	FALSE	C
G261.2	K562	Human	1	1	+	2445	13	NIC	ENSG00000162521	novel	7883	12	NA	NA	0	0	intron_retention	FALSE	canonical	FALSE	C
G261.3	293T,GM12878,H9,Hela,HepG2,K562	Human	6	1	+	2323	12	FSM	ENSG00000162521	ENST00000373493	7883	12	0	5560	0	0	alternative_3end	FALSE	canonical	FALSE	C
G261.4	K562	Human	1	1	+	2792	12	FSM	ENSG00000162521	ENST00000373493	7883	12	0	5091	0	463	alternative_3end	FALSE	canonical	FALSE	C
G261.5	293T,H9,K562	Human	3	1	+	695	2	FSM	ENSG00000162521	ENST00000465780	690	2	-18	13	0	-13	reference_match	FALSE	canonical	FALSE	C
G261.6	H9	Human	1	1	+	1435	12	FSM	ENSG00000162521	ENST00000373485	1417	12	-24	6	0	0	reference_match	FALSE	canonical	FALSE	C
G261.7	293T,K562	Human	2	1	+	1411	12	FSM	ENSG00000162521	ENST00000373485	1417	12	0	6	0	0	reference_match	FALSE	canonical	FALSE	C
G262.1	K562	Human	1	1	+	653	4	FSM	ENSG00000162522	ENST00000468130	684	4	-20	51	-20	-51	alternative_3end	FALSE	canonical	FALSE	C
G262.2	K562	Human	1	1	+	5305	7	FSM	ENSG00000162522	ENST00000373481	5293	7	-12	0	-10	0	reference_match	FALSE	canonical	FALSE	C
G262.3	K562	Human	1	1	+	2516	2	ISM	ENSG00000162522	ENST00000373480	5294	7	6365	0	6365	0	3prime_fragment	FALSE	canonical	FALSE	C
G263.1	K562	Human	1	1	-	2404	13	FSM	ENSG00000134684	ENST00000373477	3238	13	836	-2	0	0	alternative_5end	FALSE	canonical	FALSE	C
G263.2	293T	Human	1	1	-	2467	13	FSM	ENSG00000134684	ENST00000373477	3238	13	773	-2	0	0	alternative_5end	FALSE	canonical	FALSE	C
G263.3	293T,K562	Human	2	1	-	3240	13	FSM	ENSG00000134684	ENST00000373477	3238	13	0	-2	0	0	reference_match	FALSE	canonical	FALSE	C
G263.4	GM12878,H9,Hela,HepG2	Human	4	1	-	2415	13	FSM	ENSG00000134684	ENST00000373477	3238	13	823	0	-13	0	alternative_5end	FALSE	canonical	FALSE	C
G263.5	293T,GM12878,HepG2,K562	Human	4	1	-	1973	13	FSM	ENSG00000134684	ENST00000373477	3238	13	823	442	-13	0	alternative_3end5end	FALSE	canonical	FALSE	C
G263.6	H9	Human	1	1	-	1992	13	FSM	ENSG00000134684	ENST00000373477	3238	13	804	442	8	0	alternative_3end5end	FALSE	canonical	FALSE	C
G263.7	Hela	Human	1	1	-	2024	13	FSM	ENSG00000134684	ENST00000373477	3238	13	772	442	-1	0	alternative_3end5end	FALSE	canonical	FALSE	C
G263.8	K562	Human	1	1	-	802	3	ISM	ENSG00000134684	ENST00000616261	1018	9	0	23872	0	489	5prime_fragment	FALSE	canonical	FALSE	C
G264.1	GM12878	Human	1	1	+	1598	7	FSM	ENSG00000116497	ENST00000373475	4220	7	-70	2692	8	-2	alternative_3end5end	TRUE	canonical	FALSE	C
G264.2	293T	Human	1	1	+	1576	7	FSM	ENSG00000116497	ENST00000373475	4220	7	-48	2692	13	-2	alternative_3end	FALSE	canonical	FALSE	C
G264.3	HepG2	Human	1	1	+	1561	7	FSM	ENSG00000116497	ENST00000373475	4220	7	-33	2692	28	-2	alternative_3end	FALSE	canonical	FALSE	C
G264.4	H9,K562	Human	2	1	+	1528	7	FSM	ENSG00000116497	ENST00000373475	4220	7	0	2692	0	-2	alternative_3end	FALSE	canonical	FALSE	C
G264.5	293T,K562	Human	2	1	+	4219	7	FSM	ENSG00000116497	ENST00000373475	4220	7	0	1	0	-1	reference_match	FALSE	canonical	FALSE	C
G265.1	293T	Human	1	1	+	1339	2	ISM	ENSG00000121905	ENST00000373467	1412	4	6681	1	-352	-1	3prime_fragment	FALSE	canonical	FALSE	A
G266.1	293T	Human	1	1	-	998	6	FSM	ENSG00000121900	ENST00000373463	1030	6	32	0	-5	0	reference_match	FALSE	canonical	FALSE	C
G266.2	K562	Human	1	1	-	1012	6	FSM	ENSG00000121900	ENST00000373463	1030	6	18	0	18	0	reference_match	FALSE	canonical	FALSE	C
G267.1	293T,H9,Hela,K562	Human	4	1	-	3598	7	FSM	ENSG00000004455	ENST00000373449	3597	7	0	-1	0	1	reference_match	FALSE	canonical	FALSE	C
G267.10	293T,GM12878,H9,Hela,HepG2,K562	Human	6	1	-	810	5	FSM	ENSG00000004455	ENST00000480134	811	5	0	1	0	-1	reference_match	FALSE	canonical	FALSE	C
G267.11	K562	Human	1	1	-	675	4	NIC	ENSG00000004455	novel	5059	5	NA	NA	0	-1	combination_of_known_junctions	FALSE	canonical	FALSE	C
G267.12	K562	Human	1	1	-	896	5	FSM	ENSG00000004455	ENST00000487289	920	5	0	24	0	-24	reference_match	FALSE	canonical	FALSE	C
G267.2	293T,K562	Human	2	1	-	2736	8	FSM	ENSG00000004455	ENST00000467905	880	8	18	-1874	0	11	alternative_3end	FALSE	canonical	FALSE	C
G267.3	K562	Human	1	1	-	3820	7	NIC	ENSG00000004455	novel	2840	8	NA	NA	0	11	intron_retention	FALSE	canonical	FALSE	C
G267.4	293T,GM12878,H9,Hela,HepG2,K562	Human	6	1	-	2687	7	FSM	ENSG00000004455	ENST00000373449	3597	7	15	895	0	11	alternative_3end	FALSE	canonical	FALSE	C
G267.5	K562	Human	1	1	-	2561	6	FSM	ENSG00000004455	ENST00000548033	936	6	-28	-1597	0	11	alternative_3end	FALSE	canonical	FALSE	C
G267.6	293T,GM12878,H9,Hela,HepG2,K562	Human	6	1	-	1647	7	FSM	ENSG00000004455	ENST00000373449	3597	7	15	1935	0	198	alternative_3end	FALSE	canonical	FALSE	C
G267.7	HepG2,K562	Human	2	1	-	1005	7	FSM	ENSG00000004455	ENST00000550338	886	7	43	-162	4	-1	alternative_3end	FALSE	canonical	FALSE	C
G267.8	293T,GM12878,H9,Hela,HepG2,K562	Human	6	1	-	896	6	FSM	ENSG00000004455	ENST00000672715	5970	6	15	5059	0	-1	alternative_3end	FALSE	canonical	FALSE	C
G267.9	293T,K562	Human	2	1	-	770	5	FSM	ENSG00000004455	ENST00000354858	5059	5	136	4153	0	-1	alternative_3end5end	FALSE	canonical	FALSE	C
G268.1	K562	Human	1	1	-	1616	2	ISM	ENSG00000134686	ENST00000373418	2550	7	20794	0	6165	0	3prime_fragment	FALSE	canonical	FALSE	A
G269.1	293T,K562	Human	2	1	-	851	1	FSM	ENSG00000235907	ENST00000424879	736	1	-1	-114	-1	114	mono-exon	FALSE	NA	NA	C
G269.2	293T,Hela	Human	2	1	-	729	1	FSM	ENSG00000235907	ENST00000424879	736	1	16	-9	16	9	mono-exon	FALSE	NA	NA	C
G269.3	K562	Human	1	1	-	736	1	FSM	ENSG00000235907	ENST00000424879	736	1	0	0	0	0	mono-exon	FALSE	NA	NA	C
G27.1	K562	Human	1	1	-	2023	1	FSM	ENSG00000272106	ENST00000607222	2038	1	10	5	10	-5	mono-exon	FALSE	NA	NA	A
G270.1	Hela	Human	1	1	+	2191	2	FSM	ENSG00000188910	ENST00000373366	2192	2	0	1	0	-1	reference_match	FALSE	canonical	FALSE	A
G271.1	K562	Human	1	1	-	2756	2	FSM	ENSG00000163866	ENST00000423898	897	2	-32	-1827	0	1528	alternative_3end	FALSE	canonical	FALSE	C
G271.2	293T,H9,K562	Human	3	1	-	2534	2	FSM	ENSG00000163866	ENST00000521580	5694	2	0	3160	0	1528	alternative_3end	FALSE	canonical	FALSE	C
G271.3	H9,Hela,HepG2	Human	3	1	-	1200	2	FSM	ENSG00000163866	ENST00000423898	897	2	0	-303	0	4	alternative_3end	FALSE	canonical	FALSE	C
G271.4	293T,K562	Human	2	1	-	1232	2	FSM	ENSG00000163866	ENST00000423898	897	2	-32	-303	0	4	alternative_3end	FALSE	canonical	FALSE	C
G271.5	293T,GM12878,H9,Hela,HepG2,K562	Human	6	1	-	1010	2	FSM	ENSG00000163866	ENST00000521580	5694	2	0	4684	0	4	alternative_3end	FALSE	canonical	FALSE	C
G272.1	293T,H9,Hela,HepG2	Human	4	1	-	896	3	FSM	ENSG00000243749	ENST00000373337	922	3	28	-2	28	2	reference_match	FALSE	canonical	FALSE	C
G272.2	GM12878,K562	Human	2	1	-	857	3	FSM	ENSG00000243749	ENST00000373337	922	3	23	42	23	-42	reference_match	FALSE	canonical	FALSE	C
G273.1	293T,H9,K562	Human	3	1	-	347	4	ISM	ENSG00000116560	ENST00000470472	874	9	3450	3	918	-1	3prime_fragment	FALSE	canonical	FALSE	C
G273.10	293T	Human	1	1	-	2074	9	ISM	ENSG00000116560	ENST00000357214	3740	10	1692	666	-879	-666	3prime_fragment	FALSE	canonical	FALSE	C
G273.11	K562	Human	1	1	-	2150	9	ISM	ENSG00000116560	ENST00000357214	3740	10	1616	666	-955	-666	3prime_fragment	FALSE	canonical	FALSE	C
G273.12	K562	Human	1	1	-	2209	10	FSM	ENSG00000116560	ENST00000357214	3740	10	865	666	865	-666	alternative_3end5end	FALSE	canonical	FALSE	C
G273.13	293T	Human	1	1	-	2237	10	FSM	ENSG00000116560	ENST00000357214	3740	10	837	666	837	-666	alternative_3end5end	FALSE	canonical	FALSE	C
G273.14	H9,Hela,K562	Human	3	1	-	3074	10	FSM	ENSG00000116560	ENST00000357214	3740	10	0	666	0	-666	alternative_3end	FALSE	canonical	FALSE	C
G273.15	K562	Human	1	1	-	1368	5	ISM	ENSG00000116560	ENST00000357214	3740	10	4056	666	-1047	-666	3prime_fragment	FALSE	canonical	FALSE	C
G273.16	K562	Human	1	1	-	1116	2	ISM	ENSG00000116560	ENST00000357214	3740	10	6021	666	918	-666	3prime_fragment	FALSE	canonical	FALSE	C
G273.17	K562	Human	1	1	-	1454	8	ISM	ENSG00000116560	ENST00000357214	3740	10	2150	1173	-421	-1173	3prime_fragment	FALSE	canonical	FALSE	C
G273.18	K562	Human	1	1	-	1630	9	ISM	ENSG00000116560	ENST00000357214	3740	10	1616	1186	-955	-1186	3prime_fragment	FALSE	canonical	FALSE	C
G273.19	H9,K562	Human	2	1	-	2554	10	FSM	ENSG00000116560	ENST00000357214	3740	10	0	1186	0	-1186	alternative_3end	FALSE	canonical	FALSE	C
G273.2	H9	Human	1	1	-	225	3	FSM	ENSG00000116560	ENST00000468598	2835	3	2607	3	98	-1	alternative_5end	FALSE	canonical	FALSE	C
G273.20	K562	Human	1	1	-	596	2	ISM	ENSG00000116560	ENST00000357214	3740	10	6021	1186	918	-1186	3prime_fragment	FALSE	canonical	FALSE	C
G273.3	K562	Human	1	1	-	851	3	FSM	ENSG00000116560	ENST00000468598	2835	3	1981	3	441	-1	alternative_5end	FALSE	canonical	FALSE	C
G273.4	K562	Human	1	1	-	1433	3	FSM	ENSG00000116560	ENST00000468598	2835	3	1399	3	0	-1	alternative_5end	FALSE	canonical	FALSE	C
G273.5	K562	Human	1	1	-	1993	3	FSM	ENSG00000116560	ENST00000468598	2835	3	839	3	-560	-1	alternative_5end	FALSE	canonical	FALSE	C
G273.6	293T	Human	1	1	-	2226	3	FSM	ENSG00000116560	ENST00000468598	2835	3	606	3	606	-1	alternative_5end	FALSE	canonical	FALSE	C
G273.7	K562	Human	1	1	-	2832	3	FSM	ENSG00000116560	ENST00000468598	2835	3	0	3	0	-1	reference_match	FALSE	canonical	FALSE	C
G273.8	293T	Human	1	1	-	1746	8	ISM	ENSG00000116560	ENST00000357214	3740	10	2365	666	-206	-666	3prime_fragment	FALSE	canonical	FALSE	C
G273.9	H9,K562	Human	2	1	-	1961	8	ISM	ENSG00000116560	ENST00000357214	3740	10	2150	666	-421	-666	3prime_fragment	FALSE	canonical	FALSE	C
G274.1	K562	Human	1	1	+	785	4	FSM	ENSG00000146463	ENST00000441447	466	4	-324	5	0	-5	alternative_5end	FALSE	canonical	FALSE	C
G274.2	K562	Human	1	1	+	723	3	ISM	ENSG00000146463	ENST00000314607	7366	30	0	62834	0	-5	5prime_fragment	FALSE	canonical	FALSE	C
G275.1	293T,K562	Human	2	1	-	2283	13	ISM	ENSG00000142687	ENST00000325722	4777	21	-3	18143	-1	0	5prime_fragment	FALSE	canonical	FALSE	A
G276.1	293T,K562	Human	2	1	+	3696	7	FSM	ENSG00000020129	ENST00000373243	3698	7	0	2	0	-2	reference_match	FALSE	canonical	FALSE	C
G276.2	293T,Hela,K562	Human	3	1	+	3423	8	FSM	ENSG00000020129	ENST00000356090	3433	8	8	2	1	-2	reference_match	FALSE	canonical	FALSE	C
G276.3	H9	Human	1	1	+	3398	8	FSM	ENSG00000020129	ENST00000356090	3433	8	28	7	-11	0	reference_match	FALSE	canonical	FALSE	C
G277.1	293T,H9,Hela,HepG2,K562	Human	5	1	-	2382	6	FSM	ENSG00000126067	ENST00000373237	4426	6	0	2044	0	1049	alternative_3end	FALSE	canonical	FALSE	C
G277.10	293T	Human	1	1	-	957	6	FSM	ENSG00000126067	ENST00000373237	4426	6	0	3469	0	-376	alternative_3end	FALSE	canonical	FALSE	C
G277.11	K562	Human	1	1	-	834	5	NIC	ENSG00000126067	novel	4426	6	NA	NA	0	-376	combination_of_known_splicesites	FALSE	canonical	FALSE	C
G277.12	293T,GM12878,H9,Hela,HepG2,K562	Human	6	1	-	828	6	FSM	ENSG00000126067	ENST00000373237	4426	6	0	3598	0	-505	alternative_3end	FALSE	canonical	FALSE	C
G277.13	K562	Human	1	1	-	705	5	NIC	ENSG00000126067	novel	4426	6	NA	NA	0	-505	combination_of_known_splicesites	FALSE	canonical	FALSE	C
G277.2	K562	Human	1	1	-	2259	5	NIC	ENSG00000126067	novel	4426	6	NA	NA	0	1049	combination_of_known_splicesites	FALSE	canonical	FALSE	C
G277.3	293T,GM12878,H9,Hela,HepG2,K562	Human	6	1	-	2146	6	FSM	ENSG00000126067	ENST00000373237	4426	6	0	2280	0	813	alternative_3end	FALSE	canonical	FALSE	C
G277.4	K562	Human	1	1	-	2023	5	NIC	ENSG00000126067	novel	4426	6	NA	NA	0	813	combination_of_known_splicesites	FALSE	canonical	FALSE	C
G277.5	K562	Human	1	1	-	2057	6	FSM	ENSG00000126067	ENST00000373237	4426	6	0	2369	0	724	alternative_3end	FALSE	canonical	FALSE	C
G277.6	K562	Human	1	1	-	1934	5	NIC	ENSG00000126067	novel	4426	6	NA	NA	0	724	combination_of_known_splicesites	FALSE	canonical	FALSE	C
G277.7	293T,H9,K562	Human	3	1	-	1133	6	FSM	ENSG00000126067	ENST00000373237	4426	6	0	3293	0	-200	alternative_3end	FALSE	canonical	FALSE	C
G277.8	K562	Human	1	1	-	1010	5	NIC	ENSG00000126067	novel	4426	6	NA	NA	0	-200	combination_of_known_splicesites	FALSE	canonical	FALSE	C
G277.9	K562	Human	1	1	-	978	6	FSM	ENSG00000126067	ENST00000373237	4426	6	0	3448	0	-355	alternative_3end	FALSE	canonical	FALSE	C
G278.1	H9,Hela	Human	2	1	-	2606	2	FSM	ENSG00000142686	ENST00000270815	2628	2	21	1	21	-1	reference_match	FALSE	canonical	FALSE	C
G278.2	GM12878,K562	Human	2	1	-	2627	2	FSM	ENSG00000142686	ENST00000270815	2628	2	0	1	0	-1	reference_match	FALSE	canonical	FALSE	C
G279.1	K562	Human	1	1	-	2315	11	ISM	ENSG00000092853	ENST00000318121	8512	25	0	17521	0	-2668	5prime_fragment	FALSE	canonical	FALSE	B
G279.2	293T,H9,K562	Human	3	1	-	2152	10	ISM	ENSG00000092853	ENST00000520551	4010	25	-66	14845	-16	-4285	5prime_fragment	FALSE	canonical	FALSE	B
G279.3	293T,H9	Human	2	1	-	852	4	ISM	ENSG00000092853	ENST00000520551	4010	25	-50	26755	0	-16195	5prime_fragment	FALSE	canonical	FALSE	B
G279.4	K562	Human	1	1	-	868	4	ISM	ENSG00000092853	ENST00000520551	4010	25	-66	26755	-16	-16195	5prime_fragment	FALSE	canonical	FALSE	B
G279.5	H9	Human	1	1	-	691	3	ISM	ENSG00000092853	ENST00000520551	4010	25	-51	27861	-1	-17301	5prime_fragment	FALSE	canonical	FALSE	B
G279.6	293T,GM12878,K562	Human	3	1	-	706	3	ISM	ENSG00000092853	ENST00000520551	4010	25	-66	27861	-16	-17301	5prime_fragment	FALSE	canonical	FALSE	B
G279.7	K562	Human	1	1	-	597	2	NIC	ENSG00000092853	novel	3977	24	NA	NA	-16	-17301	combination_of_known_splicesites	FALSE	canonical	FALSE	B
G28.1	293T,K562	Human	2	1	+	993	2	FSM	ENSG00000197530	ENST00000477990	2821	2	-62	1890	0	-3	alternative_3end5end	FALSE	canonical	FALSE	C
G280.1	K562	Human	1	1	+	3340	19	FSM	ENSG00000126070	ENST00000373191	19660	19	0	16320	0	-59	alternative_3end	FALSE	canonical	FALSE	C
G280.2	K562	Human	1	1	+	960	5	ISM	ENSG00000126070	ENST00000397828	1035	6	123	9061	-53	-1	5prime_fragment	FALSE	canonical	FALSE	C
G281.1	293T,GM12878,H9,Hela,HepG2,K562	Human	6	1	+	1654	6	FSM	ENSG00000116863	ENST00000373178	1651	6	-4	1	-4	-1	reference_match	FALSE	canonical	FALSE	A
G282.1	293T,H9,Hela,K562	Human	4	1	-	1525	5	FSM	ENSG00000054116	ENST00000373162	1056	5	11	-480	0	-2	alternative_3end	FALSE	canonical	FALSE	C
G282.2	293T,GM12878,H9,Hela,HepG2,K562	Human	6	1	-	1280	5	FSM	ENSG00000054116	ENST00000373166	1282	5	0	2	0	-2	reference_match	FALSE	canonical	FALSE	C
G282.3	293T,GM12878,H9,Hela,K562	Human	5	1	-	1320	5	FSM	ENSG00000054116	ENST00000616395	1336	5	12	4	-5	-2	reference_match	FALSE	canonical	FALSE	C
G282.4	293T,H9,Hela,K562	Human	4	1	-	1087	3	FSM	ENSG00000054116	ENST00000616074	1114	3	23	4	-5	-2	reference_match	FALSE	canonical	FALSE	C
G282.5	293T,H9,K562	Human	3	1	-	899	2	FSM	ENSG00000054116	ENST00000469757	221	2	10	-688	0	-2	alternative_3end	FALSE	canonical	FALSE	C
G282.6	GM12878,H9,Hela,HepG2,K562	Human	5	1	-	822	5	FSM	ENSG00000054116	ENST00000373166	1282	5	0	460	0	22	alternative_3end	FALSE	canonical	FALSE	C
G282.7	K562	Human	1	1	-	1050	5	FSM	ENSG00000054116	ENST00000373162	1056	5	6	0	-5	0	reference_match	FALSE	canonical	FALSE	C
G283.1	H9,K562	Human	2	1	+	1226	7	ISM	ENSG00000116871	ENST00000373148	1797	10	1216	-15	274	-2	3prime_fragment	FALSE	canonical	FALSE	B
G283.2	293T	Human	1	1	+	1127	7	ISM	ENSG00000116871	ENST00000373148	1797	10	1315	-15	-237	-2	3prime_fragment	FALSE	canonical	FALSE	B
G283.3	293T,K562	Human	2	1	+	1091	6	ISM	ENSG00000116871	ENST00000373148	1797	10	1448	-15	-104	-2	3prime_fragment	FALSE	canonical	FALSE	B
G283.4	K562	Human	1	1	+	888	3	ISM	ENSG00000116871	ENST00000487114	890	4	642	-532	642	-2	3prime_fragment	FALSE	canonical	FALSE	B
G283.5	K562	Human	1	1	+	796	2	ISM	ENSG00000116871	ENST00000487114	890	4	851	-532	851	-2	3prime_fragment	FALSE	canonical	FALSE	B
G284.1	293T	Human	1	1	+	2008	6	ISM	ENSG00000054118	ENST00000648638	3825	14	-4	15593	-3	-4405	5prime_fragment	FALSE	canonical	FALSE	C
G284.2	K562	Human	1	1	+	3631	12	FSM	ENSG00000054118	ENST00000354618	4405	12	-14	788	-3	421	alternative_3end	FALSE	canonical	FALSE	C
G284.3	GM12878,H9,Hela,K562	Human	4	1	+	4416	12	FSM	ENSG00000054118	ENST00000354618	4405	12	-14	3	-3	-3	reference_match	FALSE	canonical	FALSE	C
G284.4	293T	Human	1	1	+	1853	4	NIC	ENSG00000054118	novel	4405	12	NA	NA	-3	-4405	combination_of_known_splicesites	FALSE	canonical	FALSE	C
G284.5	293T,H9,K562	Human	3	1	+	1954	5	ISM	ENSG00000054118	ENST00000354618	4405	12	-12	15593	-1	-4405	5prime_fragment	FALSE	canonical	FALSE	C
G284.6	K562	Human	1	1	+	1994	6	ISM	ENSG00000054118	ENST00000648638	3825	14	10	15593	0	-4405	5prime_fragment	FALSE	canonical	FALSE	C
G284.7	293T	Human	1	1	+	4402	12	FSM	ENSG00000054118	ENST00000354618	4405	12	0	3	0	-3	reference_match	FALSE	canonical	FALSE	C
G284.8	293T	Human	1	1	+	4299	11	NIC	ENSG00000054118	novel	4405	12	NA	NA	0	-3	intron_retention	FALSE	canonical	FALSE	C
G284.9	K562	Human	1	1	+	2637	8	ISM	ENSG00000054118	ENST00000354618	4405	12	65145	3	-130	-3	3prime_fragment	FALSE	canonical	FALSE	C
G285.1	K562	Human	1	1	-	945	3	FSM	ENSG00000142694	ENST00000490466	699	3	4	-250	4	0	alternative_3end	FALSE	canonical	FALSE	A
G286.1	K562	Human	1	1	-	3631	11	FSM	ENSG00000196182	ENST00000373132	3645	11	12	2	12	-2	reference_match	TRUE	canonical	FALSE	A
G287.1	293T,K562	Human	2	1	-	786	2	NNC	ENSG00000181817	novel	860	2	NA	NA	0	16	at_least_one_novel_splicesite	FALSE	canonical	TRUE	C
G287.2	293T,GM12878,H9,Hela,HepG2,K562	Human	6	1	-	876	2	FSM	ENSG00000181817	ENST00000315732	860	2	0	-16	0	16	reference_match	FALSE	canonical	FALSE	C
G288.1	293T	Human	1	1	-	1451	10	FSM	ENSG00000116885	ENST00000235532	1455	10	3	1	3	-1	reference_match	FALSE	canonical	FALSE	A
G289.1	293T,K562	Human	2	1	-	825	7	NIC	ENSG00000116898	novel	953	8	NA	NA	0	2	combination_of_known_splicesites	FALSE	canonical	FALSE	C
G289.2	293T,K562	Human	2	1	-	816	7	NIC	ENSG00000116898	novel	953	8	NA	NA	0	2	combination_of_known_splicesites	FALSE	canonical	FALSE	C
G289.3	293T,GM12878,H9,Hela,HepG2,K562	Human	6	1	-	899	8	FSM	ENSG00000116898	ENST00000373116	953	8	0	54	0	0	alternative_3end	FALSE	canonical	FALSE	C
G289.4	K562	Human	1	1	-	774	6	NIC	ENSG00000116898	novel	953	8	NA	NA	0	0	combination_of_known_splicesites	FALSE	canonical	FALSE	C
G289.5	293T,K562	Human	2	1	-	689	5	NIC	ENSG00000116898	novel	953	8	NA	NA	0	0	combination_of_known_splicesites	FALSE	canonical	FALSE	C
G289.6	K562	Human	1	1	-	388	2	FSM	ENSG00000116898	ENST00000477040	533	2	146	-1	146	0	alternative_5end	FALSE	canonical	FALSE	C
G29.1	293T,H9,Hela,HepG2,K562	Human	5	1	+	844	5	ISM	ENSG00000197530	ENST00000514234	2562	16	4817	0	130	0	3prime_fragment	FALSE	canonical	FALSE	C
G29.2	K562	Human	1	1	+	658	4	ISM	ENSG00000197530	ENST00000378712	2890	18	12718	0	134	0	3prime_fragment	FALSE	canonical	FALSE	C
G290.1	H9,HepG2,K562	Human	3	1	+	2652	6	FSM	ENSG00000163874	ENST00000373087	2654	6	0	2	0	-2	reference_match	FALSE	canonical	FALSE	A
G291.1	K562	Human	1	1	-	2164	8	FSM	ENSG00000163875	ENST00000475828	1408	8	0	-756	0	-4	alternative_3end	FALSE	canonical	FALSE	C
G291.2	293T,K562	Human	2	1	-	2116	7	FSM	ENSG00000163875	ENST00000296214	4702	7	0	2586	0	-4	alternative_3end	TRUE	canonical	FALSE	C
G291.3	293T,K562	Human	2	1	-	1186	6	FSM	ENSG00000163875	ENST00000373073	603	6	0	-583	0	132	alternative_3end	FALSE	canonical	FALSE	C
G291.4	293T,Hela,K562	Human	3	1	-	1564	8	FSM	ENSG00000163875	ENST00000475828	1408	8	0	-156	0	132	alternative_3end	FALSE	canonical	FALSE	C
G291.5	293T,GM12878,H9,Hela,HepG2,K562	Human	6	1	-	1516	7	FSM	ENSG00000163875	ENST00000296214	4702	7	0	3186	0	132	alternative_3end	FALSE	canonical	FALSE	C
G291.6	293T,K562	Human	2	1	-	1054	6	FSM	ENSG00000163875	ENST00000373073	603	6	0	-451	0	0	alternative_3end	FALSE	canonical	FALSE	C
G291.7	293T,K562	Human	2	1	-	1432	8	FSM	ENSG00000163875	ENST00000475828	1408	8	0	-24	0	0	reference_match	FALSE	canonical	FALSE	C
G291.8	293T,GM12878,H9,Hela,HepG2,K562	Human	6	1	-	1384	7	FSM	ENSG00000163875	ENST00000296214	4702	7	0	3318	0	0	alternative_3end	FALSE	canonical	FALSE	C
G292.1	293T,H9,Hela,K562	Human	4	1	-	2461	4	FSM	ENSG00000163877	ENST00000296215	4554	4	0	2093	0	148	alternative_3end	FALSE	canonical	FALSE	A
G293.1	K562	Human	1	1	-	2551	17	NIC	ENSG00000134697	novel	2350	16	NA	NA	0	0	combination_of_known_junctions	FALSE	canonical	FALSE	C
G293.2	293T,GM12878,H9,Hela,HepG2,K562	Human	6	1	-	2349	16	FSM	ENSG00000134697	ENST00000373062	2350	16	0	1	0	0	reference_match	FALSE	canonical	FALSE	C
G294.1	293T,K562	Human	2	1	-	2686	5	NIC	ENSG00000116922	novel	2355	5	NA	NA	0	0	combination_of_known_junctions	FALSE	canonical	FALSE	B
G294.2	293T,H9,Hela,HepG2,K562	Human	5	1	-	2472	5	NIC	ENSG00000116922	novel	2355	5	NA	NA	0	0	combination_of_known_junctions	FALSE	canonical	FALSE	B
G295.1	H9	Human	1	1	+	2315	11	FSM	ENSG00000134690	ENST00000327331	2303	11	-12	0	-12	0	reference_match	TRUE	canonical	FALSE	C
G295.2	GM12878,K562	Human	2	1	+	2303	11	FSM	ENSG00000134690	ENST00000327331	2303	11	0	0	0	0	reference_match	FALSE	canonical	FALSE	C
G295.3	293T	Human	1	1	+	2240	10	FSM	ENSG00000134690	ENST00000373055	2371	10	-26	157	9	-151	alternative_3end	FALSE	canonical	FALSE	C
G295.4	293T	Human	1	1	+	2288	11	FSM	ENSG00000134690	ENST00000327331	2303	11	15	0	15	0	reference_match	FALSE	canonical	FALSE	C
G295.5	293T,GM12878,H9,Hela,HepG2,K562	Human	6	1	+	2369	10	FSM	ENSG00000134690	ENST00000373055	2371	10	0	2	0	-2	reference_match	FALSE	canonical	FALSE	C
G295.6	K562	Human	1	1	+	2191	10	FSM	ENSG00000134690	ENST00000373055	2371	10	18	162	18	-156	alternative_3end	FALSE	canonical	FALSE	C
G296.1	K562	Human	1	1	-	1405	4	ISM	ENSG00000196449	ENST00000373044	1848	5	1019	0	1019	0	3prime_fragment	FALSE	canonical	FALSE	C
G296.2	H9,Hela,K562	Human	3	1	-	1818	5	FSM	ENSG00000196449	ENST00000373044	1848	5	30	0	30	0	reference_match	FALSE	canonical	FALSE	C
G296.3	K562	Human	1	1	-	1181	5	FSM	ENSG00000196449	ENST00000373044	1848	5	23	644	23	-644	alternative_3end	FALSE	canonical	FALSE	C
G296.4	H9,Hela	Human	2	1	-	1204	5	FSM	ENSG00000196449	ENST00000373044	1848	5	0	644	0	-644	alternative_3end	FALSE	canonical	FALSE	C
G297.1	Hela,K562	Human	2	1	+	1187	3	FSM	ENSG00000197982	ENST00000468084	1234	3	47	0	4	0	reference_match	FALSE	canonical	FALSE	C
G297.2	K562	Human	1	1	+	1325	3	FSM	ENSG00000197982	ENST00000373042	1329	3	4	0	4	0	reference_match	FALSE	canonical	FALSE	C
G297.3	293T,K562	Human	2	1	+	708	3	FSM	ENSG00000197982	ENST00000468084	1234	3	531	-5	488	0	alternative_5end	FALSE	canonical	FALSE	C
G297.4	293T,H9,Hela,HepG2,K562	Human	5	1	+	821	3	FSM	ENSG00000197982	ENST00000373042	1329	3	506	2	506	0	alternative_5end	FALSE	canonical	FALSE	C
G297.5	GM12878	Human	1	1	+	680	2	FSM	ENSG00000197982	ENST00000373043	2229	2	1551	-2	740	0	alternative_5end	FALSE	canonical	FALSE	C
G297.6	293T,H9,Hela,HepG2,K562	Human	5	1	+	619	2	FSM	ENSG00000197982	ENST00000373043	2229	2	1612	-2	801	0	alternative_5end	FALSE	canonical	FALSE	C
G298.1	K562	Human	1	1	-	784	2	ISM	ENSG00000188786	ENST00000373036	7937	11	0	47414	0	361	5prime_fragment	FALSE	canonical	FALSE	A
G299.1	293T	Human	1	1	-	2523	18	FSM	ENSG00000204084	ENST00000373027	3905	18	-2	1384	-2	-13	alternative_3end	FALSE	canonical	FALSE	C
G299.2	K562	Human	1	1	-	2505	18	FSM	ENSG00000204084	ENST00000373027	3905	18	10	1390	10	-19	alternative_3end	FALSE	canonical	FALSE	C
G3.1	293T	Human	1	1	-	1296	1	FSM	ENSG00000225880	ENST00000473798	1317	1	20	1	20	-1	mono-exon	FALSE	NA	NA	C
G3.2	H9,K562	Human	2	1	-	1316	1	FSM	ENSG00000225880	ENST00000473798	1317	1	0	1	0	-1	mono-exon	FALSE	NA	NA	C
G30.1	293T,H9,K562	Human	3	1	-	2996	20	FSM	ENSG00000248333	ENST00000341832	2998	20	0	2	0	-2	reference_match	TRUE	canonical	FALSE	C
G30.10	293T	Human	1	1	-	1071	7	ISM	ENSG00000248333	ENST00000407249	2677	20	-205	6799	-205	-614	5prime_fragment	FALSE	canonical	FALSE	C
G30.11	K562	Human	1	1	-	689	6	ISM	ENSG00000248333	ENST00000611150	2350	19	40	6648	0	-614	5prime_fragment	FALSE	canonical	FALSE	C
G30.12	293T,K562	Human	2	1	-	586	4	NIC	ENSG00000248333	novel	2534	21	NA	NA	0	-10667	intron_retention	FALSE	canonical	FALSE	C
G30.13	293T	Human	1	1	-	427	4	ISM	ENSG00000248333	ENST00000611150	2350	19	40	16701	0	-10667	5prime_fragment	FALSE	canonical	FALSE	C
G30.14	GM12878,H9,K562	Human	3	1	-	459	4	ISM	ENSG00000248333	ENST00000611150	2350	19	8	16701	8	-10667	5prime_fragment	FALSE	canonical	FALSE	C
G30.2	K562	Human	1	1	-	2677	20	FSM	ENSG00000248333	ENST00000407249	2677	20	0	0	0	0	reference_match	FALSE	canonical	FALSE	C
G30.3	GM12878	Human	1	1	-	2624	20	FSM	ENSG00000248333	ENST00000341832	2998	20	11	363	11	-3	alternative_3end	FALSE	canonical	FALSE	C
G30.4	293T,H9,Hela,K562	Human	4	1	-	2635	20	FSM	ENSG00000248333	ENST00000341832	2998	20	0	363	0	-3	alternative_3end	FALSE	canonical	FALSE	C
G30.5	K562	Human	1	1	-	1113	9	ISM	ENSG00000248333	ENST00000341832	2998	20	8	6435	8	110	5prime_fragment	FALSE	canonical	FALSE	C
G30.6	K562	Human	1	1	-	902	8	ISM	ENSG00000248333	ENST00000340677	2534	21	11	6648	11	-614	5prime_fragment	FALSE	canonical	FALSE	C
G30.7	K562	Human	1	1	-	974	7	NIC	ENSG00000248333	novel	2534	21	NA	NA	11	-614	intron_retention	FALSE	canonical	FALSE	C
G30.8	GM12878	Human	1	1	-	826	7	ISM	ENSG00000248333	ENST00000407249	2677	20	40	6799	0	-614	5prime_fragment	FALSE	canonical	FALSE	C
G30.9	293T,H9,K562	Human	3	1	-	855	7	ISM	ENSG00000248333	ENST00000407249	2677	20	11	6799	11	-614	5prime_fragment	FALSE	canonical	FALSE	C
G300.1	293T,GM12878,H9,Hela,HepG2,K562	Human	6	1	-	1790	17	FSM	ENSG00000183431	ENST00000373019	2774	17	0	984	0	104	alternative_3end	FALSE	canonical	FALSE	A
G301.1	K562	Human	1	1	-	1470	5	FSM	ENSG00000183386	ENST00000485803	1468	5	0	-2	0	2	reference_match	FALSE	canonical	FALSE	C
G301.2	H9,Hela,HepG2,K562	Human	4	1	-	1654	6	FSM	ENSG00000183386	ENST00000373016	1656	6	0	2	0	-2	reference_match	FALSE	canonical	FALSE	C
G301.3	293T,Hela,HepG2,K562	Human	4	1	-	1572	6	FSM	ENSG00000183386	ENST00000477194	1091	6	92	-573	0	-2	alternative_3end5end	FALSE	canonical	FALSE	C
G301.4	K562	Human	1	1	-	1296	4	FSM	ENSG00000183386	ENST00000475084	882	4	0	-414	0	-2	alternative_3end	FALSE	canonical	FALSE	C
G301.5	K562	Human	1	1	-	976	2	ISM	ENSG00000183386	ENST00000485803	1468	5	7631	2	1561	-2	3prime_fragment	FALSE	canonical	FALSE	C
G302.1	293T,GM12878,H9,Hela,HepG2,K562	Human	6	1	+	1004	8	FSM	ENSG00000183520	ENST00000373014	2023	8	0	1019	0	0	alternative_3end	FALSE	canonical	FALSE	C
G302.2	293T,GM12878,H9,Hela,HepG2,K562	Human	6	1	+	2023	8	FSM	ENSG00000183520	ENST00000373014	2023	8	0	0	0	0	reference_match	FALSE	canonical	FALSE	C
G303.1	K562	Human	1	1	-	1298	7	FSM	ENSG00000116954	ENST00000373001	2681	7	232	1151	232	0	alternative_3end5end	FALSE	canonical	FALSE	C
G303.2	293T,HepG2	Human	2	1	-	1495	7	FSM	ENSG00000116954	ENST00000373001	2681	7	35	1151	35	0	alternative_3end	FALSE	canonical	FALSE	C
G303.3	H9,Hela,K562	Human	3	1	-	1507	7	FSM	ENSG00000116954	ENST00000373001	2681	7	23	1151	23	0	alternative_3end	FALSE	canonical	FALSE	C
G303.4	GM12878	Human	1	1	-	1529	7	FSM	ENSG00000116954	ENST00000373001	2681	7	1	1151	1	0	alternative_3end	FALSE	canonical	FALSE	C
G304.1	293T,K562	Human	2	1	-	2528	5	FSM	ENSG00000214114	ENST00000397572	2532	5	0	4	0	-4	reference_match	FALSE	canonical	FALSE	C
G304.2	293T,H9,K562	Human	3	1	-	2060	5	FSM	ENSG00000214114	ENST00000397572	2532	5	0	472	0	-472	alternative_3end	FALSE	canonical	FALSE	C
G304.3	K562	Human	1	1	-	1473	4	FSM	ENSG00000214114	ENST00000494695	750	4	20	-743	0	743	alternative_3end	FALSE	canonical	FALSE	C
G304.4	293T,GM12878,H9,Hela,HepG2,K562	Human	6	1	-	1532	5	FSM	ENSG00000214114	ENST00000397572	2532	5	0	1000	0	743	alternative_3end	FALSE	canonical	FALSE	C
G304.5	K562	Human	1	1	-	750	4	FSM	ENSG00000214114	ENST00000494695	750	4	0	0	0	0	reference_match	FALSE	canonical	FALSE	C
G304.6	293T,GM12878,H9,Hela,K562	Human	5	1	-	689	5	FSM	ENSG00000214114	ENST00000397572	2532	5	0	1843	0	0	alternative_3end	FALSE	canonical	FALSE	C
G304.7	K562	Human	1	1	-	685	4	FSM	ENSG00000214114	ENST00000495043	819	4	134	0	134	0	alternative_5end	FALSE	canonical	FALSE	C
G304.8	293T,GM12878,H9,Hela,K562	Human	5	1	-	522	5	FSM	ENSG00000214114	ENST00000397572	2532	5	0	2010	0	83	alternative_3end	FALSE	canonical	FALSE	C
G304.9	HepG2	Human	1	1	-	550	5	FSM	ENSG00000214114	ENST00000397572	2532	5	-28	2010	-8	83	alternative_3end	FALSE	canonical	FALSE	C
G305.1	GM12878	Human	1	1	+	522	3	FSM	ENSG00000168653	ENST00000372967	544	3	0	22	0	-1	reference_match	FALSE	canonical	FALSE	C
G305.2	293T,H9,Hela,HepG2,K562	Human	5	1	+	491	3	FSM	ENSG00000168653	ENST00000372967	544	3	32	21	0	0	reference_match	FALSE	canonical	FALSE	C
G306.1	K562	Human	1	1	-	522	3	ISM	ENSG00000090621	ENST00000492468	2257	4	1850	4	0	-4	3prime_fragment	FALSE	canonical	FALSE	C
G306.10	K562	Human	1	1	-	2819	16	FSM	ENSG00000090621	ENST00000372858	3142	16	319	4	-218	-4	alternative_5end	FALSE	canonical	FALSE	C
G306.11	K562	Human	1	1	-	1918	14	ISM	ENSG00000090621	ENST00000372858	3142	16	5435	4	-160	-4	3prime_fragment	FALSE	canonical	FALSE	C
G306.12	K562	Human	1	1	-	1563	11	ISM	ENSG00000090621	ENST00000372858	3142	16	7849	4	-84	-4	3prime_fragment	FALSE	canonical	FALSE	C
G306.13	K562	Human	1	1	-	1058	8	ISM	ENSG00000090621	ENST00000372858	3142	16	12013	4	-249	-4	3prime_fragment	FALSE	canonical	FALSE	C
G306.14	K562	Human	1	1	-	968	7	ISM	ENSG00000090621	ENST00000372858	3142	16	12246	4	-16	-4	3prime_fragment	FALSE	canonical	FALSE	C
G306.15	K562	Human	1	1	-	2578	16	FSM	ENSG00000090621	ENST00000372857	3048	16	466	4	-25	-4	alternative_5end	FALSE	canonical	FALSE	C
G306.16	K562	Human	1	1	-	2019	14	ISM	ENSG00000090621	ENST00000372856	3016	15	4165	4	-102	-4	3prime_fragment	FALSE	canonical	FALSE	C
G306.17	K562	Human	1	1	-	2394	15	FSM	ENSG00000090621	ENST00000372856	3016	15	618	4	120	-4	alternative_5end	FALSE	canonical	FALSE	C
G306.2	H9,K562	Human	2	1	-	612	4	FSM	ENSG00000090621	ENST00000492468	2257	4	1641	4	-209	-4	alternative_5end	FALSE	canonical	FALSE	C
G306.3	K562	Human	1	1	-	698	5	ISM	ENSG00000090621	ENST00000372862	2470	15	12573	4	358	-4	3prime_fragment	FALSE	canonical	FALSE	C
G306.4	K562	Human	1	1	-	846	6	ISM	ENSG00000090621	ENST00000372857	3048	16	12822	4	116	-4	3prime_fragment	FALSE	canonical	FALSE	C
G306.5	K562	Human	1	1	-	1327	9	ISM	ENSG00000090621	ENST00000372858	3142	16	11412	4	-145	-4	3prime_fragment	FALSE	canonical	FALSE	C
G306.6	293T	Human	1	1	-	1534	11	ISM	ENSG00000090621	ENST00000372858	3142	16	7878	4	-55	-4	3prime_fragment	FALSE	canonical	FALSE	C
G306.7	K562	Human	1	1	-	1784	13	ISM	ENSG00000090621	ENST00000372858	3142	16	6800	4	0	-4	3prime_fragment	FALSE	canonical	FALSE	C
G306.8	K562	Human	1	1	-	2047	15	ISM	ENSG00000090621	ENST00000372858	3142	16	4263	4	-43	-4	3prime_fragment	FALSE	canonical	FALSE	C
G306.9	293T	Human	1	1	-	2311	16	FSM	ENSG00000090621	ENST00000372858	3142	16	827	4	-182	-4	alternative_5end	FALSE	canonical	FALSE	C
G307.1	293T	Human	1	1	-	3395	5	FSM	ENSG00000163909	ENST00000372852	4077	5	-39	721	-39	-721	alternative_3end	FALSE	canonical	FALSE	A
G308.1	K562	Human	1	1	+	1154	9	NIC	ENSG00000084072	novel	1213	10	NA	NA	-7	-10	combination_of_known_junctions	TRUE	canonical	FALSE	C
G308.2	293T,K562	Human	2	1	+	1614	10	FSM	ENSG00000084072	ENST00000324379	4339	10	-3	2728	0	325	alternative_3end	FALSE	canonical	FALSE	C
G308.3	293T,GM12878,K562	Human	3	1	+	1084	10	FSM	ENSG00000084072	ENST00000356511	1079	10	-6	1	0	-1	reference_match	FALSE	canonical	FALSE	C
G308.4	293T,K562	Human	2	1	+	1240	10	NIC	ENSG00000084072	novel	4339	10	NA	NA	0	-10	combination_of_known_junctions	FALSE	canonical	FALSE	C
G308.5	293T,H9,K562	Human	3	1	+	1252	9	NIC	ENSG00000084072	novel	4339	10	NA	NA	0	-10	combination_of_known_splicesites	FALSE	canonical	FALSE	C
G308.6	293T,GM12878,H9,Hela,HepG2,K562	Human	6	1	+	1276	10	FSM	ENSG00000084072	ENST00000324379	4339	10	0	3063	0	-10	alternative_3end	FALSE	canonical	FALSE	C
G308.7	GM12878	Human	1	1	+	1216	11	FSM	ENSG00000084072	ENST00000372830	1198	11	-19	1	0	-1	reference_match	FALSE	canonical	FALSE	C
G309.1	293T,GM12878,H9,Hela,HepG2,K562	Human	6	1	-	2109	11	FSM	ENSG00000043514	ENST00000316891	5051	11	0	2942	0	-1	alternative_3end	FALSE	canonical	FALSE	C
G309.2	293T,K562	Human	2	1	-	1869	9	NIC	ENSG00000043514	novel	5051	11	NA	NA	0	-1	combination_of_known_junctions	FALSE	canonical	FALSE	C
G309.3	293T,K562	Human	2	1	-	1940	10	NIC	ENSG00000043514	novel	5051	11	NA	NA	0	-1	combination_of_known_junctions	FALSE	canonical	FALSE	C
G309.4	K562	Human	1	1	-	1723	8	FSM	ENSG00000043514	ENST00000495175	1156	8	7	-574	0	-1	alternative_3end	FALSE	canonical	FALSE	C
G31.1	K562	Human	1	1	-	2977	20	FSM	ENSG00000008128	ENST00000404249	2984	20	0	7	0	-7	reference_match	FALSE	canonical	FALSE	C
G31.10	K562	Human	1	1	-	541	5	ISM	ENSG00000008128	ENST00000357760	2446	20	-3	13465	-3	4	5prime_fragment	FALSE	canonical	FALSE	C
G31.11	H9	Human	1	1	-	406	4	ISM	ENSG00000008128	ENST00000460465	2333	20	-12	16488	-12	-203	5prime_fragment	FALSE	canonical	FALSE	C
G31.12	293T,GM12878,K562	Human	3	1	-	371	4	ISM	ENSG00000008128	ENST00000460465	2333	20	-15	16526	-15	-241	5prime_fragment	FALSE	canonical	FALSE	C
G31.2	K562	Human	1	1	-	2914	20	FSM	ENSG00000008128	ENST00000358779	2419	20	0	-495	0	-7	alternative_3end	TRUE	canonical	FALSE	C
G31.3	K562	Human	1	1	-	2630	20	FSM	ENSG00000008128	ENST00000404249	2984	20	0	354	0	-3	alternative_3end	FALSE	canonical	FALSE	C
G31.4	K562	Human	1	1	-	2567	20	FSM	ENSG00000008128	ENST00000358779	2419	20	0	-148	0	-3	alternative_3end	FALSE	canonical	FALSE	C
G31.5	K562	Human	1	1	-	1318	9	ISM	ENSG00000008128	ENST00000460465	2333	20	-235	5913	-202	-4186	5prime_fragment	FALSE	canonical	FALSE	C
G31.6	293T,H9	Human	2	1	-	840	7	ISM	ENSG00000008128	ENST00000460465	2333	20	-12	6637	-12	-4910	5prime_fragment	FALSE	canonical	FALSE	C
G31.7	K562	Human	1	1	-	861	7	ISM	ENSG00000008128	ENST00000460465	2333	20	-33	6637	0	-4910	5prime_fragment	FALSE	canonical	FALSE	C
G31.8	293T,K562	Human	2	1	-	810	7	ISM	ENSG00000008128	ENST00000358779	2419	20	-12	6637	-12	-4910	5prime_fragment	FALSE	canonical	FALSE	C
G31.9	H9	Human	1	1	-	831	7	ISM	ENSG00000008128	ENST00000358779	2419	20	-33	6637	0	-4910	5prime_fragment	FALSE	canonical	FALSE	C
G310.1	293T	Human	1	1	+	2128	14	FSM	ENSG00000168389	ENST00000372811	2129	14	0	1	0	-1	reference_match	FALSE	canonical	FALSE	A
G311.1	293T,H9,Hela,K562	Human	4	1	+	2629	13	FSM	ENSG00000131236	ENST00000372792	2629	13	0	0	0	0	reference_match	FALSE	canonical	FALSE	C
G311.2	293T,GM12878,H9,Hela,HepG2,K562	Human	6	1	+	2266	14	NIC	ENSG00000131236	novel	2629	13	NA	NA	0	-19	combination_of_known_junctions	FALSE	canonical	FALSE	C
G311.3	293T,GM12878,H9,Hela,HepG2,K562	Human	6	1	+	2198	13	FSM	ENSG00000131236	ENST00000372805	2217	13	0	19	0	-19	reference_match	FALSE	canonical	FALSE	C
G311.4	H9	Human	1	1	+	2870	13	NIC	ENSG00000131236	novel	2629	13	NA	NA	4	-19	combination_of_known_junctions	FALSE	canonical	FALSE	C
G311.5	H9,HepG2,K562	Human	3	1	+	2227	13	NIC	ENSG00000131236	novel	739	9	NA	NA	545	-19	combination_of_known_junctions	FALSE	canonical	FALSE	C
G311.6	K562	Human	1	1	+	2162	12	ISM	ENSG00000131236	ENST00000372805	2217	13	18571	19	-7938	-19	3prime_fragment	FALSE	canonical	FALSE	C
G312.1	293T,GM12878,H9,Hela,K562	Human	5	1	-	2214	8	FSM	ENSG00000131238	ENST00000439754	2195	8	0	-19	0	0	reference_match	FALSE	canonical	FALSE	C
G312.2	K562	Human	1	1	-	2365	10	FSM	ENSG00000131238	ENST00000641471	2368	10	0	3	0	-1	reference_match	FALSE	canonical	FALSE	C
G312.3	293T,GM12878,H9,Hela,HepG2,K562	Human	6	1	-	2283	9	FSM	ENSG00000131238	ENST00000642050	2284	9	0	1	0	-1	reference_match	FALSE	canonical	FALSE	C
G313.1	K562	Human	1	1	+	1800	8	FSM	ENSG00000117000	ENST00000372771	6232	8	-14	4446	-14	-4446	alternative_3end	FALSE	canonical	FALSE	C
G313.2	293T,K562	Human	2	1	+	2112	8	FSM	ENSG00000117000	ENST00000372771	6232	8	-10	4130	-10	-4130	alternative_3end	FALSE	canonical	FALSE	C
G314.1	293T,HepG2	Human	2	1	+	2824	10	FSM	ENSG00000084073	ENST00000372759	2975	10	-23	174	-23	-167	alternative_3end	FALSE	canonical	FALSE	C
G314.2	H9,K562	Human	2	1	+	2801	10	FSM	ENSG00000084073	ENST00000372759	2975	10	0	174	0	-167	alternative_3end	FALSE	canonical	FALSE	C
G314.3	293T,GM12878,H9,Hela,HepG2,K562	Human	6	1	+	2974	10	FSM	ENSG00000084073	ENST00000372759	2975	10	0	1	0	-1	reference_match	FALSE	canonical	FALSE	C
G314.4	K562	Human	1	1	+	3138	11	NIC	ENSG00000084073	novel	3082	11	NA	NA	16	-1	combination_of_known_junctions	FALSE	canonical	FALSE	C
G314.5	GM12878	Human	1	1	+	2782	10	FSM	ENSG00000084073	ENST00000372759	2975	10	19	174	16	-167	alternative_3end	FALSE	canonical	FALSE	C
G315.1	K562	Human	1	1	+	2927	10	FSM	ENSG00000084070	ENST00000372718	2905	10	-22	0	-22	0	reference_match	FALSE	canonical	FALSE	C
G315.2	K562	Human	1	1	+	803	4	ISM	ENSG00000084070	ENST00000372718	2905	10	-7	13487	-7	-4405	5prime_fragment	FALSE	canonical	FALSE	C
G315.3	K562	Human	1	1	+	1706	10	FSM	ENSG00000084070	ENST00000372718	2905	10	-7	1206	-7	-1206	alternative_3end	FALSE	canonical	FALSE	C
G315.4	H9,K562	Human	2	1	+	883	5	ISM	ENSG00000084070	ENST00000372718	2905	10	0	10220	0	-1138	5prime_fragment	FALSE	canonical	FALSE	C
G315.5	H9	Human	1	1	+	2903	10	FSM	ENSG00000084070	ENST00000372718	2905	10	0	2	0	-2	reference_match	FALSE	canonical	FALSE	C
G315.6	K562	Human	1	1	+	2490	10	FSM	ENSG00000084070	ENST00000372708	2473	10	-19	2	-19	0	reference_match	FALSE	canonical	FALSE	C
G315.7	K562	Human	1	1	+	1488	2	ISM	ENSG00000084070	ENST00000539317	2501	10	20154	4	2977	-2	3prime_fragment	FALSE	canonical	FALSE	C
G316.1	K562	Human	1	1	+	2011	5	NIC	ENSG00000187801	novel	2109	6	NA	NA	8	0	combination_of_known_junctions	FALSE	canonical	FALSE	A
G317.1	293T	Human	1	1	+	1696	2	FSM	ENSG00000164002	ENST00000420209	863	2	-18	-815	-5	0	alternative_3end	FALSE	canonical	FALSE	C
G317.2	K562	Human	1	1	+	1667	2	FSM	ENSG00000164002	ENST00000420209	863	2	8	-812	1	-2	alternative_3end	FALSE	canonical	FALSE	C
G317.3	293T	Human	1	1	+	1895	4	FSM	ENSG00000164002	ENST00000415550	865	4	-23	-1007	0	-2	alternative_3end	FALSE	canonical	FALSE	C
G318.1	293T,K562	Human	2	1	+	653	5	FSM	ENSG00000117010	ENST00000372697	1028	5	11	364	11	-364	alternative_3end	FALSE	canonical	FALSE	C
G318.2	293T,K562	Human	2	1	+	1979	5	FSM	ENSG00000117010	ENST00000372699	2019	5	37	3	11	-3	reference_match	FALSE	canonical	FALSE	C
G319.1	293T,K562	Human	2	1	-	1687	1	FSM	ENSG00000272145	ENST00000606277	1687	1	0	0	0	0	mono-exon	FALSE	NA	NA	A
G32.1	K562	Human	1	1	-	3212	12	FSM	ENSG00000008130	ENST00000341426	3235	12	21	2	21	-2	reference_match	FALSE	canonical	FALSE	C
G32.2	K562	Human	1	1	-	1926	12	FSM	ENSG00000008130	ENST00000341426	3235	12	21	1288	21	-49	alternative_3end	FALSE	canonical	FALSE	C
G320.1	HepG2	Human	1	1	+	1562	10	FSM	ENSG00000066136	ENST00000447388	1950	10	-107	495	-46	1	alternative_3end5end	FALSE	canonical	FALSE	C
G320.2	293T	Human	1	1	+	1847	10	NIC	ENSG00000066136	novel	1950	10	NA	NA	-20	0	combination_of_known_junctions	FALSE	canonical	FALSE	C
G320.3	K562	Human	1	1	+	2010	11	FSM	ENSG00000066136	ENST00000425457	1536	11	-12	-462	-5	0	alternative_3end	TRUE	canonical	FALSE	C
G320.4	293T,GM12878,H9,Hela,K562	Human	5	1	+	1469	10	FSM	ENSG00000066136	ENST00000447388	1950	10	-5	486	-5	-9	alternative_3end	FALSE	canonical	FALSE	C
G320.5	K562	Human	1	1	+	1543	11	FSM	ENSG00000066136	ENST00000425457	1536	11	-7	0	0	0	reference_match	FALSE	canonical	FALSE	C
G320.6	K562	Human	1	1	+	1767	10	NIC	ENSG00000066136	novel	1950	10	NA	NA	0	1	combination_of_known_junctions	FALSE	canonical	FALSE	C
G320.7	293T,H9,HepG2,K562	Human	4	1	+	2260	10	NIC	ENSG00000066136	novel	1950	10	NA	NA	0	0	combination_of_known_junctions	FALSE	canonical	FALSE	C
G320.8	293T,GM12878,H9,Hela,HepG2,K562	Human	6	1	+	1948	10	FSM	ENSG00000066136	ENST00000447388	1950	10	0	2	0	0	reference_match	FALSE	canonical	FALSE	C
G321.1	Hela,K562	Human	2	1	-	1309	1	FSM	ENSG00000179862	ENST00000372638	1310	1	0	1	0	-1	mono-exon	FALSE	NA	NA	A
G322.1	K562	Human	1	1	+	2054	19	FSM	ENSG00000171793	ENST00000650070	2840	19	0	786	0	0	alternative_3end	FALSE	canonical	FALSE	C
G322.10	GM12878,K562	Human	2	1	+	511	5	ISM	ENSG00000171793	ENST00000463423	1389	12	12711	180	7151	28	3prime_fragment	FALSE	canonical	FALSE	C
G322.11	H9	Human	1	1	+	532	5	ISM	ENSG00000171793	ENST00000463423	1389	12	12711	159	7151	49	3prime_fragment	FALSE	canonical	FALSE	C
G322.12	293T,GM12878,H9,K562	Human	4	1	+	1266	5	ISM	ENSG00000171793	ENST00000463423	1389	12	12711	-575	7151	-3	3prime_fragment	FALSE	canonical	FALSE	C
G322.2	293T,GM12878,H9,Hela,HepG2,K562	Human	6	1	+	2837	19	FSM	ENSG00000171793	ENST00000650070	2840	19	0	3	0	-3	reference_match	FALSE	canonical	FALSE	C
G322.3	293T	Human	1	1	+	2740	18	FSM	ENSG00000171793	ENST00000648914	2648	18	-9	-83	0	-3	alternative_3end	FALSE	canonical	FALSE	C
G322.4	K562	Human	1	1	+	2819	17	FSM	ENSG00000171793	ENST00000480420	2019	17	8	-808	0	-3	alternative_3end	FALSE	canonical	FALSE	C
G322.5	GM12878	Human	1	1	+	2073	19	FSM	ENSG00000171793	ENST00000650070	2840	19	9	758	0	28	alternative_3end	FALSE	canonical	FALSE	C
G322.6	H9	Human	1	1	+	2115	19	FSM	ENSG00000171793	ENST00000650070	2840	19	10	715	1	71	alternative_3end	FALSE	canonical	FALSE	C
G322.7	293T	Human	1	1	+	2873	18	FSM	ENSG00000171793	ENST00000498694	2855	18	0	-18	0	-1	reference_match	FALSE	canonical	FALSE	C
G322.8	293T	Human	1	1	+	2774	17	FSM	ENSG00000171793	ENST00000480420	2019	17	53	-808	0	-3	alternative_3end5end	FALSE	canonical	FALSE	C
G322.9	HepG2	Human	1	1	+	477	5	ISM	ENSG00000171793	ENST00000463423	1389	12	12711	214	7151	-6	3prime_fragment	FALSE	canonical	FALSE	C
G323.1	293T	Human	1	1	+	1059	3	FSM	ENSG00000127125	ENST00000372561	2269	3	-10	1220	-6	0	alternative_3end	FALSE	canonical	FALSE	C
G323.10	293T	Human	1	1	+	881	3	FSM	ENSG00000127125	ENST00000471420	641	3	-242	2	-2	-2	alternative_5end	FALSE	canonical	FALSE	C
G323.11	K562	Human	1	1	+	1029	3	FSM	ENSG00000127125	ENST00000372561	2269	3	19	1221	1	-1	alternative_3end	FALSE	canonical	FALSE	C
G323.2	GM12878,Hela	Human	2	1	+	1008	3	FSM	ENSG00000127125	ENST00000372556	984	3	-24	0	-2	0	reference_match	FALSE	canonical	FALSE	C
G323.3	H9	Human	1	1	+	1433	3	FSM	ENSG00000127125	ENST00000372561	2269	3	0	836	0	-12	alternative_3end	FALSE	canonical	FALSE	C
G323.4	Hela	Human	1	1	+	1445	3	FSM	ENSG00000127125	ENST00000372561	2269	3	0	824	0	0	alternative_3end	FALSE	canonical	FALSE	C
G323.5	293T	Human	1	1	+	1658	3	NIC	ENSG00000127125	novel	2269	3	NA	NA	0	-3	combination_of_known_junctions	FALSE	canonical	FALSE	C
G323.6	K562	Human	1	1	+	972	3	FSM	ENSG00000127125	ENST00000372556	984	3	-2	14	-2	-12	reference_match	FALSE	canonical	FALSE	C
G323.7	H9,HepG2	Human	2	1	+	986	3	FSM	ENSG00000127125	ENST00000372556	984	3	-2	0	-2	0	reference_match	FALSE	canonical	FALSE	C
G323.8	293T	Human	1	1	+	1417	3	FSM	ENSG00000127125	ENST00000372561	2269	3	16	836	-2	-12	alternative_3end	FALSE	canonical	FALSE	C
G323.9	GM12878,HepG2,K562	Human	3	1	+	1431	3	FSM	ENSG00000127125	ENST00000372561	2269	3	16	822	-2	0	alternative_3end	FALSE	canonical	FALSE	C
G324.1	293T	Human	1	1	+	793	11	NIC	ENSG00000171960	novel	754	10	NA	NA	0	-1	combination_of_known_junctions	TRUE	canonical	FALSE	C
G324.2	293T,GM12878,H9,Hela,HepG2,K562	Human	6	1	+	753	10	FSM	ENSG00000171960	ENST00000304979	754	10	0	1	0	-1	reference_match	FALSE	canonical	FALSE	C
G324.3	293T,K562	Human	2	1	+	660	9	NIC	ENSG00000171960	novel	754	10	NA	NA	0	-1	combination_of_known_splicesites	FALSE	canonical	FALSE	C
G324.4	K562	Human	1	1	+	872	10	NIC	ENSG00000171960	novel	754	10	NA	NA	0	-1	combination_of_known_junctions	FALSE	canonical	FALSE	C
G324.5	293T,H9,Hela,K562	Human	4	1	+	729	9	NIC	ENSG00000171960	novel	754	10	NA	NA	0	-1	combination_of_known_splicesites	FALSE	canonical	FALSE	C
G324.6	K562	Human	1	1	+	793	9	ISM	ENSG00000171960	ENST00000304979	754	10	291	1	-6	-1	3prime_fragment	FALSE	canonical	FALSE	C
G325.1	K562	Human	1	1	+	1231	7	NIC	ENSG00000065978	novel	2979	8	NA	NA	0	11	combination_of_known_splicesites	FALSE	canonical	FALSE	C
G325.10	293T,K562	Human	2	1	+	1401	7	ISM	ENSG00000065978	ENST00000321358	2979	8	804	1445	66	11	3prime_fragment	FALSE	canonical	FALSE	C
G325.11	293T,K562	Human	2	1	+	1221	7	ISM	ENSG00000065978	ENST00000321358	2979	8	984	1445	246	11	3prime_fragment	FALSE	canonical	FALSE	C
G325.12	293T	Human	1	1	+	1148	6	ISM	ENSG00000065978	ENST00000436427	1524	7	10500	0	10331	0	3prime_fragment	FALSE	canonical	FALSE	C
G325.13	293T,K562	Human	2	1	+	1124	5	ISM	ENSG00000065978	ENST00000436427	1524	7	13210	-11	13041	11	3prime_fragment	FALSE	canonical	FALSE	C
G325.14	K562	Human	1	1	+	1023	4	ISM	ENSG00000065978	ENST00000436427	1524	7	13653	0	13484	0	3prime_fragment	FALSE	canonical	FALSE	C
G325.15	293T	Human	1	1	+	1032	4	ISM	ENSG00000065978	ENST00000436427	1524	7	13655	-11	13486	11	3prime_fragment	FALSE	canonical	FALSE	C
G325.2	H9,Hela,K562	Human	3	1	+	1500	7	NIC	ENSG00000065978	novel	2979	8	NA	NA	0	11	combination_of_known_splicesites	FALSE	canonical	FALSE	C
G325.3	H9,K562	Human	2	1	+	1436	7	NIC	ENSG00000065978	novel	2979	8	NA	NA	8	11	combination_of_known_junctions	FALSE	canonical	FALSE	C
G325.4	293T,GM12878,H9,Hela,HepG2,K562	Human	6	1	+	1525	8	FSM	ENSG00000065978	ENST00000321358	2979	8	9	1445	9	11	alternative_3end	FALSE	canonical	FALSE	C
G325.5	K562	Human	1	1	+	1326	8	FSM	ENSG00000065978	ENST00000321358	2979	8	208	1445	186	11	alternative_3end5end	FALSE	canonical	FALSE	C
G325.6	293T	Human	1	1	+	1258	8	FSM	ENSG00000065978	ENST00000321358	2979	8	276	1445	254	11	alternative_3end5end	FALSE	canonical	FALSE	C
G325.7	293T	Human	1	1	+	1548	7	FSM	ENSG00000065978	ENST00000436427	1524	7	-24	0	-24	0	reference_match	FALSE	canonical	FALSE	C
G325.8	HepG2	Human	1	1	+	1521	7	FSM	ENSG00000065978	ENST00000436427	1524	7	3	0	3	0	reference_match	FALSE	canonical	FALSE	C
G325.9	H9,K562	Human	2	1	+	1370	7	FSM	ENSG00000065978	ENST00000436427	1524	7	154	0	-15	0	alternative_5end	FALSE	canonical	FALSE	C
G326.1	293T	Human	1	1	-	2574	15	FSM	ENSG00000117385	ENST00000296388	2591	15	16	1	0	0	reference_match	FALSE	canonical	FALSE	C
G326.2	H9,Hela,HepG2,K562	Human	4	1	-	2590	15	FSM	ENSG00000117385	ENST00000296388	2591	15	0	1	0	0	reference_match	FALSE	canonical	FALSE	C
G327.1	K562	Human	1	1	+	1004	5	FSM	ENSG00000164008	ENST00000372525	4760	5	0	3756	0	307	alternative_3end	FALSE	canonical	FALSE	C
G327.2	293T,H9	Human	2	1	+	985	5	FSM	ENSG00000164008	ENST00000372525	4760	5	27	3748	27	315	alternative_3end	FALSE	canonical	FALSE	C
G327.3	K562	Human	1	1	+	650	4	NIC	ENSG00000164008	novel	4760	5	NA	NA	27	96	combination_of_known_splicesites	FALSE	canonical	FALSE	C
G327.4	293T,GM12878,H9,Hela,HepG2,K562	Human	6	1	+	757	5	FSM	ENSG00000164008	ENST00000372525	4760	5	36	3967	36	96	alternative_3end	FALSE	canonical	FALSE	C
G327.5	K562	Human	1	1	+	873	4	NIC	ENSG00000164008	novel	4760	5	NA	NA	38	96	intron_retention	FALSE	canonical	FALSE	C
G327.6	GM12878	Human	1	1	+	959	5	FSM	ENSG00000164008	ENST00000372525	4760	5	45	3756	45	307	alternative_3end	FALSE	canonical	FALSE	C
G328.1	293T	Human	1	1	-	746	3	FSM	ENSG00000177868	ENST00000372521	807	3	61	0	61	0	alternative_5end	FALSE	canonical	FALSE	C
G328.2	K562	Human	1	1	-	807	3	FSM	ENSG00000177868	ENST00000372521	807	3	0	0	0	0	reference_match	FALSE	canonical	FALSE	C
G329.1	K562	Human	1	1	+	3369	11	FSM	ENSG00000164010	ENST00000372514	3369	11	0	0	0	0	reference_match	FALSE	canonical	FALSE	A
G33.1	Hela	Human	1	1	-	3147	12	FSM	ENSG00000078369	ENST00000378609	3163	12	11	5	11	-5	reference_match	TRUE	canonical	FALSE	C
G33.2	K562	Human	1	1	-	3158	12	FSM	ENSG00000078369	ENST00000378609	3163	12	0	5	0	-5	reference_match	FALSE	canonical	FALSE	C
G33.3	K562	Human	1	1	-	3109	11	FSM	ENSG00000078369	ENST00000610897	3145	11	30	6	0	-5	reference_match	FALSE	canonical	FALSE	C
G33.4	K562	Human	1	1	-	1680	12	FSM	ENSG00000078369	ENST00000378609	3163	12	17	1466	17	1235	alternative_3end	FALSE	canonical	FALSE	C
G33.5	H9	Human	1	1	-	1697	12	FSM	ENSG00000078369	ENST00000378609	3163	12	0	1466	0	1235	alternative_3end	FALSE	canonical	FALSE	C
G33.6	Hela	Human	1	1	-	1709	12	FSM	ENSG00000078369	ENST00000378609	3163	12	-12	1466	-12	1235	alternative_3end	FALSE	canonical	FALSE	C
G330.1	293T,K562	Human	2	1	+	1869	4	FSM	ENSG00000164011	ENST00000651192	1874	4	1	4	1	0	reference_match	FALSE	canonical	FALSE	C
G330.2	293T,K562	Human	2	1	+	1691	3	FSM	ENSG00000164011	ENST00000372507	1683	3	-12	4	1	0	reference_match	FALSE	canonical	FALSE	C
G330.3	293T,Hela,K562	Human	3	1	+	1568	2	FSM	ENSG00000164011	ENST00000372508	1577	2	5	4	1	0	reference_match	FALSE	canonical	FALSE	C
G331.1	K562	Human	1	1	-	2905	10	FSM	ENSG00000117394	ENST00000426263	3384	10	0	479	0	324	alternative_3end	TRUE	canonical	FALSE	C
G331.2	K562	Human	1	1	-	2781	10	FSM	ENSG00000117394	ENST00000426263	3384	10	0	603	0	200	alternative_3end	FALSE	canonical	FALSE	C
G331.3	293T,GM12878,H9,Hela,HepG2,K562	Human	6	1	-	2578	10	FSM	ENSG00000117394	ENST00000426263	3384	10	0	806	0	-3	alternative_3end	FALSE	canonical	FALSE	C
G331.4	K562	Human	1	1	-	545	2	FSM	ENSG00000117394	ENST00000460369	541	2	0	-4	0	4	reference_match	FALSE	canonical	FALSE	C
G332.1	K562	Human	1	1	-	1215	10	FSM	ENSG00000117395	ENST00000431635	1503	10	280	8	0	1	alternative_5end	FALSE	canonical	FALSE	C
G332.2	293T,GM12878,H9,Hela,HepG2,K562	Human	6	1	-	1351	9	FSM	ENSG00000117395	ENST00000236051	1352	9	0	1	0	-1	reference_match	FALSE	canonical	FALSE	C
G332.3	Hela	Human	1	1	-	1246	9	FSM	ENSG00000117395	ENST00000236051	1352	9	0	106	0	56	alternative_3end	FALSE	canonical	FALSE	C
G332.4	293T,GM12878,H9,HepG2,K562	Human	5	1	-	1225	9	FSM	ENSG00000117395	ENST00000236051	1352	9	0	127	0	35	alternative_3end	FALSE	canonical	FALSE	C
G332.5	K562	Human	1	1	-	1052	10	FSM	ENSG00000117395	ENST00000431635	1503	10	280	171	0	0	alternative_3end5end	FALSE	canonical	FALSE	C
G333.1	293T,GM12878,H9,Hela,HepG2,K562	Human	6	1	+	1646	11	FSM	ENSG00000117399	ENST00000310955	1649	11	0	3	0	-3	reference_match	TRUE	canonical	FALSE	C
G333.2	293T,Hela,K562	Human	3	1	+	1806	10	FSM	ENSG00000117399	ENST00000372462	1777	10	-32	3	0	-3	reference_match	FALSE	canonical	FALSE	C
G333.3	GM12878,H9,HepG2	Human	3	1	+	1621	10	FSM	ENSG00000117399	ENST00000372462	1777	10	153	3	153	-3	alternative_5end	FALSE	canonical	FALSE	C
G334.1	H9,K562	Human	2	1	-	1501	8	FSM	ENSG00000066322	ENST00000621943	1625	8	120	4	-2	-1	alternative_5end	FALSE	canonical	FALSE	C
G334.2	Hela	Human	1	1	-	1602	8	FSM	ENSG00000066322	ENST00000621943	1625	8	19	4	19	-1	reference_match	FALSE	canonical	FALSE	C
G334.3	293T,GM12878,H9,Hela,HepG2,K562	Human	6	1	-	1465	8	FSM	ENSG00000066322	ENST00000372458	1466	8	0	1	0	-1	reference_match	FALSE	canonical	FALSE	C
G334.4	293T,H9,K562	Human	3	1	-	1274	7	FSM	ENSG00000066322	ENST00000487209	828	7	-12	-434	0	-1	alternative_3end	FALSE	canonical	FALSE	C
G334.5	293T,K562	Human	2	1	-	1384	7	FSM	ENSG00000066322	ENST00000413844	1451	7	63	4	0	-1	alternative_5end	FALSE	canonical	FALSE	C
G335.1	K562	Human	1	1	-	1474	8	FSM	ENSG00000159479	ENST00000290663	1483	8	8	1	0	-1	reference_match	FALSE	canonical	FALSE	C
G335.2	293T,GM12878,H9,Hela,HepG2,K562	Human	6	1	-	1967	7	FSM	ENSG00000159479	ENST00000372457	1968	7	0	1	0	-1	reference_match	FALSE	canonical	FALSE	C
G335.3	293T,GM12878,H9,K562	Human	4	1	-	1930	6	ISM	ENSG00000159479	ENST00000372457	1968	7	1367	1	-786	-1	3prime_fragment	FALSE	canonical	FALSE	C
G335.4	293T,GM12878,H9,Hela,HepG2,K562	Human	6	1	-	1160	7	FSM	ENSG00000159479	ENST00000372457	1968	7	0	808	0	1	alternative_3end	FALSE	canonical	FALSE	C
G335.5	293T,GM12878,H9,HepG2,K562	Human	5	1	-	1121	6	ISM	ENSG00000159479	ENST00000372457	1968	7	1367	810	-786	-1	3prime_fragment	FALSE	canonical	FALSE	C
G336.1	Hela	Human	1	1	-	1091	8	NIC	ENSG00000178922	novel	1025	9	NA	NA	-10	0	combination_of_known_junctions	FALSE	canonical	FALSE	C
G336.2	293T	Human	1	1	-	938	8	FSM	ENSG00000178922	ENST00000372432	1066	8	126	2	11	0	alternative_5end	FALSE	canonical	FALSE	C
G336.3	Hela	Human	1	1	-	1064	8	FSM	ENSG00000178922	ENST00000372432	1066	8	0	2	0	0	reference_match	FALSE	canonical	FALSE	C
G337.1	293T,K562	Human	2	1	+	4435	22	FSM	ENSG00000066135	ENST00000372396	4486	22	0	51	0	-51	alternative_3end	FALSE	canonical	FALSE	A
G338.1	293T,K562	Human	2	1	-	893	5	FSM	ENSG00000236200	ENST00000439057	686	5	-24	-183	0	25	alternative_3end	FALSE	canonical	FALSE	A
G339.1	K562	Human	1	1	+	3866	20	FSM	ENSG00000117408	ENST00000372343	3883	20	16	1	16	-1	reference_match	TRUE	canonical	FALSE	A
G34.1	K562	Human	1	1	-	1396	4	FSM	ENSG00000178821	ENST00000602604	878	4	-10	-508	0	0	alternative_3end	FALSE	canonical	FALSE	A
G340.1	293T,H9,K562	Human	3	1	+	2437	6	FSM	ENSG00000132768	ENST00000495421	2414	6	-23	0	-13	0	reference_match	FALSE	canonical	FALSE	C
G340.2	K562	Human	1	1	+	2549	6	NIC	ENSG00000132768	novel	2466	6	NA	NA	-13	0	combination_of_known_junctions	FALSE	canonical	FALSE	C
G340.3	K562	Human	1	1	+	1898	6	FSM	ENSG00000132768	ENST00000255108	2466	6	-23	591	-13	15	alternative_3end	FALSE	canonical	FALSE	C
G340.4	H9,Hela,HepG2,K562	Human	4	1	+	2489	6	FSM	ENSG00000132768	ENST00000255108	2466	6	-23	0	-13	0	reference_match	FALSE	canonical	FALSE	C
G340.5	K562	Human	1	1	+	2520	6	NIC	ENSG00000132768	novel	2466	6	NA	NA	-13	0	combination_of_known_junctions	FALSE	canonical	FALSE	C
G340.6	293T	Human	1	1	+	2526	6	NIC	ENSG00000132768	novel	2466	6	NA	NA	0	0	combination_of_known_junctions	FALSE	canonical	FALSE	C
G340.7	293T,GM12878	Human	2	1	+	2466	6	FSM	ENSG00000132768	ENST00000255108	2466	6	0	0	0	0	reference_match	FALSE	canonical	FALSE	C
G340.8	K562	Human	1	1	+	2546	5	ISM	ENSG00000132768	ENST00000255108	2466	6	0	0	0	0	intron_retention	FALSE	canonical	FALSE	C
G340.9	K562	Human	1	1	+	1877	3	ISM	ENSG00000132768	ENST00000459879	1013	4	212	-606	-143	0	3prime_fragment	FALSE	canonical	FALSE	C
G341.1	293T,Hela,K562	Human	3	1	+	1002	8	FSM	ENSG00000117410	ENST00000472174	987	8	-16	1	0	-1	reference_match	FALSE	canonical	FALSE	C
G341.10	293T,K562	Human	2	1	+	1046	8	NIC	ENSG00000117410	novel	987	8	NA	NA	0	-1	combination_of_known_junctions	FALSE	canonical	FALSE	C
G341.11	293T,H9,Hela,K562	Human	4	1	+	823	6	FSM	ENSG00000117410	ENST00000498664	825	6	1	1	1	-1	reference_match	FALSE	canonical	FALSE	C
G341.2	K562	Human	1	1	+	1766	7	FSM	ENSG00000117410	ENST00000532642	1685	7	0	-81	0	-1	alternative_3end	FALSE	canonical	FALSE	C
G341.3	293T,K562	Human	2	1	+	932	7	NIC	ENSG00000117410	novel	987	8	NA	NA	0	-1	combination_of_known_junctions	FALSE	canonical	FALSE	C
G341.4	K562	Human	1	1	+	1128	8	NNC	ENSG00000117410	novel	987	8	NA	NA	0	-1	at_least_one_novel_splicesite	FALSE	canonical	FALSE	C
G341.5	K562	Human	1	1	+	987	7	NNC	ENSG00000117410	novel	944	7	NA	NA	0	-1	at_least_one_novel_splicesite	FALSE	canonical	FALSE	C
G341.6	293T,GM12878,H9,Hela,K562	Human	5	1	+	953	7	FSM	ENSG00000117410	ENST00000236067	944	7	-4	-5	0	-1	reference_match	FALSE	canonical	FALSE	C
G341.7	293T	Human	1	1	+	883	6	NIC	ENSG00000117410	novel	944	7	NA	NA	0	-1	combination_of_known_junctions	FALSE	canonical	FALSE	C
G341.8	GM12878,H9,HepG2	Human	3	1	+	986	8	FSM	ENSG00000117410	ENST00000472174	987	8	0	1	0	-1	reference_match	FALSE	canonical	FALSE	C
G341.9	HepG2	Human	1	1	+	937	7	FSM	ENSG00000117410	ENST00000236067	944	7	12	-5	0	-1	reference_match	FALSE	canonical	FALSE	C
G342.1	293T	Human	1	1	+	2055	7	NIC	ENSG00000117411	novel	1004	3	NA	NA	-24	-1	combination_of_known_junctions	FALSE	canonical	FALSE	C
G342.2	K562	Human	1	1	+	2187	7	FSM	ENSG00000117411	ENST00000372324	2203	7	16	0	16	0	reference_match	FALSE	canonical	FALSE	C
G342.3	K562	Human	1	1	+	1824	6	ISM	ENSG00000117411	ENST00000309519	2004	7	1242	0	1160	0	3prime_fragment	FALSE	canonical	FALSE	C
G342.4	293T	Human	1	1	+	1526	5	ISM	ENSG00000117411	ENST00000309519	2004	7	1752	3	1670	-1	3prime_fragment	FALSE	canonical	FALSE	C
G342.5	K562	Human	1	1	+	1451	5	ISM	ENSG00000117411	ENST00000309519	2004	7	1827	3	1745	-1	3prime_fragment	FALSE	canonical	FALSE	C
G342.6	K562	Human	1	1	+	1187	4	ISM	ENSG00000117411	ENST00000309519	2004	7	5031	3	102	-1	3prime_fragment	FALSE	canonical	FALSE	C
G342.7	293T,H9,K562	Human	3	1	+	1009	3	ISM	ENSG00000117411	ENST00000309519	2004	7	5431	3	502	-1	3prime_fragment	FALSE	canonical	FALSE	C
G342.8	K562	Human	1	1	+	976	2	ISM	ENSG00000117411	ENST00000309519	2004	7	5580	3	651	-1	3prime_fragment	FALSE	canonical	FALSE	C
G343.1	K562	Human	1	1	-	360	1	FSM	ENSG00000233514	ENST00000402743	360	1	0	0	0	0	mono-exon	FALSE	NA	NA	A
G344.1	293T,K562	Human	2	1	+	1529	11	FSM	ENSG00000178028	ENST00000361745	1545	11	7	9	3	-1	reference_match	FALSE	canonical	FALSE	C
G344.2	293T,K562	Human	2	1	+	1606	11	NIC	ENSG00000178028	novel	1552	11	NA	NA	0	-1	combination_of_known_junctions	FALSE	canonical	FALSE	C
G344.3	293T,GM12878,H9,Hela,HepG2,K562	Human	6	1	+	1560	11	FSM	ENSG00000178028	ENST00000315913	1552	11	-17	9	0	-1	reference_match	FALSE	canonical	FALSE	C
G344.4	293T,H9,Hela,HepG2,K562	Human	5	1	+	1741	10	FSM	ENSG00000178028	ENST00000372289	1742	10	0	1	0	-1	reference_match	FALSE	canonical	FALSE	C
G344.5	H9,K562	Human	2	1	+	1506	10	FSM	ENSG00000178028	ENST00000372289	1742	10	235	1	-135	-1	alternative_5end	FALSE	canonical	FALSE	C
G345.1	293T,H9,Hela,K562	Human	4	1	-	1711	9	FSM	ENSG00000117419	ENST00000372257	1733	9	0	22	0	-22	reference_match	FALSE	canonical	FALSE	C
G345.2	293T,K562	Human	2	1	-	1373	9	NNC	ENSG00000117419	novel	1733	9	NA	NA	-27	-22	at_least_one_novel_splicesite	FALSE	canonical	TRUE	C
G345.3	293T,GM12878,H9,Hela,HepG2,K562	Human	6	1	-	1347	8	ISM	ENSG00000117419	ENST00000372257	1733	9	2330	22	2134	-22	3prime_fragment	FALSE	canonical	FALSE	C
G345.4	293T,K562	Human	2	1	-	1292	8	NNC	ENSG00000117419	novel	1733	9	NA	NA	-22	-22	at_least_one_novel_splicesite	FALSE	canonical	TRUE	C
G345.5	293T,K562	Human	2	1	-	1069	7	NIC	ENSG00000117419	novel	1733	9	NA	NA	2134	-22	combination_of_known_splicesites	FALSE	canonical	FALSE	C
G345.6	Hela,K562	Human	2	1	-	1357	7	NIC	ENSG00000117419	novel	1733	9	NA	NA	0	-22	combination_of_known_junctions	FALSE	canonical	FALSE	C
G345.7	293T,GM12878,H9,Hela,K562	Human	5	1	-	1019	7	NNC	ENSG00000117419	novel	1097	7	NA	NA	-27	-22	at_least_one_novel_splicesite	FALSE	canonical	TRUE	C
G345.8	293T,GM12878,H9,Hela,HepG2,K562	Human	6	1	-	1269	7	ISM	ENSG00000117419	ENST00000372257	1733	9	15933	24	15737	-24	3prime_fragment	FALSE	canonical	FALSE	C
G345.9	293T,GM12878,H9,Hela,K562	Human	5	1	-	991	6	ISM	ENSG00000117419	ENST00000372259	1332	7	3297	24	-2	-24	3prime_fragment	FALSE	canonical	FALSE	C
G346.1	K562	Human	1	1	+	1743	10	FSM	ENSG00000187147	ENST00000475378	916	10	88	-915	88	0	alternative_3end5end	TRUE	canonical	FALSE	C
G346.2	K562	Human	1	1	+	1525	7	ISM	ENSG00000187147	ENST00000474394	810	8	6400	-833	1564	0	3prime_fragment	FALSE	canonical	FALSE	C
G346.3	K562	Human	1	1	+	1426	6	ISM	ENSG00000187147	ENST00000474394	810	8	6699	-833	1863	0	3prime_fragment	FALSE	canonical	FALSE	C
G346.4	K562	Human	1	1	+	1204	3	ISM	ENSG00000187147	ENST00000474394	810	8	11365	-833	1353	0	3prime_fragment	FALSE	canonical	FALSE	C
G347.1	293T	Human	1	1	-	1464	3	FSM	ENSG00000126106	ENST00000372244	1472	3	7	1	-4	-1	reference_match	FALSE	canonical	FALSE	C
G347.2	293T,K562	Human	2	1	-	1291	3	FSM	ENSG00000126106	ENST00000372237	2236	3	11	934	-4	284	alternative_3end	FALSE	canonical	FALSE	C
G347.3	GM12878,HepG2	Human	2	1	-	968	3	FSM	ENSG00000126106	ENST00000372237	2236	3	11	1257	-4	-39	alternative_3end	FALSE	canonical	FALSE	C
G347.4	293T,K562	Human	2	1	-	979	3	FSM	ENSG00000126106	ENST00000372237	2236	3	0	1257	0	-39	alternative_3end	FALSE	canonical	FALSE	C
G348.1	293T	Human	1	1	+	704	2	ISM	ENSG00000198520	ENST00000357508	2113	10	50093	-2	308	0	3prime_fragment	FALSE	canonical	FALSE	A
G349.1	293T,GM12878,Hela,HepG2,K562	Human	5	1	+	2859	21	FSM	ENSG00000142945	ENST00000372224	2862	21	0	3	0	-3	reference_match	FALSE	canonical	FALSE	C
G349.2	293T,K562	Human	2	1	+	2736	20	NIC	ENSG00000142945	novel	2862	21	NA	NA	0	-3	combination_of_known_junctions	FALSE	canonical	FALSE	C
G349.3	H9	Human	1	1	+	2834	21	FSM	ENSG00000142945	ENST00000372224	2862	21	25	3	25	-3	reference_match	FALSE	canonical	FALSE	C
G35.1	Hela	Human	1	1	+	2324	18	FSM	ENSG00000067606	ENST00000378567	2385	18	59	2	-15	0	alternative_5end	FALSE	canonical	FALSE	C
G35.2	Hela	Human	1	1	+	2009	15	NIC	ENSG00000067606	novel	1859	8	NA	NA	0	0	combination_of_known_junctions	FALSE	canonical	FALSE	C
G35.3	K562	Human	1	1	+	1986	3	ISM	ENSG00000067606	ENST00000478770	1542	14	35130	-277	11542	0	3prime_fragment	FALSE	canonical	FALSE	C
G350.1	293T,GM12878,H9,Hela,HepG2,K562	Human	6	1	+	752	6	FSM	ENSG00000142937	ENST00000396651	778	6	0	26	0	14	reference_match	FALSE	canonical	FALSE	C
G350.2	293T,GM12878,H9,K562	Human	4	1	+	645	6	FSM	ENSG00000142937	ENST00000372209	685	6	0	40	0	0	reference_match	FALSE	canonical	FALSE	C
G350.3	K562	Human	1	1	+	986	3	FSM	ENSG00000142937	ENST00000470475	981	3	-5	0	0	0	reference_match	FALSE	canonical	FALSE	C
G350.4	H9	Human	1	1	+	1138	5	FSM	ENSG00000142937	ENST00000485390	1115	5	-63	40	0	0	alternative_5end	FALSE	canonical	FALSE	C
G350.5	293T	Human	1	1	+	1152	5	FSM	ENSG00000142937	ENST00000485390	1115	5	-63	26	0	14	alternative_5end	FALSE	canonical	FALSE	C
G350.6	K562	Human	1	1	+	1075	5	FSM	ENSG00000142937	ENST00000485390	1115	5	0	40	0	0	reference_match	FALSE	canonical	FALSE	C
G350.7	K562	Human	1	1	+	391	2	FSM	ENSG00000142937	ENST00000474582	391	2	0	0	0	0	reference_match	FALSE	canonical	FALSE	C
G351.1	H9,K562	Human	2	1	+	2338	15	FSM	ENSG00000173846	ENST00000372201	2340	15	0	2	0	-2	reference_match	TRUE	canonical	FALSE	C
G351.2	H9	Human	1	1	+	2048	13	ISM	ENSG00000173846	ENST00000372201	2340	15	0	885	0	-16	5prime_fragment	FALSE	canonical	FALSE	C
G352.1	K562	Human	1	1	-	1900	12	FSM	ENSG00000070785	ENST00000360403	1900	12	0	0	0	0	reference_match	FALSE	canonical	FALSE	C
G352.2	293T,K562	Human	2	1	-	1645	12	FSM	ENSG00000070785	ENST00000360403	1900	12	0	255	0	-1	alternative_3end	FALSE	canonical	FALSE	C
G352.3	293T,K562	Human	2	1	-	1541	11	FSM	ENSG00000070785	ENST00000620860	1923	11	127	255	0	-1	alternative_3end5end	FALSE	canonical	FALSE	C
G352.4	GM12878,H9,Hela,HepG2	Human	4	1	-	1581	12	FSM	ENSG00000070785	ENST00000360403	1900	12	0	319	0	-65	alternative_3end	FALSE	canonical	FALSE	C
G352.5	293T,GM12878,H9,Hela,K562	Human	5	1	-	1453	10	FSM	ENSG00000070785	ENST00000372183	1457	10	0	4	0	-4	reference_match	FALSE	canonical	FALSE	C
G353.1	K562	Human	1	1	-	3130	1	FSM	ENSG00000268949	ENST00000596009	3130	1	0	0	0	0	mono-exon	FALSE	NA	NA	A
G354.1	K562	Human	1	1	-	1454	6	FSM	ENSG00000126107	ENST00000486132	2385	6	922	9	922	-1	alternative_5end	FALSE	canonical	FALSE	C
G354.2	K562	Human	1	1	-	3137	20	ISM	ENSG00000126107	ENST00000372172	3597	21	641	1	641	-1	3prime_fragment	FALSE	canonical	FALSE	C
G354.3	H9,Hela,K562	Human	3	1	-	3596	21	FSM	ENSG00000126107	ENST00000372172	3597	21	0	1	0	-1	reference_match	FALSE	canonical	FALSE	C
G355.1	293T,H9,Hela,HepG2,K562	Human	5	1	+	1249	10	FSM	ENSG00000126088	ENST00000651476	1335	10	84	2	-2	-2	alternative_5end	FALSE	canonical	FALSE	C
G355.10	K562	Human	1	1	+	1312	9	NIC	ENSG00000126088	novel	1193	10	NA	NA	0	0	intron_retention	FALSE	canonical	FALSE	C
G355.11	K562	Human	1	1	+	1680	8	NIC	ENSG00000126088	novel	1193	10	NA	NA	0	0	intron_retention	FALSE	canonical	FALSE	C
G355.12	K562	Human	1	1	+	1288	9	NIC	ENSG00000126088	novel	1193	10	NA	NA	0	-2	intron_retention	FALSE	canonical	FALSE	C
G355.13	K562	Human	1	1	+	1113	9	NIC	ENSG00000126088	novel	1193	10	NA	NA	0	-2	combination_of_known_junctions	FALSE	canonical	FALSE	C
G355.14	293T,GM12878,H9,Hela,HepG2,K562	Human	6	1	+	1191	10	FSM	ENSG00000126088	ENST00000246337	1193	10	0	2	0	-2	reference_match	FALSE	canonical	FALSE	C
G355.15	Hela	Human	1	1	+	1315	9	ISM	ENSG00000126088	ENST00000246337	1193	10	497	2	-35	-2	3prime_fragment	FALSE	canonical	FALSE	C
G355.16	HepG2	Human	1	1	+	1209	9	ISM	ENSG00000126088	ENST00000246337	1193	10	603	2	-50	-2	3prime_fragment	FALSE	canonical	FALSE	C
G355.17	GM12878,H9	Human	2	1	+	1160	9	ISM	ENSG00000126088	ENST00000246337	1193	10	652	2	-1	-2	3prime_fragment	FALSE	canonical	FALSE	C
G355.18	293T	Human	1	1	+	1177	9	NIC	ENSG00000126088	novel	1335	10	NA	NA	0	-2	combination_of_known_junctions	FALSE	canonical	FALSE	C
G355.19	K562	Human	1	1	+	1150	9	NIC	ENSG00000126088	novel	1142	9	NA	NA	0	-2	combination_of_known_junctions	FALSE	canonical	FALSE	C
G355.2	K562	Human	1	1	+	1132	9	FSM	ENSG00000126088	ENST00000636836	1173	9	39	2	-2	-2	reference_match	FALSE	canonical	FALSE	C
G355.20	K562	Human	1	1	+	1064	8	ISM	ENSG00000126088	ENST00000636836	1173	9	728	2	0	-2	3prime_fragment	FALSE	canonical	FALSE	C
G355.21	K562	Human	1	1	+	1068	8	ISM	ENSG00000126088	ENST00000652287	1177	9	728	2	0	-2	3prime_fragment	FALSE	canonical	FALSE	C
G355.22	K562	Human	1	1	+	1226	8	NIC	ENSG00000126088	novel	1142	9	NA	NA	0	-2	intron_retention	FALSE	canonical	FALSE	C
G355.23	K562	Human	1	1	+	1159	7	NIC	ENSG00000126088	novel	1142	9	NA	NA	0	-2	intron_retention	FALSE	canonical	FALSE	C
G355.24	K562	Human	1	1	+	1070	8	NIC	ENSG00000126088	novel	1142	9	NA	NA	0	-2	combination_of_known_junctions	FALSE	canonical	FALSE	C
G355.3	K562	Human	1	1	+	1037	9	NIC	ENSG00000126088	novel	1193	10	NA	NA	-2	-2	combination_of_known_junctions	FALSE	canonical	FALSE	C
G355.4	293T,K562	Human	2	1	+	1136	9	FSM	ENSG00000126088	ENST00000652287	1177	9	39	2	-2	-2	reference_match	FALSE	canonical	FALSE	C
G355.5	K562	Human	1	1	+	1176	9	NIC	ENSG00000126088	novel	1335	10	NA	NA	0	-2	combination_of_known_junctions	FALSE	canonical	FALSE	C
G355.6	K562	Human	1	1	+	1180	9	NIC	ENSG00000126088	novel	1335	10	NA	NA	0	-2	combination_of_known_junctions	FALSE	canonical	FALSE	C
G355.7	293T,K562	Human	2	1	+	1319	9	NIC	ENSG00000126088	novel	1335	10	NA	NA	0	-2	intron_retention	FALSE	canonical	FALSE	C
G355.8	K562	Human	1	1	+	1163	9	NIC	ENSG00000126088	novel	1335	10	NA	NA	0	-2	combination_of_known_junctions	FALSE	canonical	FALSE	C
G355.9	K562	Human	1	1	+	1523	9	ISM	ENSG00000126088	ENST00000246337	1193	10	-2	2	0	-2	intron_retention	FALSE	canonical	FALSE	C
G356.1	H9,Hela	Human	2	1	+	1647	1	FSM	ENSG00000186603	ENST00000334815	1785	1	0	138	0	-138	mono-exon	FALSE	NA	NA	C
G356.2	H9,Hela	Human	2	1	+	1785	1	FSM	ENSG00000186603	ENST00000334815	1785	1	0	0	0	0	mono-exon	FALSE	NA	NA	C
G357.1	K562	Human	1	1	-	1707	16	FSM	ENSG00000132781	ENST00000456914	1708	16	0	1	0	0	reference_match	FALSE	canonical	FALSE	C
G357.2	293T,K562	Human	2	1	-	1669	16	FSM	ENSG00000132781	ENST00000355498	1776	16	106	1	1	0	alternative_5end	FALSE	canonical	FALSE	C
G357.3	H9	Human	1	1	-	1725	16	NIC	ENSG00000132781	novel	1744	16	NA	NA	15	0	combination_of_known_junctions	FALSE	canonical	FALSE	C
G357.4	293T,K562	Human	2	1	-	1855	16	FSM	ENSG00000132781	ENST00000372115	1888	16	32	1	-6	0	reference_match	FALSE	canonical	FALSE	C
G357.5	K562	Human	1	1	-	1637	15	ISM	ENSG00000132781	ENST00000372104	1823	17	5422	1	-2	0	3prime_fragment	FALSE	canonical	FALSE	C
G358.1	K562	Human	1	1	+	2091	8	NIC	ENSG00000132773	novel	2173	8	NA	NA	-2	-27	combination_of_known_junctions	FALSE	canonical	FALSE	C
G358.2	K562	Human	1	1	+	1959	8	NIC	ENSG00000132773	novel	1887	8	NA	NA	0	-27	combination_of_known_junctions	FALSE	canonical	FALSE	C
G358.3	293T,GM12878,H9,K562	Human	4	1	+	1851	8	FSM	ENSG00000132773	ENST00000372090	1887	8	0	36	0	-27	reference_match	FALSE	canonical	FALSE	C
G358.4	HepG2	Human	1	1	+	1839	8	FSM	ENSG00000132773	ENST00000372090	1887	8	12	36	7	-27	reference_match	FALSE	canonical	FALSE	C
G358.5	Hela	Human	1	1	+	1815	8	FSM	ENSG00000132773	ENST00000372090	1887	8	36	36	-15	-27	reference_match	FALSE	canonical	FALSE	C
G358.6	K562	Human	1	1	+	2173	8	FSM	ENSG00000132773	ENST00000495703	2173	8	0	0	0	0	reference_match	FALSE	canonical	FALSE	C
G359.1	293T,K562	Human	2	1	+	931	4	FSM	ENSG00000132763	ENST00000401061	5049	4	16	4102	16	-1225	alternative_3end	FALSE	canonical	FALSE	A
G36.1	K562	Human	1	1	-	1529	4	FSM	ENSG00000162585	ENST00000400918	811	4	-21	-697	0	0	alternative_3end	TRUE	canonical	FALSE	C
G36.10	K562	Human	1	1	-	505	2	ISM	ENSG00000162585	ENST00000476803	701	3	301	-18	196	-3	3prime_fragment	FALSE	canonical	FALSE	C
G36.11	K562	Human	1	1	-	1543	4	FSM	ENSG00000162585	ENST00000420515	1544	4	0	1	0	-1	reference_match	FALSE	canonical	FALSE	C
G36.2	K562	Human	1	1	-	831	5	ISM	ENSG00000162585	ENST00000428120	2313	8	-7	5073	0	-3	5prime_fragment	FALSE	canonical	FALSE	C
G36.3	Hela	Human	1	1	-	855	5	ISM	ENSG00000162585	ENST00000428120	2313	8	-31	5073	0	-3	5prime_fragment	FALSE	canonical	FALSE	C
G36.4	K562	Human	1	1	-	1385	4	ISM	ENSG00000162585	ENST00000428120	2313	8	-7	5073	0	-3	intron_retention	FALSE	canonical	FALSE	C
G36.5	293T,GM12878,H9,Hela,HepG2,K562	Human	6	1	-	724	4	FSM	ENSG00000162585	ENST00000378546	727	4	0	3	0	-3	reference_match	FALSE	canonical	FALSE	C
G36.6	293T,GM12878,H9,HepG2,K562	Human	5	1	-	640	3	FSM	ENSG00000162585	ENST00000476803	701	3	79	-18	-26	-3	alternative_5end	FALSE	canonical	FALSE	C
G36.7	K562	Human	1	1	-	1040	3	FSM	ENSG00000162585	ENST00000476803	701	3	-321	-18	205	-3	alternative_5end	FALSE	canonical	FALSE	C
G36.8	K562	Human	1	1	-	588	3	FSM	ENSG00000162585	ENST00000378543	569	3	-22	3	0	-3	reference_match	FALSE	canonical	FALSE	C
G36.9	K562	Human	1	1	-	1169	4	NIC	ENSG00000162585	novel	3576	8	NA	NA	624	-3	combination_of_known_junctions	FALSE	canonical	FALSE	C
G360.1	293T	Human	1	1	-	1172	6	FSM	ENSG00000117450	ENST00000262746	1234	6	52	10	-2	5	alternative_5end	FALSE	canonical	FALSE	C
G360.2	K562	Human	1	1	-	1224	6	FSM	ENSG00000117450	ENST00000262746	1234	6	0	10	0	5	reference_match	FALSE	canonical	FALSE	C
G360.3	293T,Hela,K562	Human	3	1	-	1144	6	NNC	ENSG00000117450	novel	945	6	NA	NA	0	5	at_least_one_novel_splicesite	FALSE	canonical	TRUE	C
G360.4	293T,GM12878,H9,Hela,HepG2,K562	Human	6	1	-	950	6	FSM	ENSG00000117450	ENST00000319248	945	6	0	-5	0	5	reference_match	FALSE	canonical	FALSE	C
G360.5	293T,H9,Hela,K562	Human	4	1	-	921	6	NIC	ENSG00000117450	novel	945	6	NA	NA	0	5	combination_of_known_junctions	FALSE	canonical	FALSE	C
G360.6	293T,HepG2,K562	Human	3	1	-	973	6	NIC	ENSG00000117450	novel	1234	6	NA	NA	191	5	combination_of_known_junctions	FALSE	canonical	FALSE	C
G360.7	Hela	Human	1	1	-	1007	6	NIC	ENSG00000117450	novel	1234	6	NA	NA	157	5	combination_of_known_junctions	FALSE	canonical	FALSE	C
G361.1	293T,K562	Human	2	1	+	1144	9	NIC	ENSG00000117448	novel	1360	10	NA	NA	-5	0	combination_of_known_junctions	FALSE	canonical	FALSE	C
G361.10	K562	Human	1	1	+	1194	9	NIC	ENSG00000117448	novel	1818	10	NA	NA	-101	0	combination_of_known_junctions	FALSE	canonical	FALSE	C
G361.11	293T,GM12878,Hela,HepG2,K562	Human	5	1	+	1293	10	FSM	ENSG00000117448	ENST00000372070	1818	10	524	1	0	0	alternative_5end	FALSE	canonical	FALSE	C
G361.12	293T,GM12878,H9,Hela,HepG2,K562	Human	6	1	+	1166	9	FSM	ENSG00000117448	ENST00000351829	1166	9	0	0	0	0	reference_match	FALSE	canonical	FALSE	C
G361.13	293T,K562	Human	2	1	+	965	8	NIC	ENSG00000117448	novel	1166	9	NA	NA	0	0	combination_of_known_junctions	FALSE	canonical	FALSE	C
G361.14	K562	Human	1	1	+	875	7	NIC	ENSG00000117448	novel	1166	9	NA	NA	0	0	combination_of_known_junctions	FALSE	canonical	FALSE	C
G361.15	K562	Human	1	1	+	923	7	ISM	ENSG00000117448	ENST00000351829	1166	9	10720	817	-5082	608	internal_fragment	FALSE	canonical	FALSE	C
G361.16	K562	Human	1	1	+	666	5	FSM	ENSG00000117448	ENST00000497973	667	5	0	1	0	0	reference_match	FALSE	canonical	FALSE	C
G361.2	Hela	Human	1	1	+	1433	9	FSM	ENSG00000117448	ENST00000351829	1166	9	-268	1	-5	0	alternative_5end	FALSE	canonical	FALSE	C
G361.3	293T,Hela,HepG2,K562	Human	4	1	+	1332	10	FSM	ENSG00000117448	ENST00000621846	1360	10	28	0	7	0	reference_match	FALSE	canonical	FALSE	C
G361.4	293T	Human	1	1	+	1420	9	FSM	ENSG00000117448	ENST00000351829	1166	9	-256	2	7	0	alternative_5end	FALSE	canonical	FALSE	C
G361.5	H9	Human	1	1	+	1540	10	FSM	ENSG00000117448	ENST00000372070	1818	10	277	1	16	0	alternative_5end	TRUE	canonical	FALSE	C
G361.6	293T	Human	1	1	+	1122	7	NIC	ENSG00000117448	novel	1360	10	NA	NA	16	0	intron_retention	FALSE	canonical	FALSE	C
G361.7	GM12878,H9	Human	2	1	+	1317	10	FSM	ENSG00000117448	ENST00000621846	1360	10	43	0	-20	0	reference_match	FALSE	canonical	FALSE	C
G361.8	HepG2	Human	1	1	+	1406	9	FSM	ENSG00000117448	ENST00000351829	1166	9	-241	1	-20	0	alternative_5end	FALSE	canonical	FALSE	C
G361.9	HepG2	Human	1	1	+	1188	8	NIC	ENSG00000117448	novel	1360	10	NA	NA	-2	0	intron_retention	FALSE	canonical	FALSE	C
G362.1	293T,H9,K562	Human	3	1	+	517	5	FSM	ENSG00000132780	ENST00000464190	604	5	-2	89	-2	59	alternative_3end	FALSE	canonical	FALSE	C
G362.10	293T,K562	Human	2	1	+	1511	13	NIC	ENSG00000132780	novel	3225	15	NA	NA	0	0	combination_of_known_junctions	FALSE	canonical	FALSE	C
G362.11	K562	Human	1	1	+	1424	10	ISM	ENSG00000132780	ENST00000350030	3225	15	23917	649	-1342	0	3prime_fragment	FALSE	canonical	FALSE	C
G362.2	293T,H9,K562	Human	3	1	+	1632	15	NIC	ENSG00000132780	novel	3225	15	NA	NA	0	0	combination_of_known_junctions	FALSE	canonical	FALSE	C
G362.3	K562	Human	1	1	+	1532	6	ISM	ENSG00000132780	ENST00000350030	3225	15	0	10556	0	365	5prime_fragment	FALSE	canonical	FALSE	C
G362.4	293T,K562	Human	2	1	+	2576	15	FSM	ENSG00000132780	ENST00000350030	3225	15	0	649	0	0	alternative_3end	FALSE	canonical	FALSE	C
G362.5	293T,K562	Human	2	1	+	3225	15	FSM	ENSG00000132780	ENST00000350030	3225	15	0	0	0	0	reference_match	FALSE	canonical	FALSE	C
G362.6	293T,GM12878,H9,Hela,HepG2,K562	Human	6	1	+	1562	14	FSM	ENSG00000132780	ENST00000351223	1538	14	-24	0	0	0	reference_match	FALSE	canonical	FALSE	C
G362.7	293T,H9,K562	Human	3	1	+	1430	13	NIC	ENSG00000132780	novel	3225	15	NA	NA	0	0	combination_of_known_junctions	FALSE	canonical	FALSE	C
G362.8	293T,H9,K562	Human	3	1	+	1448	13	NIC	ENSG00000132780	novel	3225	15	NA	NA	0	0	combination_of_known_junctions	FALSE	canonical	FALSE	C
G362.9	K562	Human	1	1	+	1367	12	NIC	ENSG00000132780	novel	3225	15	NA	NA	0	0	combination_of_known_junctions	FALSE	canonical	FALSE	C
G363.1	K562	Human	1	1	-	3658	13	NIC	ENSG00000159592	novel	3641	13	NA	NA	0	-2	combination_of_known_junctions	FALSE	canonical	FALSE	C
G363.10	H9,K562	Human	2	1	-	3399	12	NIC	ENSG00000159592	novel	3599	12	NA	NA	31	-185	combination_of_known_junctions	FALSE	canonical	FALSE	C
G363.11	K562	Human	1	1	-	3419	12	NNC	ENSG00000159592	novel	3599	12	NA	NA	-49	-185	at_least_one_novel_splicesite	FALSE	canonical	TRUE	C
G363.12	K562	Human	1	1	-	2971	12	NIC	ENSG00000159592	novel	3599	12	NA	NA	4	0	combination_of_known_junctions	FALSE	canonical	FALSE	C
G363.13	K562	Human	1	1	-	850	2	FSM	ENSG00000159592	ENST00000480941	850	2	0	0	0	0	reference_match	FALSE	canonical	FALSE	C
G363.2	K562	Human	1	1	-	3588	12	FSM	ENSG00000159592	ENST00000290795	3599	12	9	2	6	-2	reference_match	FALSE	canonical	FALSE	C
G363.3	293T,K562	Human	2	1	-	3582	12	NIC	ENSG00000159592	novel	3599	12	NA	NA	31	-2	combination_of_known_junctions	FALSE	canonical	FALSE	C
G363.4	293T,K562	Human	2	1	-	3632	13	FSM	ENSG00000159592	ENST00000355105	3641	13	0	9	0	-9	reference_match	FALSE	canonical	FALSE	C
G363.5	293T,H9,Hela,K562	Human	4	1	-	3450	13	FSM	ENSG00000159592	ENST00000355105	3641	13	6	185	6	-185	alternative_3end	FALSE	canonical	FALSE	C
G363.6	293T	Human	1	1	-	3416	13	NIC	ENSG00000159592	novel	3641	13	NA	NA	59	-185	combination_of_known_junctions	FALSE	canonical	FALSE	C
G363.7	H9,K562	Human	2	1	-	3444	13	NIC	ENSG00000159592	novel	3641	13	NA	NA	31	-185	combination_of_known_junctions	FALSE	canonical	FALSE	C
G363.8	K562	Human	1	1	-	3413	12	FSM	ENSG00000159592	ENST00000290795	3599	12	1	185	1	-185	alternative_3end	FALSE	canonical	FALSE	C
G363.9	293T	Human	1	1	-	3371	12	NIC	ENSG00000159592	novel	3599	12	NA	NA	59	-185	combination_of_known_junctions	FALSE	canonical	FALSE	C
G364.1	K562	Human	1	1	+	1157	3	FSM	ENSG00000159596	ENST00000372025	1465	3	-6	314	-6	277	alternative_3end	FALSE	canonical	FALSE	C
G364.2	GM12878,Hela,K562	Human	3	1	+	1465	3	FSM	ENSG00000159596	ENST00000372025	1465	3	0	0	0	0	reference_match	FALSE	canonical	FALSE	C
G364.3	293T,H9,K562	Human	3	1	+	1328	2	FSM	ENSG00000159596	ENST00000496366	722	2	-15	-591	0	0	alternative_3end	FALSE	canonical	FALSE	C
G364.4	293T,H9,HepG2	Human	3	1	+	1452	3	FSM	ENSG00000159596	ENST00000372025	1465	3	13	0	-2	0	reference_match	FALSE	canonical	FALSE	C
G365.1	K562	Human	1	1	-	3058	9	FSM	ENSG00000197429	ENST00000396478	3117	9	33	26	30	-26	reference_match	FALSE	canonical	FALSE	C
G365.2	K562	Human	1	1	-	1157	5	ISM	ENSG00000197429	ENST00000396478	3117	9	25	28893	22	-28893	5prime_fragment	FALSE	canonical	FALSE	C
G366.1	K562	Human	1	1	+	2075	5	ISM	ENSG00000086015	ENST00000674079	5207	27	118721	1	-1500	0	3prime_fragment	FALSE	canonical	FALSE	B
G366.2	K562	Human	1	1	+	1780	2	ISM	ENSG00000086015	ENST00000674079	5207	27	120424	1	203	0	3prime_fragment	FALSE	canonical	FALSE	B
G367.1	293T,K562	Human	2	1	-	2719	22	FSM	ENSG00000085998	ENST00000371984	2719	22	0	0	0	0	reference_match	FALSE	canonical	FALSE	A
G368.1	293T	Human	1	1	+	833	2	FSM	ENSG00000171357	ENST00000371980	1849	2	0	1016	0	-1016	alternative_3end	FALSE	canonical	FALSE	A
G369.1	K562	Human	1	1	+	2491	18	NIC	ENSG00000085999	novel	2549	19	NA	NA	0	0	combination_of_known_junctions	FALSE	canonical	FALSE	C
G369.2	K562	Human	1	1	+	3261	17	NIC	ENSG00000085999	novel	3078	18	NA	NA	23	0	intron_retention	FALSE	canonical	FALSE	C
G369.3	293T,GM12878,H9,K562	Human	4	1	+	3078	18	FSM	ENSG00000085999	ENST00000371975	3078	18	0	0	0	0	reference_match	FALSE	canonical	FALSE	C
G369.4	293T	Human	1	1	+	3236	17	NIC	ENSG00000085999	novel	3078	18	NA	NA	0	0	intron_retention	FALSE	canonical	FALSE	C
G369.5	K562	Human	1	1	+	746	3	ISM	ENSG00000085999	ENST00000488942	1121	7	2071	-33	2032	0	3prime_fragment	FALSE	canonical	FALSE	C
G37.1	HepG2	Human	1	1	+	1376	7	FSM	ENSG00000157916	ENST00000605895	3028	7	-35	1687	-22	-2	alternative_3end	FALSE	canonical	FALSE	C
G37.10	K562	Human	1	1	+	1436	8	NNC	ENSG00000157916	novel	3028	7	NA	NA	0	7	at_least_one_novel_splicesite	FALSE	canonical	TRUE	C
G37.11	K562	Human	1	1	+	3113	8	NNC	ENSG00000157916	novel	3028	7	NA	NA	0	-1	intron_retention	FALSE	canonical	TRUE	C
G37.12	Hela,HepG2,K562	Human	3	1	+	808	7	FSM	ENSG00000157916	ENST00000605895	3028	7	0	2220	0	0	alternative_3end	FALSE	canonical	FALSE	C
G37.13	293T,GM12878,H9,Hela,K562	Human	5	1	+	1350	7	FSM	ENSG00000157916	ENST00000605895	3028	7	0	1678	0	7	alternative_3end	FALSE	canonical	FALSE	C
G37.14	293T,GM12878,H9,K562	Human	4	1	+	3027	7	FSM	ENSG00000157916	ENST00000605895	3028	7	0	1	0	-1	reference_match	FALSE	canonical	FALSE	C
G37.15	293T	Human	1	1	+	644	6	FSM	ENSG00000157916	ENST00000488353	2469	6	1825	0	1825	0	alternative_5end	FALSE	canonical	FALSE	C
G37.2	K562	Human	1	1	+	907	7	FSM	ENSG00000157916	ENST00000605895	3028	7	-14	2135	-1	74	alternative_3end	FALSE	canonical	FALSE	C
G37.3	293T	Human	1	1	+	969	8	NNC	ENSG00000157916	novel	695	8	NA	NA	0	0	at_least_one_novel_splicesite	FALSE	canonical	TRUE	C
G37.4	293T,GM12878,H9	Human	3	1	+	821	7	FSM	ENSG00000157916	ENST00000605895	3028	7	-13	2220	0	0	alternative_3end	FALSE	canonical	FALSE	C
G37.5	293T	Human	1	1	+	894	7	FSM	ENSG00000157916	ENST00000605895	3028	7	-1	2135	-1	74	alternative_3end	FALSE	canonical	FALSE	C
G37.6	K562	Human	1	1	+	956	8	NNC	ENSG00000157916	novel	3028	7	NA	NA	0	0	at_least_one_novel_splicesite	FALSE	canonical	TRUE	C
G37.7	K562	Human	1	1	+	1498	8	NNC	ENSG00000157916	novel	3028	7	NA	NA	0	7	at_least_one_novel_splicesite	FALSE	canonical	TRUE	C
G37.8	K562	Human	1	1	+	3175	8	NNC	ENSG00000157916	novel	3028	7	NA	NA	0	-1	intron_retention	FALSE	canonical	TRUE	C
G37.9	293T,K562	Human	2	1	+	894	8	NNC	ENSG00000157916	novel	3028	7	NA	NA	0	0	at_least_one_novel_splicesite	FALSE	canonical	TRUE	C
G370.1	K562	Human	1	1	-	1769	7	ISM	ENSG00000132128	ENST00000615587	2842	10	17541	-2	390	0	3prime_fragment	FALSE	canonical	FALSE	C
G370.2	K562	Human	1	1	-	1918	7	ISM	ENSG00000132128	ENST00000615587	2842	10	17392	-2	241	0	3prime_fragment	FALSE	canonical	FALSE	C
G370.3	293T,GM12878,H9,Hela,HepG2,K562	Human	6	1	-	2858	10	FSM	ENSG00000132128	ENST00000615587	2842	10	-14	-2	-3	0	reference_match	FALSE	canonical	FALSE	C
G370.4	K562	Human	1	1	-	3092	9	NIC	ENSG00000132128	novel	2947	10	NA	NA	-3	0	intron_retention	FALSE	canonical	FALSE	C
G370.5	293T	Human	1	1	-	706	4	NNC	ENSG00000132128	novel	3389	2	NA	NA	20	-3	at_least_one_novel_splicesite	FALSE	canonical	TRUE	C
G371.1	293T,GM12878,H9,Hela,HepG2,K562	Human	6	1	+	682	5	FSM	ENSG00000173660	ENST00000496387	674	5	-11	3	0	-3	reference_match	FALSE	canonical	FALSE	C
G371.2	293T,GM12878,H9,Hela,HepG2,K562	Human	6	1	+	534	4	FSM	ENSG00000173660	ENST00000311672	537	4	0	3	0	-3	reference_match	FALSE	canonical	FALSE	C
G371.3	K562	Human	1	1	+	375	3	NIC	ENSG00000173660	novel	537	4	NA	NA	0	0	combination_of_known_splicesites	FALSE	canonical	FALSE	C
G371.4	293T,GM12878,K562	Human	3	1	+	693	2	FSM	ENSG00000173660	ENST00000486951	687	2	-9	3	0	-3	reference_match	FALSE	canonical	FALSE	C
G371.5	293T,GM12878,H9,Hela,HepG2,K562	Human	6	1	+	507	3	NIC	ENSG00000173660	novel	537	4	NA	NA	0	-3	combination_of_known_splicesites	FALSE	canonical	FALSE	C
G372.1	293T	Human	1	1	+	1558	6	FSM	ENSG00000117481	ENST00000474844	2150	6	591	1	-21	0	alternative_5end	FALSE	canonical	FALSE	C
G372.2	GM12878	Human	1	1	+	1540	6	FSM	ENSG00000117481	ENST00000474844	2150	6	609	1	-3	0	alternative_5end	FALSE	canonical	FALSE	C
G372.3	H9,Hela,HepG2,K562	Human	4	1	+	1522	6	FSM	ENSG00000117481	ENST00000474844	2150	6	627	1	2	0	alternative_5end	FALSE	canonical	FALSE	C
G373.1	293T	Human	1	1	+	534	3	NIC	ENSG00000232022	novel	708	4	NA	NA	12	-5	combination_of_known_junctions	FALSE	canonical	FALSE	B
G373.2	K562	Human	1	1	+	644	2	ISM	ENSG00000232022	ENST00000429784	777	6	6753	-181	-26	181	3prime_fragment	FALSE	canonical	FALSE	B
G374.1	K562	Human	1	1	-	2603	12	NIC	ENSG00000079277	novel	2686	13	NA	NA	0	0	combination_of_known_junctions	FALSE	canonical	FALSE	C
G374.10	293T,H9,K562	Human	3	1	-	521	4	ISM	ENSG00000079277	ENST00000528077	1557	11	19	22049	-3	-2	5prime_fragment	FALSE	canonical	FALSE	C
G374.11	293T,K562	Human	2	1	-	485	4	ISM	ENSG00000079277	ENST00000496619	738	8	39	11986	0	-2	5prime_fragment	FALSE	canonical	FALSE	C
G374.2	293T	Human	1	1	-	2555	12	FSM	ENSG00000079277	ENST00000650026	2600	12	45	0	-3	0	reference_match	FALSE	canonical	FALSE	C
G374.3	K562	Human	1	1	-	2630	13	FSM	ENSG00000079277	ENST00000371945	2661	13	19	12	-3	-1	reference_match	FALSE	canonical	FALSE	C
G374.4	293T	Human	1	1	-	2647	13	FSM	ENSG00000079277	ENST00000371945	2661	13	2	12	2	-1	reference_match	FALSE	canonical	FALSE	C
G374.5	293T,K562	Human	2	1	-	2594	13	NIC	ENSG00000079277	novel	2661	13	NA	NA	0	-1	combination_of_known_junctions	FALSE	canonical	FALSE	C
G374.6	K562	Human	1	1	-	2555	12	FSM	ENSG00000079277	ENST00000650026	2600	12	34	11	-5	-1	reference_match	FALSE	canonical	FALSE	C
G374.7	293T,K562	Human	2	1	-	710	6	ISM	ENSG00000079277	ENST00000371945	2661	13	13	17423	0	-4	5prime_fragment	FALSE	canonical	FALSE	C
G374.8	293T,K562	Human	2	1	-	668	6	ISM	ENSG00000079277	ENST00000496619	738	8	39	6374	0	-4	5prime_fragment	FALSE	canonical	FALSE	C
G374.9	H9,K562	Human	2	1	-	456	3	FSM	ENSG00000079277	ENST00000465783	464	3	0	8	0	-2	reference_match	FALSE	canonical	FALSE	C
G375.1	K562	Human	1	1	-	2776	4	FSM	ENSG00000142961	ENST00000319928	2822	4	41	5	34	-1	reference_match	FALSE	canonical	FALSE	A
G376.1	293T,GM12878,H9,Hela,HepG2,K562	Human	6	1	-	1764	9	FSM	ENSG00000123472	ENST00000574428	1760	9	0	-4	0	0	reference_match	FALSE	canonical	FALSE	A
G377.1	K562	Human	1	1	-	2671	11	FSM	ENSG00000159658	ENST00000672746	1581	11	-924	-166	10	-5	alternative_3end5end	FALSE	canonical	FALSE	A
G378.1	K562	Human	1	1	-	1738	3	NIC	ENSG00000162367	novel	5001	4	NA	NA	100	-2	combination_of_known_junctions	FALSE	canonical	FALSE	A
G379.1	293T,K562	Human	2	1	-	371	4	ISM	ENSG00000123473	ENST00000371877	5019	17	0	52144	0	-49	5prime_fragment	FALSE	canonical	FALSE	A
G38.1	293T	Human	1	1	-	1940	6	FSM	ENSG00000157911	ENST00000447513	2835	6	46	849	-4	15	alternative_3end	TRUE	canonical	FALSE	C
G38.2	H9,Hela,HepG2,K562	Human	4	1	-	1965	6	FSM	ENSG00000157911	ENST00000447513	2835	6	21	849	-3	15	alternative_3end	FALSE	canonical	FALSE	C
G38.3	K562	Human	1	1	-	2025	6	FSM	ENSG00000157911	ENST00000288774	2905	6	21	859	-3	15	alternative_3end	FALSE	canonical	FALSE	C
G380.1	H9	Human	1	1	+	1870	6	FSM	ENSG00000162368	ENST00000371873	2930	6	-6	1066	-6	563	alternative_3end	FALSE	canonical	FALSE	C
G380.2	HepG2	Human	1	1	+	1777	6	FSM	ENSG00000162368	ENST00000371873	2930	6	87	1066	5	563	alternative_3end5end	FALSE	canonical	FALSE	C
G380.3	GM12878,Hela,K562	Human	3	1	+	2842	6	FSM	ENSG00000162368	ENST00000371873	2930	6	87	1	5	-1	alternative_5end	FALSE	canonical	FALSE	C
G380.4	293T,GM12878,Hela,K562	Human	4	1	+	1747	6	FSM	ENSG00000162368	ENST00000371873	2930	6	117	1066	0	563	alternative_3end5end	FALSE	canonical	FALSE	C
G380.5	293T,H9,HepG2	Human	3	1	+	2812	6	FSM	ENSG00000162368	ENST00000371873	2930	6	117	1	0	-1	alternative_5end	FALSE	canonical	FALSE	C
G380.6	K562	Human	1	1	+	2708	5	FSM	ENSG00000162368	ENST00000371871	1212	5	132	-1628	0	-1	alternative_3end5end	FALSE	canonical	FALSE	C
G381.1	K562	Human	1	1	-	1287	10	ISM	ENSG00000185104	ENST00000396153	6821	19	375456	4238	22133	10	3prime_fragment	FALSE	canonical	FALSE	C
G381.10	H9	Human	1	1	-	2573	19	FSM	ENSG00000185104	ENST00000396153	6821	19	0	4248	0	0	alternative_3end	FALSE	canonical	FALSE	C
G381.11	K562	Human	1	1	-	851	6	ISM	ENSG00000185104	ENST00000371778	1643	16	420063	0	67214	0	3prime_fragment	FALSE	canonical	FALSE	C
G381.2	293T	Human	1	1	-	2237	19	FSM	ENSG00000185104	ENST00000396153	6821	19	346	4238	-128	10	alternative_3end5end	TRUE	canonical	FALSE	C
G381.3	Hela	Human	1	1	-	2557	19	FSM	ENSG00000185104	ENST00000396153	6821	19	26	4238	26	10	alternative_3end	FALSE	canonical	FALSE	C
G381.4	K562	Human	1	1	-	2089	18	ISM	ENSG00000185104	ENST00000396153	6821	19	102263	4238	101734	10	3prime_fragment	FALSE	canonical	FALSE	C
G381.5	K562	Human	1	1	-	677	5	ISM	ENSG00000185104	ENST00000371778	1643	16	424371	0	71522	0	3prime_fragment	FALSE	canonical	FALSE	C
G381.6	293T	Human	1	1	-	1356	11	ISM	ENSG00000185104	ENST00000396153	6821	19	364068	4248	10745	0	3prime_fragment	FALSE	canonical	FALSE	C
G381.7	K562	Human	1	1	-	1373	11	ISM	ENSG00000185104	ENST00000396153	6821	19	364051	4248	10728	0	3prime_fragment	FALSE	canonical	FALSE	C
G381.8	K562	Human	1	1	-	1956	16	ISM	ENSG00000185104	ENST00000396153	6821	19	172062	4248	-82154	0	3prime_fragment	FALSE	canonical	FALSE	C
G381.9	K562	Human	1	1	-	2215	19	FSM	ENSG00000185104	ENST00000396153	6821	19	358	4248	-116	0	alternative_3end5end	FALSE	canonical	FALSE	C
G382.1	K562	Human	1	1	+	2075	3	FSM	ENSG00000123080	ENST00000396148	2076	3	0	1	0	0	reference_match	FALSE	canonical	FALSE	C
G382.2	Hela	Human	1	1	+	1976	3	FSM	ENSG00000123080	ENST00000396148	2076	3	99	1	99	0	alternative_5end	FALSE	canonical	FALSE	C
G382.3	H9	Human	1	1	+	1798	3	FSM	ENSG00000123080	ENST00000396148	2076	3	277	1	277	0	alternative_5end	FALSE	canonical	FALSE	C
G382.4	K562	Human	1	1	+	1153	3	FSM	ENSG00000123080	ENST00000396148	2076	3	922	1	-617	0	alternative_5end	FALSE	canonical	FALSE	C
G382.5	293T,H9,Hela	Human	3	1	+	994	2	FSM	ENSG00000123080	ENST00000371761	995	2	0	1	0	0	reference_match	FALSE	canonical	FALSE	C
G382.6	H9,K562	Human	2	1	+	824	2	FSM	ENSG00000123080	ENST00000371761	995	2	170	1	170	0	alternative_5end	FALSE	canonical	FALSE	C
G383.1	HepG2	Human	1	1	+	2729	3	FSM	ENSG00000123091	ENST00000242719	3074	3	0	345	0	-345	alternative_3end	FALSE	canonical	FALSE	C
G383.2	K562	Human	1	1	+	2712	3	FSM	ENSG00000123091	ENST00000242719	3074	3	21	341	21	-341	alternative_3end	FALSE	canonical	FALSE	C
G383.3	H9,Hela	Human	2	1	+	2687	3	FSM	ENSG00000123091	ENST00000242719	3074	3	46	341	-20	-341	alternative_3end	FALSE	canonical	FALSE	C
G383.4	K562	Human	1	1	+	2484	3	FSM	ENSG00000123091	ENST00000242719	3074	3	245	345	179	-345	alternative_3end5end	FALSE	canonical	FALSE	C
G384.1	K562	Human	1	1	-	4167	25	FSM	ENSG00000085832	ENST00000371733	5163	25	21	975	0	-975	alternative_3end	FALSE	canonical	FALSE	C
G384.2	293T	Human	1	1	-	4185	25	FSM	ENSG00000085832	ENST00000371733	5163	25	3	975	3	-975	alternative_3end	FALSE	canonical	FALSE	C
G385.1	K562	Human	1	1	+	481	6	ISM	ENSG00000117859	ENST00000489990	1012	12	-22	30155	0	-1641	5prime_fragment	FALSE	canonical	FALSE	C
G385.10	K562	Human	1	1	+	2825	20	NIC	ENSG00000117859	novel	2210	21	NA	NA	5	0	combination_of_known_splicesites	FALSE	canonical	FALSE	C
G385.11	K562	Human	1	1	+	2786	19	NIC	ENSG00000117859	novel	2755	20	NA	NA	5	0	combination_of_known_splicesites	FALSE	canonical	FALSE	C
G385.12	H9	Human	1	1	+	2625	20	FSM	ENSG00000117859	ENST00000361556	2721	20	24	72	6	-67	alternative_3end	FALSE	canonical	FALSE	C
G385.13	GM12878	Human	1	1	+	2680	20	FSM	ENSG00000117859	ENST00000361556	2721	20	35	6	-7	-1	reference_match	FALSE	canonical	FALSE	C
G385.14	HepG2	Human	1	1	+	2769	21	FSM	ENSG00000117859	ENST00000531828	2210	21	49	-608	0	-67	alternative_3end	FALSE	canonical	FALSE	C
G385.15	H9,HepG2	Human	2	1	+	2835	21	FSM	ENSG00000117859	ENST00000531828	2210	21	49	-674	0	-1	alternative_3end	FALSE	canonical	FALSE	C
G385.2	293T,K562	Human	2	1	+	2905	24	FSM	ENSG00000117859	ENST00000428468	3660	24	0	755	0	0	alternative_3end	FALSE	canonical	FALSE	C
G385.3	293T,K562	Human	2	1	+	2866	23	ISM	ENSG00000117859	ENST00000371714	3352	26	39913	5	0	0	3prime_fragment	FALSE	canonical	FALSE	C
G385.4	293T	Human	1	1	+	2712	20	FSM	ENSG00000117859	ENST00000361556	2721	20	4	5	4	0	reference_match	FALSE	canonical	FALSE	C
G385.5	K562	Human	1	1	+	2698	20	FSM	ENSG00000117859	ENST00000361556	2721	20	18	5	0	0	reference_match	FALSE	canonical	FALSE	C
G385.6	293T,GM12878,Hela	Human	3	1	+	2793	21	FSM	ENSG00000117859	ENST00000531828	2210	21	25	-608	0	-67	alternative_3end	FALSE	canonical	FALSE	C
G385.7	K562	Human	1	1	+	2860	21	FSM	ENSG00000117859	ENST00000531828	2210	21	25	-675	0	0	alternative_3end	FALSE	canonical	FALSE	C
G385.8	293T,K562	Human	2	1	+	2821	20	FSM	ENSG00000117859	ENST00000462759	2755	20	-71	5	0	0	alternative_5end	FALSE	canonical	FALSE	C
G385.9	K562	Human	1	1	+	2732	21	NIC	ENSG00000117859	novel	2210	21	NA	NA	5	0	combination_of_known_junctions	FALSE	canonical	FALSE	C
G386.1	K562	Human	1	1	-	616	2	FSM	ENSG00000078618	ENST00000464385	472	2	-123	-21	-123	0	alternative_5end	FALSE	canonical	FALSE	C
G386.10	293T,K562	Human	2	1	-	742	2	FSM	ENSG00000078618	ENST00000491410	1020	2	44	234	0	-234	alternative_3end	FALSE	canonical	FALSE	C
G386.11	H9	Human	1	1	-	778	2	FSM	ENSG00000078618	ENST00000491410	1020	2	8	234	8	-234	alternative_3end	FALSE	canonical	FALSE	C
G386.12	H9	Human	1	1	-	559	2	FSM	ENSG00000078618	ENST00000491410	1020	2	48	413	0	-413	alternative_3end	FALSE	canonical	FALSE	C
G386.2	K562	Human	1	1	-	604	5	ISM	ENSG00000078618	ENST00000485608	3149	31	48793	0	-1839	0	3prime_fragment	FALSE	canonical	FALSE	C
G386.3	K562	Human	1	1	-	844	8	ISM	ENSG00000078618	ENST00000485608	3149	31	45844	0	1098	0	3prime_fragment	FALSE	canonical	FALSE	C
G386.4	K562	Human	1	1	-	1039	10	ISM	ENSG00000078618	ENST00000485608	3149	31	42043	0	2683	0	3prime_fragment	FALSE	canonical	FALSE	C
G386.5	K562	Human	1	1	-	3819	33	FSM	ENSG00000078618	ENST00000354831	3895	33	55	21	21	0	alternative_5end	FALSE	canonical	FALSE	C
G386.6	293T,GM12878,H9,Hela,HepG2,K562	Human	6	1	-	3592	31	FSM	ENSG00000078618	ENST00000352171	3594	31	0	2	0	0	reference_match	FALSE	canonical	FALSE	C
G386.7	K562	Human	1	1	-	1958	11	ISM	ENSG00000078618	ENST00000352171	3594	31	-24	26719	20	0	5prime_fragment	FALSE	canonical	FALSE	C
G386.8	293T,K562	Human	2	1	-	1000	2	FSM	ENSG00000078618	ENST00000491410	1020	2	20	0	20	0	reference_match	FALSE	canonical	FALSE	C
G386.9	H9	Human	1	1	-	967	2	FSM	ENSG00000078618	ENST00000491410	1020	2	20	33	20	-33	reference_match	FALSE	canonical	FALSE	C
G387.1	293T,GM12878,H9,Hela,HepG2,K562	Human	6	1	-	1413	7	FSM	ENSG00000117862	ENST00000371626	1416	7	0	3	0	-3	reference_match	TRUE	canonical	FALSE	A
G388.1	GM12878,H9,Hela,HepG2	Human	4	1	-	1687	1	FSM	ENSG00000198841	ENST00000371614	1708	1	20	1	20	-1	mono-exon	FALSE	NA	NA	C
G388.2	293T,K562	Human	2	1	-	1706	1	FSM	ENSG00000198841	ENST00000371614	1708	1	0	2	0	-2	mono-exon	FALSE	NA	NA	C
G389.1	293T,Hela,K562	Human	3	1	+	995	6	FSM	ENSG00000134717	ENST00000313334	4533	6	-24	3562	0	-1	alternative_3end	FALSE	canonical	FALSE	C
G389.10	293T,K562	Human	2	1	+	2033	5	FSM	ENSG00000134717	ENST00000489308	794	5	24	-1263	0	0	alternative_3end	FALSE	canonical	FALSE	C
G389.11	293T	Human	1	1	+	2141	5	FSM	ENSG00000134717	ENST00000472944	2159	5	-9	27	0	-27	reference_match	FALSE	canonical	FALSE	C
G389.12	H9,K562	Human	2	1	+	2168	5	FSM	ENSG00000134717	ENST00000472944	2159	5	-9	0	0	0	reference_match	FALSE	canonical	FALSE	C
G389.13	GM12878	Human	1	1	+	750	5	FSM	ENSG00000134717	ENST00000489308	794	5	43	1	0	-1	reference_match	FALSE	canonical	FALSE	C
G389.14	HepG2	Human	1	1	+	943	6	FSM	ENSG00000134717	ENST00000313334	4533	6	28	3562	2	-1	alternative_3end	FALSE	canonical	FALSE	C
G389.2	K562	Human	1	1	+	520	5	FSM	ENSG00000134717	ENST00000489308	794	5	0	274	0	7	alternative_3end	FALSE	canonical	FALSE	C
G389.3	K562	Human	1	1	+	623	5	FSM	ENSG00000134717	ENST00000489308	794	5	0	171	0	110	alternative_3end	FALSE	canonical	FALSE	C
G389.4	293T,H9,K562	Human	3	1	+	794	5	FSM	ENSG00000134717	ENST00000489308	794	5	0	0	0	0	reference_match	FALSE	canonical	FALSE	C
G389.5	GM12878,H9	Human	2	1	+	971	6	FSM	ENSG00000134717	ENST00000313334	4533	6	0	3562	0	-1	alternative_3end	FALSE	canonical	FALSE	C
G389.6	GM12878	Human	1	1	+	2208	6	FSM	ENSG00000134717	ENST00000313334	4533	6	0	2325	0	-27	alternative_3end	FALSE	canonical	FALSE	C
G389.7	293T,H9,Hela,HepG2,K562	Human	5	1	+	2235	6	FSM	ENSG00000134717	ENST00000313334	4533	6	0	2298	0	0	alternative_3end	FALSE	canonical	FALSE	C
G389.8	293T	Human	1	1	+	3341	6	FSM	ENSG00000134717	ENST00000313334	4533	6	0	1192	0	1106	alternative_3end	FALSE	canonical	FALSE	C
G389.9	Hela,HepG2	Human	2	1	+	770	5	FSM	ENSG00000134717	ENST00000489308	794	5	24	0	0	0	reference_match	FALSE	canonical	FALSE	C
G39.1	293T,H9,Hela,K562	Human	4	1	-	2641	19	FSM	ENSG00000157881	ENST00000378466	2641	19	0	0	0	0	reference_match	TRUE	canonical	FALSE	A
G390.1	K562	Human	1	1	-	340	1	FSM	ENSG00000228407	ENST00000414059	340	1	0	0	0	0	mono-exon	FALSE	NA	NA	A
G391.1	293T,K562	Human	2	1	-	3350	25	FSM	ENSG00000154222	ENST00000284376	3377	25	26	1	3	-1	reference_match	FALSE	canonical	FALSE	A
G392.1	293T,H9,Hela,K562	Human	4	1	-	3120	17	FSM	ENSG00000085840	ENST00000371568	3121	17	0	1	0	-1	reference_match	FALSE	canonical	FALSE	C
G392.2	K562	Human	1	1	-	446	3	ISM	ENSG00000085840	ENST00000371568	3121	17	0	28493	0	-28491	5prime_fragment	FALSE	canonical	FALSE	C
G393.1	K562	Human	1	1	+	2241	8	FSM	ENSG00000134748	ENST00000474048	1059	8	-26	-1156	0	1156	alternative_3end	FALSE	canonical	FALSE	C
G393.2	293T,GM12878,H9,Hela,HepG2,K562	Human	6	1	+	1417	10	FSM	ENSG00000134748	ENST00000257181	5233	10	0	3816	0	-2	alternative_3end	TRUE	canonical	FALSE	C
G393.3	K562	Human	1	1	+	1658	10	FSM	ENSG00000134748	ENST00000257181	5233	10	0	3575	0	239	alternative_3end	FALSE	canonical	FALSE	C
G393.4	293T,GM12878,H9,Hela,K562	Human	5	1	+	2575	10	FSM	ENSG00000134748	ENST00000257181	5233	10	0	2658	0	1156	alternative_3end	FALSE	canonical	FALSE	C
G393.5	293T	Human	1	1	+	2642	10	FSM	ENSG00000134748	ENST00000257181	5233	10	0	2591	0	1223	alternative_3end	FALSE	canonical	FALSE	C
G393.6	293T,GM12878,H9,K562	Human	4	1	+	2716	10	FSM	ENSG00000134748	ENST00000257181	5233	10	0	2517	0	1297	alternative_3end	FALSE	canonical	FALSE	C
G393.7	K562	Human	1	1	+	1392	9	NIC	ENSG00000134748	novel	5233	10	NA	NA	0	0	combination_of_known_splicesites	FALSE	canonical	FALSE	C
G393.8	K562	Human	1	1	+	2548	9	NIC	ENSG00000134748	novel	5233	10	NA	NA	0	1156	combination_of_known_splicesites	FALSE	canonical	FALSE	C
G393.9	K562	Human	1	1	+	1059	8	FSM	ENSG00000134748	ENST00000474048	1059	8	0	0	0	0	reference_match	FALSE	canonical	FALSE	C
G394.1	K562	Human	1	1	-	2231	12	ISM	ENSG00000134744	ENST00000257177	5853	30	0	54480	0	-17	5prime_fragment	FALSE	canonical	FALSE	B
G394.2	K562	Human	1	1	-	1239	4	ISM	ENSG00000134744	ENST00000473856	2047	11	-23	31873	0	5167	5prime_fragment	FALSE	canonical	FALSE	B
G394.3	K562	Human	1	1	-	973	2	ISM	ENSG00000134744	ENST00000524582	539	3	395	-487	0	457	3prime_fragment	FALSE	canonical	FALSE	B
G394.4	K562	Human	1	1	-	548	2	ISM	ENSG00000134744	ENST00000524582	539	3	395	-62	0	32	3prime_fragment	FALSE	canonical	FALSE	B
G394.5	K562	Human	1	1	-	380	2	ISM	ENSG00000134744	ENST00000524582	539	3	395	106	0	-106	3prime_fragment	FALSE	canonical	FALSE	B
G395.1	H9	Human	1	1	+	1214	3	FSM	ENSG00000116157	ENST00000361314	1229	3	14	1	14	-1	reference_match	FALSE	canonical	FALSE	C
G395.2	H9	Human	1	1	+	1051	3	FSM	ENSG00000116157	ENST00000361314	1229	3	29	149	0	-149	alternative_3end	FALSE	canonical	FALSE	C
G395.3	HepG2	Human	1	1	+	1199	3	FSM	ENSG00000116157	ENST00000361314	1229	3	29	1	0	-1	reference_match	FALSE	canonical	FALSE	C
G396.1	293T,H9,HepG2,K562	Human	4	1	-	1599	3	FSM	ENSG00000162377	ENST00000371538	3988	3	0	2389	0	724	alternative_3end	FALSE	canonical	FALSE	C
G396.2	293T,GM12878,H9,HepG2,K562	Human	5	1	-	965	3	FSM	ENSG00000162377	ENST00000371538	3988	3	0	3023	0	90	alternative_3end	FALSE	canonical	FALSE	C
G397.1	K562	Human	1	1	+	1309	3	ISM	ENSG00000162378	ENST00000545132	2294	14	-5	44698	-5	-44698	5prime_fragment	FALSE	canonical	FALSE	A
G398.1	293T,GM12878,H9,Hela,HepG2,K562	Human	6	1	-	455	1	FSM	ENSG00000228929	ENST00000437890	455	1	0	0	0	0	mono-exon	FALSE	NA	NA	A
G399.1	K562	Human	1	1	-	5817	1	FSM	ENSG00000121310	ENST00000539680	5817	1	0	0	0	0	mono-exon	FALSE	NA	NA	A
G4.1	K562	Human	1	1	+	1517	5	FSM	ENSG00000228794	ENST00000445118	6616	5	40	5059	0	2	alternative_3end	FALSE	canonical	FALSE	C
G4.2	K562	Human	1	1	+	1649	6	ISM	ENSG00000228794	ENST00000659124	5289	7	7	4945	2	2	5prime_fragment	FALSE	canonical	FALSE	C
G4.3	K562	Human	1	1	+	1018	3	FSM	ENSG00000228794	ENST00000669922	5441	3	58	4365	-2	1	alternative_3end5end	FALSE	canonical	FALSE	C
G4.4	K562	Human	1	1	+	619	5	FSM	ENSG00000228794	ENST00000416570	612	5	-7	0	0	0	reference_match	FALSE	canonical	FALSE	C
G40.1	H9	Human	1	1	+	1699	8	FSM	ENSG00000157873	ENST00000355716	1707	8	5	3	5	0	reference_match	FALSE	canonical	FALSE	A
G400.1	293T,H9,Hela,HepG2,K562	Human	5	1	+	2662	16	FSM	ENSG00000116171	ENST00000371514	2759	16	10	87	0	1	alternative_3end	FALSE	canonical	FALSE	C
G400.2	K562	Human	1	1	+	1253	5	FSM	ENSG00000116171	ENST00000435345	894	5	-64	-295	-24	7	alternative_3end5end	FALSE	canonical	FALSE	C
G400.3	293T	Human	1	1	+	1456	5	FSM	ENSG00000116171	ENST00000435345	894	5	-64	-498	-24	1	alternative_3end5end	FALSE	canonical	FALSE	C
G400.4	GM12878,H9,Hela,K562	Human	4	1	+	1422	5	FSM	ENSG00000116171	ENST00000435345	894	5	-31	-497	-1	0	alternative_3end	FALSE	canonical	FALSE	C
G400.5	293T,K562	Human	2	1	+	1294	4	FSM	ENSG00000116171	ENST00000408941	1298	4	0	4	0	3	reference_match	FALSE	canonical	FALSE	C
G400.6	H9	Human	1	1	+	1214	5	FSM	ENSG00000116171	ENST00000435345	894	5	-25	-295	5	7	alternative_3end	FALSE	canonical	FALSE	C
G400.7	293T,GM12878,H9,HepG2,K562	Human	5	1	+	896	5	FSM	ENSG00000116171	ENST00000435345	894	5	-2	0	0	0	reference_match	FALSE	canonical	FALSE	C
G400.8	HepG2	Human	1	1	+	1393	5	FSM	ENSG00000116171	ENST00000435345	894	5	-2	-497	0	0	alternative_3end	FALSE	canonical	FALSE	C
G401.1	293T,H9,Hela	Human	3	1	+	2721	5	FSM	ENSG00000157184	ENST00000371486	2699	5	-24	2	0	-2	reference_match	TRUE	canonical	FALSE	C
G401.2	K562	Human	1	1	+	2697	5	FSM	ENSG00000157184	ENST00000371486	2699	5	0	2	0	-2	reference_match	FALSE	canonical	FALSE	C
G402.1	293T,GM12878,H9,Hela,HepG2,K562	Human	6	1	-	1099	8	FSM	ENSG00000162384	ENST00000294360	1102	8	0	3	0	-3	reference_match	FALSE	canonical	FALSE	C
G402.2	H9	Human	1	1	-	1035	7	FSM	ENSG00000162384	ENST00000470385	1009	7	247	-273	231	-3	alternative_3end5end	FALSE	canonical	FALSE	C
G402.3	293T,K562	Human	2	1	-	1282	7	FSM	ENSG00000162384	ENST00000470385	1009	7	0	-273	0	-3	alternative_3end	FALSE	canonical	FALSE	C
G402.4	293T	Human	1	1	-	1042	7	NIC	ENSG00000162384	novel	1102	8	NA	NA	0	-3	combination_of_known_splicesites	FALSE	canonical	FALSE	C
G402.5	K562	Human	1	1	-	977	7	FSM	ENSG00000162384	ENST00000470385	1009	7	247	-215	231	-23	alternative_3end5end	FALSE	canonical	FALSE	C
G402.6	293T,H9,Hela,K562	Human	4	1	-	732	8	FSM	ENSG00000162384	ENST00000294360	1102	8	-5	375	-5	0	alternative_3end	FALSE	canonical	FALSE	C
G402.7	K562	Human	1	1	-	316	2	FSM	ENSG00000162384	ENST00000474227	841	2	-29	554	5	-2	alternative_3end	FALSE	canonical	FALSE	C
G403.1	293T,K562	Human	2	1	-	662	5	FSM	ENSG00000162385	ENST00000371470	656	5	0	-6	0	6	reference_match	FALSE	canonical	FALSE	C
G403.2	293T,H9,Hela,HepG2,K562	Human	5	1	-	500	4	FSM	ENSG00000162385	ENST00000371466	500	4	0	0	0	0	reference_match	FALSE	canonical	FALSE	C
G403.3	GM12878,H9,Hela,HepG2	Human	4	1	-	628	5	FSM	ENSG00000162385	ENST00000371470	656	5	0	28	0	-2	reference_match	FALSE	canonical	FALSE	C
G403.4	GM12878	Human	1	1	-	517	4	FSM	ENSG00000162385	ENST00000371466	500	4	-19	2	0	-2	reference_match	FALSE	canonical	FALSE	C
G404.1	293T,H9,Hela,K562	Human	4	1	-	4545	18	FSM	ENSG00000058804	ENST00000371429	4552	18	0	7	0	-7	reference_match	TRUE	canonical	FALSE	C
G404.2	293T,K562	Human	2	1	-	4743	18	FSM	ENSG00000058804	ENST00000371429	4552	18	-198	7	-31	-7	alternative_5end	FALSE	canonical	FALSE	C
G404.3	GM12878,K562	Human	2	1	-	2295	18	FSM	ENSG00000058804	ENST00000371429	4552	18	14	2243	14	-2243	alternative_3end	FALSE	canonical	FALSE	C
G404.4	293T,H9,Hela	Human	3	1	-	2309	18	FSM	ENSG00000058804	ENST00000371429	4552	18	0	2243	0	-2243	alternative_3end	FALSE	canonical	FALSE	C
G404.5	293T	Human	1	1	-	2494	18	FSM	ENSG00000058804	ENST00000371429	4552	18	-185	2243	-18	-2243	alternative_3end5end	FALSE	canonical	FALSE	C
G404.6	K562	Human	1	1	-	2507	18	FSM	ENSG00000058804	ENST00000371429	4552	18	-198	2243	-31	-2243	alternative_3end5end	FALSE	canonical	FALSE	C
G405.1	293T,K562	Human	2	1	-	1873	12	NIC	ENSG00000058799	novel	1821	11	NA	NA	-1	-1	combination_of_known_junctions	FALSE	canonical	FALSE	C
G405.2	K562	Human	1	1	-	1712	11	NIC	ENSG00000058799	novel	1821	11	NA	NA	-4	-1	combination_of_known_junctions	FALSE	canonical	FALSE	C
G405.3	293T,H9,Hela,K562	Human	4	1	-	1820	11	FSM	ENSG00000058799	ENST00000072644	1821	11	0	1	0	-1	reference_match	FALSE	canonical	FALSE	C
G405.4	293T,H9,K562	Human	3	1	-	1602	10	NIC	ENSG00000058799	novel	1821	11	NA	NA	-1	-1	combination_of_known_junctions	FALSE	canonical	FALSE	C
G406.1	293T,K562	Human	2	1	-	1021	6	FSM	ENSG00000081870	ENST00000371378	894	6	-127	0	-89	0	alternative_5end	FALSE	canonical	FALSE	C
G406.2	GM12878	Human	1	1	-	586	6	FSM	ENSG00000081870	ENST00000194214	915	6	327	2	0	-1	alternative_5end	FALSE	canonical	FALSE	C
G406.3	293T,H9,Hela,HepG2,K562	Human	5	1	-	683	6	FSM	ENSG00000081870	ENST00000194214	915	6	230	2	-89	-1	alternative_5end	FALSE	canonical	FALSE	C
G406.4	H9	Human	1	1	-	580	6	NNC	ENSG00000081870	novel	915	6	NA	NA	-349	-1	at_least_one_novel_splicesite	FALSE	canonical	FALSE	C
G406.5	293T,GM12878,Hela,HepG2,K562	Human	5	1	-	608	6	NNC	ENSG00000081870	novel	915	6	NA	NA	-377	-1	at_least_one_novel_splicesite	FALSE	canonical	FALSE	C
G406.6	GM12878	Human	1	1	-	541	5	ISM	ENSG00000081870	ENST00000194214	915	6	5829	2	0	-1	3prime_fragment	FALSE	canonical	FALSE	C
G406.7	K562	Human	1	1	-	570	5	NIC	ENSG00000081870	novel	915	6	NA	NA	-89	-1	combination_of_known_splicesites	FALSE	canonical	FALSE	C
G406.8	293T,K562	Human	2	1	-	517	5	NIC	ENSG00000081870	novel	915	6	NA	NA	0	-1	combination_of_known_splicesites	FALSE	canonical	FALSE	C
G406.9	K562	Human	1	1	-	2722	5	FSM	ENSG00000081870	ENST00000371377	760	5	8	-1970	0	-1	alternative_3end	FALSE	canonical	FALSE	C
G407.1	K562	Human	1	1	+	1848	9	NIC	ENSG00000116212	novel	1764	9	NA	NA	0	-2	combination_of_known_junctions	FALSE	canonical	FALSE	C
G407.2	293T,GM12878,H9,Hela,HepG2,K562	Human	6	1	+	1756	9	FSM	ENSG00000116212	ENST00000371370	1764	9	6	2	-2	-2	reference_match	FALSE	canonical	FALSE	C
G407.3	293T,GM12878,H9,Hela,HepG2,K562	Human	6	1	+	1722	8	FSM	ENSG00000116212	ENST00000319223	1727	8	3	2	-2	-2	reference_match	FALSE	canonical	FALSE	C
G407.4	293T	Human	1	1	+	1791	9	NIC	ENSG00000116212	novel	1764	9	NA	NA	49	-2	combination_of_known_junctions	FALSE	canonical	FALSE	C
G407.5	K562	Human	1	1	+	1532	7	ISM	ENSG00000116212	ENST00000319223	1727	8	5629	2	5624	-2	3prime_fragment	FALSE	canonical	FALSE	C
G408.1	293T,GM12878,H9,Hela,HepG2,K562	Human	6	1	-	1472	8	FSM	ENSG00000116209	ENST00000234831	6457	8	0	4985	0	-3	alternative_3end	FALSE	canonical	FALSE	C
G408.10	H9	Human	1	1	-	1338	8	FSM	ENSG00000116209	ENST00000234831	6457	8	-217	5336	-9	2	alternative_3end5end	FALSE	canonical	FALSE	C
G408.11	GM12878,H9,Hela,HepG2,K562	Human	5	1	-	1119	8	FSM	ENSG00000116209	ENST00000234831	6457	8	0	5338	0	0	alternative_3end	FALSE	canonical	FALSE	C
G408.2	293T,HepG2,K562	Human	3	1	-	1689	8	FSM	ENSG00000116209	ENST00000234831	6457	8	-217	4985	-9	-3	alternative_3end5end	FALSE	canonical	FALSE	C
G408.3	293T,K562	Human	2	1	-	1333	8	FSM	ENSG00000116209	ENST00000371341	1116	8	83	-300	-9	-3	alternative_3end5end	FALSE	canonical	FALSE	C
G408.4	Hela	Human	1	1	-	1353	8	FSM	ENSG00000116209	ENST00000371341	1116	8	63	-300	0	-3	alternative_3end5end	FALSE	canonical	FALSE	C
G408.5	293T	Human	1	1	-	1271	6	NIC	ENSG00000116209	novel	6457	8	NA	NA	0	-3	combination_of_known_splicesites	FALSE	canonical	FALSE	C
G408.6	293T	Human	1	1	-	1172	8	FSM	ENSG00000116209	ENST00000234831	6457	8	0	5285	0	0	alternative_3end	FALSE	canonical	FALSE	C
G408.7	K562	Human	1	1	-	1409	8	FSM	ENSG00000116209	ENST00000234831	6457	8	-237	5285	0	0	alternative_3end5end	FALSE	canonical	FALSE	C
G408.8	GM12878,H9	Human	2	1	-	1033	8	FSM	ENSG00000116209	ENST00000371341	1116	8	83	0	-9	0	alternative_5end	FALSE	canonical	FALSE	C
G408.9	293T,Hela,HepG2,K562	Human	4	1	-	1053	8	FSM	ENSG00000116209	ENST00000371341	1116	8	63	0	0	0	alternative_5end	FALSE	canonical	FALSE	C
G409.1	293T,K562	Human	2	1	+	1608	5	FSM	ENSG00000116205	ENST00000234827	10429	5	29	8792	29	797	alternative_3end	FALSE	canonical	FALSE	C
G409.2	H9	Human	1	1	+	1573	5	FSM	ENSG00000116205	ENST00000234827	10429	5	64	8792	64	797	alternative_3end5end	FALSE	canonical	FALSE	C
G41.1	H9	Human	1	1	+	2713	7	FSM	ENSG00000157870	ENST00000378427	2689	7	-24	0	-3	0	reference_match	FALSE	canonical	FALSE	C
G41.2	293T,Hela	Human	2	1	+	2744	7	FSM	ENSG00000157870	ENST00000419916	2747	7	2	1	-1	0	reference_match	FALSE	canonical	FALSE	C
G41.3	H9,HepG2,K562	Human	3	1	+	2725	7	FSM	ENSG00000157870	ENST00000419916	2747	7	21	1	0	0	reference_match	FALSE	canonical	FALSE	C
G41.4	K562	Human	1	1	+	2689	7	FSM	ENSG00000157870	ENST00000378427	2689	7	0	0	0	0	reference_match	FALSE	canonical	FALSE	C
G41.5	HepG2	Human	1	1	+	2669	7	FSM	ENSG00000157870	ENST00000378427	2689	7	20	0	1	0	reference_match	FALSE	canonical	FALSE	C
G41.6	K562	Human	1	1	+	2572	6	ISM	ENSG00000157870	ENST00000419916	2747	7	312	5	4	0	3prime_fragment	FALSE	canonical	FALSE	C
G41.7	H9	Human	1	1	+	2540	6	ISM	ENSG00000157870	ENST00000378427	2689	7	291	0	4	0	3prime_fragment	FALSE	canonical	FALSE	C
G410.1	293T	Human	1	1	-	812	6	NIC	ENSG00000215883	novel	5643	8	NA	NA	13	-1	combination_of_known_junctions	FALSE	canonical	FALSE	B
G410.2	H9,K562	Human	2	1	-	845	6	NIC	ENSG00000215883	novel	5643	8	NA	NA	6	-1	combination_of_known_junctions	FALSE	canonical	FALSE	B
G410.3	293T	Human	1	1	-	787	4	ISM	ENSG00000215883	ENST00000528287	2642	8	39	17334	13	-1	5prime_fragment	FALSE	canonical	FALSE	B
G410.4	H9,K562	Human	2	1	-	820	4	ISM	ENSG00000215883	ENST00000528287	2642	8	6	17334	6	-1	5prime_fragment	FALSE	canonical	FALSE	B
G411.1	K562	Human	1	1	+	1126	7	NIC	ENSG00000116221	novel	1483	7	NA	NA	7	0	combination_of_known_junctions	FALSE	canonical	FALSE	C
G411.2	293T,GM12878,H9,Hela,HepG2,K562	Human	6	1	+	1474	7	FSM	ENSG00000116221	ENST00000360840	1483	7	7	2	7	0	reference_match	FALSE	canonical	FALSE	C
G411.3	K562	Human	1	1	+	1316	6	NIC	ENSG00000116221	novel	1483	7	NA	NA	7	0	combination_of_known_splicesites	FALSE	canonical	FALSE	C
G411.4	GM12878,H9	Human	2	1	+	367	2	ISM	ENSG00000116221	ENST00000336230	1179	5	16021	0	6242	0	3prime_fragment	FALSE	canonical	FALSE	C
G412.1	K562	Human	1	1	-	649	4	FSM	ENSG00000157216	ENST00000528930	862	4	47	166	47	-36	alternative_3end	FALSE	canonical	FALSE	C
G412.2	K562	Human	1	1	-	1108	11	ISM	ENSG00000157216	ENST00000326956	2913	14	104958	1251	0	-36	3prime_fragment	FALSE	canonical	FALSE	C
G412.3	H9,K562	Human	2	1	-	2001	18	FSM	ENSG00000157216	ENST00000371320	2077	18	25	51	1	-36	alternative_3end	FALSE	canonical	FALSE	C
G412.4	K562	Human	1	1	-	1534	17	FSM	ENSG00000157216	ENST00000371319	1578	17	0	44	0	-36	reference_match	FALSE	canonical	FALSE	C
G412.5	H9,Hela,K562	Human	3	1	-	1920	17	FSM	ENSG00000157216	ENST00000371319	1578	17	-386	44	1	-36	alternative_5end	FALSE	canonical	FALSE	C
G412.6	H9	Human	1	1	-	1602	17	NIC	ENSG00000157216	novel	1578	17	NA	NA	0	-36	combination_of_known_junctions	FALSE	canonical	FALSE	C
G412.7	K562	Human	1	1	-	588	2	ISM	ENSG00000157216	ENST00000528930	862	4	470	166	470	-36	3prime_fragment	FALSE	canonical	FALSE	C
G413.1	Hela	Human	1	1	+	2025	10	FSM	ENSG00000243725	ENST00000371281	2356	10	-19	350	-19	0	alternative_3end	FALSE	canonical	FALSE	C
G413.2	293T,H9,K562	Human	3	1	+	439	3	FSM	ENSG00000243725	ENST00000486621	549	3	-4	114	0	-114	alternative_3end	FALSE	canonical	FALSE	C
G413.3	293T,GM12878,H9,HepG2,K562	Human	5	1	+	2006	10	FSM	ENSG00000243725	ENST00000371281	2356	10	0	350	0	0	alternative_3end	FALSE	canonical	FALSE	C
G413.4	293T,H9,K562	Human	3	1	+	2334	10	FSM	ENSG00000243725	ENST00000371281	2356	10	0	22	0	-22	reference_match	FALSE	canonical	FALSE	C
G413.5	293T	Human	1	1	+	1924	9	NIC	ENSG00000243725	novel	2356	10	NA	NA	0	0	intron_retention	FALSE	canonical	FALSE	C
G414.1	H9	Human	1	1	-	2333	2	FSM	ENSG00000162396	ENST00000371279	2356	2	21	2	21	-2	reference_match	FALSE	canonical	FALSE	C
G414.2	293T,HepG2,K562	Human	3	1	-	2354	2	FSM	ENSG00000162396	ENST00000371279	2356	2	0	2	0	-2	reference_match	FALSE	canonical	FALSE	C
G415.1	293T,GM12878,H9,Hela,HepG2,K562	Human	6	1	-	4225	9	FSM	ENSG00000116133	ENST00000371269	4233	9	0	8	0	-2	reference_match	FALSE	canonical	FALSE	C
G415.2	H9,K562	Human	2	1	-	463	2	ISM	ENSG00000116133	ENST00000648494	582	4	0	7642	0	-7642	5prime_fragment	FALSE	canonical	FALSE	C
G416.1	K562	Human	1	1	+	1485	2	FSM	ENSG00000242396	ENST00000415336	575	2	-63	-847	-63	847	alternative_3end5end	FALSE	canonical	FALSE	A
G417.1	Hela,K562	Human	2	1	+	3635	12	FSM	ENSG00000169174	ENST00000302118	3637	12	0	2	0	0	reference_match	FALSE	canonical	FALSE	C
G417.2	K562	Human	1	1	+	1844	3	ISM	ENSG00000169174	ENST00000673903	3194	12	19189	-53	1368	0	3prime_fragment	FALSE	canonical	FALSE	C
G418.1	GM12878,Hela	Human	2	1	-	1444	6	FSM	ENSG00000162407	ENST00000371250	3273	6	156	1673	156	0	alternative_3end5end	FALSE	canonical	FALSE	C
G418.2	HepG2	Human	1	1	-	1695	6	FSM	ENSG00000162407	ENST00000371250	3273	6	-95	1673	-95	0	alternative_3end5end	FALSE	canonical	FALSE	C
G418.3	293T	Human	1	1	-	1598	6	FSM	ENSG00000162407	ENST00000371250	3273	6	1	1674	1	-1	alternative_3end	FALSE	canonical	FALSE	C
G419.1	293T	Human	1	1	+	2927	9	FSM	ENSG00000162409	ENST00000371244	9355	9	0	6428	0	-6427	alternative_3end	FALSE	canonical	FALSE	A
G42.1	Hela	Human	1	1	+	2820	15	FSM	ENSG00000130762	ENST00000378378	2822	15	0	2	0	-2	reference_match	FALSE	canonical	FALSE	A
G420.1	293T	Human	1	1	-	1887	9	NIC	ENSG00000162600	novel	1861	9	NA	NA	0	-1	combination_of_known_junctions	FALSE	canonical	FALSE	C
G420.2	H9,K562	Human	2	1	-	1899	9	NIC	ENSG00000162600	novel	1861	9	NA	NA	0	-1	combination_of_known_junctions	FALSE	canonical	FALSE	C
G420.3	293T,H9,K562	Human	3	1	-	1873	9	NIC	ENSG00000162600	novel	1861	9	NA	NA	0	-1	combination_of_known_junctions	FALSE	canonical	FALSE	C
G420.4	K562	Human	1	1	-	1678	8	ISM	ENSG00000162600	ENST00000371226	1861	9	7416	159	-492	0	3prime_fragment	FALSE	canonical	FALSE	C
G420.5	K562	Human	1	1	-	1738	9	NIC	ENSG00000162600	novel	1861	9	NA	NA	3	0	combination_of_known_junctions	FALSE	canonical	FALSE	C
G420.6	H9	Human	1	1	-	1733	9	NIC	ENSG00000162600	novel	1861	9	NA	NA	14	0	combination_of_known_junctions	FALSE	canonical	FALSE	C
G420.7	293T,K562	Human	2	1	-	1730	9	FSM	ENSG00000162600	ENST00000371226	1861	9	-28	159	4	0	alternative_3end	FALSE	canonical	FALSE	C
G421.1	293T,H9,K562	Human	3	1	-	484	5	FSM	ENSG00000162601	ENST00000483003	378	5	10	-116	0	116	alternative_3end	FALSE	canonical	FALSE	A
G422.1	293T,H9,Hela,HepG2,K562	Human	5	1	-	3257	1	FSM	ENSG00000177606	ENST00000371222	3257	1	0	0	0	0	mono-exon	FALSE	NA	NA	C
G422.2	293T,Hela,HepG2,K562	Human	4	1	-	2728	1	FSM	ENSG00000177606	ENST00000371222	3257	1	-1	530	-1	-530	mono-exon	FALSE	NA	NA	C
G422.3	K562	Human	1	1	-	2660	1	FSM	ENSG00000177606	ENST00000371222	3257	1	4	593	4	-593	mono-exon	FALSE	NA	NA	C
G422.4	K562	Human	1	1	-	2557	1	FSM	ENSG00000177606	ENST00000371222	3257	1	4	696	4	-696	mono-exon	FALSE	NA	NA	C
G423.1	293T	Human	1	1	+	2361	22	FSM	ENSG00000134709	ENST00000371208	5713	22	0	3352	0	-8	alternative_3end	FALSE	canonical	FALSE	C
G423.2	HepG2	Human	1	1	+	2344	22	FSM	ENSG00000134709	ENST00000371208	5713	22	17	3352	17	-8	alternative_3end	FALSE	canonical	FALSE	C
G424.1	Hela,K562	Human	2	1	+	2756	11	FSM	ENSG00000162599	ENST00000403491	9229	11	59	6414	-1	-20	alternative_3end5end	FALSE	canonical	FALSE	C
G424.2	K562	Human	1	1	+	44880	1	FSM	ENSG00000162599	ENST00000603233	44880	1	0	0	0	0	mono-exon	FALSE	NA	NA	C
G425.1	293T,K562	Human	2	1	-	1009	7	NIC	ENSG00000162604	novel	921	8	NA	NA	0	0	combination_of_known_junctions	FALSE	canonical	FALSE	C
G425.2	293T,GM12878,H9,Hela,HepG2,K562	Human	6	1	-	968	7	FSM	ENSG00000162604	ENST00000294613	1250	7	282	0	0	0	alternative_5end	FALSE	non_canonical	FALSE	C
G425.3	K562	Human	1	1	-	949	6	NIC	ENSG00000162604	novel	1250	7	NA	NA	0	0	combination_of_known_splicesites	FALSE	canonical	FALSE	C
G426.1	K562	Human	1	1	+	3348	9	FSM	ENSG00000162607	ENST00000371146	3507	9	95	64	95	-64	alternative_3end5end	FALSE	canonical	FALSE	C
G426.2	293T,K562	Human	2	1	+	3825	9	FSM	ENSG00000162607	ENST00000339950	3602	9	-289	66	-289	-64	alternative_3end5end	FALSE	canonical	FALSE	C
G426.3	293T,GM12878,H9,Hela,HepG2,K562	Human	6	1	+	3536	9	FSM	ENSG00000162607	ENST00000339950	3602	9	0	66	0	-64	alternative_3end	FALSE	canonical	FALSE	C
G426.4	293T	Human	1	1	+	3600	9	FSM	ENSG00000162607	ENST00000339950	3602	9	0	2	0	0	reference_match	FALSE	canonical	FALSE	C
G426.5	K562	Human	1	1	+	2387	4	ISM	ENSG00000162607	ENST00000339950	3602	9	7861	65	7861	-63	3prime_fragment	FALSE	canonical	FALSE	C
G427.1	293T,K562	Human	2	1	-	959	5	ISM	ENSG00000116641	ENST00000635983	6506	16	35563	3	387	0	3prime_fragment	FALSE	canonical	FALSE	B
G428.1	Hela	Human	1	1	-	492	2	NNC	ENSG00000116641	novel	7084	50	NA	NA	2	-52904	at_least_one_novel_splicesite	FALSE	canonical	TRUE	B
G428.2	HepG2	Human	1	1	-	523	2	NNC	ENSG00000116641	novel	7084	50	NA	NA	-5	-52904	at_least_one_novel_splicesite	FALSE	canonical	TRUE	B
G428.3	K562	Human	1	1	-	536	2	NNC	ENSG00000116641	novel	7084	50	NA	NA	0	-52904	at_least_one_novel_splicesite	FALSE	canonical	TRUE	B
G429.1	Hela	Human	1	1	+	2601	11	FSM	ENSG00000125703	ENST00000317868	2944	11	-21	364	-21	-361	alternative_3end	FALSE	canonical	FALSE	C
G429.2	H9	Human	1	1	+	1810	11	FSM	ENSG00000125703	ENST00000317868	2944	11	-13	1147	-13	-1144	alternative_3end	FALSE	canonical	FALSE	C
G429.3	K562	Human	1	1	+	2532	11	FSM	ENSG00000125703	ENST00000371120	2890	11	-3	361	0	-361	alternative_3end	FALSE	canonical	FALSE	C
G429.4	293T,GM12878,K562	Human	3	1	+	1744	11	FSM	ENSG00000125703	ENST00000371120	2890	11	2	1144	2	-1144	alternative_3end	FALSE	canonical	FALSE	C
G429.5	K562	Human	1	1	+	2682	11	FSM	ENSG00000125703	ENST00000317868	2944	11	9	253	6	-250	alternative_3end	FALSE	canonical	FALSE	C
G429.6	H9	Human	1	1	+	1729	11	FSM	ENSG00000125703	ENST00000371120	2890	11	17	1144	17	-1144	alternative_3end	FALSE	canonical	FALSE	C
G429.7	293T	Human	1	1	+	2512	11	FSM	ENSG00000125703	ENST00000371120	2890	11	17	361	17	-361	alternative_3end	FALSE	canonical	FALSE	C
G429.8	293T,K562	Human	2	1	+	2560	11	FSM	ENSG00000125703	ENST00000317868	2944	11	20	364	17	-361	alternative_3end	FALSE	canonical	FALSE	C
G429.9	293T,K562	Human	2	1	+	1774	11	FSM	ENSG00000125703	ENST00000317868	2944	11	23	1147	20	-1144	alternative_3end	FALSE	canonical	FALSE	C
G43.1	Hela,K562	Human	2	1	+	2399	5	FSM	ENSG00000158109	ENST00000378344	2401	5	0	2	0	-2	reference_match	TRUE	canonical	FALSE	C
G43.2	H9,HepG2	Human	2	1	+	2369	5	FSM	ENSG00000158109	ENST00000378344	2401	5	30	2	-5	-2	reference_match	FALSE	canonical	FALSE	C
G430.1	293T	Human	1	1	-	649	3	FSM	ENSG00000230798	ENST00000431294	496	3	-160	7	-160	-7	alternative_5end	FALSE	canonical	FALSE	C
G430.2	K562	Human	1	1	-	662	3	FSM	ENSG00000230798	ENST00000431294	496	3	-173	7	-173	-7	alternative_5end	FALSE	canonical	FALSE	C
G431.1	K562	Human	1	1	+	1520	7	ISM	ENSG00000088035	ENST00000650494	1422	14	-20	21211	4	5522	5prime_fragment	FALSE	canonical	FALSE	C
G431.2	293T,H9,K562	Human	3	1	+	1962	15	FSM	ENSG00000088035	ENST00000263440	3325	15	8	1355	8	16	alternative_3end	FALSE	non_canonical	FALSE	C
G432.1	293T,Hela,K562	Human	3	1	-	1010	10	FSM	ENSG00000142856	ENST00000489099	1285	10	277	-2	0	-1	alternative_5end	FALSE	canonical	FALSE	C
G432.2	293T,K562	Human	2	1	-	1046	10	FSM	ENSG00000142856	ENST00000371092	1044	10	0	-2	0	-1	reference_match	FALSE	canonical	FALSE	C
G432.3	293T,GM12878,H9,Hela,HepG2,K562	Human	6	1	-	960	9	FSM	ENSG00000142856	ENST00000271002	961	9	0	1	0	-1	reference_match	FALSE	canonical	FALSE	C
G432.4	K562	Human	1	1	-	814	8	NIC	ENSG00000142856	novel	961	9	NA	NA	-6	-1	combination_of_known_splicesites	FALSE	canonical	FALSE	C
G432.5	293T,K562	Human	2	1	-	738	7	NIC	ENSG00000142856	novel	961	9	NA	NA	0	-1	combination_of_known_junctions	FALSE	canonical	FALSE	C
G432.6	293T,H9,K562	Human	3	1	-	909	8	NIC	ENSG00000142856	novel	961	9	NA	NA	0	-1	combination_of_known_junctions	FALSE	canonical	FALSE	C
G432.7	293T,H9,K562	Human	3	1	-	931	8	NIC	ENSG00000142856	novel	945	6	NA	NA	0	-158	combination_of_known_junctions	FALSE	canonical	FALSE	C
G433.1	K562	Human	1	1	+	2184	14	FSM	ENSG00000203965	ENST00000371088	2178	14	-7	1	-7	-1	reference_match	TRUE	canonical	FALSE	C
G433.2	293T,Hela	Human	2	1	+	2150	14	FSM	ENSG00000203965	ENST00000371088	2178	14	27	1	27	-1	reference_match	FALSE	canonical	FALSE	C
G434.1	293T,GM12878,H9,Hela,HepG2,K562	Human	6	1	+	2335	11	FSM	ENSG00000079739	ENST00000371084	2337	11	0	2	0	2	reference_match	FALSE	canonical	FALSE	A
G435.1	K562	Human	1	1	-	1275	8	ISM	ENSG00000162434	ENST00000342505	5092	25	48	31705	48	-6	5prime_fragment	FALSE	canonical	FALSE	B
G435.2	H9	Human	1	1	-	1293	8	ISM	ENSG00000162434	ENST00000342505	5092	25	30	31705	30	-6	5prime_fragment	FALSE	canonical	FALSE	B
G435.3	HepG2	Human	1	1	-	1238	7	ISM	ENSG00000162434	ENST00000342505	5092	25	48	33635	48	236	5prime_fragment	FALSE	canonical	FALSE	B
G435.4	H9	Human	1	1	-	1256	7	ISM	ENSG00000162434	ENST00000342505	5092	25	30	33635	30	236	5prime_fragment	FALSE	canonical	FALSE	B
G435.5	Hela	Human	1	1	-	1278	7	ISM	ENSG00000162434	ENST00000342505	5092	25	8	33635	8	236	5prime_fragment	FALSE	canonical	FALSE	B
G435.6	K562	Human	1	1	-	1299	7	ISM	ENSG00000162434	ENST00000342505	5092	25	-13	33635	-10	236	5prime_fragment	FALSE	canonical	FALSE	B
G435.7	GM12878	Human	1	1	-	1316	7	ISM	ENSG00000162434	ENST00000342505	5092	25	-30	33635	-27	236	5prime_fragment	FALSE	canonical	FALSE	B
G435.8	H9,Hela,HepG2	Human	3	1	-	679	5	ISM	ENSG00000162434	ENST00000673254	4930	25	33	40176	30	20	5prime_fragment	FALSE	canonical	FALSE	B
G435.9	K562	Human	1	1	-	704	5	ISM	ENSG00000162434	ENST00000673254	4930	25	8	40176	5	20	5prime_fragment	FALSE	canonical	FALSE	B
G436.1	K562	Human	1	1	+	1652	6	FSM	ENSG00000162433	ENST00000497030	834	6	73	-891	-47	92	alternative_3end5end	FALSE	canonical	FALSE	C
G436.2	K562	Human	1	1	+	1712	5	FSM	ENSG00000162433	ENST00000327299	6845	5	-29	5162	-29	92	alternative_3end	FALSE	canonical	FALSE	C
G437.1	K562	Human	1	1	+	3671	8	ISM	ENSG00000116675	ENST00000371069	5962	19	82906	602	8363	-600	3prime_fragment	FALSE	canonical	FALSE	A
G438.1	Hela,K562	Human	2	1	+	376	3	FSM	ENSG00000213625	ENST00000497874	377	3	0	1	0	-1	reference_match	FALSE	canonical	FALSE	C
G438.2	Hela,K562	Human	2	1	+	2336	4	FSM	ENSG00000213625	ENST00000371065	4541	4	0	2205	0	1738	alternative_3end	FALSE	canonical	FALSE	C
G438.3	293T,H9	Human	2	1	+	349	3	FSM	ENSG00000213625	ENST00000497874	377	3	27	1	-13	-1	reference_match	FALSE	canonical	FALSE	C
G439.1	K562	Human	1	1	+	5220	19	FSM	ENSG00000116678	ENST00000616738	5081	19	-139	0	-139	0	alternative_5end	FALSE	canonical	FALSE	C
G439.2	K562	Human	1	1	+	3032	19	NIC	ENSG00000116678	novel	2935	19	NA	NA	0	-12	combination_of_known_junctions	FALSE	canonical	FALSE	C
G44.1	293T,GM12878,H9,Hela,HepG2,K562	Human	6	1	-	1690	12	FSM	ENSG00000116213	ENST00000270708	1692	12	0	2	0	-2	reference_match	FALSE	canonical	FALSE	C
G44.2	K562	Human	1	1	-	1513	11	NIC	ENSG00000116213	novel	1692	12	NA	NA	0	-2	combination_of_known_junctions	FALSE	canonical	FALSE	C
G44.3	293T	Human	1	1	-	1555	11	NIC	ENSG00000116213	novel	1692	12	NA	NA	0	-2	combination_of_known_junctions	FALSE	canonical	FALSE	C
G44.4	293T,H9,K562	Human	3	1	-	1993	11	FSM	ENSG00000116213	ENST00000378322	1998	11	0	5	0	-2	reference_match	FALSE	canonical	FALSE	C
G44.5	K562	Human	1	1	-	1903	10	NIC	ENSG00000116213	novel	1692	12	NA	NA	0	-2	intron_retention	FALSE	canonical	FALSE	C
G44.6	K562	Human	1	1	-	636	2	FSM	ENSG00000116213	ENST00000479331	446	2	0	-190	0	190	alternative_3end	FALSE	canonical	FALSE	C
G440.1	H9	Human	1	1	+	3735	10	FSM	ENSG00000184588	ENST00000371045	3982	10	241	6	56	0	alternative_5end	FALSE	canonical	FALSE	A
G441.1	Hela	Human	1	1	+	1648	14	FSM	ENSG00000198160	ENST00000401042	1648	14	0	0	0	0	reference_match	FALSE	canonical	FALSE	C
G441.2	K562	Human	1	1	+	735	7	ISM	ENSG00000198160	ENST00000401042	1648	14	27	23510	27	3082	5prime_fragment	FALSE	canonical	FALSE	C
G441.3	K562	Human	1	1	+	354	4	ISM	ENSG00000198160	ENST00000401042	1648	14	137	28450	137	-1530	5prime_fragment	FALSE	canonical	FALSE	C
G441.4	K562	Human	1	1	+	1376	13	FSM	ENSG00000198160	ENST00000355356	4818	13	137	3305	137	-959	alternative_3end5end	FALSE	canonical	FALSE	C
G442.1	K562	Human	1	1	+	1295	6	FSM	ENSG00000162594	ENST00000425614	1295	6	0	0	0	0	reference_match	FALSE	canonical	FALSE	C
[truncated: 38,713 more rows]

## Sheet: Mouse
isoform	source	Organism	nCell_Line	chrom	strand	length	exons	structural_category	associated_gene	associated_transcript	ref_length	ref_exons	diff_to_TSS	diff_to_TTS	diff_to_gene_TSS	diff_to_gene_TTS	subcategory	RTS_stage	all_canonical	bite	FSM_class
G1.1	3T3	Mouse	1	1	-	1889	5	FSM	ENSMUSG00000033845	ENSMUST00000130201	1894	5	0	5	0	0	reference_match	FALSE	canonical	FALSE	C
G1.2	3T3,AtT20,MEF	Mouse	3	1	-	805	5	FSM	ENSMUSG00000033845	ENSMUST00000130201	1894	5	0	1089	0	141	alternative_3end	FALSE	canonical	FALSE	C
G1.3	3T3,AtT20,MEF	Mouse	3	1	-	669	5	FSM	ENSMUSG00000033845	ENSMUST00000130201	1894	5	0	1225	0	5	alternative_3end	FALSE	canonical	FALSE	C
G1.4	3T3,AtT20,MEF	Mouse	3	1	-	990	5	FSM	ENSMUSG00000033845	ENSMUST00000156816	4203	5	47	3166	0	0	alternative_3end	FALSE	canonical	FALSE	C
G1.5	3T3	Mouse	1	1	-	853	4	NIC	ENSMUSG00000033845	novel	4203	5	NA	NA	0	0	combination_of_known_junctions	FALSE	canonical	FALSE	C
G10.1	3T3,AtT20,MEF	Mouse	3	1	-	1508	8	FSM	ENSMUSG00000025917	ENSMUST00000027050	1698	8	189	1	0	-1	alternative_5end	FALSE	canonical	FALSE	C
G10.2	3T3	Mouse	1	1	-	1697	8	FSM	ENSMUSG00000025917	ENSMUST00000027050	1698	8	0	1	0	-1	reference_match	FALSE	canonical	FALSE	C
G10.3	3T3	Mouse	1	1	-	1474	8	FSM	ENSMUSG00000025917	ENSMUST00000027050	1698	8	0	224	0	18	alternative_3end	FALSE	canonical	FALSE	C
G10.4	AtT20	Mouse	1	1	-	1210	8	NIC	ENSMUSG00000025917	novel	1698	8	NA	NA	15	18	combination_of_known_junctions	FALSE	canonical	FALSE	C
G10.5	3T3,AtT20,MEF	Mouse	3	1	-	1277	8	FSM	ENSMUSG00000025917	ENSMUST00000027050	1698	8	189	232	0	10	alternative_3end5end	FALSE	canonical	FALSE	C
G10.6	3T3	Mouse	1	1	-	1217	8	NIC	ENSMUSG00000025917	novel	1698	8	NA	NA	0	10	combination_of_known_junctions	FALSE	canonical	FALSE	C
G10.7	MEF	Mouse	1	1	-	1233	8	NIC	ENSMUSG00000025917	novel	1698	8	NA	NA	6	10	combination_of_known_junctions	FALSE	canonical	FALSE	C
G10.8	3T3	Mouse	1	1	-	2204	5	FSM	ENSMUSG00000025917	ENSMUST00000139578	2204	5	0	0	0	0	reference_match	FALSE	canonical	FALSE	C
G10.9	3T3	Mouse	1	1	-	667	1	FSM	ENSMUSG00000025917	ENSMUST00000191296	666	1	0	-1	0	1	mono-exon	FALSE	NA	NA	C
G100.1	3T3,AtT20	Mouse	2	1	+	1265	5	FSM	ENSMUSG00000025971	ENSMUST00000027114	3540	5	226	2049	-205	-2049	alternative_3end5end	FALSE	canonical	FALSE	C
G100.2	3T3,AtT20,MEF	Mouse	3	1	+	1066	5	FSM	ENSMUSG00000025971	ENSMUST00000027114	3540	5	425	2049	-6	-2049	alternative_3end5end	FALSE	canonical	FALSE	C
G101.1	MEF	Mouse	1	1	+	2685	14	NIC	ENSMUSG00000038305	novel	2315	13	NA	NA	33	0	combination_of_known_junctions	FALSE	canonical	FALSE	C
G101.2	MEF	Mouse	1	1	+	520	6	ISM	ENSMUSG00000038305	ENSMUST00000167085	3929	14	-1	65639	-1	-3013	5prime_fragment	FALSE	canonical	FALSE	C
G101.3	MEF	Mouse	1	1	+	2465	14	FSM	ENSMUSG00000038305	ENSMUST00000167085	3929	14	34	1430	5	0	alternative_3end	FALSE	canonical	FALSE	C
G102.1	3T3,AtT20,MEF	Mouse	3	1	+	3643	12	FSM	ENSMUSG00000051223	ENSMUST00000050552	3876	12	233	0	-1	0	alternative_5end	FALSE	canonical	FALSE	C
G102.2	AtT20	Mouse	1	1	+	1775	12	FSM	ENSMUSG00000051223	ENSMUST00000050552	3876	12	238	1863	4	3	alternative_3end5end	FALSE	canonical	FALSE	C
G102.3	3T3,AtT20,MEF	Mouse	3	1	+	2837	12	FSM	ENSMUSG00000051223	ENSMUST00000050552	3876	12	238	801	4	-801	alternative_3end5end	FALSE	canonical	FALSE	C
G103.1	3T3,AtT20,MEF	Mouse	3	1	-	1751	13	FSM	ENSMUSG00000026034	ENSMUST00000034868	1796	13	44	1	44	-1	reference_match	FALSE	canonical	FALSE	C
G103.2	3T3	Mouse	1	1	-	1660	12	FSM	ENSMUSG00000026034	ENSMUST00000148330	1705	12	44	1	44	-1	reference_match	FALSE	canonical	FALSE	C
G104.1	MEF	Mouse	1	1	-	742	6	ISM	ENSMUSG00000026035	ENSMUST00000117069	1363	7	791	1	538	-1	3prime_fragment	FALSE	canonical	FALSE	C
G104.2	MEF	Mouse	1	1	-	777	7	FSM	ENSMUSG00000026035	ENSMUST00000114348	1033	7	255	1	-3	-1	alternative_5end	FALSE	canonical	FALSE	C
G104.3	3T3,MEF	Mouse	2	1	-	1032	7	FSM	ENSMUSG00000026035	ENSMUST00000114348	1033	7	0	1	0	-1	reference_match	FALSE	canonical	FALSE	C
G104.4	3T3,MEF	Mouse	2	1	-	898	7	FSM	ENSMUSG00000026035	ENSMUST00000081677	896	7	0	-2	0	-1	reference_match	FALSE	canonical	FALSE	C
G104.5	3T3,MEF	Mouse	2	1	-	816	7	NIC	ENSMUSG00000026035	novel	896	7	NA	NA	0	-1	combination_of_known_junctions	FALSE	canonical	FALSE	C
G105.1	MEF	Mouse	1	1	+	1714	7	FSM	ENSMUSG00000026036	ENSMUST00000087521	3769	7	122	1933	6	139	alternative_3end5end	FALSE	canonical	FALSE	C
G105.2	3T3	Mouse	1	1	+	1685	7	FSM	ENSMUSG00000026036	ENSMUST00000087521	3769	7	151	1933	35	139	alternative_3end5end	FALSE	canonical	FALSE	C
G105.3	AtT20,MEF	Mouse	2	1	+	1395	7	FSM	ENSMUSG00000026036	ENSMUST00000087521	3769	7	441	1933	-36	139	alternative_3end5end	FALSE	canonical	FALSE	C
G105.4	3T3,AtT20	Mouse	2	1	+	2138	7	FSM	ENSMUSG00000026036	ENSMUST00000087521	3769	7	441	1190	-36	0	alternative_3end5end	FALSE	canonical	FALSE	C
G105.5	3T3	Mouse	1	1	+	1376	7	FSM	ENSMUSG00000026036	ENSMUST00000087521	3769	7	460	1933	-17	139	alternative_3end5end	FALSE	canonical	FALSE	C
G105.6	MEF	Mouse	1	1	+	2117	7	FSM	ENSMUSG00000026036	ENSMUST00000087521	3769	7	462	1190	-15	0	alternative_3end5end	FALSE	canonical	FALSE	C
G105.7	3T3	Mouse	1	1	+	1353	6	FSM	ENSMUSG00000026036	ENSMUST00000171597	2098	6	2	743	2	139	alternative_3end	FALSE	canonical	FALSE	C
G105.8	MEF	Mouse	1	1	+	2095	6	FSM	ENSMUSG00000026036	ENSMUST00000171597	2098	6	3	0	3	0	reference_match	FALSE	canonical	FALSE	C
G106.1	3T3,MEF	Mouse	2	1	-	3409	18	FSM	ENSMUSG00000026037	ENSMUST00000027198	3561	18	148	4	-6	-4	alternative_5end	FALSE	canonical	FALSE	C
G106.2	MEF	Mouse	1	1	-	2956	18	FSM	ENSMUSG00000026037	ENSMUST00000027198	3561	18	180	425	-4	-425	alternative_3end5end	FALSE	canonical	FALSE	C
G106.3	3T3,AtT20	Mouse	2	1	-	2982	18	FSM	ENSMUSG00000026037	ENSMUST00000027198	3561	18	154	425	0	-425	alternative_3end5end	FALSE	canonical	FALSE	C
G106.4	3T3,MEF	Mouse	2	1	-	2679	18	FSM	ENSMUSG00000026037	ENSMUST00000027198	3561	18	180	702	-4	-702	alternative_3end5end	FALSE	canonical	FALSE	C
G106.5	AtT20	Mouse	1	1	-	2705	18	FSM	ENSMUSG00000026037	ENSMUST00000027198	3561	18	154	702	0	-702	alternative_3end5end	FALSE	canonical	FALSE	C
G106.6	3T3,MEF	Mouse	2	1	-	2198	18	FSM	ENSMUSG00000026037	ENSMUST00000027198	3561	18	154	1209	0	224	alternative_3end5end	FALSE	canonical	FALSE	C
G106.7	AtT20	Mouse	1	1	-	2213	18	FSM	ENSMUSG00000026037	ENSMUST00000027198	3561	18	139	1209	-15	224	alternative_3end5end	FALSE	canonical	FALSE	C
G107.1	AtT20	Mouse	1	1	+	743	3	FSM	ENSMUSG00000026032	ENSMUST00000027193	763	3	4	16	4	-16	reference_match	FALSE	canonical	FALSE	C
G107.2	MEF	Mouse	1	1	+	719	3	FSM	ENSMUSG00000026032	ENSMUST00000027193	763	3	28	16	28	-16	reference_match	FALSE	canonical	FALSE	C
G107.3	3T3	Mouse	1	1	+	733	3	FSM	ENSMUSG00000026032	ENSMUST00000027193	763	3	28	2	28	-2	reference_match	FALSE	canonical	FALSE	C
G107.4	3T3,MEF	Mouse	2	1	+	504	3	FSM	ENSMUSG00000026032	ENSMUST00000027193	763	3	218	41	218	-41	alternative_5end	FALSE	canonical	FALSE	C
G107.5	AtT20	Mouse	1	1	+	535	3	FSM	ENSMUSG00000026032	ENSMUST00000027193	763	3	218	10	218	-10	alternative_5end	FALSE	canonical	FALSE	C
G108.1	3T3	Mouse	1	1	+	1087	2	FSM	ENSMUSG00000102059	ENSMUST00000185352	936	2	-151	0	-151	0	alternative_5end	FALSE	canonical	FALSE	A
G109.1	MEF	Mouse	1	1	+	3023	11	NIC	ENSMUSG00000026031	novel	3163	10	NA	NA	-40	-11	combination_of_known_junctions	FALSE	canonical	FALSE	C
G109.2	3T3	Mouse	1	1	+	3175	10	FSM	ENSMUSG00000026031	ENSMUST00000069333	3163	10	-23	11	0	-11	reference_match	FALSE	canonical	FALSE	C
G109.3	3T3,MEF	Mouse	2	1	+	473	1	FSM	ENSMUSG00000026031	ENSMUST00000189858	3677	1	-470	3674	99	-1	mono-exon	FALSE	NA	NA	C
G109.4	3T3	Mouse	1	1	+	3677	1	FSM	ENSMUSG00000026031	ENSMUST00000189858	3677	1	0	0	0	0	mono-exon	FALSE	NA	NA	C
G11.1	3T3	Mouse	1	1	+	1280	7	FSM	ENSMUSG00000056763	ENSMUST00000119714	1268	7	-11	-1	1	1	reference_match	FALSE	canonical	FALSE	C
G11.2	3T3	Mouse	1	1	+	411	4	FSM	ENSMUSG00000056763	ENSMUST00000190063	454	4	8	35	0	0	reference_match	FALSE	canonical	FALSE	C
G110.1	MEF	Mouse	1	1	+	2075	9	FSM	ENSMUSG00000026029	ENSMUST00000027189	2585	9	20	490	20	5	alternative_3end	FALSE	canonical	FALSE	C
G110.2	3T3	Mouse	1	1	+	2056	9	FSM	ENSMUSG00000026029	ENSMUST00000027189	2585	9	39	490	39	5	alternative_3end	FALSE	canonical	FALSE	C
G110.3	MEF	Mouse	1	1	+	1733	8	ISM	ENSMUSG00000026029	ENSMUST00000165549	1917	9	21410	-5	21259	5	3prime_fragment	FALSE	canonical	FALSE	C
G111.1	3T3	Mouse	1	1	+	2148	11	FSM	ENSMUSG00000026027	ENSMUST00000123301	2070	11	44	-122	44	-3	alternative_3end	FALSE	canonical	FALSE	C
G111.2	AtT20	Mouse	1	1	+	1293	7	FSM	ENSMUSG00000026027	ENSMUST00000114296	1348	7	55	0	55	0	alternative_5end	FALSE	canonical	FALSE	C
G111.3	3T3	Mouse	1	1	+	2265	12	FSM	ENSMUSG00000026027	ENSMUST00000027185	2960	12	99	596	99	-3	alternative_3end5end	FALSE	canonical	FALSE	C
G111.4	3T3	Mouse	1	1	+	1216	7	FSM	ENSMUSG00000026027	ENSMUST00000114296	1348	7	132	0	132	0	alternative_5end	FALSE	canonical	FALSE	C
G112.1	3T3,MEF	Mouse	2	1	-	1679	10	ISM	ENSMUSG00000038079	ENSMUST00000087475	1823	13	3877	-3	29	3	3prime_fragment	FALSE	canonical	FALSE	B
G112.2	3T3,AtT20,MEF	Mouse	3	1	-	1795	12	NIC	ENSMUSG00000038079	novel	1823	13	NA	NA	20	3	combination_of_known_splicesites	FALSE	canonical	FALSE	B
G112.3	3T3	Mouse	1	1	-	1877	12	NIC	ENSMUSG00000038079	novel	1869	13	NA	NA	-5	3	combination_of_known_splicesites	FALSE	canonical	FALSE	B
G112.4	3T3	Mouse	1	1	-	1803	12	NIC	ENSMUSG00000038079	novel	1869	13	NA	NA	6	3	combination_of_known_splicesites	FALSE	canonical	FALSE	B
G112.5	AtT20	Mouse	1	1	-	1364	10	ISM	ENSMUSG00000038079	ENSMUST00000087475	1823	13	3877	312	29	2	3prime_fragment	FALSE	canonical	FALSE	B
G112.6	3T3,MEF	Mouse	2	1	-	1343	10	ISM	ENSMUSG00000038079	ENSMUST00000087475	1823	13	3877	333	29	-19	3prime_fragment	FALSE	canonical	FALSE	B
G112.7	3T3,AtT20,MEF	Mouse	3	1	-	1459	12	NIC	ENSMUSG00000038079	novel	1823	13	NA	NA	20	-19	combination_of_known_splicesites	FALSE	canonical	FALSE	B
G112.8	3T3	Mouse	1	1	-	1496	12	NIC	ENSMUSG00000038079	novel	1869	13	NA	NA	-5	-19	combination_of_known_splicesites	FALSE	canonical	FALSE	B
G113.1	MEF	Mouse	1	1	+	2305	1	FSM	ENSMUSG00000041075	ENSMUST00000114246	4532	1	2226	1	2226	-1	mono-exon	FALSE	NA	NA	C
G113.2	MEF	Mouse	1	1	+	1856	1	FSM	ENSMUSG00000041075	ENSMUST00000114246	4532	1	2675	1	2675	-1	mono-exon	FALSE	NA	NA	C
G113.3	3T3,MEF	Mouse	2	1	+	454	1	FSM	ENSMUSG00000041075	ENSMUST00000114246	4532	1	4077	1	4077	-1	mono-exon	FALSE	NA	NA	C
G114.1	3T3,AtT20,MEF	Mouse	3	1	-	1180	5	FSM	ENSMUSG00000026021	ENSMUST00000091374	1215	5	31	4	-11	-4	reference_match	FALSE	canonical	FALSE	C
G114.2	3T3,MEF	Mouse	2	1	-	1078	5	FSM	ENSMUSG00000026021	ENSMUST00000091374	1215	5	31	106	-11	-106	alternative_3end	FALSE	canonical	FALSE	C
G115.1	MEF	Mouse	1	1	+	1629	13	ISM	ENSMUSG00000026020	ENSMUST00000191142	9507	15	-54	9908	-16	37	5prime_fragment	FALSE	canonical	FALSE	C
G115.10	3T3	Mouse	1	1	+	1977	15	FSM	ENSMUSG00000026020	ENSMUST00000191142	9507	15	-6	7536	0	-2	alternative_3end	FALSE	canonical	FALSE	C
G115.11	MEF	Mouse	1	1	+	2661	15	FSM	ENSMUSG00000026020	ENSMUST00000191142	9507	15	-6	6852	0	682	alternative_3end	FALSE	canonical	FALSE	C
G115.2	AtT20	Mouse	1	1	+	2025	15	FSM	ENSMUSG00000026020	ENSMUST00000191142	9507	15	-54	7536	-16	-2	alternative_3end5end	FALSE	canonical	FALSE	C
G115.3	3T3	Mouse	1	1	+	2699	15	FSM	ENSMUSG00000026020	ENSMUST00000191142	9507	15	-44	6852	-6	682	alternative_3end	FALSE	canonical	FALSE	C
G115.4	MEF	Mouse	1	1	+	2006	15	FSM	ENSMUSG00000026020	ENSMUST00000191142	9507	15	-35	7536	3	-2	alternative_3end	FALSE	canonical	FALSE	C
G115.5	3T3	Mouse	1	1	+	1603	13	ISM	ENSMUSG00000026020	ENSMUST00000191142	9507	15	-28	9908	4	37	5prime_fragment	FALSE	canonical	FALSE	C
G115.6	3T3,MEF	Mouse	2	1	+	1759	14	ISM	ENSMUSG00000026020	ENSMUST00000191142	9507	15	-26	8392	-2	-627	5prime_fragment	FALSE	canonical	FALSE	C
G115.7	3T3	Mouse	1	1	+	1698	14	NIC	ENSMUSG00000026020	novel	9507	15	NA	NA	0	37	combination_of_known_junctions	FALSE	canonical	FALSE	C
G115.8	3T3	Mouse	1	1	+	1856	15	NIC	ENSMUSG00000026020	novel	9507	15	NA	NA	0	-627	combination_of_known_junctions	FALSE	canonical	FALSE	C
G115.9	3T3	Mouse	1	1	+	2094	16	NIC	ENSMUSG00000026020	novel	9507	15	NA	NA	0	-2	combination_of_known_junctions	FALSE	canonical	FALSE	C
G116.1	MEF	Mouse	1	1	-	1891	13	FSM	ENSMUSG00000026019	ENSMUST00000027173	10012	13	211	7910	0	-827	alternative_3end5end	FALSE	canonical	FALSE	C
G116.10	3T3,AtT20,MEF	Mouse	3	1	-	1646	13	FSM	ENSMUSG00000026019	ENSMUST00000027173	10012	13	7	8359	7	-1276	alternative_3end	FALSE	canonical	FALSE	C
G116.2	3T3,MEF	Mouse	2	1	-	2095	13	FSM	ENSMUSG00000026019	ENSMUST00000027173	10012	13	7	7910	7	-827	alternative_3end	FALSE	canonical	FALSE	C
G116.3	AtT20	Mouse	1	1	-	1442	13	FSM	ENSMUSG00000026019	ENSMUST00000027173	10012	13	211	8359	0	-1276	alternative_3end5end	FALSE	canonical	FALSE	C
G116.4	3T3	Mouse	1	1	-	1629	14	NIC	ENSMUSG00000026019	novel	2850	14	NA	NA	0	-1276	combination_of_known_junctions	FALSE	canonical	FALSE	C
G116.5	3T3	Mouse	1	1	-	1574	14	FSM	ENSMUSG00000026019	ENSMUST00000122038	2850	14	0	1276	0	-1276	alternative_3end	FALSE	canonical	FALSE	C
G116.6	3T3,AtT20	Mouse	2	1	-	1505	14	FSM	ENSMUSG00000026019	ENSMUST00000117438	3251	14	470	1276	-29	-1276	alternative_3end5end	FALSE	canonical	FALSE	C
G116.7	MEF	Mouse	1	1	-	1524	14	FSM	ENSMUSG00000026019	ENSMUST00000117438	3251	14	451	1276	-48	-1276	alternative_3end5end	FALSE	canonical	FALSE	C
G116.8	3T3	Mouse	1	1	-	1808	14	FSM	ENSMUSG00000026019	ENSMUST00000117438	3251	14	167	1276	167	-1276	alternative_3end5end	FALSE	canonical	FALSE	C
G116.9	3T3,MEF	Mouse	2	1	-	1474	13	FSM	ENSMUSG00000026019	ENSMUST00000027173	10012	13	179	8359	-32	-1276	alternative_3end5end	FALSE	canonical	FALSE	C
G117.1	3T3	Mouse	1	1	+	724	5	ISM	ENSMUSG00000073664	ENSMUST00000160834	15731	55	-9	138142	-9	14288	5prime_fragment	FALSE	canonical	FALSE	B
G117.2	MEF	Mouse	1	1	+	712	5	ISM	ENSMUSG00000073664	ENSMUST00000160834	15731	55	3	138142	3	14288	5prime_fragment	FALSE	canonical	FALSE	B
G118.1	MEF	Mouse	1	1	+	2070	12	FSM	ENSMUSG00000049439	ENSMUST00000148443	2056	12	-15	1	-15	-1	reference_match	FALSE	canonical	FALSE	C
G118.2	3T3,AtT20	Mouse	2	1	+	2227	13	FSM	ENSMUSG00000049439	ENSMUST00000060608	2223	13	-5	1	-5	-1	reference_match	FALSE	canonical	FALSE	C
G118.3	3T3	Mouse	1	1	+	2052	12	FSM	ENSMUSG00000049439	ENSMUST00000148443	2056	12	3	1	3	-1	reference_match	FALSE	canonical	FALSE	C
G118.4	MEF	Mouse	1	1	+	2203	13	FSM	ENSMUSG00000049439	ENSMUST00000060608	2223	13	19	1	19	-1	reference_match	FALSE	canonical	FALSE	C
G119.1	MEF	Mouse	1	1	+	4097	9	FSM	ENSMUSG00000026782	ENSMUST00000052332	5768	9	17	1654	17	-14	alternative_3end	TRUE	canonical	FALSE	C
G119.2	3T3,AtT20	Mouse	2	1	+	4053	9	FSM	ENSMUSG00000026782	ENSMUST00000052332	5768	9	61	1654	-15	-14	alternative_3end5end	FALSE	canonical	FALSE	C
G12.1	3T3,MEF	Mouse	2	1	-	622	2	ISM	ENSMUSG00000042501	ENSMUST00000035577	1932	11	390436	0	148314	0	3prime_fragment	FALSE	canonical	FALSE	C
G12.2	MEF	Mouse	1	1	-	1892	11	FSM	ENSMUSG00000042501	ENSMUST00000035577	1932	11	40	0	0	0	reference_match	FALSE	canonical	FALSE	C
G120.1	MEF	Mouse	1	1	-	2082	14	NIC	ENSMUSG00000026014	novel	2241	16	NA	NA	52	-2	combination_of_known_junctions	FALSE	canonical	FALSE	A
G121.1	3T3,AtT20,MEF	Mouse	3	1	+	1233	1	FSM	ENSMUSG00000101188	ENSMUST00000122226	1218	1	-15	0	-15	0	mono-exon	FALSE	NA	NA	C
G121.2	3T3,MEF	Mouse	2	1	+	1417	1	FSM	ENSMUSG00000101188	ENSMUST00000122226	1218	1	-15	-184	-15	184	mono-exon	FALSE	NA	NA	C
G122.1	3T3	Mouse	1	1	+	4503	16	FSM	ENSMUSG00000025969	ENSMUST00000114155	6534	16	-310	2341	107	-8	alternative_3end5end	FALSE	canonical	FALSE	A
G123.1	3T3,AtT20,MEF	Mouse	3	1	-	2771	20	NIC	ENSMUSG00000025968	novel	2590	19	NA	NA	0	3	combination_of_known_junctions	FALSE	canonical	FALSE	C
G123.2	3T3,AtT20	Mouse	2	1	-	2613	20	NIC	ENSMUSG00000025968	novel	2661	19	NA	NA	0	3	combination_of_known_junctions	FALSE	canonical	FALSE	C
G123.3	MEF	Mouse	1	1	-	2627	20	NIC	ENSMUSG00000025968	novel	2661	19	NA	NA	9	3	combination_of_known_junctions	FALSE	canonical	FALSE	C
G123.4	3T3,AtT20,MEF	Mouse	3	1	-	2657	19	FSM	ENSMUSG00000025968	ENSMUST00000168099	2590	19	65	-132	0	1	alternative_3end5end	FALSE	canonical	FALSE	C
G123.5	3T3,AtT20	Mouse	2	1	-	2499	19	FSM	ENSMUSG00000025968	ENSMUST00000027111	2661	19	155	7	0	1	alternative_5end	FALSE	canonical	FALSE	C
G123.6	MEF	Mouse	1	1	-	2513	19	FSM	ENSMUSG00000025968	ENSMUST00000027111	2661	19	141	7	9	1	alternative_5end	FALSE	canonical	FALSE	C
G124.1	3T3,AtT20,MEF	Mouse	3	1	+	785	6	FSM	ENSMUSG00000025967	ENSMUST00000129339	1939	6	322	832	0	-2	alternative_3end5end	FALSE	canonical	FALSE	C
G124.2	3T3,MEF	Mouse	2	1	+	1030	6	FSM	ENSMUSG00000025967	ENSMUST00000129339	1939	6	322	587	0	243	alternative_3end5end	FALSE	canonical	FALSE	C
G125.1	3T3,MEF	Mouse	2	1	-	687	1	FSM	ENSMUSG00000081643	ENSMUST00000120413	646	1	-46	5	-46	-5	mono-exon	FALSE	NA	NA	A
G126.1	AtT20,MEF	Mouse	2	1	+	2285	12	FSM	ENSMUSG00000025962	ENSMUST00000027103	4486	12	11	2190	11	0	alternative_3end	FALSE	canonical	FALSE	C
G126.2	3T3	Mouse	1	1	+	2272	12	FSM	ENSMUSG00000025962	ENSMUST00000027103	4486	12	24	2190	-3	0	alternative_3end	FALSE	canonical	FALSE	C
G127.1	3T3	Mouse	1	1	+	2118	8	FSM	ENSMUSG00000025958	ENSMUST00000087366	8364	8	-25	6271	-3	582	alternative_3end	FALSE	canonical	FALSE	C
G127.2	MEF	Mouse	1	1	+	1769	8	FSM	ENSMUSG00000025958	ENSMUST00000087366	8364	8	-19	6614	3	239	alternative_3end	FALSE	canonical	FALSE	C
G127.3	MEF	Mouse	1	1	+	2080	8	FSM	ENSMUSG00000025958	ENSMUST00000087366	8364	8	13	6271	0	582	alternative_3end	FALSE	canonical	FALSE	C
G128.1	MEF	Mouse	1	1	-	1987	4	FSM	ENSMUSG00000025956	ENSMUST00000114079	2030	4	36	7	-22	0	reference_match	FALSE	canonical	FALSE	C
G128.2	3T3	Mouse	1	1	-	2011	4	FSM	ENSMUSG00000025956	ENSMUST00000114079	2030	4	12	7	12	0	reference_match	FALSE	canonical	FALSE	C
G128.3	3T3	Mouse	1	1	-	1334	3	FSM	ENSMUSG00000025956	ENSMUST00000053469	2666	3	724	608	724	-608	alternative_3end5end	FALSE	canonical	FALSE	C
G128.4	3T3,MEF	Mouse	2	1	-	1403	4	FSM	ENSMUSG00000025956	ENSMUST00000114079	2030	4	12	615	12	-608	alternative_3end	FALSE	canonical	FALSE	C
G128.5	MEF	Mouse	1	1	-	1089	4	FSM	ENSMUSG00000025956	ENSMUST00000114079	2030	4	40	901	-18	582	alternative_3end	FALSE	canonical	FALSE	C
G129.1	3T3,AtT20,MEF	Mouse	3	1	-	682	2	FSM	ENSMUSG00000087213	ENSMUST00000150749	711	2	31	-2	0	2	reference_match	FALSE	canonical	FALSE	A
G13.1	MEF	Mouse	1	1	+	4528	22	FSM	ENSMUSG00000016918	ENSMUST00000177608	5598	22	249	821	-6	0	alternative_3end5end	FALSE	canonical	FALSE	C
G13.2	MEF	Mouse	1	1	+	5342	22	FSM	ENSMUSG00000016918	ENSMUST00000177608	5598	22	255	1	0	-1	alternative_5end	FALSE	canonical	FALSE	C
G130.1	3T3,AtT20,MEF	Mouse	3	1	-	654	1	FSM	ENSMUSG00000084416	ENSMUST00000120360	654	1	0	0	0	0	mono-exon	FALSE	NA	NA	A
G131.1	MEF	Mouse	1	1	-	2283	9	FSM	ENSMUSG00000025950	ENSMUST00000169032	2283	9	0	0	0	0	reference_match	FALSE	canonical	FALSE	C
G131.2	3T3,AtT20	Mouse	2	1	-	2201	9	FSM	ENSMUSG00000025950	ENSMUST00000097709	2302	9	95	6	95	-4	alternative_5end	FALSE	canonical	FALSE	C
G131.3	MEF	Mouse	1	1	-	2220	9	FSM	ENSMUSG00000025950	ENSMUST00000097709	2302	9	69	13	69	-11	alternative_5end	FALSE	canonical	FALSE	C
G132.1	MEF	Mouse	1	1	+	1297	6	FSM	ENSMUSG00000026005	ENSMUST00000027157	2692	6	7	1388	7	398	alternative_3end	FALSE	canonical	FALSE	C
G132.2	3T3	Mouse	1	1	+	1251	6	FSM	ENSMUSG00000026005	ENSMUST00000027157	2692	6	53	1388	-23	398	alternative_3end5end	FALSE	canonical	FALSE	C
G132.3	MEF	Mouse	1	1	+	2342	6	FSM	ENSMUSG00000026005	ENSMUST00000027157	2692	6	53	297	-23	-297	alternative_3end5end	FALSE	canonical	FALSE	C
G132.4	3T3,AtT20	Mouse	2	1	+	1569	6	FSM	ENSMUSG00000026005	ENSMUST00000027157	2692	6	57	1066	-19	720	alternative_3end5end	FALSE	canonical	FALSE	C
G133.1	3T3,MEF	Mouse	2	1	-	1551	9	ISM	ENSMUSG00000026003	ENSMUST00000027153	1916	11	8606	14	3660	-14	3prime_fragment	FALSE	canonical	FALSE	C
G133.2	3T3,AtT20,MEF	Mouse	3	1	-	1902	11	FSM	ENSMUSG00000026003	ENSMUST00000027153	1916	11	0	14	0	-14	reference_match	FALSE	canonical	FALSE	C
G133.3	3T3	Mouse	1	1	-	1581	11	FSM	ENSMUSG00000026003	ENSMUST00000027153	1916	11	0	335	0	-335	alternative_3end	FALSE	canonical	FALSE	C
G133.4	3T3,MEF	Mouse	2	1	-	1125	9	ISM	ENSMUSG00000026003	ENSMUST00000027153	1916	11	8606	440	3660	-440	3prime_fragment	FALSE	canonical	FALSE	C
G133.5	3T3,AtT20,MEF	Mouse	3	1	-	1476	11	FSM	ENSMUSG00000026003	ENSMUST00000027153	1916	11	0	440	0	-440	alternative_3end	FALSE	canonical	FALSE	C
G134.1	MEF	Mouse	1	1	-	1387	10	FSM	ENSMUSG00000026000	ENSMUST00000027149	4270	10	23	2860	-8	-2	alternative_3end	FALSE	canonical	FALSE	C
G134.2	3T3	Mouse	1	1	-	1405	10	FSM	ENSMUSG00000026000	ENSMUST00000027149	4270	10	5	2860	5	-2	alternative_3end	FALSE	canonical	FALSE	C
G134.3	3T3,MEF	Mouse	2	1	-	1571	9	FSM	ENSMUSG00000026000	ENSMUST00000113979	4461	9	30	2860	-8	-2	alternative_3end	FALSE	canonical	FALSE	C
G134.4	AtT20	Mouse	1	1	-	1589	9	FSM	ENSMUSG00000026000	ENSMUST00000113979	4461	9	12	2860	5	-2	alternative_3end	FALSE	canonical	FALSE	C
G135.1	MEF	Mouse	1	1	+	2820	16	FSM	ENSMUSG00000026192	ENSMUST00000027384	2845	16	24	1	-5	-1	reference_match	TRUE	canonical	FALSE	C
G135.2	AtT20,MEF	Mouse	2	1	+	2589	16	FSM	ENSMUSG00000026192	ENSMUST00000027384	2845	16	29	227	0	-227	alternative_3end	FALSE	canonical	FALSE	C
G135.3	3T3	Mouse	1	1	+	2783	16	FSM	ENSMUSG00000026192	ENSMUST00000027384	2845	16	61	1	-2	-1	alternative_5end	FALSE	canonical	FALSE	C
G135.4	3T3	Mouse	1	1	+	2555	16	FSM	ENSMUSG00000026192	ENSMUST00000027384	2845	16	63	227	0	-227	alternative_3end5end	FALSE	canonical	FALSE	C
G136.1	3T3	Mouse	1	1	-	1807	7	ISM	ENSMUSG00000026193	ENSMUST00000185408	4022	17	11895	-6	2696	0	3prime_fragment	FALSE	canonical	FALSE	C
G136.10	MEF	Mouse	1	1	-	2149	9	ISM	ENSMUSG00000026193	ENSMUST00000188894	8043	45	53778	3	974	0	3prime_fragment	FALSE	canonical	FALSE	C
G136.11	3T3,MEF	Mouse	2	1	-	2106	6	FSM	ENSMUSG00000026193	ENSMUST00000186879	2104	6	0	-2	0	2	reference_match	FALSE	canonical	FALSE	C
G136.2	MEF	Mouse	1	1	-	1882	7	ISM	ENSMUSG00000026193	ENSMUST00000185408	4022	17	11820	-6	2621	0	3prime_fragment	FALSE	canonical	FALSE	C
G136.3	3T3,MEF	Mouse	2	1	-	2695	13	ISM	ENSMUSG00000026193	ENSMUST00000188894	8043	45	50675	0	-121	0	3prime_fragment	FALSE	canonical	FALSE	C
G136.4	MEF	Mouse	1	1	-	2965	14	ISM	ENSMUSG00000026193	ENSMUST00000188894	8043	45	49243	0	-1085	0	3prime_fragment	FALSE	canonical	FALSE	C
G136.5	3T3,MEF	Mouse	2	1	-	8316	46	FSM	ENSMUSG00000026193	ENSMUST00000055226	8315	46	3	-4	0	0	reference_match	TRUE	canonical	FALSE	C
G136.6	3T3,MEF	Mouse	2	1	-	8043	45	FSM	ENSMUSG00000026193	ENSMUST00000188894	8043	45	0	0	0	0	reference_match	FALSE	canonical	FALSE	C
G136.7	MEF	Mouse	1	1	-	3794	19	ISM	ENSMUSG00000026193	ENSMUST00000188894	8043	45	43483	0	-122	0	3prime_fragment	FALSE	canonical	FALSE	C
G136.8	3T3,MEF	Mouse	2	1	-	7773	44	FSM	ENSMUSG00000026193	ENSMUST00000186129	7797	44	28	-4	0	0	reference_match	FALSE	canonical	FALSE	C
G136.9	3T3	Mouse	1	1	-	982	3	ISM	ENSMUSG00000026193	ENSMUST00000185408	4022	17	19363	-3	867	0	3prime_fragment	FALSE	canonical	FALSE	C
G137.1	AtT20	Mouse	1	1	-	2443	5	FSM	ENSMUSG00000039395	ENSMUST00000048860	2284	5	48	-207	48	207	alternative_3end	FALSE	canonical	FALSE	A
G138.1	MEF	Mouse	1	1	-	1164	8	NNC	ENSMUSG00000026189	novel	1186	8	NA	NA	22	-3	at_least_one_novel_splicesite	FALSE	canonical	FALSE	C
G138.2	3T3	Mouse	1	1	-	1128	8	FSM	ENSMUSG00000026189	ENSMUST00000027381	1186	8	55	3	0	-3	alternative_5end	FALSE	canonical	FALSE	C
G139.1	3T3,AtT20,MEF	Mouse	3	1	+	2448	21	FSM	ENSMUSG00000026187	ENSMUST00000027379	2549	21	101	0	101	0	alternative_5end	FALSE	canonical	FALSE	C
G139.2	MEF	Mouse	1	1	+	1979	17	ISM	ENSMUSG00000026187	ENSMUST00000027379	2549	21	4979	11183	4979	-11183	internal_fragment	FALSE	canonical	FALSE	C
G139.3	3T3,MEF	Mouse	2	1	+	2051	18	ISM	ENSMUSG00000026187	ENSMUST00000027379	2549	21	4979	985	4979	-985	internal_fragment	FALSE	canonical	FALSE	C
G14.1	3T3,MEF	Mouse	2	1	-	2899	11	FSM	ENSMUSG00000025935	ENSMUST00000027068	2938	11	35	4	0	-4	reference_match	FALSE	canonical	FALSE	C
G14.2	3T3,MEF	Mouse	2	1	-	2809	11	FSM	ENSMUSG00000025935	ENSMUST00000027068	2938	11	46	83	11	-83	alternative_3end	FALSE	canonical	FALSE	C
G14.3	AtT20	Mouse	1	1	-	2820	11	FSM	ENSMUSG00000025935	ENSMUST00000027068	2938	11	35	83	0	-83	alternative_3end	FALSE	canonical	FALSE	C
G14.4	AtT20	Mouse	1	1	-	1371	11	FSM	ENSMUSG00000025935	ENSMUST00000027068	2938	11	46	1521	11	-1521	alternative_3end	FALSE	canonical	FALSE	C
G14.5	MEF	Mouse	1	1	-	1382	11	FSM	ENSMUSG00000025935	ENSMUST00000027068	2938	11	35	1521	0	-1521	alternative_3end	FALSE	canonical	FALSE	C
G140.1	MEF	Mouse	1	1	+	3033	17	FSM	ENSMUSG00000039354	ENSMUST00000047615	3059	17	22	4	22	-4	reference_match	FALSE	canonical	FALSE	A
G141.1	3T3,AtT20,MEF	Mouse	3	1	+	417	4	FSM	ENSMUSG00000046330	ENSMUST00000059980	558	4	0	141	0	55	alternative_3end	FALSE	canonical	FALSE	C
G141.2	3T3,AtT20,MEF	Mouse	3	1	+	556	4	FSM	ENSMUSG00000046330	ENSMUST00000059980	558	4	0	2	0	-2	reference_match	FALSE	canonical	FALSE	C
G141.3	3T3	Mouse	1	1	+	426	4	NNC	ENSMUSG00000046330	novel	558	4	NA	NA	0	0	at_least_one_novel_splicesite	FALSE	canonical	FALSE	C
G141.4	3T3,MEF	Mouse	2	1	+	689	3	FSM	ENSMUSG00000046330	ENSMUST00000212432	665	3	-24	0	0	0	reference_match	FALSE	canonical	FALSE	C
G141.5	3T3	Mouse	1	1	+	765	3	FSM	ENSMUSG00000046330	ENSMUST00000212432	665	3	-24	-76	0	55	alternative_3end	FALSE	canonical	FALSE	C
G141.6	MEF	Mouse	1	1	+	779	3	FSM	ENSMUSG00000046330	ENSMUST00000212432	665	3	-24	-90	0	69	alternative_3end	FALSE	canonical	FALSE	C
G141.7	3T3	Mouse	1	1	+	904	3	FSM	ENSMUSG00000046330	ENSMUST00000212432	665	3	-24	-215	0	-2	alternative_3end	FALSE	canonical	FALSE	C
G141.8	AtT20	Mouse	1	1	+	665	3	FSM	ENSMUSG00000046330	ENSMUST00000212432	665	3	0	0	0	0	reference_match	FALSE	canonical	FALSE	C
G142.1	AtT20,MEF	Mouse	2	1	+	1314	4	FSM	ENSMUSG00000039323	ENSMUST00000047328	1307	4	-12	5	-12	2	reference_match	FALSE	canonical	FALSE	A
G143.1	AtT20	Mouse	1	1	+	1218	11	FSM	ENSMUSG00000006304	ENSMUST00000113820	1439	11	0	221	0	0	alternative_3end	FALSE	canonical	FALSE	C
G143.2	3T3,AtT20	Mouse	2	1	+	1438	11	FSM	ENSMUSG00000006304	ENSMUST00000113820	1439	11	0	1	0	-1	reference_match	FALSE	canonical	FALSE	C
G143.3	AtT20	Mouse	1	1	+	1424	10	FSM	ENSMUSG00000006304	ENSMUST00000006467	1404	10	-20	0	0	0	reference_match	TRUE	canonical	FALSE	C
G143.4	3T3	Mouse	1	1	+	1419	9	NNC	ENSMUSG00000006304	novel	1404	10	NA	NA	0	0	intron_retention	FALSE	canonical	FALSE	C
G143.5	MEF	Mouse	1	1	+	1422	11	FSM	ENSMUSG00000006304	ENSMUST00000113820	1439	11	16	1	-4	-1	reference_match	FALSE	canonical	FALSE	C
G143.6	3T3,MEF	Mouse	2	1	+	1197	11	FSM	ENSMUSG00000006304	ENSMUST00000113820	1439	11	20	222	0	0	alternative_3end	FALSE	canonical	FALSE	C
G143.7	3T3,MEF	Mouse	2	1	+	1193	10	NNC	ENSMUSG00000006304	novel	1439	11	NA	NA	0	0	at_least_one_novel_splicesite	FALSE	canonical	FALSE	C
G143.8	3T3,MEF	Mouse	2	1	+	1404	10	FSM	ENSMUSG00000006304	ENSMUST00000006467	1404	10	0	0	0	0	reference_match	FALSE	canonical	FALSE	C
G143.9	MEF	Mouse	1	1	+	1399	9	NNC	ENSMUSG00000006304	novel	1404	10	NA	NA	0	0	intron_retention	FALSE	canonical	FALSE	C
G144.1	3T3,AtT20,MEF	Mouse	3	1	-	1758	11	FSM	ENSMUSG00000006299	ENSMUST00000006462	1817	11	58	1	0	-1	alternative_5end	FALSE	canonical	FALSE	A
G145.1	3T3,AtT20,MEF	Mouse	3	1	+	613	3	FSM	ENSMUSG00000026179	ENSMUST00000113805	740	3	124	3	0	-3	alternative_5end	FALSE	canonical	FALSE	C
G146.1	3T3,MEF	Mouse	2	1	-	2166	12	FSM	ENSMUSG00000006301	ENSMUST00000016309	2378	12	208	4	18	0	alternative_5end	FALSE	canonical	FALSE	C
G146.2	3T3,MEF	Mouse	2	1	-	2095	11	FSM	ENSMUSG00000006301	ENSMUST00000113796	11011	11	8918	-2	252	0	alternative_5end	FALSE	canonical	FALSE	C
G147.1	3T3,AtT20	Mouse	2	1	+	2808	9	FSM	ENSMUSG00000026179	ENSMUST00000087225	2859	9	49	2	-4	0	reference_match	FALSE	canonical	FALSE	C
G148.1	MEF	Mouse	1	1	+	2889	7	FSM	ENSMUSG00000026176	ENSMUST00000027367	2876	7	-21	8	-21	-5	reference_match	FALSE	canonical	FALSE	C
G148.2	MEF	Mouse	1	1	+	2524	7	FSM	ENSMUSG00000026176	ENSMUST00000027367	2876	7	344	8	58	-5	alternative_5end	FALSE	canonical	FALSE	C
G148.3	3T3,MEF	Mouse	2	1	+	2233	7	FSM	ENSMUSG00000026176	ENSMUST00000027367	2876	7	351	292	65	-289	alternative_3end5end	FALSE	canonical	FALSE	C
G148.4	3T3	Mouse	1	1	+	2358	3	ISM	ENSMUSG00000026176	ENSMUST00000141175	2957	6	2588	5	2221	-5	3prime_fragment	FALSE	canonical	FALSE	C
G149.1	3T3,MEF	Mouse	2	1	+	3266	8	FSM	ENSMUSG00000026174	ENSMUST00000087215	3268	8	2	0	0	0	reference_match	FALSE	canonical	FALSE	C
G149.2	AtT20	Mouse	1	1	+	1632	8	FSM	ENSMUSG00000026174	ENSMUST00000087215	3268	8	250	1386	248	1279	alternative_3end5end	FALSE	canonical	FALSE	C
G149.3	MEF	Mouse	1	1	+	3000	8	FSM	ENSMUSG00000026174	ENSMUST00000087215	3268	8	267	1	265	-1	alternative_5end	FALSE	canonical	FALSE	C
G149.4	3T3,MEF	Mouse	2	1	+	1572	8	FSM	ENSMUSG00000026174	ENSMUST00000087215	3268	8	310	1386	308	1279	alternative_3end5end	FALSE	canonical	FALSE	C
G149.5	3T3,AtT20	Mouse	2	1	+	2957	8	FSM	ENSMUSG00000026174	ENSMUST00000087215	3268	8	310	1	308	-1	alternative_5end	FALSE	canonical	FALSE	C
G15.1	3T3,MEF	Mouse	2	1	-	1904	7	FSM	ENSMUSG00000025937	ENSMUST00000027071	4494	7	26	2564	26	-2564	alternative_3end	FALSE	canonical	FALSE	C
G15.2	3T3,AtT20	Mouse	2	1	-	1044	7	FSM	ENSMUSG00000025937	ENSMUST00000027071	4494	7	26	3424	26	3241	alternative_3end	FALSE	canonical	FALSE	C
G15.3	MEF	Mouse	1	1	-	1059	7	FSM	ENSMUSG00000025937	ENSMUST00000027071	4494	7	11	3424	11	3241	alternative_3end	FALSE	canonical	FALSE	C
G150.1	3T3	Mouse	1	1	+	1580	8	FSM	ENSMUSG00000026172	ENSMUST00000027358	1890	8	-11	321	0	-2	alternative_3end	FALSE	canonical	FALSE	C
G150.2	MEF	Mouse	1	1	+	1483	8	FSM	ENSMUSG00000026172	ENSMUST00000113733	1488	8	3	2	3	-2	reference_match	FALSE	canonical	FALSE	C
G150.3	AtT20	Mouse	1	1	+	1457	8	FSM	ENSMUSG00000026172	ENSMUST00000113733	1488	8	29	2	18	-2	reference_match	FALSE	canonical	FALSE	C
G150.4	3T3	Mouse	1	1	+	1414	8	FSM	ENSMUSG00000026172	ENSMUST00000113733	1488	8	74	0	-11	0	alternative_5end	FALSE	canonical	FALSE	C
G150.5	MEF	Mouse	1	1	+	1575	8	FSM	ENSMUSG00000026172	ENSMUST00000027358	1890	8	63	252	-11	2	alternative_3end5end	FALSE	canonical	FALSE	C
G150.6	3T3,MEF	Mouse	2	1	+	1261	7	ISM	ENSMUSG00000026172	ENSMUST00000113732	1679	8	1178	121	-714	-56	3prime_fragment	FALSE	canonical	FALSE	C
G151.1	3T3,MEF	Mouse	2	1	-	1315	8	ISM	ENSMUSG00000026171	ENSMUST00000135140	1507	10	2591	5	-184	0	3prime_fragment	FALSE	canonical	FALSE	C
G151.2	3T3,AtT20,MEF	Mouse	3	1	-	1451	10	FSM	ENSMUSG00000026171	ENSMUST00000027357	1479	10	23	5	-2	0	reference_match	FALSE	canonical	FALSE	C
G152.1	AtT20	Mouse	1	1	+	1945	4	FSM	ENSMUSG00000026167	ENSMUST00000006718	2468	4	517	6	517	-6	alternative_5end	FALSE	canonical	FALSE	C
G152.2	AtT20	Mouse	1	1	+	1525	3	ISM	ENSMUSG00000026167	ENSMUST00000006718	2468	4	2016	6	169	-6	3prime_fragment	FALSE	canonical	FALSE	C
G153.1	AtT20	Mouse	1	1	-	1490	3	FSM	ENSMUSG00000055197	ENSMUST00000068631	1490	3	0	0	0	0	reference_match	FALSE	canonical	FALSE	C
G153.2	AtT20	Mouse	1	1	-	1388	2	FSM	ENSMUSG00000055197	ENSMUST00000162938	458	2	-32	-898	-32	0	alternative_3end	FALSE	canonical	FALSE	C
G154.1	AtT20	Mouse	1	1	-	719	5	FSM	ENSMUSG00000006546	ENSMUST00000006721	720	5	0	1	0	-1	reference_match	FALSE	canonical	FALSE	C
G154.2	AtT20	Mouse	1	1	-	565	3	ISM	ENSMUSG00000006546	ENSMUST00000006721	720	5	0	1821	0	-1224	5prime_fragment	FALSE	canonical	FALSE	C
G155.1	3T3,AtT20,MEF	Mouse	3	1	-	780	5	FSM	ENSMUSG00000026162	ENSMUST00000152855	1053	5	60	213	60	-213	alternative_3end5end	FALSE	canonical	FALSE	A
G156.1	3T3,MEF	Mouse	2	1	-	1909	9	NIC	ENSMUSG00000033159	novel	2429	10	NA	NA	-46	0	combination_of_known_junctions	FALSE	canonical	FALSE	C
G156.2	MEF	Mouse	1	1	-	2452	9	FSM	ENSMUSG00000033159	ENSMUST00000168720	3669	9	0	1217	0	0	alternative_3end	TRUE	canonical	FALSE	C
G156.3	3T3	Mouse	1	1	-	2466	9	FSM	ENSMUSG00000033159	ENSMUST00000168720	3669	9	-14	1217	-14	0	alternative_3end	FALSE	canonical	FALSE	C
G156.4	AtT20	Mouse	1	1	-	2486	9	FSM	ENSMUSG00000033159	ENSMUST00000168720	3669	9	-34	1217	25	0	alternative_3end	FALSE	canonical	FALSE	C
G156.5	AtT20	Mouse	1	1	-	1966	8	FSM	ENSMUSG00000033159	ENSMUST00000190679	2062	8	93	3	93	0	alternative_5end	FALSE	canonical	FALSE	C
G156.6	3T3,MEF	Mouse	2	1	-	1988	8	FSM	ENSMUSG00000033159	ENSMUST00000190679	2062	8	71	3	71	0	alternative_5end	FALSE	canonical	FALSE	C
G157.1	3T3,AtT20	Mouse	2	1	+	2554	9	FSM	ENSMUSG00000049339	ENSMUST00000097694	2561	9	1	6	1	0	reference_match	FALSE	canonical	FALSE	A
G158.1	3T3,AtT20,MEF	Mouse	3	1	+	1199	10	FSM	ENSMUSG00000026197	ENSMUST00000160439	1206	10	0	7	0	-3	reference_match	FALSE	canonical	FALSE	C
G158.2	3T3,AtT20,MEF	Mouse	3	1	+	1138	9	FSM	ENSMUSG00000026197	ENSMUST00000027394	1316	9	175	3	52	-3	alternative_5end	FALSE	canonical	FALSE	C
G159.1	3T3	Mouse	1	1	-	2862	19	FSM	ENSMUSG00000026198	ENSMUST00000027396	2966	19	104	0	-2	0	alternative_5end	TRUE	canonical	FALSE	C
G159.2	AtT20	Mouse	1	1	-	2947	19	FSM	ENSMUSG00000026198	ENSMUST00000027396	2966	19	19	0	3	0	reference_match	FALSE	canonical	FALSE	C
G159.3	MEF	Mouse	1	1	-	2966	19	FSM	ENSMUSG00000026198	ENSMUST00000027396	2966	19	0	0	0	0	reference_match	FALSE	canonical	FALSE	C
G16.1	AtT20,MEF	Mouse	2	1	+	1644	10	FSM	ENSMUSG00000025925	ENSMUST00000188371	2268	10	0	624	0	-42	alternative_3end	FALSE	canonical	FALSE	C
G16.2	3T3	Mouse	1	1	+	1631	10	FSM	ENSMUSG00000025925	ENSMUST00000188371	2268	10	13	624	2	-42	alternative_3end	FALSE	canonical	FALSE	C
G160.1	3T3,MEF	Mouse	2	1	-	3786	16	FSM	ENSMUSG00000033124	ENSMUST00000188347	4041	16	254	1	13	0	alternative_5end	FALSE	canonical	FALSE	A
G161.1	MEF	Mouse	1	1	+	2717	13	FSM	ENSMUSG00000026199	ENSMUST00000152233	2739	13	18	4	-14	-4	reference_match	TRUE	canonical	FALSE	C
G161.2	3T3	Mouse	1	1	+	2696	13	FSM	ENSMUSG00000026199	ENSMUST00000152233	2739	13	39	4	7	-4	reference_match	FALSE	canonical	FALSE	C
G162.1	MEF	Mouse	1	1	+	696	3	FSM	ENSMUSG00000026201	ENSMUST00000144355	691	3	-6	1	4	0	reference_match	FALSE	canonical	FALSE	C
G162.2	3T3,AtT20,MEF	Mouse	3	1	+	1476	8	NIC	ENSMUSG00000026201	novel	2876	8	NA	NA	0	0	combination_of_known_junctions	FALSE	canonical	FALSE	C
G162.3	MEF	Mouse	1	1	+	1603	8	NIC	ENSMUSG00000026201	novel	2876	8	NA	NA	6	1	combination_of_known_junctions	FALSE	canonical	FALSE	C
G162.4	3T3,AtT20,MEF	Mouse	3	1	+	1495	8	FSM	ENSMUSG00000026201	ENSMUST00000027401	2876	8	17	1364	7	0	alternative_3end	FALSE	canonical	FALSE	C
G162.5	AtT20	Mouse	1	1	+	1389	7	NIC	ENSMUSG00000026201	novel	1500	8	NA	NA	-5	0	combination_of_known_splicesites	FALSE	canonical	FALSE	C
G162.6	3T3	Mouse	1	1	+	674	3	FSM	ENSMUSG00000026201	ENSMUST00000144355	691	3	17	0	-5	0	reference_match	FALSE	canonical	FALSE	C
G163.1	AtT20	Mouse	1	1	-	2053	4	FSM	ENSMUSG00000026202	ENSMUST00000186213	2840	4	41	746	-10	-2	alternative_3end	FALSE	canonical	FALSE	C
G163.2	3T3,AtT20,MEF	Mouse	3	1	-	1477	4	FSM	ENSMUSG00000026202	ENSMUST00000186213	2840	4	41	1322	-10	62	alternative_3end	FALSE	canonical	FALSE	C
G163.3	3T3,MEF	Mouse	2	1	-	1411	3	ISM	ENSMUSG00000026202	ENSMUST00000079464	2083	4	1189	584	-1	56	3prime_fragment	FALSE	canonical	FALSE	C
G164.1	MEF	Mouse	1	1	+	3018	9	FSM	ENSMUSG00000026203	ENSMUST00000188931	3066	9	48	0	-11	0	reference_match	FALSE	canonical	FALSE	C
G164.2	3T3	Mouse	1	1	+	1857	10	FSM	ENSMUSG00000026203	ENSMUST00000188290	1855	10	-2	0	-2	0	reference_match	FALSE	canonical	FALSE	C
G164.3	3T3	Mouse	1	1	+	2987	9	FSM	ENSMUSG00000026203	ENSMUST00000188931	3066	9	79	0	-2	0	alternative_5end	FALSE	canonical	FALSE	C
G165.1	3T3	Mouse	1	1	-	3475	23	FSM	ENSMUSG00000026204	ENSMUST00000027404	3554	23	63	16	58	-16	alternative_5end	TRUE	canonical	FALSE	A
G166.1	AtT20	Mouse	1	1	-	745	6	FSM	ENSMUSG00000033061	ENSMUST00000039534	748	6	0	3	0	-1	reference_match	FALSE	canonical	FALSE	C
G166.2	AtT20	Mouse	1	1	-	702	5	FSM	ENSMUSG00000033061	ENSMUST00000186229	494	5	-99	-109	0	-1	alternative_3end5end	FALSE	canonical	FALSE	C
G167.1	3T3,MEF	Mouse	2	1	-	1570	15	FSM	ENSMUSG00000026209	ENSMUST00000113605	1571	15	0	1	0	-1	reference_match	FALSE	canonical	FALSE	C
G167.2	AtT20	Mouse	1	1	-	1631	15	FSM	ENSMUSG00000026209	ENSMUST00000113605	1571	15	-61	1	-13	-1	alternative_5end	FALSE	canonical	FALSE	C
G167.3	AtT20	Mouse	1	1	-	1567	15	FSM	ENSMUSG00000026209	ENSMUST00000066668	2488	15	251	670	-4	-1	alternative_3end5end	FALSE	canonical	FALSE	C
G167.4	3T3	Mouse	1	1	-	1582	15	FSM	ENSMUSG00000026209	ENSMUST00000066668	2488	15	236	670	8	-1	alternative_3end5end	FALSE	canonical	FALSE	C
G167.5	MEF	Mouse	1	1	-	1606	15	FSM	ENSMUSG00000026209	ENSMUST00000066668	2488	15	212	670	-16	-1	alternative_3end5end	FALSE	canonical	FALSE	C
G167.6	3T3,AtT20,MEF	Mouse	3	1	-	1718	14	FSM	ENSMUSG00000026209	ENSMUST00000187836	1862	14	143	1	-13	-1	alternative_5end	FALSE	canonical	FALSE	C
G168.1	MEF	Mouse	1	1	+	2170	9	FSM	ENSMUSG00000026208	ENSMUST00000027409	3028	9	0	858	0	-858	alternative_3end	FALSE	canonical	FALSE	A
G169.1	MEF	Mouse	1	1	+	1388	5	FSM	ENSMUSG00000026207	ENSMUST00000113589	833	5	18	-573	18	0	alternative_3end	FALSE	canonical	FALSE	C
G169.2	3T3	Mouse	1	1	+	1363	5	FSM	ENSMUSG00000026207	ENSMUST00000113589	833	5	43	-573	43	0	alternative_3end	FALSE	canonical	FALSE	C
G17.1	MEF	Mouse	1	1	-	1110	7	NIC	ENSMUSG00000043716	novel	1163	7	NA	NA	0	-3	combination_of_known_junctions	FALSE	canonical	FALSE	C
G17.2	3T3	Mouse	1	1	-	1128	7	NIC	ENSMUSG00000043716	novel	1163	7	NA	NA	0	-3	combination_of_known_junctions	FALSE	canonical	FALSE	C
G17.3	3T3,AtT20,MEF	Mouse	3	1	-	900	7	FSM	ENSMUSG00000043716	ENSMUST00000058437	1163	7	260	3	0	-3	alternative_5end	FALSE	canonical	FALSE	C
G170.1	MEF	Mouse	1	1	+	1690	14	FSM	ENSMUSG00000033021	ENSMUST00000113584	1692	14	2	0	2	0	reference_match	FALSE	non_canonical	FALSE	C
G170.2	MEF	Mouse	1	1	+	1524	13	FSM	ENSMUSG00000033021	ENSMUST00000037796	1539	13	15	0	2	0	reference_match	FALSE	canonical	FALSE	C
G170.3	3T3,AtT20	Mouse	2	1	+	1505	13	FSM	ENSMUSG00000033021	ENSMUST00000037796	1539	13	34	0	3	0	reference_match	FALSE	canonical	FALSE	C
G170.4	AtT20	Mouse	1	1	+	1661	14	FSM	ENSMUSG00000033021	ENSMUST00000113584	1692	14	31	0	6	0	reference_match	FALSE	non_canonical	FALSE	C
G170.5	3T3,AtT20,MEF	Mouse	3	1	+	1795	13	NIC	ENSMUSG00000033021	novel	1692	14	NA	NA	6	0	intron_retention	FALSE	canonical	FALSE	C
G171.1	3T3,AtT20,MEF	Mouse	3	1	-	2730	4	FSM	ENSMUSG00000032997	ENSMUST00000079205	2892	4	155	7	-2	0	alternative_5end	FALSE	canonical	FALSE	A
G172.1	AtT20	Mouse	1	1	+	2152	5	FSM	ENSMUSG00000051703	ENSMUST00000113575	2185	5	32	1	-12	-1	reference_match	FALSE	canonical	FALSE	A
G173.1	3T3	Mouse	1	1	-	3753	8	ISM	ENSMUSG00000026211	ENSMUST00000155084	4131	12	-718	5809	2	-6	5prime_fragment	FALSE	canonical	FALSE	A
G174.1	AtT20,MEF	Mouse	2	1	+	526	3	ISM	ENSMUSG00000006576	ENSMUST00000027415	3926	23	10853	-180	5640	180	3prime_fragment	FALSE	canonical	FALSE	B
G174.2	3T3	Mouse	1	1	+	539	3	ISM	ENSMUSG00000006576	ENSMUST00000027415	3926	23	10853	-193	5640	193	3prime_fragment	FALSE	canonical	FALSE	B
G175.1	3T3	Mouse	1	1	-	2037	18	FSM	ENSMUSG00000026245	ENSMUST00000170217	2036	18	0	-1	0	1	reference_match	FALSE	canonical	FALSE	C
G175.2	3T3,MEF	Mouse	2	1	-	1800	17	FSM	ENSMUSG00000026245	ENSMUST00000189529	1801	17	0	1	0	-1	reference_match	FALSE	canonical	FALSE	C
G175.3	3T3,AtT20,MEF	Mouse	3	1	-	1895	17	FSM	ENSMUSG00000026245	ENSMUST00000068333	1951	17	38	18	0	-1	reference_match	FALSE	canonical	FALSE	C
G175.4	3T3	Mouse	1	1	-	1839	16	NIC	ENSMUSG00000026245	novel	2036	18	NA	NA	0	-1	combination_of_known_junctions	FALSE	canonical	FALSE	C
G176.1	3T3	Mouse	1	1	+	3116	16	FSM	ENSMUSG00000032883	ENSMUST00000035779	3950	16	58	776	0	0	alternative_3end5end	TRUE	canonical	FALSE	C
G176.2	3T3	Mouse	1	1	+	2976	15	FSM	ENSMUSG00000032883	ENSMUST00000142704	2976	15	0	0	0	0	reference_match	FALSE	canonical	FALSE	C
G177.1	MEF	Mouse	1	1	+	2500	2	FSM	ENSMUSG00000047330	ENSMUST00000057262	2657	2	153	4	-16	-4	alternative_5end	FALSE	canonical	FALSE	A
G178.1	AtT20	Mouse	1	1	-	2314	3	FSM	ENSMUSG00000050711	ENSMUST00000185234	2317	3	0	3	0	-3	reference_match	FALSE	canonical	FALSE	C
G178.2	AtT20	Mouse	1	1	-	2457	2	FSM	ENSMUSG00000050711	ENSMUST00000049972	2515	2	55	3	-23	-3	alternative_5end	FALSE	canonical	FALSE	C
G179.1	3T3	Mouse	1	1	-	1369	12	FSM	ENSMUSG00000073643	ENSMUST00000113512	4551	12	65	3117	17	-22	alternative_3end5end	FALSE	canonical	FALSE	C
G179.2	MEF	Mouse	1	1	-	1386	12	FSM	ENSMUSG00000073643	ENSMUST00000113512	4551	12	48	3117	0	-22	alternative_3end	FALSE	canonical	FALSE	C
G179.3	AtT20	Mouse	1	1	-	1423	12	FSM	ENSMUSG00000073643	ENSMUST00000113512	4551	12	11	3117	11	-22	alternative_3end	FALSE	canonical	FALSE	C
G179.4	3T3	Mouse	1	1	-	653	5	FSM	ENSMUSG00000073643	ENSMUST00000048820	717	5	60	4	12	-4	alternative_5end	FALSE	canonical	FALSE	C
G179.5	MEF	Mouse	1	1	-	713	5	FSM	ENSMUSG00000073643	ENSMUST00000048820	717	5	0	4	0	-4	reference_match	FALSE	canonical	FALSE	C
G18.1	3T3	Mouse	1	1	+	1328	6	FSM	ENSMUSG00000025921	ENSMUST00000027053	3587	6	88	2171	88	-984	alternative_3end5end	FALSE	canonical	FALSE	C
G18.2	3T3	Mouse	1	1	+	2312	6	FSM	ENSMUSG00000025921	ENSMUST00000027053	3587	6	90	1185	90	2	alternative_3end5end	FALSE	canonical	FALSE	C
G180.1	3T3,AtT20,MEF	Mouse	3	1	+	1317	4	FSM	ENSMUSG00000026248	ENSMUST00000027464	1424	4	106	1	8	-1	alternative_5end	FALSE	canonical	FALSE	A
G181.1	3T3,AtT20,MEF	Mouse	3	1	-	2024	9	FSM	ENSMUSG00000026249	ENSMUST00000027467	2210	9	60	126	-1	-126	alternative_3end5end	FALSE	canonical	FALSE	C
G181.2	AtT20	Mouse	1	1	-	1131	1	FSM	ENSMUSG00000026249	ENSMUST00000191026	1129	1	0	-2	0	2	mono-exon	FALSE	NA	NA	C
G182.1	3T3,MEF	Mouse	2	1	-	2727	16	FSM	ENSMUSG00000004364	ENSMUST00000163119	4709	16	90	1892	-79	8	alternative_3end5end	FALSE	canonical	FALSE	A
G183.1	3T3,MEF	Mouse	2	1	+	3495	7	FSM	ENSMUSG00000026142	ENSMUST00000027322	3636	7	139	2	-51	-2	alternative_5end	FALSE	canonical	FALSE	A
G184.1	3T3,MEF	Mouse	2	1	+	1707	8	FSM	ENSMUSG00000026150	ENSMUST00000073025	1706	8	-1	0	0	0	reference_match	FALSE	canonical	FALSE	C
G184.2	3T3,MEF	Mouse	2	1	+	1040	7	NIC	ENSMUSG00000026150	novel	1706	8	NA	NA	0	52	combination_of_known_junctions	FALSE	canonical	FALSE	C
G184.3	3T3,AtT20,MEF	Mouse	3	1	+	1863	9	FSM	ENSMUSG00000026150	ENSMUST00000078332	1894	9	28	3	0	0	reference_match	FALSE	canonical	FALSE	C
G184.4	3T3,AtT20,MEF	Mouse	3	1	+	1644	7	NIC	ENSMUSG00000026150	novel	1706	8	NA	NA	0	0	combination_of_known_junctions	FALSE	canonical	FALSE	C
G185.1	MEF	Mouse	1	1	+	801	4	FSM	ENSMUSG00000026166	ENSMUST00000113437	794	4	-8	1	0	0	reference_match	FALSE	canonical	FALSE	A
G186.1	MEF	Mouse	1	1	-	2529	3	FSM	ENSMUSG00000045658	ENSMUST00000168574	2664	3	44	91	10	-91	alternative_3end	FALSE	canonical	FALSE	C
G186.2	MEF	Mouse	1	1	-	1396	1	FSM	ENSMUSG00000045658	ENSMUST00000187992	1431	1	35	0	23	0	mono-exon	FALSE	NA	NA	C
G187.1	AtT20	Mouse	1	1	-	3244	13	FSM	ENSMUSG00000036766	ENSMUST00000049126	3632	13	386	2	184	-2	alternative_5end	FALSE	canonical	FALSE	A
G188.1	3T3,AtT20,MEF	Mouse	3	1	-	668	3	ISM	ENSMUSG00000026219	ENSMUST00000187733	865	7	5913	-271	3086	-42	3prime_fragment	FALSE	canonical	FALSE	B
G189.1	MEF	Mouse	1	1	-	1929	5	ISM	ENSMUSG00000026219	ENSMUST00000186894	3073	20	-194	27958	-187	0	5prime_fragment	FALSE	canonical	FALSE	B
G19.1	3T3	Mouse	1	1	-	2688	13	FSM	ENSMUSG00000025920	ENSMUST00000027052	2763	13	81	-6	3	0	alternative_5end	TRUE	canonical	FALSE	A
G190.1	MEF	Mouse	1	1	+	889	4	FSM	ENSMUSG00000073633	ENSMUST00000097672	901	4	9	3	-3	-3	reference_match	FALSE	canonical	FALSE	C
G190.2	3T3	Mouse	1	1	+	874	4	FSM	ENSMUSG00000073633	ENSMUST00000097672	901	4	24	3	12	-3	reference_match	FALSE	canonical	FALSE	C
G191.1	MEF	Mouse	1	1	-	1850	12	FSM	ENSMUSG00000070034	ENSMUST00000093508	1921	12	41	30	3	-26	reference_match	FALSE	canonical	FALSE	A
G192.1	MEF	Mouse	1	1	+	2071	17	FSM	ENSMUSG00000070031	ENSMUST00000080204	2417	17	343	3	343	2	alternative_5end	FALSE	canonical	FALSE	A
G193.1	MEF	Mouse	1	1	+	1543	12	FSM	ENSMUSG00000026222	ENSMUST00000054279	1978	12	0	435	0	-33	alternative_3end	FALSE	canonical	FALSE	C
G193.2	MEF	Mouse	1	1	+	1978	12	FSM	ENSMUSG00000026222	ENSMUST00000054279	1978	12	0	0	0	0	reference_match	FALSE	canonical	FALSE	C
G193.3	MEF	Mouse	1	1	+	2975	22	NIC	ENSMUSG00000026222	novel	2708	20	NA	NA	0	-3	combination_of_known_junctions	FALSE	canonical	FALSE	C
G193.4	MEF	Mouse	1	1	+	2921	21	NIC	ENSMUSG00000026222	novel	2708	20	NA	NA	0	-3	combination_of_known_junctions	FALSE	canonical	FALSE	C
G193.5	MEF	Mouse	1	1	+	1595	16	FSM	ENSMUSG00000026222	ENSMUST00000147552	1597	16	0	2	0	-2	reference_match	FALSE	canonical	FALSE	C
G194.1	AtT20	Mouse	1	1	+	1931	6	FSM	ENSMUSG00000026223	ENSMUST00000027425	2230	6	288	11	-50	-11	alternative_5end	FALSE	canonical	FALSE	C
G194.2	3T3,MEF	Mouse	2	1	+	1944	6	FSM	ENSMUSG00000026223	ENSMUST00000027425	2230	6	288	-2	-50	2	alternative_5end	FALSE	canonical	FALSE	C
G195.1	3T3	Mouse	1	1	+	2654	21	ISM	ENSMUSG00000026229	ENSMUST00000027432	3112	25	0	8420	0	-2018	5prime_fragment	FALSE	canonical	FALSE	C
G195.2	MEF	Mouse	1	1	+	2630	21	ISM	ENSMUSG00000026229	ENSMUST00000027432	3112	25	22	8422	0	-2020	5prime_fragment	FALSE	canonical	FALSE	C
G195.3	3T3,AtT20,MEF	Mouse	3	1	+	2666	22	ISM	ENSMUSG00000026229	ENSMUST00000027432	3112	25	22	6402	0	0	5prime_fragment	FALSE	canonical	FALSE	C
G195.4	3T3,AtT20,MEF	Mouse	3	1	+	3236	25	FSM	ENSMUSG00000026229	ENSMUST00000027432	3112	25	22	-146	0	146	alternative_3end	FALSE	canonical	FALSE	C
G195.5	MEF	Mouse	1	1	+	482	5	ISM	ENSMUSG00000026229	ENSMUST00000027432	3112	25	53	63293	-20	39	5prime_fragment	FALSE	canonical	FALSE	C
G195.6	MEF	Mouse	1	1	+	520	3	ISM	ENSMUSG00000026229	ENSMUST00000027432	3112	25	69018	-146	5770	146	3prime_fragment	FALSE	canonical	FALSE	C
G196.1	3T3,AtT20,MEF	Mouse	3	1	+	516	2	ISM	ENSMUSG00000062590	ENSMUST00000135973	4696	22	97493	2202	7711	-2202	3prime_fragment	FALSE	canonical	FALSE	A
G197.1	AtT20,MEF	Mouse	2	1	-	2667	14	NIC	ENSMUSG00000026234	novel	8202	14	NA	NA	-23	10	combination_of_known_junctions	FALSE	canonical	FALSE	C
G197.2	3T3	Mouse	1	1	-	2634	14	NIC	ENSMUSG00000026234	novel	8202	14	NA	NA	0	0	combination_of_known_junctions	FALSE	canonical	FALSE	C
G197.3	3T3,AtT20,MEF	Mouse	3	1	-	2390	14	FSM	ENSMUSG00000026234	ENSMUST00000027438	8202	14	36	5776	0	0	alternative_3end	FALSE	canonical	FALSE	C
G197.4	3T3	Mouse	1	1	-	661	3	FSM	ENSMUSG00000026234	ENSMUST00000185785	661	3	0	0	0	0	reference_match	FALSE	canonical	FALSE	C
G198.1	3T3	Mouse	1	1	+	1381	5	FSM	ENSMUSG00000026238	ENSMUST00000045897	1216	5	-182	17	-182	-17	alternative_5end	FALSE	canonical	FALSE	C
G198.2	3T3	Mouse	1	1	+	1592	3	NIC	ENSMUSG00000026238	novel	768	4	NA	NA	-4	-17	intron_retention	FALSE	canonical	FALSE	C
G199.1	3T3,AtT20,MEF	Mouse	3	1	-	1128	5	FSM	ENSMUSG00000026239	ENSMUST00000027444	1159	5	9	22	9	6	reference_match	FALSE	canonical	FALSE	A
G2.1	3T3	Mouse	1	1	+	812	8	FSM	ENSMUSG00000025903	ENSMUST00000150971	877	8	47	18	-19	-18	reference_match	FALSE	canonical	FALSE	C
G2.2	3T3,MEF	Mouse	2	1	+	2346	8	FSM	ENSMUSG00000025903	ENSMUST00000115529	930	8	-34	-1382	-19	-5	alternative_3end	FALSE	canonical	FALSE	C
G2.3	3T3,AtT20,MEF	Mouse	3	1	+	2435	9	FSM	ENSMUSG00000025903	ENSMUST00000027036	2507	9	67	5	-6	-5	alternative_5end	FALSE	canonical	FALSE	C
G20.1	MEF	Mouse	1	1	-	2103	6	FSM	ENSMUSG00000025939	ENSMUST00000117146	2181	6	200	-122	-5	122	alternative_3end5end	FALSE	canonical	FALSE	C
G20.2	3T3,AtT20,MEF	Mouse	3	1	-	1976	6	FSM	ENSMUSG00000025939	ENSMUST00000117146	2181	6	205	0	0	0	alternative_5end	FALSE	canonical	FALSE	C
G20.3	3T3	Mouse	1	1	-	1539	6	NIC	ENSMUSG00000025939	novel	2181	6	NA	NA	0	-358	combination_of_known_junctions	FALSE	canonical	FALSE	C
G20.4	MEF	Mouse	1	1	-	1564	6	NIC	ENSMUSG00000025939	novel	2181	6	NA	NA	3	-358	combination_of_known_junctions	FALSE	canonical	FALSE	C
G20.5	3T3,AtT20,MEF	Mouse	3	1	-	1618	6	FSM	ENSMUSG00000025939	ENSMUST00000117146	2181	6	205	358	0	-358	alternative_3end5end	FALSE	canonical	FALSE	C
G20.6	3T3,MEF	Mouse	2	1	-	1572	5	ISM	ENSMUSG00000025939	ENSMUST00000117146	2181	6	17134	358	16904	-358	3prime_fragment	FALSE	canonical	FALSE	C
G200.1	3T3,MEF	Mouse	2	1	+	1964	7	FSM	ENSMUSG00000026240	ENSMUST00000027446	2231	7	31	236	0	-62	alternative_3end	FALSE	canonical	FALSE	C
G200.2	AtT20	Mouse	1	1	+	2200	7	FSM	ENSMUSG00000026240	ENSMUST00000027446	2231	7	31	0	0	0	reference_match	FALSE	canonical	FALSE	C
G200.3	AtT20	Mouse	1	1	+	1953	7	FSM	ENSMUSG00000026240	ENSMUST00000027446	2231	7	42	236	0	-62	alternative_3end	FALSE	canonical	FALSE	C
G200.4	3T3,MEF	Mouse	2	1	+	2189	7	FSM	ENSMUSG00000026240	ENSMUST00000027446	2231	7	42	0	0	0	reference_match	FALSE	canonical	FALSE	C
G201.1	3T3,AtT20,MEF	Mouse	3	1	-	891	1	FSM	ENSMUSG00000084106	ENSMUST00000120149	891	1	0	0	0	0	mono-exon	FALSE	NA	NA	A
G202.1	MEF	Mouse	1	1	+	1148	8	NIC	ENSMUSG00000026254	novel	1119	7	NA	NA	-10	-2	combination_of_known_junctions	FALSE	canonical	FALSE	C
G202.2	3T3	Mouse	1	1	+	3121	7	FSM	ENSMUSG00000026254	ENSMUST00000076362	3394	7	33	240	8	-240	alternative_3end	FALSE	canonical	FALSE	C
G202.3	3T3,AtT20,MEF	Mouse	3	1	+	963	7	NIC	ENSMUSG00000026254	novel	2869	7	NA	NA	-15	-2	combination_of_known_junctions	FALSE	canonical	FALSE	C
G202.4	3T3,AtT20,MEF	Mouse	3	1	+	1079	7	FSM	ENSMUSG00000026254	ENSMUST00000113231	1119	7	38	2	38	-2	reference_match	FALSE	canonical	FALSE	C
G203.1	MEF	Mouse	1	1	+	953	4	FSM	ENSMUSG00000048000	ENSMUST00000174583	3015	4	0	2062	0	0	alternative_3end	FALSE	canonical	FALSE	A
G204.1	3T3	Mouse	1	1	-	1702	8	NNC	ENSMUSG00000026259	novel	2746	13	NA	NA	1147	-4	at_least_one_novel_splicesite	FALSE	canonical	TRUE	B
G204.2	3T3	Mouse	1	1	-	1709	8	ISM	ENSMUSG00000026259	ENSMUST00000027477	2746	13	24075	4	-70	-4	3prime_fragment	FALSE	canonical	FALSE	B
G204.3	3T3	Mouse	1	1	-	1912	7	ISM	ENSMUSG00000026259	ENSMUST00000027477	2746	13	25354	4	1169	-4	3prime_fragment	FALSE	canonical	FALSE	B
G204.4	3T3	Mouse	1	1	-	1665	6	ISM	ENSMUSG00000026259	ENSMUST00000168235	1110	7	1169	-242	1169	242	3prime_fragment	FALSE	canonical	FALSE	B
G205.1	3T3,MEF	Mouse	2	1	+	3081	18	FSM	ENSMUSG00000026289	ENSMUST00000027512	3130	18	43	6	0	0	reference_match	FALSE	canonical	FALSE	C
G205.2	AtT20	Mouse	1	1	+	3066	18	FSM	ENSMUSG00000026289	ENSMUST00000027512	3130	18	58	6	-5	0	alternative_5end	FALSE	canonical	FALSE	C
G205.3	3T3,MEF	Mouse	2	1	+	3009	17	FSM	ENSMUSG00000026289	ENSMUST00000113186	3004	17	-5	0	-5	0	reference_match	FALSE	canonical	FALSE	C
G206.1	AtT20	Mouse	1	1	+	730	4	ISM	ENSMUSG00000070738	ENSMUST00000027517	5695	30	-6	29029	-6	-283	5prime_fragment	FALSE	canonical	FALSE	A
G207.1	MEF	Mouse	1	1	-	3523	29	ISM	ENSMUSG00000005501	ENSMUST00000187758	3977	32	-2	3716	-2	-460	5prime_fragment	FALSE	canonical	FALSE	A
G208.1	3T3	Mouse	1	1	+	1553	5	NIC	ENSMUSG00000090124	novel	682	4	NA	NA	0	570	combination_of_known_junctions	FALSE	canonical	FALSE	C
G208.2	3T3,MEF	Mouse	2	1	+	2228	5	FSM	ENSMUSG00000090124	ENSMUST00000058237	3231	5	-2	1005	0	570	alternative_3end	FALSE	canonical	FALSE	C
G208.3	3T3	Mouse	1	1	+	2286	6	FSM	ENSMUSG00000054545	ENSMUST00000113134	2297	6	11	0	7	0	reference_match	FALSE	canonical	FALSE	A
G209.1	MEF	Mouse	1	1	-	982	1	FSM	ENSMUSG00000081984	ENSMUST00000119972	1051	1	69	0	69	0	mono-exon	FALSE	NA	NA	A
G21.1	3T3,AtT20,MEF	Mouse	3	1	-	2006	4	FSM	ENSMUSG00000079658	ENSMUST00000188641	2014	4	0	8	0	-8	reference_match	FALSE	canonical	FALSE	C
G21.10	3T3,MEF	Mouse	2	1	-	742	5	FSM	ENSMUSG00000079658	ENSMUST00000185771	742	5	0	0	0	0	reference_match	FALSE	canonical	FALSE	C
G21.11	3T3,AtT20,MEF	Mouse	3	1	-	487	4	FSM	ENSMUSG00000079658	ENSMUST00000188641	2014	4	6	1521	0	-55	alternative_3end	FALSE	canonical	FALSE	C
G21.12	3T3,AtT20,MEF	Mouse	3	1	-	334	3	FSM	ENSMUSG00000079658	ENSMUST00000185393	366	3	32	0	32	0	reference_match	FALSE	canonical	FALSE	C
G21.13	3T3,AtT20,MEF	Mouse	3	1	-	391	4	FSM	ENSMUSG00000079658	ENSMUST00000188641	2014	4	6	1617	0	0	alternative_3end	FALSE	canonical	FALSE	C
G21.2	MEF	Mouse	1	1	-	1177	4	FSM	ENSMUSG00000079658	ENSMUST00000186701	534	4	63	-706	63	1	alternative_3end5end	FALSE	canonical	FALSE	C
G21.3	3T3,AtT20,MEF	Mouse	3	1	-	967	4	FSM	ENSMUSG00000079658	ENSMUST00000188641	2014	4	6	1041	0	1	alternative_3end	FALSE	canonical	FALSE	C
G21.4	3T3,AtT20,MEF	Mouse	3	1	-	960	4	FSM	ENSMUSG00000079658	ENSMUST00000115352	960	4	0	0	0	0	reference_match	TRUE	canonical	FALSE	C
G21.5	3T3	Mouse	1	1	-	591	4	FSM	ENSMUSG00000079658	ENSMUST00000188641	2014	4	6	1417	0	0	alternative_3end	FALSE	canonical	FALSE	C
G21.6	AtT20	Mouse	1	1	-	641	4	FSM	ENSMUSG00000079658	ENSMUST00000186948	641	4	0	0	0	0	reference_match	FALSE	canonical	FALSE	C
G21.7	3T3,MEF	Mouse	2	1	-	665	4	FSM	ENSMUSG00000079658	ENSMUST00000186948	641	4	-24	0	0	0	reference_match	FALSE	canonical	FALSE	C
G21.8	MEF	Mouse	1	1	-	620	5	FSM	ENSMUSG00000079658	ENSMUST00000187910	620	5	0	0	0	0	reference_match	FALSE	canonical	FALSE	C
G21.9	MEF	Mouse	1	1	-	564	4	FSM	ENSMUSG00000079658	ENSMUST00000188641	2014	4	6	1444	0	0	alternative_3end	FALSE	canonical	FALSE	C
G210.1	3T3,AtT20	Mouse	2	1	-	4144	8	FSM	ENSMUSG00000044783	ENSMUST00000054674	4878	8	94	640	18	-640	alternative_3end5end	FALSE	canonical	FALSE	C
G210.2	3T3	Mouse	1	1	-	4055	7	NIC	ENSMUSG00000044783	novel	4878	8	NA	NA	-23	-640	combination_of_known_junctions	FALSE	canonical	FALSE	C
G210.3	MEF	Mouse	1	1	-	4159	8	FSM	ENSMUSG00000044783	ENSMUST00000054674	4878	8	76	643	0	-643	alternative_3end5end	FALSE	canonical	FALSE	C
G210.4	MEF	Mouse	1	1	-	3937	5	FSM	ENSMUSG00000044783	ENSMUST00000065420	2217	5	-6	-1714	-6	-643	alternative_3end	FALSE	canonical	FALSE	C
G210.5	MEF	Mouse	1	1	-	628	3	ISM	ENSMUSG00000044783	ENSMUST00000147393	2030	5	-57	9749	-6	-15	5prime_fragment	FALSE	canonical	FALSE	C
G210.6	3T3	Mouse	1	1	-	644	3	ISM	ENSMUSG00000044783	ENSMUST00000147393	2030	5	-73	9749	0	-15	5prime_fragment	FALSE	canonical	FALSE	C
G210.7	3T3	Mouse	1	1	-	2765	2	FSM	ENSMUSG00000044783	ENSMUST00000126739	2780	2	0	15	0	-15	reference_match	FALSE	canonical	FALSE	C
G211.1	3T3,MEF	Mouse	2	1	-	409	1	FSM	ENSMUSG00000049866	ENSMUST00000159814	3997	1	1616	1972	1271	-1972	mono-exon	FALSE	NA	NA	C
G211.2	AtT20	Mouse	1	1	-	1463	1	FSM	ENSMUSG00000049866	ENSMUST00000159814	3997	1	562	1972	217	-1972	mono-exon	FALSE	NA	NA	C
G211.3	3T3	Mouse	1	1	-	1502	1	FSM	ENSMUSG00000049866	ENSMUST00000159814	3997	1	523	1972	178	-1972	mono-exon	FALSE	NA	NA	C
G212.1	AtT20,MEF	Mouse	2	1	+	3685	6	FSM	ENSMUSG00000036206	ENSMUST00000066279	4995	6	34	1276	-4	-1276	alternative_3end	FALSE	canonical	FALSE	C
G212.2	3T3	Mouse	1	1	+	3702	6	FSM	ENSMUSG00000036206	ENSMUST00000066279	4995	6	34	1259	-4	-1259	alternative_3end	FALSE	canonical	FALSE	C
G213.1	3T3,MEF	Mouse	2	1	+	2014	2	FSM	ENSMUSG00000044337	ENSMUST00000065587	3065	2	20	1031	-6	-1031	alternative_3end	FALSE	canonical	FALSE	A
G214.1	3T3,AtT20,MEF	Mouse	3	1	+	1578	8	FSM	ENSMUSG00000034432	ENSMUST00000036153	2287	8	492	217	-3	0	alternative_3end5end	FALSE	canonical	FALSE	C
G214.2	3T3,AtT20,MEF	Mouse	3	1	+	1794	8	FSM	ENSMUSG00000034432	ENSMUST00000036153	2287	8	492	1	-3	-1	alternative_5end	FALSE	canonical	FALSE	C
G215.1	3T3,MEF	Mouse	2	1	-	910	2	ISM	ENSMUSG00000048126	ENSMUST00000150769	646	3	4727	-528	4727	-1	3prime_fragment	FALSE	canonical	FALSE	B
G215.2	3T3	Mouse	1	1	-	1273	4	ISM	ENSMUSG00000048126	ENSMUST00000097653	9001	41	70252	1	-485	-1	3prime_fragment	FALSE	canonical	FALSE	B
G215.3	3T3	Mouse	1	1	-	1546	5	ISM	ENSMUSG00000048126	ENSMUST00000097653	9001	41	68149	1	-2588	-1	3prime_fragment	FALSE	canonical	FALSE	B
G215.4	MEF	Mouse	1	1	-	2028	5	ISM	ENSMUSG00000048126	ENSMUST00000097653	9001	41	67667	1	-3070	-1	3prime_fragment	FALSE	canonical	FALSE	B
G215.5	MEF	Mouse	1	1	-	2830	7	ISM	ENSMUSG00000048126	ENSMUST00000097653	9001	41	64498	1	-6239	-1	3prime_fragment	FALSE	canonical	FALSE	B
G215.6	MEF	Mouse	1	1	-	3421	9	ISM	ENSMUSG00000048126	ENSMUST00000097653	9001	41	61824	1	-8913	-1	3prime_fragment	FALSE	canonical	FALSE	B
G216.1	3T3	Mouse	1	1	+	3531	8	NIC	ENSMUSG00000026305	novel	2050	13	NA	NA	0	-1	combination_of_known_junctions	FALSE	canonical	FALSE	C
G216.10	3T3,MEF	Mouse	2	1	+	3644	8	FSM	ENSMUSG00000026305	ENSMUST00000097649	3645	8	0	1	0	-1	reference_match	FALSE	canonical	FALSE	C
G216.11	MEF	Mouse	1	1	+	2205	13	NIC	ENSMUSG00000026305	novel	2849	23	NA	NA	4	0	combination_of_known_junctions	FALSE	canonical	FALSE	C
G216.12	3T3	Mouse	1	1	+	2131	12	NIC	ENSMUSG00000026305	novel	2849	23	NA	NA	6	0	combination_of_known_junctions	FALSE	canonical	FALSE	C
G216.2	MEF	Mouse	1	1	+	2021	12	NIC	ENSMUSG00000026305	novel	2050	13	NA	NA	3	0	combination_of_known_junctions	FALSE	canonical	FALSE	C
G216.3	MEF	Mouse	1	1	+	3518	8	NIC	ENSMUSG00000026305	novel	2050	13	NA	NA	14	0	combination_of_known_junctions	FALSE	canonical	FALSE	C
G216.4	3T3	Mouse	1	1	+	2010	12	NIC	ENSMUSG00000026305	novel	2050	13	NA	NA	14	0	combination_of_known_junctions	FALSE	canonical	FALSE	C
G216.5	MEF	Mouse	1	1	+	3577	9	NIC	ENSMUSG00000026305	novel	2050	13	NA	NA	-14	-1	combination_of_known_junctions	FALSE	canonical	FALSE	C
G216.6	MEF	Mouse	1	1	+	2063	13	FSM	ENSMUSG00000026305	ENSMUST00000068116	2050	13	-16	3	-14	-3	reference_match	FALSE	canonical	FALSE	C
G216.7	3T3	Mouse	1	1	+	3735	9	NIC	ENSMUSG00000026305	novel	2760	23	NA	NA	-9	-1	combination_of_known_junctions	FALSE	canonical	FALSE	C
G216.8	MEF	Mouse	1	1	+	2149	12	NIC	ENSMUSG00000026305	novel	2760	23	NA	NA	-9	-3	combination_of_known_junctions	FALSE	canonical	FALSE	C
G216.9	MEF	Mouse	1	1	+	3716	9	NIC	ENSMUSG00000026305	novel	3645	8	NA	NA	0	-1	combination_of_known_junctions	FALSE	canonical	FALSE	C
G217.1	MEF	Mouse	1	1	+	798	3	FSM	ENSMUSG00000034353	ENSMUST00000097648	2325	3	2	1525	2	-1525	alternative_3end	FALSE	canonical	FALSE	A
G218.1	MEF	Mouse	1	1	+	1371	11	FSM	ENSMUSG00000034343	ENSMUST00000059743	1154	11	0	-217	0	30	alternative_3end	FALSE	canonical	FALSE	C
G218.10	AtT20,MEF	Mouse	2	1	+	1280	10	FSM	ENSMUSG00000034343	ENSMUST00000178627	1363	10	15	68	-3	30	alternative_3end	FALSE	canonical	FALSE	C
G218.2	MEF	Mouse	1	1	+	1146	11	FSM	ENSMUSG00000034343	ENSMUST00000059743	1154	11	8	0	0	0	reference_match	FALSE	canonical	FALSE	C
G218.3	3T3	Mouse	1	1	+	1363	10	FSM	ENSMUSG00000034343	ENSMUST00000178627	1363	10	0	0	0	0	reference_match	FALSE	canonical	FALSE	C
G218.4	MEF	Mouse	1	1	+	1337	10	FSM	ENSMUSG00000034343	ENSMUST00000191368	1110	10	-43	-184	3	30	alternative_3end	FALSE	canonical	FALSE	C
G218.5	MEF	Mouse	1	1	+	1351	10	FSM	ENSMUSG00000034343	ENSMUST00000178627	1363	10	12	0	-6	0	reference_match	FALSE	canonical	FALSE	C
G218.6	MEF	Mouse	1	1	+	1847	10	FSM	ENSMUSG00000034343	ENSMUST00000178627	1363	10	12	-496	-6	496	alternative_3end	FALSE	canonical	FALSE	C
G218.7	3T3	Mouse	1	1	+	1325	10	FSM	ENSMUSG00000034343	ENSMUST00000191368	1110	10	-31	-184	-3	30	alternative_3end	FALSE	canonical	FALSE	C
G218.8	3T3,MEF	Mouse	2	1	+	1105	10	FSM	ENSMUSG00000034343	ENSMUST00000178627	1363	10	15	243	-3	9	alternative_3end	FALSE	canonical	FALSE	C
G218.9	3T3	Mouse	1	1	+	1233	10	FSM	ENSMUSG00000034343	ENSMUST00000178627	1363	10	15	115	-3	-17	alternative_3end	FALSE	canonical	FALSE	C
G219.1	AtT20,MEF	Mouse	2	1	+	2181	12	FSM	ENSMUSG00000026307	ENSMUST00000027532	2202	12	8	13	8	-13	reference_match	FALSE	canonical	FALSE	A
G22.1	AtT20	Mouse	1	1	+	1731	3	FSM	ENSMUSG00000025940	ENSMUST00000065373	1710	3	-21	0	-18	0	reference_match	FALSE	canonical	FALSE	C
G22.2	3T3,AtT20	Mouse	2	1	+	1646	3	FSM	ENSMUSG00000025940	ENSMUST00000065373	1710	3	-14	78	-11	2	alternative_3end	FALSE	canonical	FALSE	C
G22.3	3T3,AtT20	Mouse	2	1	+	1251	3	FSM	ENSMUSG00000025940	ENSMUST00000065373	1710	3	-2	461	1	-381	alternative_3end	FALSE	canonical	FALSE	C
G22.4	MEF	Mouse	1	1	+	1270	3	FSM	ENSMUSG00000025940	ENSMUST00000065373	1710	3	5	435	5	-355	alternative_3end	FALSE	canonical	FALSE	C
G22.5	MEF	Mouse	1	1	+	1627	3	FSM	ENSMUSG00000025940	ENSMUST00000065373	1710	3	5	78	5	2	alternative_3end	FALSE	canonical	FALSE	C
G22.6	3T3,MEF	Mouse	2	1	+	1705	3	FSM	ENSMUSG00000025940	ENSMUST00000065373	1710	3	5	0	5	0	reference_match	FALSE	canonical	FALSE	C
G220.1	3T3,AtT20,MEF	Mouse	3	1	-	1367	12	FSM	ENSMUSG00000026309	ENSMUST00000027534	1368	12	0	1	0	0	reference_match	FALSE	canonical	FALSE	A
G221.1	AtT20	Mouse	1	1	-	1335	4	FSM	ENSMUSG00000067071	ENSMUST00000086851	1335	4	0	0	0	0	reference_match	FALSE	canonical	FALSE	C
G221.2	AtT20	Mouse	1	1	-	1571	3	FSM	ENSMUSG00000067071	ENSMUST00000126136	1573	3	2	0	2	0	reference_match	FALSE	canonical	FALSE	C
G221.3	3T3,MEF	Mouse	2	1	-	1312	4	FSM	ENSMUSG00000067071	ENSMUST00000086851	1335	4	2	21	2	-21	reference_match	FALSE	canonical	FALSE	C
G222.1	3T3,MEF	Mouse	2	1	+	1049	2	FSM	ENSMUSG00000007805	ENSMUST00000007949	1329	2	0	280	0	-280	alternative_3end	FALSE	canonical	FALSE	C
G222.2	3T3,MEF	Mouse	2	1	+	1329	2	FSM	ENSMUSG00000007805	ENSMUST00000007949	1329	2	0	0	0	0	reference_match	FALSE	canonical	FALSE	C
G223.1	3T3,AtT20,MEF	Mouse	3	1	-	1461	10	FSM	ENSMUSG00000026260	ENSMUST00000027478	2020	10	83	476	-10	-207	alternative_3end5end	FALSE	canonical	FALSE	C
G223.2	3T3,MEF	Mouse	2	1	-	990	1	FSM	ENSMUSG00000026260	ENSMUST00000189582	989	1	0	-1	0	1	mono-exon	FALSE	NA	NA	C
G224.1	3T3	Mouse	1	1	-	428	4	NNC	ENSMUSG00000073616	novel	649	3	NA	NA	0	-13	at_least_one_novel_splicesite	FALSE	canonical	FALSE	C
G224.2	3T3,AtT20,MEF	Mouse	3	1	-	636	3	FSM	ENSMUSG00000073616	ENSMUST00000148508	649	3	0	13	0	-13	reference_match	FALSE	canonical	FALSE	C
G224.3	3T3,AtT20,MEF	Mouse	3	1	-	401	3	FSM	ENSMUSG00000073616	ENSMUST00000097642	438	3	24	13	24	-13	reference_match	FALSE	canonical	FALSE	C
G224.4	AtT20	Mouse	1	1	-	338	2	NIC	ENSMUSG00000073616	novel	438	3	NA	NA	14	-13	combination_of_known_splicesites	FALSE	canonical	FALSE	C
G225.1	3T3	Mouse	1	1	+	3591	9	FSM	ENSMUSG00000034220	ENSMUST00000045970	4176	9	16	569	16	-569	alternative_3end	FALSE	canonical	FALSE	A
G226.1	AtT20,MEF	Mouse	2	1	+	1310	2	FSM	ENSMUSG00000047067	ENSMUST00000060913	1314	2	0	4	0	-4	reference_match	FALSE	canonical	FALSE	A
G227.1	MEF	Mouse	1	1	+	2548	12	FSM	ENSMUSG00000026270	ENSMUST00000027488	2902	12	353	1	-37	-1	alternative_5end	FALSE	canonical	FALSE	C
G227.2	3T3,AtT20	Mouse	2	1	+	1278	4	FSM	ENSMUSG00000026270	ENSMUST00000117814	1268	4	-10	0	-10	0	reference_match	FALSE	canonical	FALSE	C
G227.3	3T3,AtT20	Mouse	2	1	+	2511	12	FSM	ENSMUSG00000026270	ENSMUST00000027488	2902	12	390	1	0	-1	alternative_5end	FALSE	canonical	FALSE	C
G228.1	AtT20,MEF	Mouse	2	1	-	1024	9	ISM	ENSMUSG00000014602	ENSMUST00000171556	5391	47	-15	54758	-15	4686	5prime_fragment	FALSE	canonical	FALSE	A
G229.1	3T3,AtT20,MEF	Mouse	3	1	-	1295	4	FSM	ENSMUSG00000026273	ENSMUST00000027492	1366	4	46	25	-5	-25	reference_match	FALSE	canonical	FALSE	A
G23.1	3T3,MEF	Mouse	2	1	+	626	5	FSM	ENSMUSG00000025779	ENSMUST00000026881	632	5	0	6	0	-6	reference_match	FALSE	canonical	FALSE	A
G230.1	3T3,AtT20,MEF	Mouse	3	1	+	1323	10	FSM	ENSMUSG00000026275	ENSMUST00000027494	10315	10	777	8215	-24	-8215	alternative_3end5end	FALSE	canonical	FALSE	C
G230.2	MEF	Mouse	1	1	+	1589	10	FSM	ENSMUSG00000026275	ENSMUST00000027494	10315	10	777	7949	-24	-7949	alternative_3end5end	FALSE	canonical	FALSE	C
G230.3	MEF	Mouse	1	1	+	3658	10	FSM	ENSMUSG00000026275	ENSMUST00000027494	10315	10	777	5880	-24	-5880	alternative_3end5end	FALSE	canonical	FALSE	C
G230.4	3T3	Mouse	1	1	+	3643	10	FSM	ENSMUSG00000026275	ENSMUST00000027494	10315	10	792	5880	-9	-5880	alternative_3end5end	FALSE	canonical	FALSE	C
G231.1	MEF	Mouse	1	1	-	6230	28	FSM	ENSMUSG00000034088	ENSMUST00000170883	6231	28	0	1	0	-1	reference_match	FALSE	canonical	FALSE	C
G231.10	AtT20	Mouse	1	1	-	1057	7	ISM	ENSMUSG00000034088	ENSMUST00000170883	6231	28	-14	25036	0	42	5prime_fragment	FALSE	canonical	FALSE	C
G231.2	3T3	Mouse	1	1	-	1510	9	ISM	ENSMUSG00000034088	ENSMUST00000186164	3808	25	24247	-236	24247	-4	3prime_fragment	FALSE	canonical	FALSE	C
G231.3	3T3	Mouse	1	1	-	1814	10	ISM	ENSMUSG00000034088	ENSMUST00000186164	3808	25	23411	-236	23411	-4	3prime_fragment	FALSE	canonical	FALSE	C
G231.4	3T3,MEF	Mouse	2	1	-	4391	28	FSM	ENSMUSG00000034088	ENSMUST00000042498	4427	28	32	4	-2	-4	reference_match	FALSE	canonical	FALSE	C
G231.5	3T3,MEF	Mouse	2	1	-	4419	28	FSM	ENSMUSG00000034088	ENSMUST00000170883	6231	28	-14	1826	0	-4	alternative_3end	FALSE	canonical	FALSE	C
G231.6	3T3	Mouse	1	1	-	928	4	ISM	ENSMUSG00000034088	ENSMUST00000186164	3808	25	31654	-236	31654	-4	3prime_fragment	FALSE	canonical	FALSE	C
G231.7	3T3,MEF	Mouse	2	1	-	1078	7	ISM	ENSMUSG00000034088	ENSMUST00000170883	6231	28	-14	25015	0	63	5prime_fragment	FALSE	canonical	FALSE	C
G231.8	AtT20,MEF	Mouse	2	1	-	1040	7	ISM	ENSMUSG00000034088	ENSMUST00000189951	2172	9	3	2391	0	58	5prime_fragment	FALSE	canonical	FALSE	C
G231.9	3T3	Mouse	1	1	-	1024	7	ISM	ENSMUSG00000034088	ENSMUST00000189951	2172	9	3	2407	0	42	5prime_fragment	FALSE	canonical	FALSE	C
G232.1	3T3,AtT20	Mouse	2	1	+	3220	13	FSM	ENSMUSG00000026276	ENSMUST00000027495	3779	13	29	530	0	-530	alternative_3end	FALSE	canonical	FALSE	C
G232.2	3T3,MEF	Mouse	2	1	+	3189	12	FSM	ENSMUSG00000116048	ENSMUST00000172165	3192	12	0	3	0	-3	reference_match	FALSE	canonical	FALSE	C
G232.3	MEF	Mouse	1	1	+	3175	13	FSM	ENSMUSG00000026276	ENSMUST00000027495	3779	13	74	530	3	-530	alternative_3end5end	FALSE	canonical	FALSE	C
G232.4	3T3	Mouse	1	1	+	3266	13	FSM	ENSMUSG00000116048	ENSMUST00000168776	3267	13	-2	3	-2	-3	reference_match	FALSE	canonical	FALSE	C
G232.5	MEF	Mouse	1	1	+	3232	13	FSM	ENSMUSG00000116048	ENSMUST00000168776	3267	13	32	3	32	-3	reference_match	FALSE	canonical	FALSE	C
G232.6	3T3,MEF	Mouse	2	1	+	3145	12	ISM	ENSMUSG00000116048	ENSMUST00000168776	3267	13	10062	3	10062	-3	3prime_fragment	FALSE	canonical	FALSE	C
G233.1	MEF	Mouse	1	1	+	3709	27	FSM	ENSMUSG00000034066	ENSMUST00000120301	3937	27	33	195	0	-195	alternative_3end	FALSE	canonical	FALSE	A
G234.1	3T3,AtT20,MEF	Mouse	3	1	-	2037	12	FSM	ENSMUSG00000026277	ENSMUST00000027498	4249	12	55	2157	-38	-6	alternative_3end5end	TRUE	canonical	FALSE	A
G235.1	3T3,AtT20,MEF	Mouse	3	1	+	1466	5	FSM	ENSMUSG00000026278	ENSMUST00000027499	1468	5	0	2	0	-2	reference_match	FALSE	canonical	FALSE	C
G235.2	3T3,AtT20,MEF	Mouse	3	1	+	878	2	ISM	ENSMUSG00000026278	ENSMUST00000185685	735	3	255	-307	255	-2	3prime_fragment	FALSE	canonical	FALSE	C
G236.1	3T3,AtT20,MEF	Mouse	3	1	-	1504	5	ISM	ENSMUSG00000026279	ENSMUST00000190116	5558	6	4069	3456	-757	0	3prime_fragment	FALSE	canonical	FALSE	C
G236.2	3T3,AtT20	Mouse	2	1	-	1924	6	FSM	ENSMUSG00000026279	ENSMUST00000190116	5558	6	178	3456	48	0	alternative_3end5end	FALSE	canonical	FALSE	C
G236.3	MEF	Mouse	1	1	-	1947	6	FSM	ENSMUSG00000026279	ENSMUST00000190116	5558	6	155	3456	25	0	alternative_3end5end	FALSE	canonical	FALSE	C
G237.1	MEF	Mouse	1	1	+	1721	13	FSM	ENSMUSG00000026280	ENSMUST00000027502	4173	13	21	2431	21	0	alternative_3end	FALSE	canonical	FALSE	C
G237.2	MEF	Mouse	1	1	+	2973	13	FSM	ENSMUSG00000026280	ENSMUST00000027502	4173	13	21	1179	21	-1179	alternative_3end	FALSE	canonical	FALSE	C
G237.3	3T3,AtT20	Mouse	2	1	+	1624	13	FSM	ENSMUSG00000026280	ENSMUST00000027502	4173	13	118	2431	-12	0	alternative_3end5end	FALSE	canonical	FALSE	C
G237.4	3T3	Mouse	1	1	+	2876	13	FSM	ENSMUSG00000026280	ENSMUST00000027502	4173	13	118	1179	-12	-1179	alternative_3end5end	FALSE	canonical	FALSE	C
G237.5	3T3,MEF	Mouse	2	1	+	1595	12	ISM	ENSMUSG00000026280	ENSMUST00000027502	4173	13	13145	2431	-27	0	3prime_fragment	FALSE	canonical	FALSE	C
G238.1	3T3	Mouse	1	1	-	961	5	FSM	ENSMUSG00000026281	ENSMUST00000027503	1003	5	28	14	0	-14	reference_match	FALSE	canonical	FALSE	C
G238.2	AtT20,MEF	Mouse	2	1	-	989	5	FSM	ENSMUSG00000026281	ENSMUST00000027503	1003	5	0	14	0	-14	reference_match	FALSE	canonical	FALSE	C
G238.3	3T3,AtT20,MEF	Mouse	3	1	-	1055	2	FSM	ENSMUSG00000026281	ENSMUST00000112890	1055	2	0	0	0	0	reference_match	FALSE	canonical	FALSE	C
G238.4	3T3,AtT20,MEF	Mouse	3	1	-	624	2	FSM	ENSMUSG00000026281	ENSMUST00000112890	1055	2	0	431	0	-431	alternative_3end	FALSE	canonical	FALSE	C
G239.1	MEF	Mouse	1	1	+	834	8	FSM	ENSMUSG00000026283	ENSMUST00000027505	4533	8	10	3689	-8	24	alternative_3end	FALSE	canonical	FALSE	A
G24.1	3T3,MEF	Mouse	2	1	-	2978	17	FSM	ENSMUSG00000041859	ENSMUST00000053266	3031	17	52	1	0	-1	alternative_5end	FALSE	canonical	FALSE	C
G24.2	MEF	Mouse	1	1	-	682	1	FSM	ENSMUSG00000041859	ENSMUST00000188112	716	1	67	-33	67	0	mono-exon	FALSE	NA	NA	C
G24.3	AtT20	Mouse	1	1	-	667	1	FSM	ENSMUSG00000041859	ENSMUST00000188112	716	1	67	-18	67	-15	mono-exon	FALSE	NA	NA	C
G24.4	AtT20	Mouse	1	1	-	2930	17	FSM	ENSMUSG00000041859	ENSMUST00000053266	3031	17	62	39	10	-1	alternative_5end	FALSE	canonical	FALSE	C
G24.5	3T3	Mouse	1	1	-	640	1	FSM	ENSMUSG00000041859	ENSMUST00000188112	716	1	67	9	67	-9	mono-exon	FALSE	NA	NA	C
G240.1	3T3	Mouse	1	1	+	1326	3	FSM	ENSMUSG00000051185	ENSMUST00000059975	2112	3	27	759	22	-759	alternative_3end	FALSE	canonical	FALSE	C
G240.2	3T3,MEF	Mouse	2	1	+	1154	3	FSM	ENSMUSG00000051185	ENSMUST00000059975	2112	3	32	926	27	-926	alternative_3end	FALSE	canonical	FALSE	C
G240.3	3T3,AtT20,MEF	Mouse	3	1	+	1269	3	FSM	ENSMUSG00000051185	ENSMUST00000059975	2112	3	32	811	27	-811	alternative_3end	FALSE	canonical	FALSE	C
G241.1	3T3,AtT20,MEF	Mouse	3	1	+	531	1	FSM	ENSMUSG00000081051	ENSMUST00000117288	531	1	0	0	0	0	mono-exon	FALSE	NA	NA	A
G242.1	AtT20	Mouse	1	1	-	2675	3	FSM	ENSMUSG00000044768	ENSMUST00000053033	40378	3	115	37588	115	-3	alternative_3end5end	FALSE	canonical	FALSE	C
G242.2	3T3	Mouse	1	1	-	2702	3	FSM	ENSMUSG00000044768	ENSMUST00000053033	40378	3	88	37588	88	-3	alternative_3end5end	FALSE	canonical	FALSE	C
G242.3	3T3	Mouse	1	1	-	2682	3	FSM	ENSMUSG00000044768	ENSMUST00000142234	639	3	-17	-2026	-17	-6	alternative_3end	FALSE	canonical	FALSE	C
G242.4	MEF	Mouse	1	1	-	2721	3	FSM	ENSMUSG00000044768	ENSMUST00000053033	40378	3	66	37591	66	-6	alternative_3end5end	FALSE	canonical	FALSE	C
G242.5	3T3,MEF	Mouse	2	1	-	1600	3	FSM	ENSMUSG00000044768	ENSMUST00000053033	40378	3	77	38701	77	916	alternative_3end5end	FALSE	canonical	FALSE	C
G242.6	AtT20	Mouse	1	1	-	1611	3	FSM	ENSMUSG00000044768	ENSMUST00000053033	40378	3	66	38701	66	916	alternative_3end5end	FALSE	canonical	FALSE	C
G243.1	3T3,MEF	Mouse	2	1	+	789	3	FSM	ENSMUSG00000026333	ENSMUST00000112842	1037	3	0	248	0	-248	alternative_3end	FALSE	canonical	FALSE	C
G243.2	3T3	Mouse	1	1	+	1009	3	FSM	ENSMUSG00000026333	ENSMUST00000112842	1037	3	0	28	0	-28	reference_match	FALSE	canonical	FALSE	C
G244.1	3T3,AtT20	Mouse	2	1	-	2032	10	FSM	ENSMUSG00000009905	ENSMUST00000010049	5518	10	44	3442	0	-3442	alternative_3end	FALSE	canonical	FALSE	C
G244.2	MEF	Mouse	1	1	-	2048	10	FSM	ENSMUSG00000009905	ENSMUST00000010049	5518	10	28	3442	0	-3442	alternative_3end	FALSE	canonical	FALSE	C
G245.1	3T3	Mouse	1	1	-	2802	11	FSM	ENSMUSG00000009907	ENSMUST00000094646	4633	11	103	1728	42	-1728	alternative_3end5end	TRUE	canonical	FALSE	C
G245.2	AtT20,MEF	Mouse	2	1	-	2821	11	FSM	ENSMUSG00000009907	ENSMUST00000094646	4633	11	84	1728	23	-1728	alternative_3end5end	FALSE	canonical	FALSE	C
G245.3	3T3	Mouse	1	1	-	2394	11	FSM	ENSMUSG00000009907	ENSMUST00000094646	4633	11	63	2176	2	-2176	alternative_3end5end	FALSE	canonical	FALSE	C
G246.1	3T3	Mouse	1	1	+	1353	7	FSM	ENSMUSG00000067006	ENSMUST00000086701	2572	7	-22	1241	-22	-1240	alternative_3end	FALSE	canonical	FALSE	A
G247.1	MEF	Mouse	1	1	+	1970	8	FSM	ENSMUSG00000062345	ENSMUST00000009356	1970	8	0	0	0	0	reference_match	FALSE	canonical	FALSE	C
G247.2	MEF	Mouse	1	1	+	2076	8	FSM	ENSMUSG00000062345	ENSMUST00000064916	1996	8	-74	-6	0	0	alternative_5end	FALSE	canonical	FALSE	C
G248.1	3T3	Mouse	1	1	+	1649	7	FSM	ENSMUSG00000026315	ENSMUST00000112706	4581	7	58	2874	18	285	alternative_3end5end	FALSE	canonical	FALSE	C
G248.2	MEF	Mouse	1	1	+	1615	7	FSM	ENSMUSG00000026315	ENSMUST00000112706	4581	7	92	2874	52	285	alternative_3end5end	FALSE	canonical	FALSE	C
G249.1	3T3	Mouse	1	1	-	2023	6	FSM	ENSMUSG00000026374	ENSMUST00000027623	7063	6	180	4860	0	12	alternative_3end5end	FALSE	canonical	FALSE	C
G249.2	MEF	Mouse	1	1	-	1311	6	FSM	ENSMUSG00000026374	ENSMUST00000027623	7063	6	201	5551	21	560	alternative_3end5end	FALSE	canonical	FALSE	C
G249.3	3T3	Mouse	1	1	-	1332	6	FSM	ENSMUSG00000026374	ENSMUST00000027623	7063	6	180	5551	0	560	alternative_3end5end	FALSE	canonical	FALSE	C
G25.1	MEF	Mouse	1	1	+	1157	5	FSM	ENSMUSG00000025933	ENSMUST00000027065	1168	5	9	2	9	1	reference_match	FALSE	canonical	FALSE	C
G25.2	3T3	Mouse	1	1	+	1127	5	FSM	ENSMUSG00000025933	ENSMUST00000027065	1168	5	39	2	39	1	reference_match	FALSE	canonical	FALSE	C
G25.3	MEF	Mouse	1	1	+	923	5	FSM	ENSMUSG00000025933	ENSMUST00000027065	1168	5	243	2	156	1	alternative_5end	FALSE	canonical	FALSE	C
G250.1	MEF	Mouse	1	1	+	1899	7	FSM	ENSMUSG00000026377	ENSMUST00000027626	1889	7	-10	0	-10	0	reference_match	FALSE	canonical	FALSE	C
G250.2	AtT20	Mouse	1	1	+	1887	7	FSM	ENSMUSG00000026377	ENSMUST00000027626	1889	7	2	0	2	0	reference_match	FALSE	canonical	FALSE	C
G250.3	MEF	Mouse	1	1	+	1647	7	FSM	ENSMUSG00000026377	ENSMUST00000027626	1889	7	9	233	-6	-233	alternative_3end	FALSE	canonical	FALSE	C
G250.4	3T3,AtT20	Mouse	2	1	+	1623	7	FSM	ENSMUSG00000026377	ENSMUST00000027626	1889	7	33	233	18	-233	alternative_3end	FALSE	canonical	FALSE	C
G250.5	3T3	Mouse	1	1	+	1856	7	FSM	ENSMUSG00000026377	ENSMUST00000027626	1889	7	33	0	18	0	reference_match	FALSE	canonical	FALSE	C
G250.6	3T3,MEF	Mouse	2	1	+	1499	6	ISM	ENSMUSG00000026377	ENSMUST00000027626	1889	7	1741	233	1428	-233	3prime_fragment	FALSE	canonical	FALSE	C
G251.1	MEF	Mouse	1	1	+	1062	8	ISM	ENSMUSG00000064302	ENSMUST00000189676	1855	12	112	31374	0	-25924	5prime_fragment	FALSE	canonical	FALSE	A
G252.1	3T3,MEF	Mouse	2	1	-	2250	5	FSM	ENSMUSG00000004451	ENSMUST00000004565	2289	5	35	4	35	-4	reference_match	FALSE	canonical	FALSE	C
G252.2	AtT20	Mouse	1	1	-	2281	5	FSM	ENSMUSG00000004451	ENSMUST00000004565	2289	5	3	5	3	-5	reference_match	FALSE	canonical	FALSE	C
G252.3	3T3	Mouse	1	1	-	2069	4	ISM	ENSMUSG00000004451	ENSMUST00000004565	2289	5	21135	5	-5580	-5	3prime_fragment	FALSE	canonical	FALSE	C
G253.1	3T3,MEF	Mouse	2	1	+	2086	1	FSM	ENSMUSG00000098923	ENSMUST00000183952	2824	1	-21	759	-21	-759	mono-exon	FALSE	NA	NA	C
G253.2	AtT20	Mouse	1	1	+	2069	1	FSM	ENSMUSG00000098923	ENSMUST00000183952	2824	1	-4	759	-4	-759	mono-exon	FALSE	NA	NA	C
G253.3	MEF	Mouse	1	1	+	709	1	FSM	ENSMUSG00000098923	ENSMUST00000183952	2824	1	1356	759	1343	-759	mono-exon	FALSE	NA	NA	C
G254.1	AtT20	Mouse	1	1	-	1496	2	FSM	ENSMUSG00000036975	ENSMUST00000037906	3341	2	35	1810	35	-1810	alternative_3end	FALSE	canonical	FALSE	C
G254.2	3T3,MEF	Mouse	2	1	-	1485	2	FSM	ENSMUSG00000036975	ENSMUST00000037906	3341	2	35	1821	35	-1821	alternative_3end	FALSE	canonical	FALSE	C
G255.1	3T3,MEF	Mouse	2	1	-	869	2	FSM	ENSMUSG00000050777	ENSMUST00000056089	1311	2	294	148	294	-148	alternative_3end5end	FALSE	canonical	FALSE	A
G256.1	3T3	Mouse	1	1	-	680	4	FSM	ENSMUSG00000026385	ENSMUST00000151708	491	4	-77	-112	0	2	alternative_3end5end	FALSE	canonical	FALSE	C
G256.2	3T3	Mouse	1	1	-	498	4	FSM	ENSMUSG00000026385	ENSMUST00000027634	569	4	61	10	0	0	alternative_5end	FALSE	canonical	FALSE	C
G256.3	AtT20,MEF	Mouse	2	1	-	549	4	FSM	ENSMUSG00000026385	ENSMUST00000027634	569	4	10	10	10	0	reference_match	FALSE	canonical	FALSE	C
G256.4	3T3	Mouse	1	1	-	239	2	FSM	ENSMUSG00000026385	ENSMUST00000149628	331	2	0	92	0	-92	alternative_3end	FALSE	canonical	FALSE	C
G257.1	3T3,MEF	Mouse	2	1	+	502	6	FSM	ENSMUSG00000026388	ENSMUST00000112644	488	6	-21	7	-13	-7	reference_match	FALSE	canonical	FALSE	C
G257.2	3T3	Mouse	1	1	+	461	5	ISM	ENSMUSG00000026388	ENSMUST00000112644	488	6	29405	7	1	-7	3prime_fragment	FALSE	canonical	FALSE	C
G258.1	3T3	Mouse	1	1	-	2825	5	NNC	ENSMUSG00000026389	novel	2752	5	NA	NA	6377	8	at_least_one_novel_splicesite	FALSE	canonical	FALSE	C
G258.2	3T3	Mouse	1	1	-	2760	5	FSM	ENSMUSG00000026389	ENSMUST00000112640	2752	5	0	-8	0	8	reference_match	FALSE	canonical	FALSE	C
G258.3	3T3	Mouse	1	1	-	2709	4	ISM	ENSMUSG00000026389	ENSMUST00000112640	2752	5	21015	-8	20986	8	3prime_fragment	FALSE	canonical	FALSE	C
G259.1	3T3	Mouse	1	1	+	1482	2	FSM	ENSMUSG00000058665	ENSMUST00000079721	2624	2	1139	3	1139	-3	alternative_5end	FALSE	canonical	FALSE	A
G26.1	3T3,AtT20,MEF	Mouse	3	1	-	1124	1	FSM	ENSMUSG00000082935	ENSMUST00000119064	1124	1	0	0	0	0	mono-exon	FALSE	NA	NA	A
G260.1	AtT20,MEF	Mouse	2	1	-	2430	6	FSM	ENSMUSG00000003721	ENSMUST00000003818	2697	6	266	1	7	-1	alternative_5end	FALSE	canonical	FALSE	C
G260.2	3T3	Mouse	1	1	-	2463	6	FSM	ENSMUSG00000003721	ENSMUST00000003818	2697	6	233	1	2	-1	alternative_5end	FALSE	canonical	FALSE	C
G260.3	AtT20	Mouse	1	1	-	1232	6	FSM	ENSMUSG00000003721	ENSMUST00000003818	2697	6	266	1199	7	3	alternative_3end5end	FALSE	canonical	FALSE	C
G260.4	3T3,MEF	Mouse	2	1	-	1265	6	FSM	ENSMUSG00000003721	ENSMUST00000003818	2697	6	233	1199	2	3	alternative_3end5end	FALSE	canonical	FALSE	C
G260.5	3T3,MEF	Mouse	2	1	-	1100	6	FSM	ENSMUSG00000003721	ENSMUST00000003818	2697	6	266	1331	7	11	alternative_3end5end	FALSE	canonical	FALSE	C
G261.1	3T3,MEF	Mouse	2	1	+	2364	24	FSM	ENSMUSG00000026339	ENSMUST00000036025	7274	24	41	4869	-5	3	alternative_3end	FALSE	canonical	FALSE	A
G262.1	MEF	Mouse	1	1	-	2206	13	FSM	ENSMUSG00000001674	ENSMUST00000001724	2258	13	48	4	48	-4	reference_match	FALSE	canonical	FALSE	C
G262.2	3T3	Mouse	1	1	-	2227	13	FSM	ENSMUSG00000001674	ENSMUST00000001724	2258	13	27	4	27	-4	reference_match	FALSE	canonical	FALSE	C
G262.3	3T3,AtT20,MEF	Mouse	3	1	-	439	2	ISM	ENSMUSG00000001674	ENSMUST00000001724	2258	13	48	12046	48	-1285	5prime_fragment	FALSE	canonical	FALSE	C
G263.1	MEF	Mouse	1	1	-	2553	13	FSM	ENSMUSG00000026341	ENSMUST00000027579	2554	13	0	1	0	0	reference_match	FALSE	canonical	FALSE	C
G263.2	3T3	Mouse	1	1	-	2528	13	FSM	ENSMUSG00000026341	ENSMUST00000027579	2554	13	22	4	2	-3	reference_match	FALSE	canonical	FALSE	C
G263.3	3T3,AtT20,MEF	Mouse	3	1	-	2562	12	FSM	ENSMUSG00000026341	ENSMUST00000178474	2565	12	0	3	0	-3	reference_match	FALSE	canonical	FALSE	C
G263.4	3T3	Mouse	1	1	-	2183	12	FSM	ENSMUSG00000026341	ENSMUST00000178474	2565	12	45	337	-21	241	alternative_3end	FALSE	canonical	FALSE	C
G263.5	AtT20	Mouse	1	1	-	2228	12	FSM	ENSMUSG00000026341	ENSMUST00000178474	2565	12	0	337	0	241	alternative_3end	FALSE	canonical	FALSE	C
G264.1	AtT20	Mouse	1	1	+	2639	16	FSM	ENSMUSG00000026342	ENSMUST00000027580	2733	16	1	93	1	-93	alternative_3end	FALSE	canonical	FALSE	C
G264.2	MEF	Mouse	1	1	+	2678	16	FSM	ENSMUSG00000026342	ENSMUST00000027580	2733	16	20	35	20	-35	reference_match	FALSE	canonical	FALSE	C
G264.3	3T3,MEF	Mouse	2	1	+	2607	16	FSM	ENSMUSG00000026342	ENSMUST00000027580	2733	16	33	93	33	-93	alternative_3end	FALSE	canonical	FALSE	C
G264.4	3T3	Mouse	1	1	+	2670	16	FSM	ENSMUSG00000026342	ENSMUST00000027580	2733	16	33	30	33	-30	reference_match	FALSE	canonical	FALSE	C
G265.1	MEF	Mouse	1	1	+	2505	2	FSM	ENSMUSG00000026343	ENSMUST00000027581	2691	2	183	3	183	-3	alternative_5end	FALSE	canonical	FALSE	A
G266.1	3T3	Mouse	1	1	+	988	5	FSM	ENSMUSG00000026349	ENSMUST00000149760	1040	5	52	0	52	0	alternative_5end	FALSE	canonical	FALSE	A
G267.1	MEF	Mouse	1	1	+	4224	24	FSM	ENSMUSG00000036104	ENSMUST00000037649	4243	24	19	0	3	0	reference_match	FALSE	canonical	FALSE	A
G268.1	3T3	Mouse	1	1	+	4578	24	NIC	ENSMUSG00000056211	novel	4795	27	NA	NA	5	0	combination_of_known_junctions	FALSE	canonical	FALSE	C
G268.2	3T3	Mouse	1	1	+	1138	9	FSM	ENSMUSG00000056211	ENSMUST00000188381	1130	9	-8	0	-8	0	reference_match	FALSE	canonical	FALSE	C
G268.3	MEF	Mouse	1	1	+	4567	24	NIC	ENSMUSG00000056211	novel	4795	27	NA	NA	-4	0	combination_of_known_junctions	FALSE	canonical	FALSE	C
G268.4	3T3	Mouse	1	1	+	4309	23	NIC	ENSMUSG00000056211	novel	4795	27	NA	NA	-1	0	combination_of_known_junctions	FALSE	canonical	FALSE	C
G268.5	3T3,MEF	Mouse	2	1	+	592	4	ISM	ENSMUSG00000056211	ENSMUST00000188381	1130	9	25	11203	15	-10217	5prime_fragment	FALSE	canonical	FALSE	C
G268.6	AtT20	Mouse	1	1	+	673	4	ISM	ENSMUSG00000056211	ENSMUST00000188381	1130	9	25	11122	15	-10136	5prime_fragment	FALSE	canonical	FALSE	C
G268.7	AtT20,MEF	Mouse	2	1	+	1105	9	FSM	ENSMUSG00000056211	ENSMUST00000188381	1130	9	25	0	15	0	reference_match	FALSE	canonical	FALSE	C
G268.8	3T3	Mouse	1	1	+	2154	8	FSM	ENSMUSG00000056211	ENSMUST00000190288	6449	8	4295	0	4295	0	alternative_5end	FALSE	canonical	FALSE	C
G269.1	MEF	Mouse	1	1	+	1741	13	FSM	ENSMUSG00000026353	ENSMUST00000027592	4113	13	-4	2376	-4	-18	alternative_3end	FALSE	canonical	FALSE	C
G269.2	3T3	Mouse	1	1	+	2344	13	FSM	ENSMUSG00000026353	ENSMUST00000027592	4113	13	-4	1773	-4	585	alternative_3end	FALSE	canonical	FALSE	C
G269.3	MEF	Mouse	1	1	+	900	6	ISM	ENSMUSG00000026353	ENSMUST00000027592	4113	13	8	19841	8	2	5prime_fragment	FALSE	canonical	FALSE	C
G269.4	MEF	Mouse	1	1	+	2320	13	FSM	ENSMUSG00000026353	ENSMUST00000027592	4113	13	9	1784	9	574	alternative_3end	FALSE	canonical	FALSE	C
G269.5	MEF	Mouse	1	1	+	885	7	ISM	ENSMUSG00000026353	ENSMUST00000027592	4113	13	78	18490	78	1353	5prime_fragment	FALSE	canonical	FALSE	C
G269.6	3T3	Mouse	1	1	+	1630	13	FSM	ENSMUSG00000026353	ENSMUST00000027592	4113	13	125	2358	125	0	alternative_3end5end	FALSE	canonical	FALSE	C
G269.7	3T3	Mouse	1	1	+	767	6	ISM	ENSMUSG00000026353	ENSMUST00000027592	4113	13	141	19841	141	2	5prime_fragment	FALSE	canonical	FALSE	C
G27.1	3T3	Mouse	1	1	-	1618	7	FSM	ENSMUSG00000026158	ENSMUST00000027343	4844	7	-93	3319	-93	-19	alternative_3end5end	FALSE	canonical	FALSE	A
G270.1	3T3,AtT20,MEF	Mouse	3	1	-	2909	17	FSM	ENSMUSG00000026355	ENSMUST00000027601	2910	17	0	1	0	-1	reference_match	FALSE	canonical	FALSE	A
G271.1	3T3,AtT20,MEF	Mouse	3	1	-	2174	16	FSM	ENSMUSG00000026356	ENSMUST00000027602	2175	16	0	1	0	-1	reference_match	TRUE	canonical	FALSE	A
G272.1	MEF	Mouse	1	1	-	1368	10	FSM	ENSMUSG00000026399	ENSMUST00000027650	2533	10	-10	1175	-10	-48	alternative_3end	FALSE	canonical	FALSE	A
G273.1	MEF	Mouse	1	1	-	1615	2	ISM	ENSMUSG00000016528	ENSMUST00000016672	2854	10	41986	3	16686	-3	3prime_fragment	FALSE	canonical	FALSE	C
G273.2	MEF	Mouse	1	1	-	2527	10	FSM	ENSMUSG00000016528	ENSMUST00000016672	2854	10	323	4	323	-4	alternative_5end	FALSE	canonical	FALSE	C
G273.3	3T3	Mouse	1	1	-	2619	10	FSM	ENSMUSG00000016528	ENSMUST00000016672	2854	10	231	4	231	-4	alternative_5end	FALSE	canonical	FALSE	C
G274.1	3T3,AtT20	Mouse	2	1	-	2091	3	FSM	ENSMUSG00000016526	ENSMUST00000016670	3164	3	86	987	-9	-987	alternative_3end5end	FALSE	canonical	FALSE	A
G275.1	3T3,AtT20,MEF	Mouse	3	1	+	1991	15	FSM	ENSMUSG00000026427	ENSMUST00000068805	2009	15	15	3	15	-3	reference_match	FALSE	canonical	FALSE	C
G275.2	3T3,MEF	Mouse	2	1	+	466	3	ISM	ENSMUSG00000026427	ENSMUST00000068805	2009	15	14937	7	1739	-7	3prime_fragment	FALSE	canonical	FALSE	C
G276.1	MEF	Mouse	1	1	-	3203	22	FSM	ENSMUSG00000042349	ENSMUST00000062108	3251	22	43	5	43	0	reference_match	FALSE	canonical	FALSE	A
G277.1	MEF	Mouse	1	1	-	3516	22	FSM	ENSMUSG00000026425	ENSMUST00000186543	3533	22	16	1	16	0	reference_match	TRUE	canonical	FALSE	C
G277.2	3T3,MEF	Mouse	2	1	-	1121	4	ISM	ENSMUSG00000026425	ENSMUST00000189893	3171	5	19	49766	14	8	5prime_fragment	FALSE	canonical	FALSE	C
G278.1	AtT20	Mouse	1	1	+	1392	4	FSM	ENSMUSG00000055184	ENSMUST00000068613	2191	4	-39	838	-39	-838	alternative_3end	FALSE	canonical	FALSE	C
G278.2	3T3	Mouse	1	1	+	1288	4	FSM	ENSMUSG00000055184	ENSMUST00000068613	2191	4	65	838	65	-838	alternative_3end5end	FALSE	canonical	FALSE	C
G278.3	MEF	Mouse	1	1	+	1267	4	FSM	ENSMUSG00000055184	ENSMUST00000068613	2191	4	86	838	86	-838	alternative_3end5end	FALSE	canonical	FALSE	C
G279.1	MEF	Mouse	1	1	+	1695	5	FSM	ENSMUSG00000052688	ENSMUST00000064664	1672	5	-23	0	-11	0	reference_match	FALSE	canonical	FALSE	C
G279.2	MEF	Mouse	1	1	+	1800	6	FSM	ENSMUSG00000052688	ENSMUST00000064679	4498	6	10	2688	-2	0	alternative_3end	FALSE	canonical	FALSE	C
G279.3	3T3	Mouse	1	1	+	2509	6	FSM	ENSMUSG00000052688	ENSMUST00000064679	4498	6	12	1977	0	711	alternative_3end	FALSE	canonical	FALSE	C
G279.4	3T3	Mouse	1	1	+	1777	6	FSM	ENSMUSG00000052688	ENSMUST00000064679	4498	6	33	2688	-10	0	alternative_3end	FALSE	canonical	FALSE	C
G28.1	3T3	Mouse	1	1	-	1066	2	ISM	ENSMUSG00000026155	ENSMUST00000129254	1365	10	61296	-668	-616	-3	3prime_fragment	FALSE	canonical	FALSE	C
G28.2	MEF	Mouse	1	1	-	1233	2	ISM	ENSMUSG00000026155	ENSMUST00000129254	1365	10	61129	-668	-783	-3	3prime_fragment	FALSE	canonical	FALSE	C
G28.3	3T3	Mouse	1	1	-	2286	10	FSM	ENSMUSG00000026155	ENSMUST00000027339	2289	10	0	3	0	-3	reference_match	FALSE	canonical	FALSE	C
G28.4	3T3,MEF	Mouse	2	1	-	628	4	ISM	ENSMUSG00000026155	ENSMUST00000027339	2289	10	-52	30749	-52	-27579	5prime_fragment	FALSE	canonical	FALSE	C
G28.5	AtT20	Mouse	1	1	-	640	4	ISM	ENSMUSG00000026155	ENSMUST00000027339	2289	10	-64	30749	-64	-27579	5prime_fragment	FALSE	canonical	FALSE	C
G280.1	3T3,MEF	Mouse	2	1	+	4658	11	FSM	ENSMUSG00000013275	ENSMUST00000086559	4697	11	35	4	35	-4	reference_match	FALSE	canonical	FALSE	A
G281.1	MEF	Mouse	1	1	+	1198	6	FSM	ENSMUSG00000026433	ENSMUST00000027693	1226	6	26	2	26	-2	reference_match	FALSE	canonical	FALSE	C
G281.2	3T3,MEF	Mouse	2	1	+	1306	5	FSM	ENSMUSG00000026433	ENSMUST00000112386	1202	5	42	-146	26	-2	alternative_3end	FALSE	canonical	FALSE	C
G282.1	3T3	Mouse	1	1	+	361	3	ISM	ENSMUSG00000026434	ENSMUST00000189946	2375	7	-29	10672	-29	-8064	5prime_fragment	FALSE	canonical	FALSE	C
G282.2	AtT20	Mouse	1	1	+	979	7	FSM	ENSMUSG00000026434	ENSMUST00000062264	5998	7	-48	5067	-26	1183	alternative_3end	FALSE	canonical	FALSE	C
G282.3	3T3	Mouse	1	1	+	736	6	ISM	ENSMUSG00000026434	ENSMUST00000062264	5998	7	-26	6559	-4	-309	5prime_fragment	FALSE	canonical	FALSE	C
G282.4	3T3,MEF	Mouse	2	1	+	860	7	FSM	ENSMUSG00000026434	ENSMUST00000062264	5998	7	-26	5164	-4	1086	alternative_3end	FALSE	canonical	FALSE	C
G282.5	3T3,MEF	Mouse	2	1	+	936	7	FSM	ENSMUSG00000026434	ENSMUST00000062264	5998	7	-26	5088	-4	1162	alternative_3end	FALSE	canonical	FALSE	C
G282.6	MEF	Mouse	1	1	+	2048	7	FSM	ENSMUSG00000026434	ENSMUST00000062264	5998	7	-17	3967	5	-325	alternative_3end	FALSE	canonical	FALSE	C
G283.1	MEF	Mouse	1	1	+	2113	5	FSM	ENSMUSG00000042115	ENSMUST00000046071	4269	5	369	1787	369	-1787	alternative_3end5end	FALSE	canonical	FALSE	C
G283.2	3T3	Mouse	1	1	+	2050	5	FSM	ENSMUSG00000042115	ENSMUST00000046071	4269	5	425	1794	425	-1794	alternative_3end5end	FALSE	canonical	FALSE	C
G284.1	3T3,MEF	Mouse	2	1	+	1893	1	FSM	ENSMUSG00000026439	ENSMUST00000187834	1923	1	31	-1	31	1	mono-exon	FALSE	NA	NA	A
G285.1	MEF	Mouse	1	1	-	1885	10	FSM	ENSMUSG00000054387	ENSMUST00000191212	2799	10	19	895	0	57	alternative_3end	FALSE	canonical	FALSE	A
G286.1	3T3,MEF	Mouse	2	1	+	5457	2	FSM	ENSMUSG00000046062	ENSMUST00000052529	5594	2	134	3	-67	-3	alternative_5end	FALSE	canonical	FALSE	A
G287.1	3T3,AtT20,MEF	Mouse	3	1	-	502	5	FSM	ENSMUSG00000090553	ENSMUST00000166915	503	5	0	1	0	-1	reference_match	FALSE	canonical	FALSE	C
G287.2	3T3	Mouse	1	1	-	629	4	FSM	ENSMUSG00000090553	ENSMUST00000172079	653	4	48	-24	48	-1	reference_match	FALSE	canonical	FALSE	C
G287.3	MEF	Mouse	1	1	-	666	4	FSM	ENSMUSG00000090553	ENSMUST00000172079	653	4	11	-24	11	-1	reference_match	FALSE	canonical	FALSE	C
G287.4	AtT20	Mouse	1	1	-	677	4	FSM	ENSMUSG00000090553	ENSMUST00000172079	653	4	0	-24	0	-1	reference_match	FALSE	canonical	FALSE	C
G287.5	3T3,AtT20,MEF	Mouse	3	1	-	475	4	NIC	ENSMUSG00000090553	novel	503	5	NA	NA	0	-1	combination_of_known_splicesites	FALSE	canonical	FALSE	C
G288.1	MEF	Mouse	1	1	-	3599	3	FSM	ENSMUSG00000041577	ENSMUST00000048432	3615	3	13	3	10	-3	reference_match	FALSE	canonical	FALSE	C
G288.2	MEF	Mouse	1	1	-	1487	3	FSM	ENSMUSG00000041577	ENSMUST00000048432	3615	3	29	2099	26	317	alternative_3end	FALSE	canonical	FALSE	C
G289.1	MEF	Mouse	1	1	+	2787	3	FSM	ENSMUSG00000041559	ENSMUST00000048183	3120	3	215	118	-27	-118	alternative_3end5end	FALSE	canonical	FALSE	A
G29.1	3T3,AtT20,MEF	Mouse	3	1	-	653	3	FSM	ENSMUSG00000026154	ENSMUST00000027338	683	3	24	6	-2	-6	reference_match	FALSE	canonical	FALSE	A
G290.1	MEF	Mouse	1	1	-	2743	2	FSM	ENSMUSG00000020423	ENSMUST00000020692	2743	2	0	0	0	0	reference_match	FALSE	canonical	FALSE	C
G290.2	3T3,AtT20,MEF	Mouse	3	1	-	2583	2	FSM	ENSMUSG00000020423	ENSMUST00000020692	2743	2	0	160	0	-160	alternative_3end	FALSE	canonical	FALSE	C
G290.3	AtT20,MEF	Mouse	2	1	-	1034	2	FSM	ENSMUSG00000020423	ENSMUST00000020692	2743	2	3	1706	3	-1706	alternative_3end	FALSE	canonical	FALSE	C
G291.1	3T3,MEF	Mouse	2	1	-	2254	2	FSM	ENSMUSG00000042305	ENSMUST00000189572	508	2	67	-1813	67	0	alternative_3end5end	FALSE	canonical	FALSE	C
G291.10	AtT20	Mouse	1	1	-	1427	8	FSM	ENSMUSG00000042305	ENSMUST00000049470	3149	8	26	1696	0	-111	alternative_3end	FALSE	canonical	FALSE	C
G291.11	3T3,MEF	Mouse	2	1	-	922	4	FSM	ENSMUSG00000042305	ENSMUST00000188205	725	4	0	-197	0	197	alternative_3end	FALSE	canonical	FALSE	C
G291.2	AtT20,MEF	Mouse	2	1	-	3123	8	FSM	ENSMUSG00000042305	ENSMUST00000049470	3149	8	26	0	0	0	reference_match	FALSE	canonical	FALSE	C
G291.3	3T3	Mouse	1	1	-	3149	8	FSM	ENSMUSG00000042305	ENSMUST00000049470	3149	8	0	0	0	0	reference_match	FALSE	canonical	FALSE	C
G291.4	MEF	Mouse	1	1	-	1758	8	FSM	ENSMUSG00000042305	ENSMUST00000049470	3149	8	38	1353	0	232	alternative_3end	FALSE	canonical	FALSE	C
G291.5	3T3,AtT20,MEF	Mouse	3	1	-	829	2	FSM	ENSMUSG00000042305	ENSMUST00000189572	508	2	67	-388	67	160	alternative_3end5end	FALSE	canonical	FALSE	C
G291.6	AtT20	Mouse	1	1	-	1686	8	FSM	ENSMUSG00000042305	ENSMUST00000049470	3149	8	38	1425	0	160	alternative_3end	FALSE	canonical	FALSE	C
G291.7	3T3,MEF	Mouse	2	1	-	1698	8	FSM	ENSMUSG00000042305	ENSMUST00000049470	3149	8	26	1425	0	160	alternative_3end	FALSE	canonical	FALSE	C
G291.8	3T3	Mouse	1	1	-	1458	8	FSM	ENSMUSG00000042305	ENSMUST00000049470	3149	8	26	1665	0	-80	alternative_3end	FALSE	canonical	FALSE	C
G291.9	3T3,MEF	Mouse	2	1	-	558	2	FSM	ENSMUSG00000042305	ENSMUST00000189572	508	2	67	-117	67	-111	alternative_3end5end	FALSE	canonical	FALSE	C
G292.1	3T3	Mouse	1	1	+	1606	9	FSM	ENSMUSG00000026456	ENSMUST00000027726	1837	9	216	15	2	-11	alternative_5end	TRUE	canonical	FALSE	C
G292.2	AtT20,MEF	Mouse	2	1	+	1619	9	FSM	ENSMUSG00000026456	ENSMUST00000027726	1837	9	216	2	2	2	alternative_5end	FALSE	canonical	FALSE	C
G292.3	MEF	Mouse	1	1	+	1855	8	NIC	ENSMUSG00000026456	novel	1837	9	NA	NA	0	2	intron_retention	FALSE	canonical	FALSE	C
G293.1	3T3	Mouse	1	1	+	3050	8	FSM	ENSMUSG00000026457	ENSMUST00000027727	3123	8	70	3	-8	0	alternative_5end	FALSE	canonical	FALSE	C
G293.2	3T3	Mouse	1	1	+	1420	8	FSM	ENSMUSG00000026457	ENSMUST00000027727	3123	8	78	1625	0	-1622	alternative_3end5end	FALSE	canonical	FALSE	C
G293.3	AtT20,MEF	Mouse	2	1	+	2029	8	FSM	ENSMUSG00000026457	ENSMUST00000027727	3123	8	78	1016	0	-1013	alternative_3end5end	FALSE	canonical	FALSE	C
G293.4	AtT20	Mouse	1	1	+	1407	8	FSM	ENSMUSG00000026457	ENSMUST00000027727	3123	8	91	1625	-2	-1622	alternative_3end5end	FALSE	canonical	FALSE	C
G293.5	3T3	Mouse	1	1	+	2016	8	FSM	ENSMUSG00000026457	ENSMUST00000027727	3123	8	91	1016	-2	-1013	alternative_3end5end	FALSE	canonical	FALSE	C
G293.6	3T3,MEF	Mouse	2	1	+	2116	8	FSM	ENSMUSG00000026457	ENSMUST00000112237	3446	8	317	1013	209	-1013	alternative_3end5end	FALSE	canonical	FALSE	C
G294.1	3T3,AtT20,MEF	Mouse	3	1	+	1969	2	FSM	ENSMUSG00000042229	ENSMUST00000047978	2861	2	0	892	0	-892	alternative_3end	FALSE	canonical	FALSE	A
G295.1	MEF	Mouse	1	1	+	940	6	ISM	ENSMUSG00000042207	ENSMUST00000112198	5413	26	15	35626	0	5210	5prime_fragment	FALSE	canonical	FALSE	B
G295.2	3T3	Mouse	1	1	+	914	6	ISM	ENSMUSG00000042207	ENSMUST00000112198	5413	26	35	35632	20	5204	5prime_fragment	FALSE	canonical	FALSE	B
G296.1	AtT20	Mouse	1	1	+	2842	9	FSM	ENSMUSG00000026452	ENSMUST00000121990	6879	9	-24	4061	-24	-329	alternative_3end	FALSE	canonical	FALSE	A
G297.1	3T3	Mouse	1	1	+	925	7	NNC	ENSMUSG00000026429	novel	1116	7	NA	NA	12	1	at_least_one_novel_splicesite	FALSE	canonical	TRUE	C
G297.2	3T3,AtT20,MEF	Mouse	3	1	+	1083	7	FSM	ENSMUSG00000026429	ENSMUST00000027687	1116	7	31	2	5	1	reference_match	FALSE	canonical	FALSE	C
G297.3	3T3	Mouse	1	1	+	893	6	ISM	ENSMUSG00000026429	ENSMUST00000027687	1116	7	5161	2	-3553	1	3prime_fragment	FALSE	canonical	FALSE	C
G298.1	AtT20	Mouse	1	1	-	495	3	ISM	ENSMUSG00000097993	ENSMUST00000183317	6108	37	23148	0	-10	0	3prime_fragment	FALSE	canonical	FALSE	A
G299.1	MEF	Mouse	1	1	+	1734	7	FSM	ENSMUSG00000026426	ENSMUST00000027684	1713	7	-21	0	-21	0	reference_match	FALSE	canonical	FALSE	C
G299.2	AtT20	Mouse	1	1	+	1722	7	FSM	ENSMUSG00000026426	ENSMUST00000027684	1713	7	-9	0	-9	0	reference_match	FALSE	canonical	FALSE	C
G299.3	3T3	Mouse	1	1	+	1679	7	FSM	ENSMUSG00000026426	ENSMUST00000027684	1713	7	32	2	32	-2	reference_match	FALSE	canonical	FALSE	C
G3.1	AtT20	Mouse	1	1	+	2570	10	FSM	ENSMUSG00000033813	ENSMUST00000081551	2547	10	-23	0	-23	0	reference_match	TRUE	canonical	FALSE	C
G3.2	3T3,MEF	Mouse	2	1	+	2547	10	FSM	ENSMUSG00000033813	ENSMUST00000081551	2547	10	0	0	0	0	reference_match	FALSE	canonical	FALSE	C
G30.1	3T3	Mouse	1	1	+	1953	16	FSM	ENSMUSG00000073725	ENSMUST00000191471	4453	16	-72	2572	-72	483	alternative_3end5end	FALSE	canonical	FALSE	C
G30.2	3T3,AtT20,MEF	Mouse	3	1	+	1928	16	FSM	ENSMUSG00000073725	ENSMUST00000191471	4453	16	108	2417	-1	638	alternative_3end5end	FALSE	canonical	FALSE	C
G300.1	AtT20	Mouse	1	1	-	2116	2	FSM	ENSMUSG00000026424	ENSMUST00000027682	2269	2	135	18	135	-18	alternative_5end	FALSE	canonical	FALSE	A
G301.1	3T3,AtT20,MEF	Mouse	3	1	+	1231	1	FSM	ENSMUSG00000079139	ENSMUST00000110798	1231	1	0	0	0	0	mono-exon	FALSE	NA	NA	C
G301.2	3T3	Mouse	1	1	+	1368	1	FSM	ENSMUSG00000079139	ENSMUST00000110798	1231	1	39	-176	39	176	mono-exon	FALSE	NA	NA	C
G302.1	AtT20	Mouse	1	1	-	1985	9	FSM	ENSMUSG00000003051	ENSMUST00000003135	2095	9	111	-1	-19	1	alternative_5end	FALSE	canonical	FALSE	A
G303.1	3T3,AtT20,MEF	Mouse	3	1	-	2115	10	FSM	ENSMUSG00000041926	ENSMUST00000074357	2171	10	57	-1	57	1	alternative_5end	FALSE	canonical	FALSE	C
G303.2	3T3,AtT20,MEF	Mouse	3	1	-	2230	11	FSM	ENSMUSG00000041926	ENSMUST00000077340	2288	11	57	1	57	-1	alternative_5end	FALSE	canonical	FALSE	C
G304.1	3T3,AtT20,MEF	Mouse	3	1	-	904	6	FSM	ENSMUSG00000062580	ENSMUST00000081104	7280	6	41	6335	41	268	alternative_3end	FALSE	canonical	FALSE	C
G304.2	MEF	Mouse	1	1	-	769	6	FSM	ENSMUSG00000062580	ENSMUST00000081104	7280	6	41	6470	41	133	alternative_3end	FALSE	canonical	FALSE	C
G305.1	MEF	Mouse	1	1	+	2721	3	FSM	ENSMUSG00000048096	ENSMUST00000059352	3948	3	-10	1237	-10	-1237	alternative_3end	FALSE	canonical	FALSE	A
G306.1	MEF	Mouse	1	1	-	1567	5	FSM	ENSMUSG00000041889	ENSMUST00000041240	1763	5	193	3	33	0	alternative_5end	FALSE	canonical	FALSE	C
G306.2	3T3	Mouse	1	1	-	1600	5	FSM	ENSMUSG00000041889	ENSMUST00000041240	1763	5	160	3	0	0	alternative_5end	FALSE	canonical	FALSE	C
G306.3	3T3	Mouse	1	1	-	1150	5	FSM	ENSMUSG00000041889	ENSMUST00000041240	1763	5	213	400	53	-397	alternative_3end5end	FALSE	canonical	FALSE	C
G306.4	AtT20,MEF	Mouse	2	1	-	1200	5	FSM	ENSMUSG00000041889	ENSMUST00000041240	1763	5	163	400	3	-397	alternative_3end5end	FALSE	canonical	FALSE	C
G307.1	3T3	Mouse	1	1	-	6220	24	FSM	ENSMUSG00000041879	ENSMUST00000041023	6247	24	23	4	15	-4	reference_match	TRUE	canonical	FALSE	C
G307.2	3T3	Mouse	1	1	-	4044	24	FSM	ENSMUSG00000041879	ENSMUST00000041023	6247	24	40	2163	-1	-2	alternative_3end	FALSE	canonical	FALSE	C
G307.3	AtT20,MEF	Mouse	2	1	-	4055	24	FSM	ENSMUSG00000041879	ENSMUST00000041023	6247	24	29	2163	-12	-2	alternative_3end	FALSE	canonical	FALSE	C
G307.4	3T3	Mouse	1	1	-	3863	24	FSM	ENSMUSG00000041879	ENSMUST00000041023	6247	24	53	2331	12	-170	alternative_3end5end	FALSE	canonical	FALSE	C
G308.1	3T3,AtT20,MEF	Mouse	3	1	+	1745	6	FSM	ENSMUSG00000026421	ENSMUST00000027677	1823	6	76	2	76	-2	alternative_5end	FALSE	canonical	FALSE	C
G308.2	3T3	Mouse	1	1	+	1697	5	ISM	ENSMUSG00000026421	ENSMUST00000027677	1823	6	10249	2	10249	-2	3prime_fragment	FALSE	canonical	FALSE	C
G309.1	AtT20,MEF	Mouse	2	1	+	1432	2	FSM	ENSMUSG00000041801	ENSMUST00000038945	1435	2	0	3	0	-3	reference_match	FALSE	canonical	FALSE	C
G309.2	3T3,MEF	Mouse	2	1	+	745	2	FSM	ENSMUSG00000041801	ENSMUST00000038945	1435	2	687	3	-328	-3	alternative_5end	FALSE	canonical	FALSE	C
G31.1	3T3,MEF	Mouse	2	1	-	274	1	FSM	ENSMUSG00000086240	ENSMUST00000145844	274	1	0	0	0	0	mono-exon	FALSE	NA	NA	A
G310.1	MEF	Mouse	1	1	+	1186	12	NNC	ENSMUSG00000026414	novel	1200	16	NA	NA	3998	0	at_least_one_novel_splicesite	FALSE	canonical	TRUE	B
G310.2	3T3	Mouse	1	1	+	1006	11	ISM	ENSMUSG00000026414	ENSMUST00000179863	1097	15	4680	0	-3895	0	3prime_fragment	FALSE	canonical	FALSE	B
G311.1	AtT20	Mouse	1	1	+	1442	6	FSM	ENSMUSG00000026411	ENSMUST00000063719	1806	6	48	316	-47	246	alternative_3end	FALSE	canonical	FALSE	C
G311.2	3T3,MEF	Mouse	2	1	+	1424	6	FSM	ENSMUSG00000026411	ENSMUST00000063719	1806	6	66	316	-29	246	alternative_3end5end	FALSE	canonical	FALSE	C
G311.3	3T3,MEF	Mouse	2	1	+	1577	6	FSM	ENSMUSG00000026411	ENSMUST00000117950	847	6	7	-737	7	249	alternative_3end	FALSE	canonical	FALSE	C
G311.4	3T3,MEF	Mouse	2	1	+	1397	5	ISM	ENSMUSG00000026411	ENSMUST00000063719	1806	6	536	316	441	246	3prime_fragment	FALSE	canonical	FALSE	C
G312.1	MEF	Mouse	1	1	-	2806	10	FSM	ENSMUSG00000041605	ENSMUST00000120339	2988	10	191	-9	46	9	alternative_5end	TRUE	canonical	FALSE	A
G313.1	MEF	Mouse	1	1	+	2138	8	FSM	ENSMUSG00000026404	ENSMUST00000027655	2166	8	24	4	24	-4	reference_match	FALSE	canonical	FALSE	C
G313.2	3T3	Mouse	1	1	+	2117	8	FSM	ENSMUSG00000026404	ENSMUST00000027655	2166	8	45	4	45	-4	reference_match	FALSE	canonical	FALSE	C
G314.1	MEF	Mouse	1	1	-	2032	10	FSM	ENSMUSG00000026393	ENSMUST00000186017	5258	10	76	3150	1	-1913	alternative_3end5end	TRUE	canonical	FALSE	C
G314.2	3T3	Mouse	1	1	-	2055	10	FSM	ENSMUSG00000026393	ENSMUST00000186017	5258	10	53	3150	8	-1913	alternative_3end5end	FALSE	canonical	FALSE	C
G315.1	MEF	Mouse	1	1	-	2106	5	FSM	ENSMUSG00000019230	ENSMUST00000019374	4937	5	13	2818	10	1142	alternative_3end	TRUE	canonical	FALSE	A
G316.1	AtT20,MEF	Mouse	2	1	-	535	3	FSM	ENSMUSG00000079283	ENSMUST00000112025	565	3	26	4	21	-3	reference_match	FALSE	canonical	FALSE	C
G316.2	3T3	Mouse	1	1	-	484	3	FSM	ENSMUSG00000079283	ENSMUST00000112025	565	3	26	55	21	-5	alternative_3end	FALSE	canonical	FALSE	C
G317.1	3T3,MEF	Mouse	2	1	-	1374	1	FSM	ENSMUSG00000104496	ENSMUST00000191844	1369	1	-6	1	-6	-1	mono-exon	FALSE	NA	NA	A
G318.1	3T3	Mouse	1	1	-	1270	1	FSM	ENSMUSG00000101795	ENSMUST00000185806	1270	1	0	0	0	0	mono-exon	FALSE	NA	NA	A
G319.1	3T3,AtT20,MEF	Mouse	3	1	+	594	4	FSM	ENSMUSG00000018196	ENSMUST00000185362	3337	4	28	2715	19	0	alternative_3end	FALSE	canonical	FALSE	C
G319.2	3T3,AtT20,MEF	Mouse	3	1	+	683	4	FSM	ENSMUSG00000018196	ENSMUST00000185362	3337	4	28	2626	19	0	alternative_3end	FALSE	canonical	FALSE	C
G32.1	3T3,AtT20,MEF	Mouse	3	1	-	1952	14	FSM	ENSMUSG00000026134	ENSMUST00000027312	1975	14	22	1	22	-1	reference_match	FALSE	canonical	FALSE	A
G320.1	MEF	Mouse	1	1	-	1619	8	ISM	ENSMUSG00000018199	ENSMUST00000159879	8738	9	6063	6950	21	-1892	3prime_fragment	FALSE	canonical	FALSE	A
G321.1	MEF	Mouse	1	1	+	1694	11	FSM	ENSMUSG00000018189	ENSMUST00000189936	1696	11	-4	6	-4	-6	reference_match	FALSE	canonical	FALSE	C
G321.2	MEF	Mouse	1	1	+	1607	11	FSM	ENSMUSG00000018189	ENSMUST00000189936	1696	11	0	89	0	-89	alternative_3end	FALSE	canonical	FALSE	C
G321.3	MEF	Mouse	1	1	+	1463	12	NIC	ENSMUSG00000018189	novel	1696	11	NA	NA	2	-13	combination_of_known_junctions	FALSE	canonical	FALSE	C
G321.4	MEF	Mouse	1	1	+	1049	10	ISM	ENSMUSG00000018189	ENSMUST00000018333	1845	11	14	5232	-10	2244	5prime_fragment	FALSE	canonical	FALSE	C
G321.5	3T3,AtT20	Mouse	2	1	+	1449	12	NIC	ENSMUSG00000018189	novel	1696	11	NA	NA	0	0	combination_of_known_junctions	FALSE	canonical	FALSE	C
G321.6	3T3,AtT20,MEF	Mouse	3	1	+	1300	11	FSM	ENSMUSG00000018189	ENSMUST00000189936	1696	11	33	363	0	1	alternative_3end	FALSE	canonical	FALSE	C
G321.7	3T3	Mouse	1	1	+	1560	11	FSM	ENSMUSG00000018189	ENSMUST00000189936	1696	11	47	89	-2	-89	alternative_3end	FALSE	canonical	FALSE	C
G322.1	3T3	Mouse	1	1	-	1355	5	FSM	ENSMUSG00000026360	ENSMUST00000127206	3021	5	12	1654	12	688	alternative_3end	FALSE	canonical	FALSE	A
G323.1	3T3,MEF	Mouse	2	1	-	2853	18	FSM	ENSMUSG00000056220	ENSMUST00000070200	2856	18	0	3	0	-3	reference_match	FALSE	canonical	FALSE	A
G324.1	3T3,MEF	Mouse	2	1	+	4383	10	FSM	ENSMUSG00000032487	ENSMUST00000035065	4453	10	69	1	69	-1	alternative_5end	TRUE	canonical	FALSE	A
G325.1	3T3,AtT20,MEF	Mouse	3	1	-	1711	14	FSM	ENSMUSG00000006010	ENSMUST00000111913	3273	14	330	1232	-2	-3	alternative_3end5end	FALSE	canonical	FALSE	C
G325.2	3T3,MEF	Mouse	2	1	-	514	5	FSM	ENSMUSG00000006010	ENSMUST00000132809	580	5	66	0	66	0	alternative_5end	FALSE	canonical	FALSE	C
G325.3	3T3,AtT20,MEF	Mouse	3	1	-	1071	11	ISM	ENSMUSG00000006010	ENSMUST00000111913	3273	14	330	13499	-2	0	5prime_fragment	FALSE	canonical	FALSE	C
G325.4	3T3,MEF	Mouse	2	1	-	518	5	FSM	ENSMUSG00000006010	ENSMUST00000150615	665	5	0	147	0	-147	alternative_3end	FALSE	canonical	FALSE	C
G326.1	AtT20	Mouse	1	1	+	2549	18	ISM	ENSMUSG00000006005	ENSMUST00000119161	7480	51	49	33698	49	-166	5prime_fragment	FALSE	canonical	FALSE	B
G326.2	3T3,MEF	Mouse	2	1	+	1138	10	ISM	ENSMUSG00000006005	ENSMUST00000119161	7480	51	134	41136	0	-5164	5prime_fragment	FALSE	canonical	FALSE	B
G326.3	3T3,MEF	Mouse	2	1	+	2464	18	ISM	ENSMUSG00000006005	ENSMUST00000119161	7480	51	134	33698	0	-166	5prime_fragment	FALSE	canonical	FALSE	B
G327.1	AtT20	Mouse	1	1	+	2783	8	FSM	ENSMUSG00000023150	ENSMUST00000111887	2783	8	-1	1	-1	-1	reference_match	TRUE	canonical	FALSE	C
G327.2	AtT20	Mouse	1	1	+	3473	15	FSM	ENSMUSG00000023150	ENSMUST00000023918	3511	15	31	7	-1	0	reference_match	TRUE	canonical	FALSE	C
G327.3	AtT20	Mouse	1	1	+	3309	15	FSM	ENSMUSG00000023150	ENSMUST00000023918	3511	15	38	164	-3	-157	alternative_3end	FALSE	canonical	FALSE	C
G327.4	3T3	Mouse	1	1	+	2686	15	FSM	ENSMUSG00000023150	ENSMUST00000023918	3511	15	45	780	4	277	alternative_3end	FALSE	canonical	FALSE	C
G327.5	3T3,MEF	Mouse	2	1	+	2743	8	FSM	ENSMUSG00000023150	ENSMUST00000111887	2783	8	39	1	-30	-1	reference_match	FALSE	canonical	FALSE	C
G327.6	3T3,MEF	Mouse	2	1	+	3276	15	FSM	ENSMUSG00000023150	ENSMUST00000023918	3511	15	71	164	-30	-157	alternative_3end5end	FALSE	canonical	FALSE	C
G327.7	3T3,MEF	Mouse	2	1	+	3433	15	FSM	ENSMUSG00000023150	ENSMUST00000023918	3511	15	71	7	-30	0	alternative_5end	FALSE	canonical	FALSE	C
G328.1	3T3,MEF	Mouse	2	1	-	2879	20	FSM	ENSMUSG00000052748	ENSMUST00000064771	3688	20	119	690	100	-25	alternative_3end5end	FALSE	canonical	FALSE	C
G328.2	MEF	Mouse	1	1	-	652	6	ISM	ENSMUSG00000052748	ENSMUST00000111883	2855	19	106	42803	106	-9	5prime_fragment	FALSE	canonical	FALSE	C
G328.3	3T3,AtT20	Mouse	2	1	-	690	6	ISM	ENSMUSG00000052748	ENSMUST00000111883	2855	19	68	42803	68	-9	5prime_fragment	FALSE	canonical	FALSE	C
G329.1	3T3,AtT20,MEF	Mouse	3	1	+	2641	15	FSM	ENSMUSG00000053286	ENSMUST00000065625	2749	15	106	2	0	-2	alternative_5end	FALSE	canonical	FALSE	A
G33.1	3T3,MEF	Mouse	2	1	+	4307	8	FSM	ENSMUSG00000004768	ENSMUST00000088287	4322	8	13	2	-1	1	reference_match	FALSE	canonical	FALSE	C
G33.2	3T3,AtT20,MEF	Mouse	3	1	+	2453	8	FSM	ENSMUSG00000004768	ENSMUST00000088287	4322	8	14	1855	0	-2	alternative_3end	FALSE	canonical	FALSE	C
G33.3	3T3,MEF	Mouse	2	1	+	2514	8	FSM	ENSMUSG00000004768	ENSMUST00000088287	4322	8	15	1793	0	-1	alternative_3end	FALSE	canonical	FALSE	C
G330.1	3T3	Mouse	1	1	-	3013	7	FSM	ENSMUSG00000026484	ENSMUST00000076110	3160	7	144	3	0	-3	alternative_5end	FALSE	canonical	FALSE	C
G330.2	MEF	Mouse	1	1	-	3147	7	FSM	ENSMUSG00000026484	ENSMUST00000076110	3160	7	10	3	10	-3	reference_match	FALSE	canonical	FALSE	C
G330.3	3T3	Mouse	1	1	-	2908	7	FSM	ENSMUSG00000026484	ENSMUST00000076110	3160	7	144	108	0	-108	alternative_3end5end	FALSE	canonical	FALSE	C
G330.4	AtT20	Mouse	1	1	-	2920	7	FSM	ENSMUSG00000026484	ENSMUST00000076110	3160	7	132	108	10	-108	alternative_3end5end	FALSE	canonical	FALSE	C
G330.5	MEF	Mouse	1	1	-	2895	7	FSM	ENSMUSG00000026484	ENSMUST00000076110	3160	7	144	121	0	-121	alternative_3end5end	FALSE	canonical	FALSE	C
G330.6	3T3,MEF	Mouse	2	1	-	2042	7	FSM	ENSMUSG00000026484	ENSMUST00000076110	3160	7	144	974	0	742	alternative_3end5end	FALSE	canonical	FALSE	C
G331.1	MEF	Mouse	1	1	+	3843	14	FSM	ENSMUSG00000026483	ENSMUST00000148810	6531	14	91	2597	12	0	alternative_3end5end	FALSE	canonical	FALSE	A
G332.1	3T3	Mouse	1	1	-	1619	6	FSM	ENSMUSG00000032666	ENSMUST00000044581	9559	6	-122	8062	-122	317	alternative_3end5end	FALSE	canonical	FALSE	C
G332.2	MEF	Mouse	1	1	-	1015	6	FSM	ENSMUSG00000032666	ENSMUST00000044581	9559	6	-122	8666	-122	47	alternative_3end5end	FALSE	canonical	FALSE	C
G332.3	AtT20	Mouse	1	1	-	1051	6	FSM	ENSMUSG00000032666	ENSMUST00000044581	9559	6	-158	8666	-158	47	alternative_3end5end	FALSE	canonical	FALSE	C
G333.1	AtT20	Mouse	1	1	-	1063	5	FSM	ENSMUSG00000014980	ENSMUST00000015124	1133	5	67	3	5	-3	alternative_5end	FALSE	canonical	FALSE	C
G333.2	3T3,MEF	Mouse	2	1	-	1084	5	FSM	ENSMUSG00000014980	ENSMUST00000015124	1133	5	46	3	-16	-3	reference_match	FALSE	canonical	FALSE	C
G334.1	MEF	Mouse	1	1	+	1650	3	FSM	ENSMUSG00000008475	ENSMUST00000097536	1737	3	68	19	68	-19	alternative_5end	FALSE	canonical	FALSE	C
G334.2	3T3,AtT20,MEF	Mouse	3	1	+	1804	4	FSM	ENSMUSG00000008475	ENSMUST00000077755	1914	4	91	19	91	-19	alternative_5end	FALSE	canonical	FALSE	C
G334.3	3T3	Mouse	1	1	+	1627	3	FSM	ENSMUSG00000008475	ENSMUST00000097536	1737	3	91	19	91	-19	alternative_5end	FALSE	canonical	FALSE	C
G335.1	MEF	Mouse	1	1	+	1020	9	NIC	ENSMUSG00000042751	novel	4638	12	NA	NA	0	-134	combination_of_known_junctions	FALSE	canonical	FALSE	A
G336.1	MEF	Mouse	1	1	-	2126	5	ISM	ENSMUSG00000026479	ENSMUST00000185356	4916	23	55873	0	-2940	0	3prime_fragment	FALSE	canonical	FALSE	B
G336.2	3T3	Mouse	1	1	-	2037	5	ISM	ENSMUSG00000026479	ENSMUST00000185356	4916	23	55960	2	-2853	-2	3prime_fragment	FALSE	canonical	FALSE	B
G337.1	3T3,MEF	Mouse	2	1	-	1291	7	ISM	ENSMUSG00000026478	ENSMUST00000027752	7622	28	101981	2325	-1387	-2325	3prime_fragment	FALSE	canonical	FALSE	B
G337.2	MEF	Mouse	1	1	-	336	3	ISM	ENSMUSG00000026478	ENSMUST00000027752	7622	28	99249	11800	-4119	-1907	internal_fragment	FALSE	canonical	FALSE	B
G338.1	MEF	Mouse	1	1	-	1530	4	ISM	ENSMUSG00000042699	ENSMUST00000186380	4561	28	29126	6	19657	-6	3prime_fragment	FALSE	canonical	FALSE	C
G338.2	3T3,AtT20,MEF	Mouse	3	1	-	4601	28	FSM	ENSMUSG00000042699	ENSMUST00000042141	4616	28	9	6	0	-6	reference_match	FALSE	canonical	FALSE	C
G338.3	3T3,MEF	Mouse	2	1	-	511	4	ISM	ENSMUSG00000042699	ENSMUST00000189509	2658	5	7	4293	0	1239	5prime_fragment	FALSE	canonical	FALSE	C
G339.1	MEF	Mouse	1	1	-	1411	12	FSM	ENSMUSG00000042684	ENSMUST00000041874	1735	12	326	-2	-8	2	alternative_5end	FALSE	canonical	FALSE	A
G34.1	3T3,AtT20,MEF	Mouse	3	1	-	1790	3	FSM	ENSMUSG00000042215	ENSMUST00000044691	1860	3	68	2	0	-2	alternative_5end	FALSE	canonical	FALSE	C
G34.2	3T3,MEF	Mouse	2	1	-	1694	2	FSM	ENSMUSG00000042215	ENSMUST00000187602	378	2	0	-1316	0	-2	alternative_3end	FALSE	canonical	FALSE	C
G340.1	3T3,AtT20,MEF	Mouse	3	1	+	2331	5	FSM	ENSMUSG00000026475	ENSMUST00000027748	2339	5	4	4	4	-4	reference_match	FALSE	canonical	FALSE	A
G341.1	3T3,AtT20,MEF	Mouse	3	1	+	1352	7	FSM	ENSMUSG00000026473	ENSMUST00000086199	2792	7	2	1438	2	103	alternative_3end	FALSE	canonical	FALSE	C
G341.2	3T3,AtT20,MEF	Mouse	3	1	+	2761	7	FSM	ENSMUSG00000026473	ENSMUST00000086199	2792	7	2	29	2	-29	reference_match	FALSE	canonical	FALSE	C
G341.3	3T3	Mouse	1	1	+	1237	6	ISM	ENSMUSG00000026473	ENSMUST00000140685	1696	7	2345	-98	-868	98	3prime_fragment	FALSE	canonical	FALSE	C
G341.4	3T3,MEF	Mouse	2	1	+	2613	6	ISM	ENSMUSG00000026473	ENSMUST00000086199	2792	7	2986	67	-868	-67	3prime_fragment	FALSE	canonical	FALSE	C
G342.1	MEF	Mouse	1	1	-	1300	1	FSM	ENSMUSG00000056708	ENSMUST00000055322	3276	1	809	1167	809	-1167	mono-exon	FALSE	NA	NA	C
G342.2	3T3	Mouse	1	1	-	1337	1	FSM	ENSMUSG00000056708	ENSMUST00000055322	3276	1	772	1167	772	-1167	mono-exon	FALSE	NA	NA	C
G342.3	3T3,MEF	Mouse	2	1	-	2105	1	FSM	ENSMUSG00000056708	ENSMUST00000055322	3276	1	4	1167	4	-1167	mono-exon	FALSE	NA	NA	C
G343.1	3T3,AtT20	Mouse	2	1	+	2448	8	FSM	ENSMUSG00000026470	ENSMUST00000027743	4589	8	0	2141	0	1271	alternative_3end	TRUE	canonical	FALSE	C
G343.2	AtT20,MEF	Mouse	2	1	+	1604	8	FSM	ENSMUSG00000026470	ENSMUST00000027743	4589	8	27	2958	-6	454	alternative_3end	FALSE	canonical	FALSE	C
G343.3	MEF	Mouse	1	1	+	2421	8	FSM	ENSMUSG00000026470	ENSMUST00000027743	4589	8	27	2141	-6	1271	alternative_3end	FALSE	canonical	FALSE	C
G343.4	MEF	Mouse	1	1	+	2730	8	FSM	ENSMUSG00000026470	ENSMUST00000027743	4589	8	28	1831	-5	1581	alternative_3end	FALSE	canonical	FALSE	C
G344.1	3T3,AtT20,MEF	Mouse	3	1	+	987	4	FSM	ENSMUSG00000033701	ENSMUST00000080138	993	4	5	1	-1	-1	reference_match	FALSE	canonical	FALSE	C
G344.2	3T3,AtT20,MEF	Mouse	3	1	+	1491	8	FSM	ENSMUSG00000033701	ENSMUST00000035560	5592	8	3	4098	-1	137	alternative_3end	TRUE	canonical	FALSE	C
G344.3	MEF	Mouse	1	1	+	774	4	FSM	ENSMUSG00000033701	ENSMUST00000080138	993	4	218	1	212	-1	alternative_5end	FALSE	canonical	FALSE	C
G344.4	3T3,MEF	Mouse	2	1	+	993	8	FSM	ENSMUSG00000033701	ENSMUST00000035560	5592	8	501	4098	497	137	alternative_3end5end	FALSE	canonical	FALSE	C
G345.1	3T3,MEF	Mouse	2	1	-	2436	13	FSM	ENSMUSG00000033684	ENSMUST00000194632	2433	13	0	-3	0	0	reference_match	FALSE	canonical	FALSE	C
G345.2	3T3,MEF	Mouse	2	1	-	3298	12	FSM	ENSMUSG00000033684	ENSMUST00000035325	3348	12	49	1	-2	0	reference_match	FALSE	canonical	FALSE	C
G345.3	MEF	Mouse	1	1	-	2664	2	FSM	ENSMUSG00000033684	ENSMUST00000140809	2664	2	0	0	0	0	reference_match	FALSE	canonical	FALSE	C
G346.1	MEF	Mouse	1	1	-	4234	10	FSM	ENSMUSG00000026466	ENSMUST00000097527	4234	10	0	0	0	0	reference_match	FALSE	canonical	FALSE	C
G346.2	3T3	Mouse	1	1	-	2161	10	FSM	ENSMUSG00000026466	ENSMUST00000097527	4234	10	498	1575	121	45	alternative_3end5end	FALSE	canonical	FALSE	C
G346.3	MEF	Mouse	1	1	-	2379	10	FSM	ENSMUSG00000026466	ENSMUST00000097527	4234	10	280	1575	0	45	alternative_3end5end	FALSE	canonical	FALSE	C
G346.4	MEF	Mouse	1	1	-	2659	10	FSM	ENSMUSG00000026466	ENSMUST00000097527	4234	10	0	1575	0	45	alternative_3end	FALSE	canonical	FALSE	C
G346.5	AtT20	Mouse	1	1	-	1672	11	FSM	ENSMUSG00000026466	ENSMUST00000136331	2723	11	502	549	72	-2	alternative_3end5end	FALSE	canonical	FALSE	C
G346.6	3T3	Mouse	1	1	-	1759	11	FSM	ENSMUSG00000026466	ENSMUST00000136331	2723	11	415	549	-15	-2	alternative_3end5end	FALSE	canonical	FALSE	C
G346.7	3T3,MEF	Mouse	2	1	-	1785	10	FSM	ENSMUSG00000026466	ENSMUST00000097527	4234	10	280	2169	0	-2	alternative_3end5end	FALSE	canonical	FALSE	C
G346.8	MEF	Mouse	1	1	-	2083	10	FSM	ENSMUSG00000026466	ENSMUST00000097527	4234	10	-18	2169	-18	-2	alternative_3end	FALSE	canonical	FALSE	C
G347.1	3T3	Mouse	1	1	+	1758	3	FSM	ENSMUSG00000050565	ENSMUST00000111754	2491	3	1	732	1	-732	alternative_3end	FALSE	canonical	FALSE	C
G347.10	MEF	Mouse	1	1	+	2454	2	FSM	ENSMUSG00000050565	ENSMUST00000131359	621	2	27	-1860	0	0	alternative_3end	FALSE	canonical	FALSE	C
G347.2	MEF	Mouse	1	1	+	2490	3	FSM	ENSMUSG00000050565	ENSMUST00000111754	2491	3	1	0	1	0	reference_match	FALSE	canonical	FALSE	C
G347.3	MEF	Mouse	1	1	+	2661	3	NIC	ENSMUSG00000050565	novel	2491	3	NA	NA	1	0	combination_of_known_splicesites	FALSE	canonical	FALSE	C
G347.4	3T3,MEF	Mouse	2	1	+	1677	3	FSM	ENSMUSG00000050565	ENSMUST00000097526	2589	3	-27	939	0	-732	alternative_3end	FALSE	canonical	FALSE	C
G347.5	3T3,MEF	Mouse	2	1	+	2349	2	FSM	ENSMUSG00000050565	ENSMUST00000065648	2529	2	-27	207	0	0	alternative_3end	FALSE	canonical	FALSE	C
G347.6	MEF	Mouse	1	1	+	5131	5	FSM	ENSMUSG00000050565	ENSMUST00000060404	5135	5	0	4	0	-4	reference_match	FALSE	canonical	FALSE	C
G347.7	3T3	Mouse	1	1	+	2406	3	FSM	ENSMUSG00000050565	ENSMUST00000097526	2589	3	-24	207	3	0	alternative_3end	FALSE	canonical	FALSE	C
G347.8	3T3,AtT20,MEF	Mouse	3	1	+	1614	2	FSM	ENSMUSG00000050565	ENSMUST00000065648	2529	2	-24	939	3	-732	alternative_3end	FALSE	canonical	FALSE	C
G347.9	MEF	Mouse	1	1	+	2382	3	FSM	ENSMUSG00000050565	ENSMUST00000097526	2589	3	0	207	0	0	alternative_3end	FALSE	canonical	FALSE	C
G348.1	3T3,AtT20,MEF	Mouse	3	1	+	445	1	FSM	ENSMUSG00000078193	ENSMUST00000102782	445	1	0	0	0	0	mono-exon	FALSE	NA	NA	A
G349.1	MEF	Mouse	1	1	-	2919	15	FSM	ENSMUSG00000026600	ENSMUST00000051396	2925	15	6	0	6	0	reference_match	FALSE	canonical	FALSE	C
G349.2	3T3,MEF	Mouse	2	1	-	3012	16	FSM	ENSMUSG00000026600	ENSMUST00000189661	8371	16	91	5268	0	0	alternative_3end5end	FALSE	canonical	FALSE	C
G349.3	3T3,MEF	Mouse	2	1	-	2894	15	NIC	ENSMUSG00000026600	novel	2925	15	NA	NA	0	0	combination_of_known_junctions	FALSE	canonical	FALSE	C
G349.4	MEF	Mouse	1	1	-	2242	16	FSM	ENSMUSG00000026600	ENSMUST00000189661	8371	16	91	6038	0	162	alternative_3end5end	FALSE	canonical	FALSE	C
G349.5	3T3	Mouse	1	1	-	2229	16	FSM	ENSMUSG00000026600	ENSMUST00000189661	8371	16	91	6051	0	149	alternative_3end5end	FALSE	canonical	FALSE	C
G35.1	MEF	Mouse	1	1	-	332	4	ISM	ENSMUSG00000042197	ENSMUST00000019861	3958	15	111	24900	10	9	5prime_fragment	FALSE	canonical	FALSE	B
G35.2	3T3	Mouse	1	1	-	347	4	ISM	ENSMUSG00000042197	ENSMUST00000019861	3958	15	96	24900	-5	9	5prime_fragment	FALSE	canonical	FALSE	B
G35.3	AtT20	Mouse	1	1	-	450	4	ISM	ENSMUSG00000042197	ENSMUST00000019861	3958	15	-7	24900	-7	9	5prime_fragment	FALSE	canonical	FALSE	B
G350.1	MEF	Mouse	1	1	-	3265	6	FSM	ENSMUSG00000060519	ENSMUST00000079625	3285	6	18	2	-3	-2	reference_match	FALSE	canonical	FALSE	C
G350.2	3T3,MEF	Mouse	2	1	-	1863	6	FSM	ENSMUSG00000060519	ENSMUST00000079625	3285	6	19	1403	-2	3	alternative_3end	FALSE	canonical	FALSE	C
G351.1	3T3	Mouse	1	1	-	2232	19	FSM	ENSMUSG00000026594	ENSMUST00000027886	4237	19	-65	2070	0	0	alternative_3end5end	FALSE	canonical	FALSE	C
G351.2	3T3	Mouse	1	1	-	382	4	ISM	ENSMUSG00000026594	ENSMUST00000190648	2498	15	20	81708	-6	13	5prime_fragment	FALSE	canonical	FALSE	C
G352.1	3T3	Mouse	1	1	+	1158	3	FSM	ENSMUSG00000049881	ENSMUST00000061537	1194	3	33	3	33	0	reference_match	FALSE	canonical	FALSE	C
G352.2	AtT20	Mouse	1	1	+	805	3	FSM	ENSMUSG00000049881	ENSMUST00000061537	1194	3	386	3	98	0	alternative_5end	FALSE	canonical	FALSE	C
G352.3	3T3,MEF	Mouse	2	1	+	789	3	FSM	ENSMUSG00000049881	ENSMUST00000061537	1194	3	402	3	114	0	alternative_5end	FALSE	canonical	FALSE	C
G352.4	3T3,AtT20,MEF	Mouse	3	1	+	251	1	FSM	ENSMUSG00000049881	ENSMUST00000189791	251	1	0	0	0	0	mono-exon	FALSE	NA	NA	C
G353.1	3T3	Mouse	1	1	+	1306	3	FSM	ENSMUSG00000090394	ENSMUST00000163892	5652	3	-2	4348	0	399	alternative_3end	FALSE	canonical	FALSE	C
G353.2	3T3	Mouse	1	1	+	3447	1	FSM	ENSMUSG00000090394	ENSMUST00000191933	3447	1	0	0	0	0	mono-exon	FALSE	NA	NA	C
G354.1	MEF	Mouse	1	1	-	5812	22	FSM	ENSMUSG00000026725	ENSMUST00000039178	5817	22	0	5	0	-5	reference_match	FALSE	canonical	FALSE	A
G355.1	3T3,MEF	Mouse	2	1	+	1244	3	FSM	ENSMUSG00000058267	ENSMUST00000135680	2999	3	21	1734	21	616	alternative_3end	FALSE	canonical	FALSE	C
G355.2	3T3,AtT20,MEF	Mouse	3	1	+	617	3	FSM	ENSMUSG00000058267	ENSMUST00000135680	2999	3	29	2353	29	-3	alternative_3end	FALSE	canonical	FALSE	C
G355.3	3T3,AtT20,MEF	Mouse	3	1	+	868	3	FSM	ENSMUSG00000058267	ENSMUST00000135680	2999	3	29	2102	29	248	alternative_3end	FALSE	canonical	FALSE	C
G355.4	3T3	Mouse	1	1	+	787	3	FSM	ENSMUSG00000058267	ENSMUST00000097193	787	3	0	0	0	0	reference_match	FALSE	canonical	FALSE	C
G356.1	AtT20,MEF	Mouse	2	1	-	1486	6	FSM	ENSMUSG00000014226	ENSMUST00000014370	2098	6	54	558	-16	-558	alternative_3end5end	FALSE	canonical	FALSE	C
G356.2	3T3	Mouse	1	1	-	1540	6	FSM	ENSMUSG00000014226	ENSMUST00000014370	2098	6	0	558	0	-558	alternative_3end	FALSE	canonical	FALSE	C
G356.3	3T3,MEF	Mouse	2	1	-	1251	6	FSM	ENSMUSG00000014226	ENSMUST00000014370	2098	6	54	793	-16	-793	alternative_3end5end	FALSE	canonical	FALSE	C
G357.1	AtT20	Mouse	1	1	-	2706	17	FSM	ENSMUSG00000026709	ENSMUST00000035430	3619	17	15	898	-1	0	alternative_3end	TRUE	canonical	FALSE	C
G357.2	3T3,MEF	Mouse	2	1	-	2685	17	FSM	ENSMUSG00000026709	ENSMUST00000035430	3619	17	15	919	-1	-15	alternative_3end	FALSE	canonical	FALSE	C
G358.1	3T3,MEF	Mouse	2	1	+	1745	5	FSM	ENSMUSG00000026708	ENSMUST00000111620	1910	5	163	2	-20	-2	alternative_5end	FALSE	canonical	FALSE	C
G358.2	AtT20	Mouse	1	1	+	1675	5	FSM	ENSMUSG00000026708	ENSMUST00000111620	1910	5	233	2	15	-2	alternative_5end	FALSE	canonical	FALSE	C
G359.1	3T3	Mouse	1	1	-	3993	12	FSM	ENSMUSG00000026705	ENSMUST00000111611	4072	12	58	21	-11	2	alternative_5end	FALSE	canonical	FALSE	C
G359.2	MEF	Mouse	1	1	-	4017	12	FSM	ENSMUSG00000026705	ENSMUST00000111611	4072	12	34	21	34	2	reference_match	FALSE	canonical	FALSE	C
G36.1	AtT20,MEF	Mouse	2	1	-	1404	5	FSM	ENSMUSG00000042111	ENSMUST00000042493	1705	5	300	1	300	-1	alternative_5end	FALSE	canonical	FALSE	C
G36.2	3T3	Mouse	1	1	-	1378	5	FSM	ENSMUSG00000042111	ENSMUST00000042493	1705	5	319	8	319	0	alternative_5end	FALSE	canonical	FALSE	C
G360.1	3T3,MEF	Mouse	2	1	-	1544	6	FSM	ENSMUSG00000026701	ENSMUST00000051925	959	6	0	-585	0	2	alternative_3end	FALSE	canonical	FALSE	C
G360.2	3T3,AtT20,MEF	Mouse	3	1	-	1433	5	FSM	ENSMUSG00000026701	ENSMUST00000071718	2387	5	53	901	0	2	alternative_3end5end	FALSE	canonical	FALSE	C
G360.3	3T3	Mouse	1	1	-	1304	4	NIC	ENSMUSG00000026701	novel	913	5	NA	NA	0	2	combination_of_known_splicesites	FALSE	canonical	FALSE	C
G360.4	3T3,MEF	Mouse	2	1	-	1296	4	FSM	ENSMUSG00000026701	ENSMUST00000192639	1294	4	0	-2	0	2	reference_match	FALSE	canonical	FALSE	C
G360.5	MEF	Mouse	1	1	-	894	5	FSM	ENSMUSG00000026701	ENSMUST00000071718	2387	5	53	1440	0	12	alternative_3end5end	FALSE	canonical	FALSE	C
G360.6	3T3	Mouse	1	1	-	848	5	FSM	ENSMUSG00000026701	ENSMUST00000071718	2387	5	53	1486	0	0	alternative_3end5end	FALSE	canonical	FALSE	C
G360.7	3T3,MEF	Mouse	2	1	-	2558	1	FSM	ENSMUSG00000026701	ENSMUST00000194613	2558	1	0	0	0	0	mono-exon	FALSE	NA	NA	C
G361.1	MEF	Mouse	1	1	-	457	2	ISM	ENSMUSG00000040297	ENSMUST00000048377	6327	24	19	47808	19	-11093	5prime_fragment	FALSE	canonical	FALSE	A
G362.1	MEF	Mouse	1	1	+	1467	2	FSM	ENSMUSG00000026698	ENSMUST00000111594	3290	2	11	1812	9	-707	alternative_3end	FALSE	canonical	FALSE	C
G362.2	3T3,AtT20	Mouse	2	1	+	1440	2	FSM	ENSMUSG00000026698	ENSMUST00000111594	3290	2	38	1812	-4	-707	alternative_3end	FALSE	canonical	FALSE	C
G363.1	3T3,MEF	Mouse	2	1	-	1620	6	ISM	ENSMUSG00000026694	ENSMUST00000159817	2482	8	4303	-5	143	5	3prime_fragment	FALSE	canonical	FALSE	C
G363.2	3T3,AtT20,MEF	Mouse	3	1	-	2972	8	FSM	ENSMUSG00000026694	ENSMUST00000028017	4541	8	22	1547	0	5	alternative_3end	FALSE	canonical	FALSE	C
G363.3	3T3	Mouse	1	1	-	1588	5	ISM	ENSMUSG00000026694	ENSMUST00000159817	2482	8	6067	-5	1907	5	3prime_fragment	FALSE	canonical	FALSE	C
G364.1	3T3,MEF	Mouse	2	1	+	1425	8	FSM	ENSMUSG00000026696	ENSMUST00000135241	1461	8	36	0	-1	0	reference_match	FALSE	canonical	FALSE	C
G364.2	3T3	Mouse	1	1	+	985	8	FSM	ENSMUSG00000026696	ENSMUST00000135241	1461	8	37	439	0	154	alternative_3end	FALSE	canonical	FALSE	C
G364.3	3T3,AtT20,MEF	Mouse	3	1	+	1215	8	FSM	ENSMUSG00000026696	ENSMUST00000135241	1461	8	37	209	0	-209	alternative_3end	FALSE	canonical	FALSE	C
G364.4	3T3,AtT20,MEF	Mouse	3	1	+	1329	8	FSM	ENSMUSG00000026696	ENSMUST00000135241	1461	8	37	95	0	-95	alternative_3end	FALSE	canonical	FALSE	C
G365.1	3T3,MEF	Mouse	2	1	-	1938	12	ISM	ENSMUSG00000040225	ENSMUST00000182149	11289	35	28	39645	0	-3	5prime_fragment	FALSE	canonical	FALSE	B
G365.2	AtT20	Mouse	1	1	-	1980	12	ISM	ENSMUSG00000040225	ENSMUST00000182660	11502	35	9	39651	3	-11	5prime_fragment	FALSE	canonical	FALSE	B
G365.3	3T3,AtT20,MEF	Mouse	3	1	-	740	5	ISM	ENSMUSG00000040225	ENSMUST00000182660	11502	35	9	49817	3	1	5prime_fragment	FALSE	canonical	FALSE	B
G365.4	3T3	Mouse	1	1	-	535	3	ISM	ENSMUSG00000040225	ENSMUST00000182288	1342	5	-28	3228	0	-215	5prime_fragment	FALSE	canonical	FALSE	B
G365.5	MEF	Mouse	1	1	-	557	3	ISM	ENSMUSG00000040225	ENSMUST00000182288	1342	5	-50	3228	3	-215	5prime_fragment	FALSE	canonical	FALSE	B
G366.1	3T3,MEF	Mouse	2	1	-	4987	5	FSM	ENSMUSG00000026586	ENSMUST00000075805	4986	5	0	-1	0	1	reference_match	FALSE	canonical	FALSE	C
G366.2	MEF	Mouse	1	1	-	4911	4	FSM	ENSMUSG00000026586	ENSMUST00000027878	4952	4	42	-1	0	1	reference_match	TRUE	canonical	FALSE	C
G366.3	3T3	Mouse	1	1	-	4933	4	FSM	ENSMUSG00000026586	ENSMUST00000027878	4952	4	15	4	15	-4	reference_match	FALSE	canonical	FALSE	C
G366.4	3T3,MEF	Mouse	2	1	-	2523	5	FSM	ENSMUSG00000026586	ENSMUST00000075805	4986	5	4	2459	0	-1	alternative_3end	FALSE	canonical	FALSE	C
G366.5	3T3,MEF	Mouse	2	1	-	2451	4	FSM	ENSMUSG00000026586	ENSMUST00000027878	4952	4	42	2459	0	-1	alternative_3end	FALSE	canonical	FALSE	C
G366.6	3T3	Mouse	1	1	-	1966	5	FSM	ENSMUSG00000026586	ENSMUST00000075805	4986	5	4	3016	0	-558	alternative_3end	FALSE	canonical	FALSE	C
G366.7	3T3	Mouse	1	1	-	1894	4	FSM	ENSMUSG00000026586	ENSMUST00000027878	4952	4	42	3016	0	-558	alternative_3end	FALSE	canonical	FALSE	C
G367.1	AtT20	Mouse	1	1	-	2544	5	NIC	ENSMUSG00000040124	novel	2663	6	NA	NA	-3	-1	combination_of_known_junctions	FALSE	canonical	FALSE	C
G367.2	3T3,MEF	Mouse	2	1	-	2478	5	FSM	ENSMUSG00000040124	ENSMUST00000045138	2538	5	59	1	1	-1	alternative_5end	FALSE	canonical	FALSE	C
G367.3	3T3	Mouse	1	1	-	452	2	ISM	ENSMUSG00000040124	ENSMUST00000185299	724	3	-22	2413	-22	-2413	5prime_fragment	FALSE	canonical	FALSE	C
G367.4	MEF	Mouse	1	1	-	491	2	ISM	ENSMUSG00000040124	ENSMUST00000185299	724	3	-61	2413	-3	-2413	5prime_fragment	FALSE	canonical	FALSE	C
G368.1	3T3	Mouse	1	1	+	4008	21	FSM	ENSMUSG00000026585	ENSMUST00000077642	4012	21	-2	6	-2	-6	reference_match	FALSE	canonical	FALSE	C
G368.2	MEF	Mouse	1	1	+	539	3	ISM	ENSMUSG00000026585	ENSMUST00000077642	4012	21	63	123011	63	-123011	5prime_fragment	FALSE	canonical	FALSE	C
G368.3	3T3	Mouse	1	1	+	3877	20	FSM	ENSMUSG00000026585	ENSMUST00000027877	3946	20	63	6	63	-6	alternative_5end	FALSE	canonical	FALSE	C
G368.4	3T3,AtT20	Mouse	2	1	+	524	3	ISM	ENSMUSG00000026585	ENSMUST00000077642	4012	21	78	123011	78	-123011	5prime_fragment	FALSE	canonical	FALSE	C
G368.5	MEF	Mouse	1	1	+	3862	20	FSM	ENSMUSG00000026585	ENSMUST00000027877	3946	20	78	6	78	-6	alternative_5end	FALSE	canonical	FALSE	C
G369.1	3T3,AtT20,MEF	Mouse	3	1	-	2905	24	FSM	ENSMUSG00000041406	ENSMUST00000045876	3179	24	18	256	-14	-256	alternative_3end	TRUE	canonical	FALSE	A
G37.1	3T3	Mouse	1	1	+	2196	9	FSM	ENSMUSG00000026127	ENSMUST00000027303	5836	9	16	3624	16	1218	alternative_3end	FALSE	canonical	FALSE	C
G37.2	MEF	Mouse	1	1	+	2208	9	FSM	ENSMUSG00000026127	ENSMUST00000027303	5836	9	19	3609	19	1233	alternative_3end	FALSE	canonical	FALSE	C
G37.3	AtT20	Mouse	1	1	+	1417	9	FSM	ENSMUSG00000026127	ENSMUST00000027303	5836	9	32	4387	-15	455	alternative_3end	FALSE	canonical	FALSE	C
G37.4	3T3,MEF	Mouse	2	1	+	1400	9	FSM	ENSMUSG00000026127	ENSMUST00000027303	5836	9	38	4398	-9	444	alternative_3end	FALSE	canonical	FALSE	C
G37.5	AtT20	Mouse	1	1	+	2174	9	FSM	ENSMUSG00000026127	ENSMUST00000027303	5836	9	38	3624	-9	1218	alternative_3end	FALSE	canonical	FALSE	C
G37.6	3T3,MEF	Mouse	2	1	+	1362	8	ISM	ENSMUSG00000026127	ENSMUST00000027303	5836	9	189	4398	-1	444	3prime_fragment	FALSE	canonical	FALSE	C
G37.7	AtT20	Mouse	1	1	+	1372	8	ISM	ENSMUSG00000026127	ENSMUST00000027303	5836	9	190	4387	0	455	3prime_fragment	FALSE	canonical	FALSE	C
G370.1	3T3,MEF	Mouse	2	1	+	1528	2	FSM	ENSMUSG00000041396	ENSMUST00000045694	1513	2	-17	2	-17	-2	reference_match	FALSE	canonical	FALSE	C
G370.2	3T3	Mouse	1	1	+	1433	2	FSM	ENSMUSG00000041396	ENSMUST00000111490	1419	2	-16	2	-16	-2	reference_match	FALSE	canonical	FALSE	C
G370.3	AtT20,MEF	Mouse	2	1	+	1417	2	FSM	ENSMUSG00000041396	ENSMUST00000111490	1419	2	0	2	0	-2	reference_match	FALSE	canonical	FALSE	C
G371.1	3T3	Mouse	1	1	+	3336	16	FSM	ENSMUSG00000026580	ENSMUST00000162746	3438	16	98	4	98	-4	alternative_5end	TRUE	canonical	FALSE	A
G372.1	AtT20	Mouse	1	1	+	3557	6	FSM	ENSMUSG00000040918	ENSMUST00000044021	3571	6	-5	19	-5	-3	reference_match	FALSE	canonical	FALSE	C
G372.2	3T3	Mouse	1	1	+	3438	6	FSM	ENSMUSG00000040918	ENSMUST00000159230	3432	6	-9	3	0	-3	reference_match	FALSE	canonical	FALSE	C
G372.3	MEF	Mouse	1	1	+	3543	6	FSM	ENSMUSG00000040918	ENSMUST00000044021	3571	6	9	19	0	-3	reference_match	FALSE	canonical	FALSE	C
G372.4	3T3	Mouse	1	1	+	3523	6	FSM	ENSMUSG00000040918	ENSMUST00000044021	3571	6	29	19	20	-3	reference_match	FALSE	canonical	FALSE	C
G373.1	AtT20	Mouse	1	1	+	1904	6	FSM	ENSMUSG00000026578	ENSMUST00000027867	1909	6	3	2	3	-2	reference_match	FALSE	canonical	FALSE	C
G373.2	3T3,MEF	Mouse	2	1	+	1879	6	FSM	ENSMUSG00000026578	ENSMUST00000027867	1909	6	28	2	28	-2	reference_match	FALSE	canonical	FALSE	C
G374.1	MEF	Mouse	1	1	-	2413	7	FSM	ENSMUSG00000026577	ENSMUST00000120447	2430	7	235	-218	18	218	alternative_3end5end	FALSE	canonical	FALSE	C
G374.2	3T3,AtT20	Mouse	2	1	-	2443	7	FSM	ENSMUSG00000026577	ENSMUST00000120447	2430	7	205	-218	-12	218	alternative_3end5end	FALSE	canonical	FALSE	C
G374.3	3T3,MEF	Mouse	2	1	-	2221	7	FSM	ENSMUSG00000026577	ENSMUST00000120447	2430	7	209	0	-8	0	alternative_5end	FALSE	canonical	FALSE	C
G374.4	MEF	Mouse	1	1	-	1485	7	FSM	ENSMUSG00000026577	ENSMUST00000120447	2430	7	223	722	6	19	alternative_3end5end	FALSE	canonical	FALSE	C
G374.5	3T3	Mouse	1	1	-	1471	7	FSM	ENSMUSG00000026577	ENSMUST00000120447	2430	7	223	736	6	5	alternative_3end5end	FALSE	canonical	FALSE	C
G375.1	AtT20	Mouse	1	1	+	1731	14	FSM	ENSMUSG00000026575	ENSMUST00000193683	1740	14	3	6	3	0	reference_match	FALSE	canonical	FALSE	C
G375.2	3T3,MEF	Mouse	2	1	+	1680	14	FSM	ENSMUSG00000026575	ENSMUST00000193683	1740	14	54	6	-1	0	alternative_5end	FALSE	canonical	FALSE	C
G375.3	3T3,MEF	Mouse	2	1	+	1652	13	ISM	ENSMUSG00000026575	ENSMUST00000193683	1740	14	387	6	-14	0	3prime_fragment	FALSE	canonical	FALSE	C
G375.4	3T3	Mouse	1	1	+	1375	11	ISM	ENSMUSG00000026575	ENSMUST00000191947	1635	13	20219	0	15413	0	3prime_fragment	FALSE	canonical	FALSE	C
G376.1	3T3,AtT20	Mouse	2	1	-	2580	6	FSM	ENSMUSG00000026576	ENSMUST00000027863	2580	6	0	0	0	0	reference_match	FALSE	canonical	FALSE	C
G376.2	3T3,AtT20,MEF	Mouse	3	1	-	2228	6	FSM	ENSMUSG00000026576	ENSMUST00000027863	2580	6	348	4	15	-4	alternative_5end	FALSE	canonical	FALSE	C
G377.1	MEF	Mouse	1	1	+	830	4	FSM	ENSMUSG00000026574	ENSMUST00000027861	1724	4	59	835	59	-835	alternative_3end5end	FALSE	canonical	FALSE	C
G377.2	MEF	Mouse	1	1	+	1665	4	FSM	ENSMUSG00000026574	ENSMUST00000027861	1724	4	59	0	59	0	alternative_5end	FALSE	canonical	FALSE	C
G378.1	AtT20	Mouse	1	1	-	2662	8	FSM	ENSMUSG00000026572	ENSMUST00000027859	2660	8	0	-2	0	2	reference_match	FALSE	canonical	FALSE	A
G379.1	3T3,AtT20,MEF	Mouse	3	1	-	1096	8	FSM	ENSMUSG00000040848	ENSMUST00000043338	5535	8	83	4356	-34	545	alternative_3end5end	FALSE	canonical	FALSE	A
G38.1	3T3	Mouse	1	1	-	1118	7	FSM	ENSMUSG00000037503	ENSMUST00000047534	5030	7	25	3887	-6	122	alternative_3end	FALSE	canonical	FALSE	A
G380.1	3T3,AtT20,MEF	Mouse	3	1	-	1722	7	FSM	ENSMUSG00000040843	ENSMUST00000043235	4380	7	21	2637	0	659	alternative_3end	FALSE	canonical	FALSE	C
G380.2	3T3	Mouse	1	1	-	1041	7	FSM	ENSMUSG00000040843	ENSMUST00000043235	4380	7	41	3298	20	-2	alternative_3end	FALSE	canonical	FALSE	C
G380.3	MEF	Mouse	1	1	-	1076	7	FSM	ENSMUSG00000040843	ENSMUST00000043235	4380	7	6	3298	-5	-2	alternative_3end	FALSE	canonical	FALSE	C
G381.1	3T3,AtT20,MEF	Mouse	3	1	+	707	5	FSM	ENSMUSG00000026568	ENSMUST00000027853	1025	5	223	95	36	0	alternative_3end5end	FALSE	canonical	FALSE	C
G381.2	3T3,AtT20	Mouse	2	1	+	696	4	NIC	ENSMUSG00000026568	novel	1025	5	NA	NA	36	0	combination_of_known_junctions	FALSE	canonical	FALSE	C
G381.3	3T3	Mouse	1	1	+	666	4	NIC	ENSMUSG00000026568	novel	1025	5	NA	NA	36	0	combination_of_known_splicesites	FALSE	canonical	FALSE	C
G381.4	3T3,AtT20,MEF	Mouse	3	1	+	414	3	FSM	ENSMUSG00000026568	ENSMUST00000138999	493	3	79	0	79	0	alternative_5end	FALSE	canonical	FALSE	C
G382.1	3T3,AtT20,MEF	Mouse	3	1	-	2283	6	FSM	ENSMUSG00000026566	ENSMUST00000111435	2285	6	0	2	0	-2	reference_match	TRUE	canonical	FALSE	C
G382.2	3T3,AtT20,MEF	Mouse	3	1	-	2169	5	FSM	ENSMUSG00000026566	ENSMUST00000068705	2171	5	0	2	0	-2	reference_match	FALSE	canonical	FALSE	C
G382.3	3T3	Mouse	1	1	-	1831	3	FSM	ENSMUSG00000026566	ENSMUST00000194437	643	3	-17	-1171	-1	-2	alternative_3end	FALSE	canonical	FALSE	C
G383.1	3T3,AtT20,MEF	Mouse	3	1	+	2143	4	FSM	ENSMUSG00000040713	ENSMUST00000111432	2163	4	14	6	14	-6	reference_match	FALSE	canonical	FALSE	C
G383.2	3T3,AtT20,MEF	Mouse	3	1	+	896	4	FSM	ENSMUSG00000040713	ENSMUST00000111432	2163	4	18	1249	18	141	alternative_3end	FALSE	canonical	FALSE	C
G384.1	AtT20	Mouse	1	1	+	2304	7	FSM	ENSMUSG00000000544	ENSMUST00000060833	2515	7	210	1	-19	0	alternative_5end	FALSE	canonical	FALSE	A
G385.1	3T3,AtT20,MEF	Mouse	3	1	+	2021	8	FSM	ENSMUSG00000026563	ENSMUST00000027846	2215	8	191	3	-29	-3	alternative_5end	FALSE	canonical	FALSE	A
G386.1	3T3,MEF	Mouse	2	1	-	4456	7	FSM	ENSMUSG00000026558	ENSMUST00000053686	4731	7	261	14	-175	-14	alternative_5end	FALSE	canonical	FALSE	C
G386.2	3T3,AtT20,MEF	Mouse	3	1	-	1267	7	FSM	ENSMUSG00000026558	ENSMUST00000053686	4731	7	259	3205	-177	139	alternative_3end5end	FALSE	canonical	FALSE	C
G387.1	3T3,AtT20,MEF	Mouse	3	1	+	1218	7	FSM	ENSMUSG00000052428	ENSMUST00000195015	1573	7	355	0	-3	0	alternative_5end	FALSE	canonical	FALSE	A
G388.1	MEF	Mouse	1	1	+	2586	11	FSM	ENSMUSG00000026687	ENSMUST00000028004	2835	11	0	249	0	-249	alternative_3end	FALSE	canonical	FALSE	C
G388.2	AtT20	Mouse	1	1	+	2575	11	FSM	ENSMUSG00000026687	ENSMUST00000028004	2835	11	11	249	11	-249	alternative_3end	FALSE	canonical	FALSE	C
G388.3	3T3,AtT20	Mouse	2	1	+	2354	11	FSM	ENSMUSG00000026687	ENSMUST00000028004	2835	11	232	249	-13	-249	alternative_3end5end	FALSE	canonical	FALSE	C
G389.1	3T3	Mouse	1	1	-	1094	6	FSM	ENSMUSG00000026688	ENSMUST00000028005	1097	6	0	3	0	-3	reference_match	FALSE	canonical	FALSE	C
G389.2	AtT20	Mouse	1	1	-	620	6	FSM	ENSMUSG00000026688	ENSMUST00000028005	1097	6	59	418	59	-418	alternative_3end5end	FALSE	canonical	FALSE	C
G389.3	3T3,MEF	Mouse	2	1	-	679	6	FSM	ENSMUSG00000026688	ENSMUST00000028005	1097	6	0	418	0	-418	alternative_3end	FALSE	canonical	FALSE	C
G39.1	3T3,MEF	Mouse	2	1	+	3294	8	FSM	ENSMUSG00000026123	ENSMUST00000027297	3279	8	-18	3	-2	0	reference_match	FALSE	canonical	FALSE	C
G39.2	AtT20	Mouse	1	1	+	3276	8	FSM	ENSMUSG00000026123	ENSMUST00000027297	3279	8	0	3	0	0	reference_match	FALSE	canonical	FALSE	C
G39.3	MEF	Mouse	1	1	+	3344	8	NIC	ENSMUSG00000026123	novel	344	4	NA	NA	1	0	intron_retention	FALSE	canonical	FALSE	C
G390.1	MEF	Mouse	1	1	-	2301	6	ISM	ENSMUSG00000052534	ENSMUST00000188912	3970	8	222673	640	-44935	-640	3prime_fragment	FALSE	canonical	FALSE	C
G390.2	3T3,AtT20,MEF	Mouse	3	1	-	1266	6	ISM	ENSMUSG00000052534	ENSMUST00000176790	1828	8	222153	53	-44935	-13	3prime_fragment	FALSE	canonical	FALSE	C
G391.1	3T3	Mouse	1	1	-	3435	2	FSM	ENSMUSG00000052534	ENSMUST00000176791	4357	2	19	903	19	-903	alternative_3end	FALSE	canonical	FALSE	C
G392.1	3T3,AtT20,MEF	Mouse	3	1	-	2057	15	FSM	ENSMUSG00000026683	ENSMUST00000028000	2068	15	10	1	0	-1	reference_match	FALSE	canonical	FALSE	C
G392.2	3T3,AtT20,MEF	Mouse	3	1	-	1974	14	FSM	ENSMUSG00000026683	ENSMUST00000111368	2405	14	53	378	0	-1	alternative_3end5end	TRUE	canonical	FALSE	C
G392.3	3T3	Mouse	1	1	-	1269	11	FSM	ENSMUSG00000026683	ENSMUST00000192248	1271	11	0	2	0	-2	reference_match	FALSE	canonical	FALSE	C
G393.1	3T3,AtT20,MEF	Mouse	3	1	-	2744	5	FSM	ENSMUSG00000038530	ENSMUST00000027991	2941	5	0	197	0	2	alternative_3end	FALSE	canonical	FALSE	A
G394.1	3T3	Mouse	1	1	-	4575	9	FSM	ENSMUSG00000026675	ENSMUST00000027989	4612	9	31	6	31	-6	reference_match	TRUE	canonical	FALSE	C
G394.2	3T3	Mouse	1	1	-	1710	9	FSM	ENSMUSG00000026675	ENSMUST00000027989	4612	9	53	2849	53	492	alternative_3end5end	FALSE	canonical	FALSE	C
G394.3	MEF	Mouse	1	1	-	1732	9	FSM	ENSMUSG00000026675	ENSMUST00000027989	4612	9	31	2849	31	492	alternative_3end	FALSE	canonical	FALSE	C
G395.1	MEF	Mouse	1	1	-	3233	18	NIC	ENSMUSG00000026674	novel	8590	18	NA	NA	-21	278	combination_of_known_junctions	FALSE	canonical	FALSE	B
G395.2	3T3	Mouse	1	1	-	519	2	ISM	ENSMUSG00000026674	ENSMUST00000195867	641	4	-21	52814	-21	-4956	5prime_fragment	FALSE	canonical	FALSE	B
G396.1	3T3,AtT20,MEF	Mouse	3	1	-	2129	11	FSM	ENSMUSG00000026670	ENSMUST00000111351	2287	11	157	1	0	0	alternative_5end	FALSE	canonical	FALSE	C
G396.2	3T3	Mouse	1	1	-	2091	10	ISM	ENSMUSG00000026670	ENSMUST00000111351	2287	11	7996	1	-4999	0	3prime_fragment	FALSE	canonical	FALSE	C
G396.3	MEF	Mouse	1	1	-	2024	9	ISM	ENSMUSG00000026670	ENSMUST00000111350	2311	10	8023	65	-4983	0	3prime_fragment	FALSE	canonical	FALSE	C
G396.4	MEF	Mouse	1	1	-	2078	10	FSM	ENSMUSG00000026670	ENSMUST00000111350	2311	10	168	65	0	0	alternative_3end5end	FALSE	canonical	FALSE	C
G397.1	3T3	Mouse	1	1	+	1175	4	FSM	ENSMUSG00000102418	ENSMUST00000179976	2544	4	-58	1427	-58	-1427	alternative_3end5end	FALSE	canonical	FALSE	A
G398.1	3T3,MEF	Mouse	2	1	+	3095	8	FSM	ENSMUSG00000038463	ENSMUST00000046792	3095	8	0	0	0	0	reference_match	FALSE	canonical	FALSE	A
G399.1	3T3	Mouse	1	1	-	3216	16	FSM	ENSMUSG00000026663	ENSMUST00000027974	7246	16	3	4027	3	-4027	alternative_3end	FALSE	canonical	FALSE	A
[truncated: 22,945 more rows]
