# Supplementary material for: High-throughput and high-sensitivity full-length single-cell RNA-seq analysis on third-generation sequencing platform
Source: Cell Discov. 2023 Jan 11;9:5. doi: 10.1038/s41421-022-00500-4 (PMC9834245; doi:10.1038/s41421-022-00500-4)
Supplement: Supplementary file 5 — Supplementary Table S4. V(D)J recombination of TCR [file 41421_2022_500_MOESM5_ESM.xlsx]

## Sheet: H9_TRA
Cell_ID	sequence_id	stop_codon	vj_in_frame	v_frameshift	productive	rev_comp	complete_vdj	v_call	d_call	j_call	v_alignment_start	v_alignment_end	d_alignment_start	d_alignment_end	j_alignment_start	j_alignment_end	v_score	d_score	j_score	v_support	d_support	j_support	v_identity	d_identity	j_identity	v_sequence_start	v_sequence_end	v_germline_start	v_germline_end	d_sequence_start	d_sequence_end	d_germline_start	d_germline_end	j_sequence_start	j_sequence_end	j_germline_start	j_germline_end	fwr1_start	fwr1_end	cdr1_start	cdr1_end	fwr2_start	fwr2_end	cdr2_start	cdr2_end	fwr3_start	fwr3_end	fwr4_start	fwr4_end
9CL_Bc71_Bc01	TRA_racon_contig_1	TRUE	TRUE	FALSE	FALSE	FALSE	TRUE	TRAV8-6*02	none	TRAJ37*02	1	283	none	none	290	344	377.341	none	106.435	1.043e-106	none	4.637e-26	94.7	none	100	185	463	1	282	none	none	none	none	470	524	8	62	185	262	263	280	281	330	331	351	352	454	491	523
9CL_Bc71_Bc02	TRA_racon_contig_1	FALSE	TRUE	FALSE	TRUE	FALSE	TRUE	TRAV8-6*02	none	TRAJ37*02	1	282	none	none	289	343	441.224	none	106.435	6.493e-126	none	4.908e-26	100	none	100	265	546	1	282	none	none	none	none	553	607	8	62	265	342	343	360	361	411	412	435	436	537	574	606
9CL_Bc71_Bc03	none	none	none	none	none	none	none	none	none	none	none	none	none	none	none	none	none	none	none	none	none	none	none	none	none	none	none	none	none	none	none	none	none	none	none	none	none	none	none	none	none	none	none	none	none	none	none	none	none
9CL_Bc71_Bc04	none	none	none	none	none	none	none	none	none	none	none	none	none	none	none	none	none	none	none	none	none	none	none	none	none	none	none	none	none	none	none	none	none	none	none	none	none	none	none	none	none	none	none	none	none	none	none	none	none
9CL_Bc71_Bc05	TRA_racon_contig_1	TRUE	TRUE	TRUE	FALSE	FALSE	TRUE	TRAV8-6*02	none	TRAJ37*02	1	282	none	none	289	343	431.875	none	106.435	3.646e-123	none	4.214e-26	99.645	none	100	196	476	1	282	none	none	none	none	483	537	8	62	196	273	274	291	292	342	343	366	367	467	504	536
9CL_Bc71_Bc06	TRA_racon_contig_1	TRUE	TRUE	TRUE	FALSE	FALSE	TRUE	TRAV8-6*02	none	TRAJ37*02	1	283	none	none	290	344	433.433	none	106.435	1.335e-123	none	4.563e-26	99.647	none	100	196	478	1	282	none	none	none	none	485	539	8	62	196	273	274	291	292	343	344	367	368	469	506	538
9CL_Bc71_Bc07	TRA_racon_contig_1	FALSE	TRUE	FALSE	TRUE	FALSE	TRUE	TRAV8-6*02	none	TRAJ37*02	1	282	none	none	289	343	441.224	none	106.435	6.484e-126	none	4.902e-26	100	none	100	275	556	1	282	none	none	none	none	563	617	8	62	275	352	353	370	371	421	422	445	446	547	584	616
9CL_Bc71_Bc08	TRA_racon_contig_1	TRUE	TRUE	TRUE	FALSE	FALSE	TRUE	TRAV8-6*02	none	TRAJ37*02	1	283	none	none	290	344	411.62	none	106.435	5.156e-117	none	4.777e-26	97.88	none	100	240	520	1	282	none	none	none	none	527	581	8	62	240	317	318	335	336	386	387	410	411	511	548	580
9CL_Bc71_Bc10	TRA_racon_contig_1	TRUE	TRUE	TRUE	FALSE	FALSE	TRUE	none	none	none	1	282	none	none	289	343	428.759	none	91.054	3.551e-122	none	2.027e-21	99.291	none	98.182	227	507	1	282	none	none	none	none	514	567	8	62	227	304	305	322	323	372	373	396	397	498	535	566
9CL_Bc71_Bc11	TRA_racon_contig_1	FALSE	TRUE	FALSE	TRUE	FALSE	TRUE	TRAV8-6*02	none	TRAJ37*02	1	282	none	none	289	343	441.224	none	106.435	5.81e-126	none	4.376e-26	100	none	100	103	384	1	282	none	none	none	none	391	445	8	62	103	180	181	198	199	249	250	273	274	375	412	444
9CL_Bc71_Bc12	TRA_racon_contig_1	FALSE	TRUE	FALSE	TRUE	FALSE	TRUE	TRAV8-6*02	none	TRAJ37*02	1	282	none	none	289	343	441.224	none	106.435	6.081e-126	none	4.6e-26	100	none	100	220	501	1	282	none	none	none	none	508	562	8	62	220	297	298	315	316	366	367	390	391	492	529	561
9CL_Bc71_Bc13	TRA_racon_contig_1	FALSE	TRUE	FALSE	TRUE	FALSE	TRUE	TRAV8-6*02	none	TRAJ37*02	1	282	none	none	289	343	441.224	none	106.435	6.289e-126	none	4.756e-26	100	none	100	231	512	1	282	none	none	none	none	519	573	8	62	231	308	309	326	327	377	378	401	402	503	540	572
9CL_Bc71_Bc14	TRA_racon_contig_1	FALSE	TRUE	FALSE	TRUE	FALSE	TRUE	TRAV8-6*02	none	TRAJ37*02	1	282	none	none	289	343	441.224	none	106.435	6.127e-126	none	4.634e-26	100	none	100	191	472	1	282	none	none	none	none	479	533	8	62	191	268	269	286	287	337	338	361	362	463	500	532
9CL_Bc71_Bc15	TRA_racon_contig_1	TRUE	FALSE	TRUE	FALSE	FALSE	TRUE	TRAV8-6*02	none	TRAJ37*02	1	280	none	none	292	346	410.061	none	100.667	1.51e-116	none	2.59e-24	98.929	none	98.182	229	507	1	278	none	none	none	none	519	573	8	62	229	306	307	324	325	376	377	400	401	502	540	572
9CL_Bc71_Bc16	TRA_racon_contig_1	FALSE	TRUE	FALSE	TRUE	FALSE	TRUE	TRAV8-6*02	none	TRAJ37*02	1	282	none	none	289	343	434.991	none	106.435	4.397e-124	none	4.426e-26	99.291	none	100	173	454	1	282	none	none	none	none	461	515	8	62	173	250	251	268	269	319	320	343	344	445	482	514
9CL_Bc71_Bc17	TRA_racon_contig_1	FALSE	TRUE	FALSE	TRUE	FALSE	TRUE	TRAV8-6*02	none	TRAJ37*02	1	282	none	none	289	343	441.224	none	106.435	6.297e-126	none	4.762e-26	100	none	100	228	509	1	282	none	none	none	none	516	570	8	62	228	305	306	323	324	374	375	398	399	500	537	569
9CL_Bc71_Bc18	TRA_racon_contig_1	FALSE	TRUE	FALSE	TRUE	FALSE	TRUE	TRAV8-6*02	none	TRAJ37*02	1	282	none	none	289	343	441.224	none	85.286	6.277e-126	none	1.104e-19	100	none	96.364	227	508	1	282	none	none	none	none	515	568	8	62	227	304	305	322	323	373	374	397	398	499	536	567
9CL_Bc71_Bc19	TRA_racon_contig_1	TRUE	FALSE	TRUE	FALSE	FALSE	FALSE	TRAV20*02	none	TRAJ24*02	1	276	none	none	282	340	419.41	none	114.126	9.777e-120	none	9.949e-29	99.275	none	100	133	408	1	274	none	none	none	none	414	472	2	60	133	212	213	230	231	281	282	302	303	398	442	472
9CL_Bc71_Bc20	TRA_racon_contig_1	TRUE	TRUE	TRUE	FALSE	FALSE	TRUE	TRAV8-6*02	none	TRAJ37*02	1	283	none	none	290	344	433.433	none	106.435	1.403e-123	none	4.793e-26	99.647	none	100	235	517	1	282	none	none	none	none	524	578	8	62	235	312	313	330	331	381	382	405	406	508	545	577
9CL_Bc71_Bc21	TRA_racon_contig_1	TRUE	TRUE	TRUE	FALSE	FALSE	TRUE	TRAV8-6*02	none	TRAJ37*02	1	283	none	none	290	344	433.433	none	106.435	1.39e-123	none	4.746e-26	99.647	none	100	221	503	1	282	none	none	none	none	510	564	8	62	221	298	299	316	317	368	369	392	393	494	531	563
9CL_Bc71_Bc23	TRA_racon_contig_1	FALSE	TRUE	FALSE	TRUE	FALSE	TRUE	TRAV8-6*02	none	TRAJ37*02	1	282	none	none	289	343	441.224	none	106.435	6.243e-126	none	4.721e-26	100	none	100	220	501	1	282	none	none	none	none	508	562	8	62	220	297	298	315	316	366	367	390	391	492	529	561
9CL_Bc71_Bc25	TRA_racon_contig_1	FALSE	TRUE	FALSE	TRUE	FALSE	TRUE	TRAV8-6*02	none	TRAJ37*02	1	282	none	none	289	343	441.224	none	106.435	6.339e-126	none	4.793e-26	100	none	100	238	519	1	282	none	none	none	none	526	580	8	62	238	315	316	333	334	384	385	408	409	510	547	579
9CL_Bc71_Bc26	TRA_racon_contig_1	FALSE	TRUE	FALSE	TRUE	FALSE	TRUE	TRAV8-6*02	none	TRAJ37*02	1	282	none	none	289	343	441.224	none	106.435	5.944e-126	none	4.497e-26	100	none	100	172	453	1	282	none	none	none	none	460	514	8	62	172	249	250	267	268	318	319	342	343	444	481	513
9CL_Bc71_Bc27	TRA_racon_contig_1	FALSE	TRUE	FALSE	TRUE	FALSE	TRUE	TRAV8-6*02	none	TRAJ37*02	1	283	none	none	290	344	396.038	none	106.435	2.37e-112	none	4.482e-26	97.527	none	100	145	423	1	282	none	none	none	none	430	484	8	62	145	222	223	240	241	291	292	315	316	414	451	483
9CL_Bc71_Bc29	TRA_racon_contig_1	FALSE	TRUE	FALSE	TRUE	FALSE	TRUE	TRAV8-6*02	none	TRAJ37*02	1	282	none	none	289	343	441.224	none	106.435	6.185e-126	none	4.678e-26	100	none	100	196	477	1	282	none	none	none	none	484	538	8	62	196	273	274	291	292	342	343	366	367	468	505	537
9CL_Bc71_Bc30	TRA_racon_contig_1	FALSE	TRUE	FALSE	TRUE	FALSE	TRUE	TRAV8-6*02	none	TRAJ37*02	1	282	none	none	289	343	441.224	none	106.435	6.326e-126	none	4.784e-26	100	none	100	232	513	1	282	none	none	none	none	520	574	8	62	232	309	310	327	328	378	379	402	403	504	541	573
9CL_Bc71_Bc31	TRA_racon_contig_1	TRUE	FALSE	FALSE	FALSE	FALSE	TRUE	TRAV20*02	none	TRAJ24*02	1	280	none	none	286	347	375.783	none	104.513	2.924e-106	none	1.667e-25	97.143	none	98.387	136	415	1	274	none	none	none	none	421	481	2	63	136	215	216	234	235	286	287	307	308	405	448	480
9CL_Bc71_Bc32	TRA_racon_contig_1	FALSE	TRUE	FALSE	TRUE	FALSE	TRUE	TRAV8-6*02	none	TRAJ37*02	1	282	none	none	289	343	441.224	none	106.435	6.306e-126	none	4.768e-26	100	none	100	227	508	1	282	none	none	none	none	515	569	8	62	227	304	305	322	323	373	374	397	398	499	536	568
9CL_Bc72_Bc01	TRA_racon_contig_1	FALSE	TRUE	FALSE	TRUE	FALSE	TRUE	TRAV8-6*02	none	TRAJ37*02	1	282	none	none	289	343	441.224	none	106.435	6.168e-126	none	4.665e-26	100	none	100	197	478	1	282	none	none	none	none	485	539	8	62	197	274	275	292	293	343	344	367	368	469	506	538
9CL_Bc72_Bc02	none	none	none	none	none	none	none	none	none	none	none	none	none	none	none	none	none	none	none	none	none	none	none	none	none	none	none	none	none	none	none	none	none	none	none	none	none	none	none	none	none	none	none	none	none	none	none	none	none
9CL_Bc72_Bc03	TRA_racon_contig_1	TRUE	TRUE	TRUE	FALSE	FALSE	FALSE	TRAV8-6*02	none	TRAJ37*02	1	179	none	none	186	240	227.763	none	106.435	8.895e-62	none	3.704e-26	94.972	none	100	1	175	104	282	none	none	none	none	182	236	8	62	none	none	none	none	1	43	44	66	67	166	203	235
9CL_Bc72_Bc04	TRA_racon_contig_1	FALSE	TRUE	FALSE	TRUE	FALSE	TRUE	TRAV8-6*02	none	TRAJ37*02	1	282	none	none	289	343	441.224	none	106.435	6.264e-126	none	4.737e-26	100	none	100	220	501	1	282	none	none	none	none	508	562	8	62	220	297	298	315	316	366	367	390	391	492	529	561
9CL_Bc72_Bc05	TRA_racon_contig_1	FALSE	TRUE	FALSE	TRUE	FALSE	TRUE	TRAV8-6*02	none	TRAJ37*02	1	282	none	none	289	343	438.107	none	106.435	5.468e-125	none	4.768e-26	99.645	none	100	231	512	1	282	none	none	none	none	519	573	8	62	231	308	309	326	327	377	378	401	402	503	540	572
9CL_Bc72_Bc06	TRA_racon_contig_1	FALSE	TRUE	FALSE	TRUE	FALSE	TRUE	TRAV8-6*02	none	TRAJ37*02	1	282	none	none	289	343	441.224	none	106.435	5.664e-126	none	4.267e-26	100	none	100	98	379	1	282	none	none	none	none	386	440	8	62	98	175	176	193	194	244	245	268	269	370	407	439
9CL_Bc72_Bc07	TRA_racon_contig_1	FALSE	TRUE	FALSE	TRUE	FALSE	TRUE	TRAV8-6*02	none	TRAJ37*02	1	282	none	none	289	343	434.991	none	106.435	4.854e-124	none	4.88e-26	99.291	none	100	274	555	1	282	none	none	none	none	562	616	8	62	274	351	352	369	370	420	421	444	445	546	583	615
9CL_Bc72_Bc08	TRA_racon_contig_1	FALSE	TRUE	FALSE	TRUE	FALSE	TRUE	TRAV8-6*02	none	TRAJ37*02	1	282	none	none	289	343	441.224	none	106.435	6.343e-126	none	4.796e-26	100	none	100	236	517	1	282	none	none	none	none	524	578	8	62	236	313	314	331	332	382	383	406	407	508	545	577
9CL_Bc72_Bc09	TRA_racon_contig_1	FALSE	TRUE	FALSE	TRUE	FALSE	TRUE	TRAV8-6*02	none	TRAJ37*02	1	282	none	none	289	343	441.224	none	106.435	6.094e-126	none	4.609e-26	100	none	100	185	466	1	282	none	none	none	none	473	527	8	62	185	262	263	280	281	331	332	355	356	457	494	526
9CL_Bc72_Bc10	TRA_racon_contig_1	FALSE	TRUE	FALSE	TRUE	FALSE	TRUE	TRAV8-6*02	none	TRAJ37*02	1	282	none	none	289	343	441.224	none	106.435	6.044e-126	none	4.572e-26	100	none	100	172	453	1	282	none	none	none	none	460	514	8	62	172	249	250	267	268	318	319	342	343	444	481	513
9CL_Bc72_Bc11	TRA_racon_contig_1	FALSE	TRUE	FALSE	TRUE	FALSE	TRUE	TRAV8-6*02	none	TRAJ37*02	1	282	none	none	289	343	441.224	none	106.435	5.944e-126	none	4.497e-26	100	none	100	172	453	1	282	none	none	none	none	460	514	8	62	172	249	250	267	268	318	319	342	343	444	481	513
9CL_Bc72_Bc12	TRA_racon_contig_1	TRUE	FALSE	FALSE	FALSE	FALSE	TRUE	TRAV20*02	none	TRAJ24*02	1	280	none	none	296	350	369.551	none	85.286	2.269e-104	none	1.061e-19	96.429	none	96.364	147	426	1	274	none	none	none	none	442	496	11	63	147	226	227	244	245	297	298	318	319	416	461	495
9CL_Bc72_Bc13	TRA_racon_contig_1	FALSE	TRUE	FALSE	TRUE	FALSE	TRUE	TRAV8-6*02	none	TRAJ37*02	1	282	none	none	289	343	441.224	none	106.435	6.168e-126	none	4.665e-26	100	none	100	196	477	1	282	none	none	none	none	484	538	8	62	196	273	274	291	292	342	343	366	367	468	505	537
9CL_Bc72_Bc14	TRA_racon_contig_1	FALSE	TRUE	FALSE	TRUE	FALSE	TRUE	TRAV8-6*02	none	TRAJ37*02	1	282	none	none	289	343	441.224	none	106.435	6.148e-126	none	4.65e-26	100	none	100	220	501	1	282	none	none	none	none	508	562	8	62	220	297	298	315	316	366	367	390	391	492	529	561
9CL_Bc72_Bc15	TRA_racon_contig_1	FALSE	TRUE	FALSE	TRUE	FALSE	TRUE	TRAV8-6*02	none	TRAJ37*02	1	282	none	none	289	343	441.224	none	106.435	6.148e-126	none	4.65e-26	100	none	100	192	473	1	282	none	none	none	none	480	534	8	62	192	269	270	287	288	338	339	362	363	464	501	533
9CL_Bc72_Bc16	TRA_racon_contig_1	TRUE	TRUE	TRUE	FALSE	FALSE	TRUE	TRAV8-6*02	none	TRAJ37*02	1	282	none	none	289	343	428.759	none	106.435	3.508e-122	none	4.693e-26	99.291	none	100	213	493	1	282	none	none	none	none	500	554	8	62	213	289	290	307	308	358	359	382	383	484	521	553
9CL_Bc72_Bc17	TRA_racon_contig_1	TRUE	TRUE	TRUE	FALSE	FALSE	TRUE	TRAV8-6*02	none	TRAJ37*02	1	282	none	none	289	343	422.526	none	106.435	2.687e-120	none	4.78e-26	98.582	none	100	237	517	1	282	none	none	none	none	524	578	8	62	237	314	315	332	333	383	384	407	408	508	545	577
9CL_Bc72_Bc18	TRA_racon_contig_1	FALSE	TRUE	FALSE	TRUE	FALSE	TRUE	TRAV8-6*02	none	TRAJ37*02	1	282	none	none	289	343	441.224	none	106.435	5.94e-126	none	4.494e-26	100	none	100	172	453	1	282	none	none	none	none	460	514	8	62	172	249	250	267	268	318	319	342	343	444	481	513
9CL_Bc72_Bc19	TRA_racon_contig_1	FALSE	none	none	none	FALSE	FALSE	TRAV8-6*02	none	none	1	201	none	none	none	none	315.017	none	none	1.533e-88	none	none	100	none	none	196	396	1	201	none	none	none	none	none	none	none	none	196	273	274	291	292	342	343	366	367	396	none	none
9CL_Bc72_Bc20	TRA_racon_contig_1	FALSE	TRUE	FALSE	TRUE	FALSE	TRUE	TRAV8-6*02	none	TRAJ37*02	1	282	none	none	289	343	441.224	none	106.435	6.322e-126	none	4.78e-26	100	none	100	231	512	1	282	none	none	none	none	519	573	8	62	231	308	309	326	327	377	378	401	402	503	540	572
9CL_Bc72_Bc21	TRA_racon_contig_1	TRUE	FALSE	FALSE	FALSE	FALSE	TRUE	TRAV8-6*02	none	TRAJ37*02	1	279	none	none	290	344	436.549	none	100.667	1.587e-124	none	2.561e-24	100	none	98.182	198	476	1	279	none	none	none	none	487	541	8	62	198	275	276	293	294	344	345	368	369	470	508	540
9CL_Bc72_Bc22	TRA_racon_contig_1	FALSE	TRUE	FALSE	TRUE	FALSE	TRUE	TRAV8-6*02	none	TRAJ37*02	1	282	none	none	289	343	441.224	none	106.435	6.239e-126	none	4.718e-26	100	none	100	220	501	1	282	none	none	none	none	508	562	8	62	220	297	298	315	316	366	367	390	391	492	529	561
9CL_Bc72_Bc23	TRA_racon_contig_1	FALSE	TRUE	FALSE	TRUE	FALSE	TRUE	TRAV8-6*02	none	TRAJ37*02	1	282	none	none	289	343	441.224	none	106.435	3.361e-126	none	2.592e-26	100	none	100	186	467	1	282	none	none	none	none	474	528	8	62	186	263	264	281	282	332	333	356	357	458	495	527
9CL_Bc72_Bc24	TRA_racon_contig_1	TRUE	TRUE	TRUE	FALSE	FALSE	TRUE	TRAV8-6*02	none	TRAJ37*02	1	283	none	none	290	344	433.433	none	106.435	1.398e-123	none	4.774e-26	99.647	none	100	229	511	1	282	none	none	none	none	518	572	8	62	229	306	307	324	325	376	377	400	401	502	539	571
9CL_Bc72_Bc25	TRA_racon_contig_1	TRUE	FALSE	TRUE	FALSE	FALSE	TRUE	TRAV8-6*02	none	TRAJ37*02	1	280	none	none	290	344	425.643	none	106.435	3.219e-121	none	4.964e-26	99.286	none	100	296	574	1	280	none	none	none	none	584	638	8	62	296	373	374	391	392	442	443	466	467	567	605	637
9CL_Bc72_Bc26	TRA_racon_contig_1	FALSE	TRUE	FALSE	TRUE	FALSE	TRUE	TRAV8-6*02	none	TRAJ37*02	1	282	none	none	289	343	441.224	none	106.435	6.015e-126	none	4.55e-26	100	none	100	166	447	1	282	none	none	none	none	454	508	8	62	166	243	244	261	262	312	313	336	337	438	475	507
9CL_Bc72_Bc27	TRA_racon_contig_1	TRUE	TRUE	TRUE	FALSE	FALSE	TRUE	TRAV8-6*02	none	TRAJ37*02	1	283	none	none	290	345	433.433	none	92.976	1.375e-123	none	5.288e-22	99.647	none	98.214	235	517	1	282	none	none	none	none	524	579	8	62	235	312	313	331	332	382	383	406	407	508	546	578
9CL_Bc72_Bc28	TRA_racon_contig_1	TRUE	FALSE	TRUE	FALSE	FALSE	FALSE	TRAV8-6*02	none	TRAJ37*01,TRAJ37*02	1	282	none	none	293	339	344.621	none	91.054	7.497e-97	none	2.011e-21	91.844	none	100	228	492	1	282	none	none	none	none	503	549	10	56	228	305	306	323	324	360	361	384	385	483	522	549
9CL_Bc72_Bc29	TRA_racon_contig_1	FALSE	TRUE	FALSE	TRUE	FALSE	TRUE	TRAV8-6*02	none	TRAJ37*02	1	282	none	none	289	343	441.224	none	106.435	6.16e-126	none	4.659e-26	100	none	100	197	478	1	282	none	none	none	none	485	539	8	62	197	274	275	292	293	343	344	367	368	469	506	538
9CL_Bc72_Bc30	TRA_racon_contig_1	FALSE	TRUE	FALSE	TRUE	FALSE	TRUE	TRAV8-6*02	none	TRAJ37*02	1	282	none	none	289	343	441.224	none	106.435	5.981e-126	none	4.525e-26	100	none	100	156	437	1	282	none	none	none	none	444	498	8	62	156	233	234	251	252	302	303	326	327	428	465	497
9CL_Bc72_Bc31	TRA_racon_contig_1	TRUE	FALSE	TRUE	FALSE	FALSE	TRUE	none	none	none	1	279	none	none	285	346	383.574	none	114.126	1.35e-108	none	2.186e-28	96.057	none	98.387	145	422	1	274	none	none	none	none	428	489	2	63	145	226	227	244	245	295	296	316	317	412	456	488
9CL_Bc72_Bc32	TRA_racon_contig_1	FALSE	TRUE	FALSE	TRUE	FALSE	TRUE	TRAV8-6*02	none	TRAJ37*02	1	282	none	none	289	343	441.224	none	106.435	6.173e-126	none	4.668e-26	100	none	100	196	477	1	282	none	none	none	none	484	538	8	62	196	273	274	291	292	342	343	366	367	468	505	537
9CL_Bc73_Bc01	TRA_racon_contig_1	FALSE	TRUE	FALSE	TRUE	FALSE	TRUE	TRAV8-6*02	none	TRAJ37*02	1	282	none	none	289	343	441.224	none	106.435	6.048e-126	none	4.575e-26	100	none	100	172	453	1	282	none	none	none	none	460	514	8	62	172	249	250	267	268	318	319	342	343	444	481	513
9CL_Bc73_Bc02	TRA_racon_contig_1	FALSE	TRUE	FALSE	TRUE	FALSE	TRUE	TRAV8-6*02	none	TRAJ37*02	1	282	none	none	289	343	441.224	none	106.435	6.127e-126	none	4.634e-26	100	none	100	191	472	1	282	none	none	none	none	479	533	8	62	191	268	269	286	287	337	338	361	362	463	500	532
9CL_Bc73_Bc03	TRA_racon_contig_1	TRUE	TRUE	FALSE	FALSE	FALSE	TRUE	TRAV8-6*02	none	TRAJ37*02	1	285	none	none	292	346	411.62	none	91.054	5.156e-117	none	2.039e-21	97.544	none	98.182	228	512	1	282	none	none	none	none	519	572	8	62	228	305	306	323	324	375	376	399	400	503	540	571
9CL_Bc73_Bc04	TRA_racon_contig_1	FALSE	TRUE	FALSE	TRUE	FALSE	TRUE	TRAV8-6*02	none	TRAJ37*02	1	282	none	none	289	343	441.224	none	106.435	6.272e-126	none	4.743e-26	100	none	100	221	502	1	282	none	none	none	none	509	563	8	62	221	298	299	316	317	367	368	391	392	493	530	562
9CL_Bc73_Bc05	TRA_racon_contig_1	FALSE	TRUE	FALSE	TRUE	FALSE	TRUE	TRAV8-6*02	none	TRAJ37*02	1	282	none	none	289	343	441.224	none	106.435	6.177e-126	none	4.672e-26	100	none	100	198	479	1	282	none	none	none	none	486	540	8	62	198	275	276	293	294	344	345	368	369	470	507	539
9CL_Bc73_Bc07	TRA_racon_contig_1	FALSE	TRUE	FALSE	TRUE	FALSE	TRUE	TRAV8-6*02	none	TRAJ37*02	1	282	none	none	289	343	441.224	none	106.435	6.347e-126	none	4.799e-26	100	none	100	236	517	1	282	none	none	none	none	524	578	8	62	236	313	314	331	332	382	383	406	407	508	545	577
9CL_Bc73_Bc08	TRA_racon_contig_1	TRUE	TRUE	TRUE	FALSE	FALSE	TRUE	TRAV8-6*02	none	TRAJ37*02	1	282	none	none	289	343	431.875	none	106.435	4.119e-123	none	4.777e-26	99.645	none	100	237	517	1	282	none	none	none	none	524	578	8	62	237	314	315	332	333	383	384	407	408	508	545	577
9CL_Bc73_Bc09	TRA_racon_contig_1	TRUE	TRUE	TRUE	FALSE	FALSE	TRUE	TRAV8-6*02	none	TRAJ37*02	1	283	none	none	290	345	386.69	none	92.976	1.569e-109	none	5.123e-22	96.466	none	98.214	149	426	1	282	none	none	none	none	433	488	8	62	149	225	226	243	244	292	293	316	317	417	454	487
9CL_Bc73_Bc10	TRA_racon_contig_1	TRUE	TRUE	TRUE	FALSE	FALSE	TRUE	TRAV8-6*02	none	TRAJ37*02	1	283	none	none	290	344	430.317	none	85.286	1.215e-122	none	1.113e-19	99.293	none	96.364	236	518	1	282	none	none	none	none	525	578	8	62	236	313	314	331	332	383	384	407	408	509	546	577
9CL_Bc73_Bc11	TRA_racon_contig_1	FALSE	TRUE	FALSE	TRUE	FALSE	TRUE	TRAV8-6*02	none	TRAJ37*02	1	282	none	none	289	343	434.991	none	106.435	4.957e-124	none	4.983e-26	99.291	none	100	303	584	1	282	none	none	none	none	591	645	8	62	303	380	381	398	399	449	450	473	474	575	612	644
9CL_Bc73_Bc12	TRA_racon_contig_1	TRUE	TRUE	TRUE	FALSE	FALSE	TRUE	TRAV8-6*02	none	TRAJ37*02	1	286	none	none	293	348	406.945	none	71.827	1.285e-115	none	1.222e-15	98.252	none	94.643	198	483	1	282	none	none	none	none	490	544	8	62	198	276	277	294	295	345	346	369	370	474	511	543
9CL_Bc73_Bc13	TRA_racon_contig_1	FALSE	TRUE	FALSE	TRUE	FALSE	TRUE	TRAV8-6*02	none	TRAJ37*02	1	282	none	none	289	343	441.224	none	106.435	6.31e-126	none	4.771e-26	100	none	100	227	508	1	282	none	none	none	none	515	569	8	62	227	304	305	322	323	373	374	397	398	499	536	568
9CL_Bc73_Bc14	TRA_racon_contig_1	TRUE	FALSE	TRUE	FALSE	FALSE	TRUE	TRAV8-6*02	none	TRAJ37*01,TRAJ37*02	1	282	none	none	300	341	388.248	none	29.528	5.868e-110	none	0.007097	96.809	none	90.476	313	590	1	280	none	none	none	none	608	646	21	62	313	389	390	407	408	458	459	483	484	583	616	645
9CL_Bc73_Bc15	TRA_racon_contig_1	TRUE	TRUE	TRUE	FALSE	FALSE	TRUE	TRAV8-6*02	none	TRAJ37*02	1	283	none	none	290	344	433.433	none	106.435	1.389e-123	none	4.743e-26	99.647	none	100	220	502	1	282	none	none	none	none	509	563	8	62	220	298	299	316	317	367	368	391	392	493	530	562
9CL_Bc73_Bc17	TRA_racon_contig_1	FALSE	TRUE	FALSE	TRUE	FALSE	TRUE	TRAV8-6*02	none	TRAJ37*02	1	282	none	none	289	343	441.224	none	106.435	6.173e-126	none	4.668e-26	100	none	100	196	477	1	282	none	none	none	none	484	538	8	62	196	273	274	291	292	342	343	366	367	468	505	537
9CL_Bc73_Bc18	TRA_racon_contig_1	FALSE	TRUE	FALSE	TRUE	FALSE	TRUE	TRAV8-6*02	none	TRAJ37*02	1	282	none	none	289	343	441.224	none	106.435	6.035e-126	none	4.566e-26	100	none	100	173	454	1	282	none	none	none	none	461	515	8	62	173	250	251	268	269	319	320	343	344	445	482	514
9CL_Bc73_Bc19	TRA_racon_contig_1	FALSE	TRUE	FALSE	TRUE	FALSE	TRUE	TRAV8-6*02	none	TRAJ37*02	1	282	none	none	289	343	441.224	none	106.435	6.04e-126	none	4.569e-26	100	none	100	172	453	1	282	none	none	none	none	460	514	8	62	172	249	250	267	268	318	319	342	343	444	481	513
9CL_Bc73_Bc20	TRA_racon_contig_1	TRUE	FALSE	TRUE	FALSE	FALSE	FALSE	TRAV20*02	none	TRAJ24*01	1	282	none	none	293	348	251.134	none	62.213	9.828e-69	none	9.137e-13	86.879	none	85.714	112	387	1	274	none	none	none	none	398	453	6	61	112	191	192	209	210	259	260	279	280	377	422	453
9CL_Bc73_Bc21	TRA_racon_contig_1	TRUE	FALSE	TRUE	FALSE	FALSE	FALSE	none	none	none	1	247	none	none	253	312	333.714	none	67.981	4.53e-94	none	5.729e-15	95.547	none	91.667	1	242	28	274	none	none	none	none	248	305	2	60	1	50	51	68	69	119	120	140	141	232	274	305
9CL_Bc73_Bc22	TRA_racon_contig_1	FALSE	TRUE	FALSE	TRUE	FALSE	TRUE	TRAV8-6*02	none	TRAJ37*02	1	282	none	none	289	343	441.224	none	106.435	5.776e-126	none	4.351e-26	100	none	100	127	408	1	282	none	none	none	none	415	469	8	62	127	204	205	222	223	273	274	297	298	399	436	468
9CL_Bc73_Bc23	TRA_racon_contig_1	FALSE	TRUE	FALSE	TRUE	FALSE	TRUE	TRAV8-6*02	none	TRAJ37*02	1	282	none	none	289	343	441.224	none	106.435	5.973e-126	none	4.519e-26	100	none	100	155	436	1	282	none	none	none	none	443	497	8	62	155	232	233	250	251	301	302	325	326	427	464	496
9CL_Bc73_Bc25	TRA_racon_contig_1	FALSE	TRUE	FALSE	TRUE	FALSE	TRUE	TRAV8-6*02	none	TRAJ37*02	1	282	none	none	289	343	441.224	none	106.435	6.077e-126	none	4.597e-26	100	none	100	172	453	1	282	none	none	none	none	460	514	8	62	172	249	250	267	268	318	319	342	343	444	481	513
9CL_Bc73_Bc26	TRA_racon_contig_1	TRUE	TRUE	FALSE	FALSE	FALSE	TRUE	TRAV8-6*02	none	TRAJ37*02	1	283	none	none	290	344	424.084	none	91.054	8.724e-121	none	1.952e-21	99.293	none	98.182	172	453	1	282	none	none	none	none	460	513	8	62	172	249	250	267	268	318	319	341	342	444	481	512
9CL_Bc73_Bc27	TRA_racon_contig_1	FALSE	TRUE	FALSE	TRUE	FALSE	TRUE	TRAV8-6*02	none	TRAJ37*02	1	282	none	none	289	343	441.224	none	106.435	6.069e-126	none	4.591e-26	100	none	100	172	453	1	282	none	none	none	none	460	514	8	62	172	249	250	267	268	318	319	342	343	444	481	513
9CL_Bc73_Bc28	TRA_racon_contig_1	TRUE	TRUE	TRUE	FALSE	FALSE	TRUE	TRAV8-6*02	none	TRAJ37*02	1	283	none	none	290	344	433.433	none	106.435	1.357e-123	none	4.634e-26	99.647	none	100	192	474	1	282	none	none	none	none	481	535	8	62	192	269	270	287	288	339	340	363	364	465	502	534
9CL_Bc73_Bc29	TRA_racon_contig_1	FALSE	TRUE	FALSE	TRUE	FALSE	TRUE	TRAV8-6*02	none	TRAJ37*02	1	282	none	none	289	343	441.224	none	106.435	9.922e-126	none	7.476e-26	100	none	100	172	453	1	282	none	none	none	none	460	514	8	62	172	249	250	267	268	318	319	342	343	444	481	513
9CL_Bc73_Bc30	TRA_racon_contig_1	FALSE	TRUE	FALSE	TRUE	FALSE	TRUE	TRAV8-6*02	none	TRAJ37*02	1	282	none	none	289	343	441.224	none	106.435	2.862e-126	none	2.214e-26	100	none	100	236	517	1	282	none	none	none	none	524	578	8	62	236	313	314	331	332	382	383	406	407	508	545	577
9CL_Bc73_Bc31	TRA_racon_contig_1	FALSE	TRUE	FALSE	TRUE	FALSE	TRUE	TRAV8-6*02	none	TRAJ37*02	1	282	none	none	289	343	441.224	none	106.435	6.073e-126	none	4.594e-26	100	none	100	173	454	1	282	none	none	none	none	461	515	8	62	173	250	251	268	269	319	320	343	344	445	482	514
9CL_Bc73_Bc32	TRA_racon_contig_1	FALSE	TRUE	FALSE	TRUE	FALSE	TRUE	TRAV8-6*02	none	TRAJ37*02	1	282	none	none	289	343	441.224	none	106.435	6.272e-126	none	4.743e-26	100	none	100	220	501	1	282	none	none	none	none	508	562	8	62	220	297	298	315	316	366	367	390	391	492	529	561
9Mix_Bc33_Bc02	TRA_racon_contig_1	FALSE	TRUE	FALSE	TRUE	FALSE	TRUE	TRAV8-6*02	none	TRAJ37*02	1	282	none	none	289	343	441.224	none	106.435	6.098e-126	none	4.612e-26	100	none	100	185	466	1	282	none	none	none	none	473	527	8	62	185	262	263	280	281	331	332	355	356	457	494	526
9Mix_Bc33_Bc03	TRA_racon_contig_1	TRUE	TRUE	FALSE	FALSE	FALSE	TRUE	TRAV8-6*02	none	TRAJ37*02	1	282	none	none	289	343	441.224	none	85.286	5.184e-126	none	9.093e-20	100	none	96.364	98	379	1	282	none	none	none	none	386	439	8	62	98	175	176	193	194	244	245	268	269	370	407	438
9Mix_Bc33_Bc09	TRA_racon_contig_1	TRUE	TRUE	FALSE	FALSE	FALSE	TRUE	TRAV8-6*02	none	TRAJ37*02	1	288	none	none	295	351	388.248	none	79.518	5.53e-110	none	5.985e-18	96.528	none	96.491	236	523	1	282	none	none	none	none	530	586	8	62	236	315	316	333	334	385	386	409	410	514	552	585
9Mix_Bc33_Bc17	TRA_racon_contig_1	TRUE	TRUE	TRUE	FALSE	FALSE	TRUE	TRAV8-6*02	none	TRAJ37*02	1	282	none	none	289	343	431.875	none	106.435	4.217e-123	none	4.889e-26	99.645	none	100	267	547	1	282	none	none	none	none	554	608	8	62	267	344	345	362	363	413	414	437	438	538	575	607
9Mix_Bc33_Bc19	TRA_racon_contig_1	FALSE	TRUE	FALSE	TRUE	FALSE	TRUE	TRAV8-6*02	none	TRAJ37*02	1	282	none	none	289	343	441.224	none	106.435	6.322e-126	none	4.78e-26	100	none	100	236	517	1	282	none	none	none	none	524	578	8	62	236	313	314	331	332	382	383	406	407	508	545	577
9Mix_Bc33_Bc21	TRA_racon_contig_1	FALSE	TRUE	FALSE	TRUE	FALSE	TRUE	TRAV8-6*02	none	TRAJ37*02	1	282	none	none	289	343	441.224	none	106.435	6.139e-126	none	4.644e-26	100	none	100	220	501	1	282	none	none	none	none	508	562	8	62	220	297	298	315	316	366	367	390	391	492	529	561
9Mix_Bc33_Bc30	TRA_racon_contig_1	FALSE	TRUE	FALSE	TRUE	FALSE	TRUE	TRAV8-6*02	none	TRAJ37*02	1	282	none	none	289	343	441.224	none	106.435	6.289e-126	none	4.756e-26	100	none	100	227	508	1	282	none	none	none	none	515	569	8	62	227	304	305	322	323	373	374	397	398	499	536	568
9Mix_Bc33_Bc31	TRA_racon_contig_1	FALSE	FALSE	FALSE	FALSE	FALSE	TRUE	TRAV8-6*02	none	TRAJ37*02	1	282	none	none	290	344	438.107	none	106.435	5.478e-125	none	4.777e-26	99.645	none	100	238	519	1	282	none	none	none	none	527	581	8	62	238	315	316	333	334	384	385	408	409	510	548	580
9Mix_Bc34_Bc05	TRA_racon_contig_1	FALSE	TRUE	FALSE	TRUE	FALSE	FALSE	TRAV8-6*02	none	TRAJ37*02	1	179	none	none	186	240	280.738	none	106.435	1.015e-77	none	3.741e-26	100	none	100	1	179	104	282	none	none	none	none	186	240	8	62	none	none	none	none	1	44	45	68	69	170	207	239
9Mix_Bc34_Bc09	TRA_racon_contig_1	FALSE	TRUE	FALSE	TRUE	FALSE	TRUE	TRAV8-6*02	none	TRAJ37*02	1	282	none	none	289	343	441.224	none	106.435	6.339e-126	none	4.793e-26	100	none	100	237	518	1	282	none	none	none	none	525	579	8	62	237	314	315	332	333	383	384	407	408	509	546	578
9Mix_Bc34_Bc11	TRA_racon_contig_1	TRUE	TRUE	TRUE	FALSE	FALSE	FALSE	none	none	none	1	272	none	none	279	333	382.015	none	77.595	3.956e-108	none	2.16e-17	97.794	none	90.909	154	422	12	282	none	none	none	none	429	483	8	62	154	219	220	237	238	287	288	311	312	413	450	482
9Mix_Bc34_Bc16	TRA_racon_contig_1	FALSE	TRUE	FALSE	TRUE	FALSE	FALSE	TRAV8-6*02	none	TRAJ37*02	1	282	none	none	289	341	441.224	none	102.59	1.927e-126	none	2.151e-25	100	none	100	143	424	1	282	none	none	none	none	431	483	8	60	143	220	221	238	239	289	290	313	314	415	452	483
9Mix_Bc34_Bc18	TRA_racon_contig_1	TRUE	TRUE	TRUE	FALSE	FALSE	TRUE	TRAV8-6*02	none	TRAJ37*02	1	282	none	none	289	343	428.759	none	106.435	3.506e-122	none	4.69e-26	99.291	none	100	219	498	1	282	none	none	none	none	505	559	8	62	219	294	295	312	313	363	364	387	388	489	526	558
9Mix_Bc34_Bc27	TRA_racon_contig_1	TRUE	FALSE	FALSE	FALSE	FALSE	FALSE	TRAV20*02	none	TRAJ24*02	1	282	none	none	288	345	357.086	none	112.203	1.263e-100	none	8.241e-28	96.099	none	100	135	414	1	274	none	none	none	none	420	477	2	59	135	211	212	229	230	282	283	303	304	404	448	477
9Mix_Bc34_Bc31	TRA_racon_contig_1	FALSE	TRUE	FALSE	TRUE	FALSE	TRUE	TRAV8-6*02	none	TRAJ37*02	1	282	none	none	289	343	441.224	none	106.435	3.523e-126	none	2.729e-26	100	none	100	220	501	1	282	none	none	none	none	508	562	8	62	220	297	298	315	316	366	367	390	391	492	529	561
9Mix_Bc35_Bc01	TRA_racon_contig_1	TRUE	TRUE	TRUE	FALSE	FALSE	TRUE	TRAV8-6*02	none	TRAJ37*02	1	291	none	none	298	352	367.993	none	94.899	7.35e-104	none	1.488e-22	92.44	none	96.364	309	595	1	282	none	none	none	none	602	656	8	62	309	386	387	404	405	455	456	479	480	586	623	655
9Mix_Bc35_Bc03	TRA_racon_contig_1	FALSE	TRUE	FALSE	TRUE	FALSE	TRUE	TRAV8-6*02	none	TRAJ37*02	1	282	none	none	289	343	441.224	none	106.435	6.044e-126	none	4.572e-26	100	none	100	166	447	1	282	none	none	none	none	454	508	8	62	166	243	244	261	262	312	313	336	337	438	475	507
9Mix_Bc35_Bc04	none	none	none	none	none	none	none	none	none	none	none	none	none	none	none	none	none	none	none	none	none	none	none	none	none	none	none	none	none	none	none	none	none	none	none	none	none	none	none	none	none	none	none	none	none	none	none	none	none
9Mix_Bc35_Bc05	TRA_racon_contig_1	TRUE	FALSE	FALSE	FALSE	FALSE	TRUE	TRAV8-6*02	none	TRAJ37*02	1	281	none	none	291	345	439.666	none	106.435	1.891e-125	none	4.855e-26	100	none	100	256	536	1	281	none	none	none	none	546	600	8	62	256	333	334	351	352	402	403	426	427	528	567	599
9Mix_Bc35_Bc11	TRA_racon_contig_1	FALSE	TRUE	FALSE	TRUE	FALSE	TRUE	TRAV8-6*02	none	TRAJ37*02	1	282	none	none	289	343	441.224	none	106.435	6.193e-126	none	4.684e-26	100	none	100	196	477	1	282	none	none	none	none	484	538	8	62	196	273	274	291	292	342	343	366	367	468	505	537
9Mix_Bc35_Bc18	TRA_racon_contig_1	TRUE	FALSE	TRUE	FALSE	FALSE	FALSE	TRAV20*02	none	TRAJ24*02	1	281	none	none	303	338	361.76	none	69.904	4.975e-102	none	4.484e-15	94.662	none	100	143	421	1	274	none	none	none	none	443	478	18	53	143	223	224	243	244	294	295	315	316	411	455	478
9Mix_Bc35_Bc22	TRA_racon_contig_1	TRUE	TRUE	TRUE	FALSE	FALSE	TRUE	TRAV8-6*02	none	TRAJ37*02	1	282	none	none	289	343	428.759	none	106.435	3.567e-122	none	4.771e-26	99.291	none	100	236	516	1	282	none	none	none	none	523	577	8	62	236	313	314	331	332	382	383	406	407	507	544	576
9Mix_Bc35_Bc23	TRA_racon_contig_1	TRUE	TRUE	TRUE	FALSE	FALSE	FALSE	TRAV8-6*02	none	TRAJ37*02	1	286	none	none	293	329	391.364	none	71.827	5.968e-111	none	1.153e-15	95.804	none	100	99	384	1	282	none	none	none	none	391	427	8	44	99	179	180	197	198	248	249	272	273	375	412	427
9Mix_Bc35_Bc28	none	none	none	none	none	none	none	none	none	none	none	none	none	none	none	none	none	none	none	none	none	none	none	none	none	none	none	none	none	none	none	none	none	none	none	none	none	none	none	none	none	none	none	none	none	none	none	none	none
9Mix_Bc35_Bc29	TRA_racon_contig_1	TRUE	FALSE	TRUE	FALSE	FALSE	TRUE	TRAV8-6*01,TRAV8-6*02	none	TRAJ37*02	1	282	none	none	288	342	410.061	none	94.899	1.601e-116	none	1.495e-22	97.163	none	96.364	319	599	1	282	none	none	none	none	605	659	8	62	319	396	397	414	415	464	465	488	489	590	626	658
9Mix_Bc35_Bc31	TRA_racon_contig_1	TRUE	TRUE	TRUE	FALSE	FALSE	TRUE	none	none	none	1	284	none	none	291	345	425.643	none	100.667	3.16e-121	none	2.656e-24	99.296	none	98.182	262	545	1	282	none	none	none	none	552	606	8	62	262	339	340	357	358	409	410	433	434	536	573	605
9Mix_Bc36_Bc04	TRA_racon_contig_1	FALSE	TRUE	FALSE	TRUE	FALSE	TRUE	TRAV8-6*02	none	TRAJ37*02	1	282	none	none	289	343	441.224	none	100.667	6.21e-126	none	2.559e-24	100	none	98.182	237	518	1	282	none	none	none	none	525	579	8	62	237	314	315	332	333	383	384	407	408	509	546	578
9Mix_Bc36_Bc18	TRA_racon_contig_1	TRUE	FALSE	TRUE	FALSE	FALSE	TRUE	none	none	none	1	286	none	none	291	346	344.621	none	81.44	7.747e-97	none	1.628e-18	94.755	none	94.643	254	534	1	282	none	none	none	none	539	594	8	62	254	334	335	352	353	402	403	426	427	525	560	593
9Mix_Bc36_Bc19	TRA_racon_contig_1	TRUE	TRUE	FALSE	FALSE	FALSE	FALSE	none	none	none	1	50	none	none	57	111	76.626	none	75.672	2.523e-16	none	6.108e-17	98	none	96.364	5	54	233	282	none	none	none	none	61	113	8	62	none	none	none	none	none	none	none	none	5	45	81	112
9Mix_Bc36_Bc27	TRA_racon_contig_1	TRUE	TRUE	FALSE	FALSE	FALSE	TRUE	TRAV8-6*02	none	TRAJ37*02	1	283	none	none	290	344	420.968	none	106.435	7.934e-120	none	4.793e-26	98.94	none	100	236	517	1	282	none	none	none	none	524	578	8	62	236	314	315	332	333	382	383	406	407	508	545	577
9Mix_Bc36_Bc29	none	none	none	none	none	none	none	none	none	none	none	none	none	none	none	none	none	none	none	none	none	none	none	none	none	none	none	none	none	none	none	none	none	none	none	none	none	none	none	none	none	none	none	none	none	none	none	none	none
9Mix_Bc37_Bc09	TRA_racon_contig_1	TRUE	FALSE	FALSE	FALSE	FALSE	TRUE	TRAV20*02	none	TRAJ24*02	1	275	none	none	281	342	408.503	none	104.513	1.925e-116	none	7.986e-26	98.909	none	98.387	127	400	1	274	none	none	none	none	406	466	2	63	127	203	204	221	222	272	273	293	294	390	433	465
9Mix_Bc37_Bc10	TRA_racon_contig_1	TRUE	FALSE	FALSE	FALSE	FALSE	FALSE	TRAV8-6*02	none	TRAJ37*01,TRAJ37*02	1	285	none	none	300	336	371.109	none	66.059	8.221e-105	none	6.939e-14	95.789	none	97.297	257	538	1	282	none	none	none	none	553	589	14	50	257	333	334	351	352	401	402	426	427	529	568	589
9Mix_Bc37_Bc14	TRA_racon_contig_1	TRUE	TRUE	FALSE	FALSE	FALSE	FALSE	none	none	none	1	282	none	none	292	335	372.667	none	79.518	2.794e-105	none	6.167e-18	94.326	none	97.727	274	549	1	282	none	none	none	none	559	602	14	57	274	350	351	368	369	419	420	443	444	540	574	602
9Mix_Bc37_Bc16	TRA_racon_contig_1	FALSE	TRUE	FALSE	TRUE	FALSE	TRUE	TRAV8-6*02	none	TRAJ37*02	1	282	none	none	289	343	441.224	none	106.435	5.843e-126	none	4.401e-26	100	none	100	143	424	1	282	none	none	none	none	431	485	8	62	143	220	221	238	239	289	290	313	314	415	452	484
9Mix_Bc37_Bc18	TRA_racon_contig_1	TRUE	TRUE	TRUE	FALSE	FALSE	FALSE	TRAV8-6*02	none	TRAJ37*02	1	283	none	none	290	342	402.271	none	102.59	3.448e-114	none	7.041e-25	97.527	none	100	275	555	1	282	none	none	none	none	562	614	8	60	275	352	353	370	371	420	421	444	445	546	583	614
9Mix_Bc37_Bc24	TRA_racon_contig_1	TRUE	TRUE	TRUE	FALSE	FALSE	TRUE	none	none	none	1	284	none	none	291	346	403.829	none	60.291	1.167e-114	none	3.798e-12	96.831	none	91.071	269	552	1	282	none	none	none	none	559	613	8	62	269	346	347	364	365	416	417	440	441	543	579	612
9Mix_Bc37_Bc25	TRA_racon_contig_1	FALSE	TRUE	FALSE	TRUE	FALSE	TRUE	TRAV8-6*02	none	TRAJ37*02	1	282	none	none	289	343	441.224	none	106.435	6.123e-126	none	4.631e-26	100	none	100	185	466	1	282	none	none	none	none	473	527	8	62	185	262	263	280	281	331	332	355	356	457	494	526
9Mix_Bc37_Bc28	TRA_racon_contig_1	FALSE	TRUE	FALSE	TRUE	FALSE	TRUE	TRAV8-6*02	none	TRAJ37*02	1	282	none	none	289	343	441.224	none	106.435	6.131e-126	none	4.637e-26	100	none	100	185	466	1	282	none	none	none	none	473	527	8	62	185	262	263	280	281	331	332	355	356	457	494	526
9Mix_Bc37_Bc29	TRA_racon_contig_1	TRUE	FALSE	TRUE	FALSE	FALSE	TRUE	none	none	none	1	282	none	none	308	350	394.48	none	67.981	7.565e-112	none	1.828e-14	97.518	none	97.674	251	527	1	281	none	none	none	none	553	595	21	62	251	328	329	346	347	396	397	420	421	519	561	594
9Mix_Bc37_Bc31	TRA_racon_contig_1	FALSE	TRUE	FALSE	TRUE	FALSE	TRUE	TRAV8-6*02	none	TRAJ37*02	1	282	none	none	289	343	438.107	none	106.435	5.446e-125	none	4.749e-26	99.645	none	100	225	506	1	282	none	none	none	none	513	567	8	62	225	302	303	320	321	371	372	395	396	497	534	566
9Mix_Bc38_Bc05	TRA_racon_contig_1	TRUE	FALSE	FALSE	FALSE	FALSE	TRUE	TRAV8-6*02	none	TRAJ37*02	1	285	none	none	293	347	424.084	none	106.435	9.174e-121	none	4.805e-26	98.947	none	100	244	528	1	282	none	none	none	none	536	590	8	62	244	323	324	341	342	393	394	417	418	519	557	589
9Mix_Bc38_Bc09	TRA_racon_contig_1	TRUE	FALSE	FALSE	FALSE	FALSE	FALSE	none	none	none	1	26	none	none	34	41	23.65	none	16.069	2.096	none	51.31	76.923	none	100	583	608	244	269	none	none	none	none	616	623	8	15	none	none	none	none	none	none	none	none	none	none	none	none
9Mix_Bc38_Bc12	TRA_racon_contig_1	FALSE	TRUE	FALSE	TRUE	FALSE	TRUE	TRAV8-6*02	none	TRAJ37*02	1	282	none	none	289	343	441.224	none	106.435	6.181e-126	none	4.675e-26	100	none	100	196	477	1	282	none	none	none	none	484	538	8	62	196	273	274	291	292	342	343	366	367	468	505	537
9Mix_Bc38_Bc20	TRA_racon_contig_1	FALSE	TRUE	FALSE	TRUE	FALSE	TRUE	TRAV8-6*02	none	TRAJ37*02	1	282	none	none	289	343	441.224	none	106.435	6.459e-126	none	4.883e-26	100	none	100	265	546	1	282	none	none	none	none	553	607	8	62	265	342	343	360	361	411	412	435	436	537	574	606
9Mix_Bc39_Bc01	TRA_racon_contig_1	TRUE	TRUE	TRUE	FALSE	FALSE	FALSE	none	none	none	1	278	none	none	287	339	332.156	none	96.822	4.36e-93	none	3.796e-23	93.165	none	98.113	262	532	7	282	none	none	none	none	541	593	10	62	262	331	332	348	349	398	399	424	425	523	560	592
9Mix_Bc39_Bc04	TRA_racon_contig_1	TRUE	FALSE	FALSE	FALSE	FALSE	TRUE	TRAV20*02	none	TRAJ24*02	1	274	none	none	280	341	428.759	none	119.894	1.549e-122	none	1.885e-30	100	none	100	138	411	1	274	none	none	none	none	417	478	2	63	138	215	216	233	234	284	285	305	306	401	445	477
9Mix_Bc39_Bc06	TRA_racon_contig_1	TRUE	TRUE	TRUE	FALSE	FALSE	FALSE	none	none	none	1	282	none	none	302	346	369.551	none	33.373	2.296e-104	none	0.0004548	94.681	none	86.667	184	461	3	282	none	none	none	none	481	522	18	62	184	258	259	276	277	328	329	352	353	452	492	521
9Mix_Bc39_Bc08	TRA_racon_contig_1	FALSE	TRUE	FALSE	TRUE	FALSE	TRUE	TRAV8-6*02	none	TRAJ37*02	1	282	none	none	289	343	441.224	none	106.435	6.177e-126	none	4.672e-26	100	none	100	196	477	1	282	none	none	none	none	484	538	8	62	196	273	274	291	292	342	343	366	367	468	505	537
9Mix_Bc39_Bc17	TRA_racon_contig_1	FALSE	TRUE	FALSE	TRUE	FALSE	TRUE	TRAV8-6*02	none	TRAJ37*02	1	282	none	none	289	343	441.224	none	106.435	6.127e-126	none	4.634e-26	100	none	100	220	501	1	282	none	none	none	none	508	562	8	62	220	297	298	315	316	366	367	390	391	492	529	561
9Mix_Bc39_Bc19	none	none	none	none	none	none	none	none	none	none	none	none	none	none	none	none	none	none	none	none	none	none	none	none	none	none	none	none	none	none	none	none	none	none	none	none	none	none	none	none	none	none	none	none	none	none	none	none	none
9Mix_Bc39_Bc20	TRA_racon_contig_1	TRUE	TRUE	TRUE	FALSE	FALSE	TRUE	none	none	none	1	285	none	none	292	346	296.319	none	106.435	2.715e-82	none	4.917e-26	89.474	none	100	281	557	1	282	none	none	none	none	564	618	8	62	281	355	356	371	372	423	424	447	448	548	585	617
9Mix_Bc39_Bc24	TRA_racon_contig_1	TRUE	TRUE	TRUE	FALSE	FALSE	TRUE	TRAV8-6*02	none	TRAJ37*02	1	282	none	none	289	343	428.759	none	94.899	3.461e-122	none	1.375e-22	99.291	none	96.364	185	465	1	282	none	none	none	none	472	526	8	62	185	262	263	280	281	330	331	354	355	456	493	525
9Mix_Bc40_Bc01	TRA_racon_contig_1	FALSE	TRUE	FALSE	TRUE	FALSE	FALSE	none	none	none	1	21	none	none	57	69	25.208	none	19.914	0.619	none	3.111	85.714	none	92.308	430	450	41	61	none	none	none	none	486	498	15	27	430	450	none	none	none	none	none	none	none	none	none	none
9Mix_Bc40_Bc09	TRA_racon_contig_1	TRUE	TRUE	TRUE	FALSE	FALSE	TRUE	none	none	none	1	287	none	none	294	348	386.69	none	79.518	1.659e-109	none	6.096e-18	95.122	none	94.545	230	515	1	282	none	none	none	none	522	575	8	62	230	306	307	324	325	375	376	399	400	506	543	574
9Mix_Bc41_Bc06	TRA_racon_contig_1	FALSE	TRUE	FALSE	TRUE	FALSE	TRUE	TRAV8-6*02	none	TRAJ37*02	1	282	none	none	289	343	441.224	none	106.435	6.247e-126	none	4.724e-26	100	none	100	220	501	1	282	none	none	none	none	508	562	8	62	220	297	298	315	316	366	367	390	391	492	529	561
9Mix_Bc41_Bc09	TRA_racon_contig_1	TRUE	TRUE	FALSE	FALSE	FALSE	TRUE	none	none	none	1	283	none	none	290	344	405.387	none	106.435	3.844e-115	none	4.737e-26	97.173	none	100	228	509	1	282	none	none	none	none	516	570	8	62	228	305	306	323	324	374	375	398	399	500	537	569
9Mix_Bc41_Bc19	none	none	none	none	none	none	none	none	none	none	none	none	none	none	none	none	none	none	none	none	none	none	none	none	none	none	none	none	none	none	none	none	none	none	none	none	none	none	none	none	none	none	none	none	none	none	none	none	none
9Mix_Bc41_Bc24	TRA_racon_contig_1	TRUE	TRUE	TRUE	FALSE	FALSE	TRUE	TRAV8-6*02	none	TRAJ37*02	1	282	none	none	289	343	431.875	none	106.435	4.217e-123	none	4.889e-26	99.645	none	100	275	555	1	282	none	none	none	none	562	616	8	62	275	352	353	370	371	421	422	445	446	546	583	615
9Mix_Bc41_Bc25	TRA_racon_contig_1	TRUE	TRUE	TRUE	FALSE	FALSE	FALSE	TRAV8-6*02	none	TRAJ37*02	1	282	none	none	289	343	388.248	none	106.435	5.673e-110	none	4.843e-26	96.099	none	100	251	531	3	282	none	none	none	none	538	592	8	62	251	327	328	345	346	396	397	421	422	522	559	591
9Mix_Bc42_Bc01	none	none	none	none	none	none	none	none	none	none	none	none	none	none	none	none	none	none	none	none	none	none	none	none	none	none	none	none	none	none	none	none	none	none	none	none	none	none	none	none	none	none	none	none	none	none	none	none	none
9Mix_Bc42_Bc09	TRA_racon_contig_1	TRUE	TRUE	TRUE	FALSE	FALSE	TRUE	none	none	none	1	284	none	none	291	345	422.526	none	106.435	2.755e-120	none	4.899e-26	98.944	none	100	264	547	1	282	none	none	none	none	554	608	8	62	264	341	342	359	360	411	412	435	436	538	575	607
9Mix_Bc42_Bc13	TRA_racon_contig_1	TRUE	FALSE	FALSE	FALSE	FALSE	TRUE	TRAV8-6*02	none	TRAJ37*01,TRAJ37*02	1	290	none	none	316	354	344.621	none	60.291	7.657e-97	none	3.743e-12	91.379	none	97.436	231	512	1	282	none	none	none	none	538	576	25	62	231	310	311	328	329	372	373	396	397	503	542	575
9Mix_Bc42_Bc14	TRA_racon_contig_1	TRUE	TRUE	TRUE	FALSE	FALSE	TRUE	TRAV8-6*02	none	TRAJ37*02	1	282	none	none	289	343	419.41	none	106.435	2.234e-119	none	4.584e-26	98.936	none	100	172	451	1	282	none	none	none	none	458	512	8	62	172	249	250	267	268	318	319	342	343	442	479	511
9Mix_Bc42_Bc16	TRA_racon_contig_1	TRUE	FALSE	TRUE	FALSE	FALSE	TRUE	TRAV8-6*02	none	TRAJ37*02	1	283	none	none	289	343	430.317	none	106.435	1.203e-122	none	4.74e-26	99.293	none	100	220	502	1	282	none	none	none	none	508	562	8	62	220	298	299	316	317	367	368	391	392	493	529	561
9Mix_Bc42_Bc21	TRA_racon_contig_1	TRUE	TRUE	TRUE	FALSE	FALSE	FALSE	none	none	none	1	289	none	none	296	345	355.528	none	75.672	4.054e-100	none	8.909e-17	94.118	none	96	265	551	1	282	none	none	none	none	558	606	8	57	265	343	344	361	362	418	419	442	443	542	579	606
9Mix_Bc42_Bc24	TRA_racon_contig_1	TRUE	TRUE	TRUE	FALSE	FALSE	TRUE	none	none	none	1	287	none	none	297	352	327.482	none	66.059	1.146e-91	none	7.121e-14	92.683	none	92.857	158	440	1	279	none	none	none	none	450	503	8	62	158	236	237	254	255	302	303	326	327	434	472	502
9Mix_Bc42_Bc30	TRA_racon_contig_1	FALSE	TRUE	FALSE	TRUE	FALSE	TRUE	TRAV8-6*02	none	TRAJ37*02	1	282	none	none	289	343	441.224	none	106.435	6.301e-126	none	4.765e-26	100	none	100	227	508	1	282	none	none	none	none	515	569	8	62	227	304	305	322	323	373	374	397	398	499	536	568
9Mix_Bc42_Bc32	none	none	none	none	none	none	none	none	none	none	none	none	none	none	none	none	none	none	none	none	none	none	none	none	none	none	none	none	none	none	none	none	none	none	none	none	none	none	none	none	none	none	none	none	none	none	none	none	none
9Mix_Bc43_Bc03	TRA_racon_contig_1	TRUE	TRUE	TRUE	FALSE	FALSE	TRUE	TRAV8-6*02	none	TRAJ37*02	1	283	none	none	290	344	430.317	none	106.435	1.196e-122	none	4.712e-26	99.293	none	100	219	501	1	282	none	none	none	none	508	562	8	62	219	296	297	314	315	365	366	389	390	492	529	561
9Mix_Bc43_Bc12	TRA_racon_contig_1	TRUE	FALSE	FALSE	FALSE	FALSE	FALSE	TRAV8-6*02	none	TRAJ37*02	1	282	none	none	291	342	438.107	none	100.667	5.792e-125	none	2.751e-24	99.645	none	100	318	599	1	282	none	none	none	none	608	659	8	59	318	395	396	413	414	464	465	488	489	590	629	659
9Mix_Bc43_Bc13	TRA_racon_contig_1	TRUE	TRUE	TRUE	FALSE	FALSE	FALSE	none	none	none	1	278	none	none	285	343	394.48	none	54.523	7.462e-112	none	2.03e-10	97.482	none	88.136	235	512	9	282	none	none	none	none	519	577	8	62	235	307	308	325	326	376	377	400	401	503	540	576
9Mix_Bc43_Bc18	none	none	none	none	none	none	none	none	none	none	none	none	none	none	none	none	none	none	none	none	none	none	none	none	none	none	none	none	none	none	none	none	none	none	none	none	none	none	none	none	none	none	none	none	none	none	none	none	none
9Mix_Bc44_Bc01	TRA_racon_contig_1	FALSE	TRUE	FALSE	TRUE	FALSE	TRUE	TRAV8-6*02	none	TRAJ37*02	1	282	none	none	289	343	441.224	none	106.435	6.06e-126	none	4.584e-26	100	none	100	172	453	1	282	none	none	none	none	460	514	8	62	172	249	250	267	268	318	319	342	343	444	481	513
9Mix_Bc44_Bc05	TRA_racon_contig_1	TRUE	TRUE	TRUE	FALSE	FALSE	TRUE	TRAV8-6*02	none	TRAJ37*02	1	282	none	none	289	343	431.875	none	106.435	3.9e-123	none	4.525e-26	99.645	none	100	154	434	1	282	none	none	none	none	441	495	8	62	154	231	232	249	250	300	301	324	325	425	462	494
9Mix_Bc44_Bc07	TRA_racon_contig_1	TRUE	TRUE	TRUE	FALSE	FALSE	FALSE	none	none	none	1	281	none	none	294	342	402.271	none	94.899	3.43e-114	none	1.447e-22	97.865	none	100	267	546	4	282	none	none	none	none	559	607	14	62	267	342	343	360	361	411	412	434	435	537	574	606
9Mix_Bc44_Bc12	none	none	none	none	none	none	none	none	none	none	none	none	none	none	none	none	none	none	none	none	none	none	none	none	none	none	none	none	none	none	none	none	none	none	none	none	none	none	none	none	none	none	none	none	none	none	none	none	none
9Mix_Bc44_Bc22	TRA_racon_contig_1	TRUE	TRUE	TRUE	FALSE	FALSE	TRUE	none	none	none	1	286	none	none	293	347	416.294	none	106.435	2.067e-118	none	4.889e-26	97.902	none	100	256	541	1	282	none	none	none	none	548	602	8	62	256	335	336	353	354	406	407	430	431	532	569	601
9Mix_Bc44_Bc26	TRA_racon_contig_1	TRUE	TRUE	TRUE	FALSE	FALSE	TRUE	TRAV8-6*02	none	TRAJ37*02	1	283	none	none	290	344	427.201	none	106.435	1.059e-121	none	4.812e-26	98.94	none	100	243	525	1	282	none	none	none	none	532	586	8	62	243	320	321	338	339	389	390	414	415	516	553	585
9Mix_Bc45_Bc03	TRA_racon_contig_1	FALSE	TRUE	FALSE	TRUE	FALSE	FALSE	TRAV8-6*01,TRAV8-6*02	none	TRAJ37*02	1	78	none	none	85	139	123.369	none	106.435	2.188e-30	none	3.423e-26	100	none	100	1	78	205	282	none	none	none	none	85	139	8	62	none	none	none	none	none	none	none	none	1	69	106	138
9Mix_Bc45_Bc08	none	none	none	none	none	none	none	none	none	none	none	none	none	none	none	none	none	none	none	none	none	none	none	none	none	none	none	none	none	none	none	none	none	none	none	none	none	none	none	none	none	none	none	none	none	none	none	none	none
9Mix_Bc45_Bc12	TRA_racon_contig_1	FALSE	TRUE	FALSE	TRUE	FALSE	TRUE	TRAV8-6*02	none	TRAJ37*02	1	282	none	none	289	343	441.224	none	106.435	6.173e-126	none	4.668e-26	100	none	100	196	477	1	282	none	none	none	none	484	538	8	62	196	273	274	291	292	342	343	366	367	468	505	537
9Mix_Bc45_Bc15	TRA_racon_contig_1	TRUE	TRUE	FALSE	FALSE	FALSE	FALSE	TRAV8-6*02	none	TRAJ37*02	1	285	none	none	292	341	408.503	none	96.822	4.474e-116	none	3.745e-23	97.895	none	100	230	514	1	282	none	none	none	none	521	570	8	57	230	308	309	326	327	378	379	402	403	505	542	570
9Mix_Bc45_Bc16	TRA_racon_contig_1	TRUE	FALSE	TRUE	FALSE	FALSE	TRUE	none	none	none	1	280	none	none	292	346	428.759	none	106.435	3.565e-122	none	4.768e-26	99.643	none	100	223	502	1	279	none	none	none	none	514	568	8	62	223	300	301	318	319	369	370	393	394	496	535	567
9Mix_Bc45_Bc19	TRA_racon_contig_1	FALSE	none	none	none	FALSE	FALSE	none	none	none	1	168	none	none	none	none	229.321	none	none	7.277e-63	none	none	97.024	none	none	137	303	1	165	none	none	none	none	none	none	none	none	137	216	217	235	236	285	286	303	none	none	none	none
9Mix_Bc45_Bc20	TRA_racon_contig_1	TRUE	TRUE	TRUE	FALSE	FALSE	TRUE	none	none	none	1	284	none	none	291	345	357.086	none	85.286	1.35e-100	none	1.116e-19	93.662	none	96.364	238	514	1	282	none	none	none	none	521	574	8	62	238	315	316	333	334	380	381	404	405	505	541	573
9Mix_Bc45_Bc22	TRA_racon_contig_1	TRUE	none	none	FALSE	FALSE	FALSE	none	none	none	1	171	none	none	none	none	246.46	none	none	4.737e-68	none	none	98.246	none	none	115	284	1	170	none	none	none	none	none	none	none	none	115	193	194	211	212	261	262	282	283	284	none	none
9Mix_Bc45_Bc26	TRA_racon_contig_1	FALSE	TRUE	FALSE	TRUE	FALSE	TRUE	TRAV8-6*02	none	TRAJ37*02	1	282	none	none	289	343	441.224	none	106.435	6.281e-126	none	4.749e-26	100	none	100	220	501	1	282	none	none	none	none	508	562	8	62	220	297	298	315	316	366	367	390	391	492	529	561
9Mix_Bc45_Bc27	TRA_racon_contig_1	TRUE	FALSE	TRUE	FALSE	FALSE	TRUE	none	none	none	1	283	none	none	292	346	396.038	none	106.435	2.439e-112	none	4.612e-26	97.527	none	100	186	466	1	279	none	none	none	none	475	529	8	62	186	267	268	285	286	335	336	359	360	460	496	528
9Mix_Bc45_Bc29	none	none	none	none	none	none	none	none	none	none	none	none	none	none	none	none	none	none	none	none	none	none	none	none	none	none	none	none	none	none	none	none	none	none	none	none	none	none	none	none	none	none	none	none	none	none	none	none	none
9Mix_Bc45_Bc31	TRA_racon_contig_1	TRUE	FALSE	TRUE	FALSE	FALSE	FALSE	TRAV20*02	none	TRAJ24*02	1	252	none	none	258	318	350.853	none	117.971	3.226e-99	none	5.295e-30	97.619	none	100	1	252	28	274	none	none	none	none	258	318	2	62	1	51	52	69	70	121	122	142	143	242	286	318
9Mix_Bc46_Bc02	TRA_racon_contig_1	FALSE	TRUE	FALSE	TRUE	FALSE	TRUE	TRAV8-6*02	none	TRAJ37*02	1	282	none	none	289	343	441.224	none	106.435	6.326e-126	none	4.784e-26	100	none	100	239	520	1	282	none	none	none	none	527	581	8	62	239	316	317	334	335	385	386	409	410	511	548	580
9Mix_Bc46_Bc15	TRA_racon_contig_1	TRUE	TRUE	TRUE	FALSE	FALSE	TRUE	TRAV8-6*02	none	TRAJ37*02	1	286	none	none	291	345	428.759	none	106.435	3.485e-122	none	4.662e-26	99.301	none	100	219	504	1	284	none	none	none	none	509	563	8	62	219	296	297	315	316	366	367	390	391	493	530	562
9Mix_Bc46_Bc21	TRA_racon_contig_1	TRUE	FALSE	TRUE	FALSE	FALSE	TRUE	TRAV8-6*02	none	TRAJ37*02	1	283	none	none	291	345	433.433	none	106.435	1.384e-123	none	4.728e-26	99.647	none	100	210	492	1	282	none	none	none	none	500	554	8	62	210	288	289	306	307	357	358	381	382	483	521	553
9Mix_Bc46_Bc22	TRA_racon_contig_1	FALSE	TRUE	FALSE	TRUE	FALSE	TRUE	TRAV8-6*02	none	TRAJ37*02	1	282	none	none	289	343	441.224	none	106.435	6.044e-126	none	4.572e-26	100	none	100	172	453	1	282	none	none	none	none	460	514	8	62	172	249	250	267	268	318	319	342	343	444	481	513
9Mix_Bc46_Bc29	TRA_racon_contig_1	FALSE	TRUE	FALSE	TRUE	FALSE	TRUE	TRAV8-6*02	none	TRAJ37*02	1	282	none	none	289	343	441.224	none	106.435	5.969e-126	none	4.516e-26	100	none	100	149	430	1	282	none	none	none	none	437	491	8	62	149	226	227	244	245	295	296	319	320	421	458	490
9Mix_Bc47_Bc01	TRA_racon_contig_1	FALSE	TRUE	FALSE	TRUE	FALSE	TRUE	TRAV8-6*02	none	TRAJ37*02	1	282	none	none	289	343	441.224	none	106.435	2.615e-126	none	2.027e-26	100	none	100	226	507	1	282	none	none	none	none	514	568	8	62	226	303	304	321	322	372	373	396	397	498	535	567
9Mix_Bc47_Bc03	TRA_racon_contig_1	FALSE	TRUE	FALSE	TRUE	FALSE	TRUE	TRAV8-6*02	none	TRAJ37*02	1	282	none	none	289	343	441.224	none	106.435	5.843e-126	none	4.401e-26	100	none	100	143	424	1	282	none	none	none	none	431	485	8	62	143	220	221	238	239	289	290	313	314	415	452	484
9Mix_Bc47_Bc12	TRA_racon_contig_1	FALSE	TRUE	FALSE	TRUE	FALSE	TRUE	TRAV8-6*02	none	TRAJ37*02	1	282	none	none	289	343	441.224	none	100.667	6.023e-126	none	2.483e-24	100	none	98.182	193	474	1	282	none	none	none	none	481	535	8	62	193	270	271	288	289	339	340	363	364	465	502	534
9Mix_Bc47_Bc29	none	none	none	none	none	none	none	none	none	none	none	none	none	none	none	none	none	none	none	none	none	none	none	none	none	none	none	none	none	none	none	none	none	none	none	none	none	none	none	none	none	none	none	none	none	none	none	none	none
9Mix_Bc47_Bc31	none	none	none	none	none	none	none	none	none	none	none	none	none	none	none	none	none	none	none	none	none	none	none	none	none	none	none	none	none	none	none	none	none	none	none	none	none	none	none	none	none	none	none	none	none	none	none	none	none
9Mix_Bc48_Bc03	TRA_racon_contig_1	TRUE	TRUE	TRUE	FALSE	FALSE	TRUE	none	none	none	1	275	none	none	297	348	305.668	none	73.749	3.93e-85	none	3.208e-16	91.273	none	94.231	188	456	1	271	none	none	none	none	478	529	12	62	188	265	266	283	284	332	333	356	357	458	495	528
9Mix_Bc48_Bc08	TRA_racon_contig_1	TRUE	TRUE	TRUE	FALSE	FALSE	TRUE	TRAV8-6*02	none	TRAJ37*02	1	283	none	none	290	344	433.433	none	106.435	1.328e-123	none	4.538e-26	99.647	none	100	155	437	1	282	none	none	none	none	444	498	8	62	155	232	233	250	251	302	303	326	327	428	465	497
9Mix_Bc48_Bc11	TRA_racon_contig_1	TRUE	FALSE	TRUE	FALSE	FALSE	FALSE	none	none	none	1	273	none	none	286	340	367.993	none	106.435	6.991e-104	none	4.768e-26	95.238	none	100	245	515	2	271	none	none	none	none	528	582	8	62	245	321	322	339	340	390	391	412	413	517	549	581
9Mix_Bc48_Bc16	TRA_racon_contig_1	FALSE	TRUE	FALSE	TRUE	FALSE	TRUE	TRAV8-6*02	none	TRAJ37*02	1	282	none	none	289	343	441.224	none	106.435	6.272e-126	none	4.743e-26	100	none	100	220	501	1	282	none	none	none	none	508	562	8	62	220	297	298	315	316	366	367	390	391	492	529	561
9Mix_Bc48_Bc22	none	none	none	none	none	none	none	none	none	none	none	none	none	none	none	none	none	none	none	none	none	none	none	none	none	none	none	none	none	none	none	none	none	none	none	none	none	none	none	none	none	none	none	none	none	none	none	none	none
9Mix_Bc48_Bc26	TRA_racon_contig_1	TRUE	FALSE	TRUE	FALSE	FALSE	FALSE	none	none	none	1	247	none	none	253	314	371.109	none	104.513	2.647e-105	none	6.119e-26	98.785	none	98.387	1	246	28	274	none	none	none	none	252	312	2	63	1	51	52	69	70	120	121	141	142	236	279	311
9Mix_Bc49_Bc10	TRA_racon_contig_1	TRUE	TRUE	FALSE	FALSE	FALSE	TRUE	none	none	none	1	283	none	none	290	345	392.922	none	81.44	2.179e-111	none	1.588e-18	97.173	none	94.643	229	507	1	282	none	none	none	none	514	569	8	62	229	306	307	324	325	375	376	400	401	498	535	568
9Mix_Bc49_Bc16	TRA_racon_contig_1	TRUE	FALSE	FALSE	FALSE	FALSE	FALSE	TRAV20*02	none	TRAJ24*02	1	253	none	none	259	320	346.179	none	104.513	8.202e-98	none	5.938e-26	97.628	none	98.387	1	253	28	274	none	none	none	none	259	319	2	63	1	52	53	72	73	124	125	145	146	243	286	318
9Mix_Bc49_Bc20	TRA_racon_contig_1	TRUE	TRUE	FALSE	FALSE	FALSE	TRUE	TRAV8-6*02	none	TRAJ37*02	1	282	none	none	289	343	434.991	none	91.054	4.75e-124	none	2.039e-21	99.291	none	98.182	228	509	1	282	none	none	none	none	516	569	8	62	228	305	306	323	324	374	375	398	399	500	537	568
9Mix_Bc49_Bc25	TRA_racon_contig_1	TRUE	none	none	FALSE	TRUE	FALSE	none	none	none	1	19	none	none	none	none	25.208	none	none	3.365	none	none	89.474	none	none	957	975	160	178	none	none	none	none	none	none	none	none	none	none	none	none	none	none	none	none	none	none	none	none
9Mix_Bc50_Bc08	TRA_racon_contig_1	FALSE	TRUE	FALSE	TRUE	FALSE	TRUE	TRAV8-6*02	none	TRAJ37*02	1	282	none	none	289	343	434.991	none	106.435	4.591e-124	none	4.619e-26	99.291	none	100	181	462	1	282	none	none	none	none	469	523	8	62	181	258	259	276	277	327	328	351	352	453	490	522
9Mix_Bc50_Bc20	TRA_racon_contig_1	FALSE	TRUE	FALSE	TRUE	FALSE	TRUE	TRAV8-6*02	none	TRAJ37*02	1	282	none	none	289	343	438.107	none	106.435	5.457e-125	none	4.759e-26	99.645	none	100	227	508	1	282	none	none	none	none	515	569	8	62	227	304	305	322	323	373	374	397	398	499	536	568
9Mix_Bc50_Bc29	TRA_racon_contig_1	TRUE	FALSE	FALSE	FALSE	FALSE	TRUE	none	none	none	1	274	none	none	280	341	375.783	none	104.513	2.933e-106	none	1.68e-25	97.445	none	98.387	133	400	1	274	none	none	none	none	406	466	2	63	133	207	208	225	226	276	277	296	297	390	433	465
9Mix_Bc51_Bc09	none	none	none	none	none	none	none	none	none	none	none	none	none	none	none	none	none	none	none	none	none	none	none	none	none	none	none	none	none	none	none	none	none	none	none	none	none	none	none	none	none	none	none	none	none	none	none	none	none
9Mix_Bc51_Bc16	TRA_racon_contig_1	FALSE	TRUE	FALSE	TRUE	FALSE	TRUE	TRAV8-6*02	none	TRAJ37*02	1	285	none	none	292	346	424.084	none	106.435	9.114e-121	none	4.774e-26	98.947	none	100	227	511	1	282	none	none	none	none	518	572	8	62	227	304	305	324	325	376	377	400	401	502	539	571
9Mix_Bc51_Bc20	TRA_racon_contig_1	TRUE	FALSE	FALSE	FALSE	FALSE	TRUE	none	none	none	1	275	none	none	279	340	411.62	none	119.894	5.79e-117	none	4.76e-30	99.273	none	100	138	411	1	274	none	none	none	none	415	476	2	63	138	215	216	233	234	284	285	305	306	401	443	475
9Mix_Bc51_Bc22	TRA_racon_contig_1	FALSE	TRUE	FALSE	TRUE	FALSE	TRUE	TRAV8-6*02	none	TRAJ37*02	1	282	none	none	289	343	441.224	none	106.435	6.098e-126	none	4.612e-26	100	none	100	186	467	1	282	none	none	none	none	474	528	8	62	186	263	264	281	282	332	333	356	357	458	495	527
9Mix_Bc51_Bc25	none	none	none	none	none	none	none	none	none	none	none	none	none	none	none	none	none	none	none	none	none	none	none	none	none	none	none	none	none	none	none	none	none	none	none	none	none	none	none	none	none	none	none	none	none	none	none	none	none
9Mix_Bc51_Bc32	TRA_racon_contig_1	FALSE	TRUE	FALSE	TRUE	FALSE	TRUE	TRAV8-6*02	none	TRAJ37*02	1	282	none	none	289	343	441.224	none	106.435	6.272e-126	none	4.743e-26	100	none	100	220	501	1	282	none	none	none	none	508	562	8	62	220	297	298	315	316	366	367	390	391	492	529	561
9Mix_Bc52_Bc01	TRA_racon_contig_1	FALSE	TRUE	FALSE	TRUE	FALSE	TRUE	TRAV8-6*02	none	TRAJ37*02	1	282	none	none	289	343	441.224	none	106.435	6.218e-126	none	4.703e-26	100	none	100	210	491	1	282	none	none	none	none	498	552	8	62	210	287	288	305	306	356	357	380	381	482	519	551
9Mix_Bc52_Bc09	none	none	none	none	none	none	none	none	none	none	none	none	none	none	none	none	none	none	none	none	none	none	none	none	none	none	none	none	none	none	none	none	none	none	none	none	none	none	none	none	none	none	none	none	none	none	none	none	none
9Mix_Bc52_Bc11	none	none	none	none	none	none	none	none	none	none	none	none	none	none	none	none	none	none	none	none	none	none	none	none	none	none	none	none	none	none	none	none	none	none	none	none	none	none	none	none	none	none	none	none	none	none	none	none	none
9Mix_Bc52_Bc15	TRA_racon_contig_1	FALSE	TRUE	FALSE	TRUE	FALSE	TRUE	TRAV8-6*02	none	TRAJ37*02	1	282	none	none	289	343	434.991	none	106.435	4.722e-124	none	4.749e-26	99.291	none	100	228	509	1	282	none	none	none	none	516	570	8	62	228	305	306	323	324	374	375	398	399	500	537	569
9Mix_Bc52_Bc32	TRA_racon_contig_1	FALSE	FALSE	FALSE	FALSE	FALSE	TRUE	none	none	none	1	282	none	none	290	344	441.224	none	106.435	6.048e-126	none	4.575e-26	100	none	100	172	453	1	282	none	none	none	none	461	515	8	62	172	249	250	267	268	318	319	342	343	444	482	514
9Mix_Bc53_Bc09	TRA_racon_contig_1	TRUE	TRUE	TRUE	FALSE	FALSE	TRUE	TRAV8-6*02	none	TRAJ37*02	1	284	none	none	291	345	413.178	none	91.054	1.697e-117	none	1.977e-21	98.592	none	98.182	192	474	1	282	none	none	none	none	481	534	8	62	192	270	271	288	289	338	339	362	363	465	502	533
9Mix_Bc53_Bc20	TRA_racon_contig_1	FALSE	TRUE	FALSE	TRUE	FALSE	TRUE	TRAV8-6*02	none	TRAJ37*02	1	282	none	none	289	343	441.224	none	106.435	6.426e-126	none	4.858e-26	100	none	100	265	546	1	282	none	none	none	none	553	607	8	62	265	342	343	360	361	411	412	435	436	537	574	606
9Mix_Bc53_Bc31	TRA_racon_contig_1	TRUE	TRUE	TRUE	FALSE	FALSE	FALSE	none	none	none	1	245	none	none	252	306	374.225	none	106.435	7.692e-106	none	3.934e-26	99.592	none	100	1	245	39	282	none	none	none	none	252	306	8	62	1	41	42	59	60	110	111	134	135	236	273	305
9Mix_Bc54_Bc04	TRA_racon_contig_1	FALSE	TRUE	FALSE	TRUE	FALSE	FALSE	TRAV8-6*01,TRAV8-6*02	none	TRAJ37*02	1	29	none	none	36	90	47.022	none	106.435	2.013e-07	none	3.277e-26	100	none	100	1	29	254	282	none	none	none	none	36	90	8	62	none	none	none	none	none	none	none	none	1	20	57	89
9Mix_Bc54_Bc08	TRA_racon_contig_1	FALSE	FALSE	FALSE	FALSE	FALSE	FALSE	TRAV8-6*02	none	TRAJ37*02	1	193	none	none	201	255	302.552	none	106.435	2.771e-84	none	3.766e-26	100	none	100	1	193	90	282	none	none	none	none	201	255	8	62	none	none	1	7	8	58	59	82	83	184	222	254
9Mix_Bc54_Bc14	TRA_racon_contig_1	FALSE	TRUE	FALSE	TRUE	FALSE	TRUE	TRAV8-6*02	none	TRAJ37*02	1	282	none	none	289	343	441.224	none	106.435	6.301e-126	none	4.765e-26	100	none	100	231	512	1	282	none	none	none	none	519	573	8	62	231	308	309	326	327	377	378	401	402	503	540	572
9Mix_Bc54_Bc19	TRA_racon_contig_1	TRUE	TRUE	TRUE	FALSE	FALSE	TRUE	TRAV8-6*02	none	TRAJ37*02	1	282	none	none	289	343	428.759	none	106.435	3.443e-122	none	4.606e-26	99.291	none	100	172	452	1	282	none	none	none	none	459	513	8	62	172	249	250	267	268	317	318	341	342	443	480	512
9Mix_Bc54_Bc21	TRA_racon_contig_1	FALSE	TRUE	FALSE	TRUE	FALSE	TRUE	TRAV8-6*02	none	TRAJ37*02	1	282	none	none	289	343	441.224	none	106.435	6.135e-126	none	4.64e-26	100	none	100	192	473	1	282	none	none	none	none	480	534	8	62	192	269	270	287	288	338	339	362	363	464	501	533
9Mix_Bc54_Bc23	TRA_racon_contig_1	TRUE	TRUE	TRUE	FALSE	FALSE	TRUE	TRAV8-6*02	none	TRAJ37*02	1	282	none	none	289	343	431.875	none	106.435	4.309e-123	none	4.995e-26	99.645	none	100	304	584	1	282	none	none	none	none	591	645	8	62	304	381	382	399	400	449	450	473	474	575	612	644
9Mix_Bc54_Bc25	TRA_racon_contig_1	FALSE	TRUE	FALSE	TRUE	FALSE	TRUE	TRAV8-6*02	none	TRAJ37*02	1	282	none	none	289	343	441.224	none	106.435	6.646e-126	none	5.023e-26	100	none	100	312	593	1	282	none	none	none	none	600	654	8	62	312	389	390	407	408	458	459	482	483	584	621	653
9Mix_Bc55_Bc08	TRA_racon_contig_1	TRUE	FALSE	TRUE	FALSE	FALSE	TRUE	TRAV20*02	none	TRAJ24*02	1	276	none	none	282	343	413.178	none	119.894	7.886e-118	none	1.955e-30	99.275	none	100	156	431	1	274	none	none	none	none	437	498	2	63	156	234	235	252	253	304	305	325	326	421	465	497
9Mix_Bc55_Bc10	none	none	none	none	none	none	none	none	none	none	none	none	none	none	none	none	none	none	none	none	none	none	none	none	none	none	none	none	none	none	none	none	none	none	none	none	none	none	none	none	none	none	none	none	none	none	none	none	none
9Mix_Bc55_Bc11	TRA_racon_contig_1	FALSE	TRUE	FALSE	TRUE	FALSE	TRUE	TRAV8-6*02	none	TRAJ37*02	1	282	none	none	289	343	441.224	none	106.435	6.281e-126	none	4.749e-26	100	none	100	222	503	1	282	none	none	none	none	510	564	8	62	222	299	300	317	318	368	369	392	393	494	531	563
9Mix_Bc55_Bc15	TRA_racon_contig_1	TRUE	FALSE	TRUE	FALSE	FALSE	FALSE	TRAV8-6*02	none	TRAJ37*02	1	280	none	none	287	341	400.713	none	91.054	8.782e-114	none	1.803e-21	97.857	none	98.182	59	335	3	281	none	none	none	none	342	395	8	62	59	135	136	153	154	201	202	225	226	327	363	394
9Mix_Bc55_Bc17	none	none	none	none	none	none	none	none	none	none	none	none	none	none	none	none	none	none	none	none	none	none	none	none	none	none	none	none	none	none	none	none	none	none	none	none	none	none	none	none	none	none	none	none	none	none	none	none	none
9Mix_Bc55_Bc18	TRA_racon_contig_1	TRUE	FALSE	TRUE	FALSE	FALSE	TRUE	TRAV8-6*02	none	TRAJ37*02	1	282	none	none	288	343	419.41	none	77.595	2.425e-119	none	2.39e-17	98.227	none	96.429	302	582	1	282	none	none	none	none	588	642	8	62	302	379	380	397	398	448	449	472	473	573	610	641
9Mix_Bc56_Bc02	TRA_racon_contig_1	TRUE	TRUE	TRUE	FALSE	FALSE	TRUE	none	none	none	1	282	none	none	289	342	410.061	none	104.513	1.47e-116	none	1.755e-25	97.872	none	100	183	462	1	282	none	none	none	none	469	522	8	61	183	260	261	278	279	329	330	353	354	453	490	522
9Mix_Bc56_Bc05	TRA_racon_contig_1	TRUE	FALSE	TRUE	FALSE	FALSE	TRUE	TRAV8-6*02	none	TRAJ37*01	1	286	none	none	292	346	403.829	none	106.435	1.034e-114	none	4.31e-26	97.203	none	100	75	360	1	282	none	none	none	none	366	420	8	62	75	153	154	171	172	222	223	246	247	351	387	419
9Mix_Bc56_Bc19	TRA_racon_contig_1	FALSE	TRUE	FALSE	TRUE	FALSE	TRUE	TRAV8-6*02	none	TRAJ37*02	1	282	none	none	289	343	441.224	none	106.435	5.689e-126	none	4.286e-26	100	none	100	74	355	1	282	none	none	none	none	362	416	8	62	74	151	152	169	170	220	221	244	245	346	383	415
9Mix_Bc56_Bc24	TRA_racon_contig_1	TRUE	FALSE	FALSE	FALSE	FALSE	TRUE	TRAV8-6*02	none	TRAJ37*02	1	283	none	none	289	343	420.968	none	91.054	7.872e-120	none	2.03e-21	98.94	none	98.182	230	511	1	282	none	none	none	none	517	570	8	62	230	307	308	325	326	376	377	400	401	502	538	569
9Mix_Bc56_Bc29	none	none	none	none	none	none	none	none	none	none	none	none	none	none	none	none	none	none	none	none	none	none	none	none	none	none	none	none	none	none	none	none	none	none	none	none	none	none	none	none	none	none	none	none	none	none	none	none	none
9Mix_Bc57_Bc01	TRA_racon_contig_1	TRUE	TRUE	TRUE	FALSE	FALSE	TRUE	none	none	none	1	285	none	none	292	346	371.109	none	94.899	8.264e-105	none	1.451e-22	93.684	none	96.364	259	542	1	282	none	none	none	none	549	603	8	62	259	336	337	354	355	405	406	429	430	533	570	602
9Mix_Bc57_Bc22	none	none	none	none	none	none	none	none	none	none	none	none	none	none	none	none	none	none	none	none	none	none	none	none	none	none	none	none	none	none	none	none	none	none	none	none	none	none	none	none	none	none	none	none	none	none	none	none	none
9Mix_Bc57_Bc24	TRA_racon_contig_1	TRUE	TRUE	TRUE	FALSE	FALSE	FALSE	none	none	none	1	283	none	none	290	339	424.084	none	96.822	9.396e-121	none	3.854e-23	98.587	none	100	273	555	1	282	none	none	none	none	562	611	8	57	273	351	352	369	370	420	421	444	445	546	583	611
9Mix_Bc57_Bc26	none	none	none	none	none	none	none	none	none	none	none	none	none	none	none	none	none	none	none	none	none	none	none	none	none	none	none	none	none	none	none	none	none	none	none	none	none	none	none	none	none	none	none	none	none	none	none	none	none
9Mix_Bc57_Bc28	none	none	none	none	none	none	none	none	none	none	none	none	none	none	none	none	none	none	none	none	none	none	none	none	none	none	none	none	none	none	none	none	none	none	none	none	none	none	none	none	none	none	none	none	none	none	none	none	none
9Mix_Bc58_Bc03	none	none	none	none	none	none	none	none	none	none	none	none	none	none	none	none	none	none	none	none	none	none	none	none	none	none	none	none	none	none	none	none	none	none	none	none	none	none	none	none	none	none	none	none	none	none	none	none	none
9Mix_Bc58_Bc16	none	none	none	none	none	none	none	none	none	none	none	none	none	none	none	none	none	none	none	none	none	none	none	none	none	none	none	none	none	none	none	none	none	none	none	none	none	none	none	none	none	none	none	none	none	none	none	none	none
9Mix_Bc58_Bc20	TRA_racon_contig_1	TRUE	FALSE	TRUE	FALSE	FALSE	FALSE	TRAV20*02	none	TRAJ24*02	1	276	none	none	282	338	391.364	none	77.595	6.059e-111	none	2.157e-17	97.464	none	92.982	144	416	1	274	none	none	none	none	422	476	2	58	144	222	223	240	241	292	293	313	314	406	448	476
9Mix_Bc58_Bc22	none	none	none	none	none	none	none	none	none	none	none	none	none	none	none	none	none	none	none	none	none	none	none	none	none	none	none	none	none	none	none	none	none	none	none	none	none	none	none	none	none	none	none	none	none	none	none	none	none
9Mix_Bc59_Bc05	TRA_racon_contig_1	TRUE	FALSE	FALSE	FALSE	FALSE	FALSE	none	none	none	1	19	none	none	67	74	25.208	none	16.069	0.7525	none	53.04	89.474	none	100	821	839	214	232	none	none	none	none	887	894	17	24	none	none	none	none	none	none	none	none	821	871	none	none
9Mix_Bc59_Bc09	none	none	none	none	none	none	none	none	none	none	none	none	none	none	none	none	none	none	none	none	none	none	none	none	none	none	none	none	none	none	none	none	none	none	none	none	none	none	none	none	none	none	none	none	none	none	none	none	none
9Mix_Bc59_Bc13	TRA_racon_contig_1	TRUE	TRUE	TRUE	FALSE	FALSE	TRUE	none	none	none	1	283	none	none	290	344	420.968	none	106.435	7.981e-120	none	4.821e-26	98.233	none	100	245	527	1	282	none	none	none	none	534	588	8	62	245	322	323	340	341	391	392	415	416	518	555	587
9Mix_Bc59_Bc20	none	none	none	none	none	none	none	none	none	none	none	none	none	none	none	none	none	none	none	none	none	none	none	none	none	none	none	none	none	none	none	none	none	none	none	none	none	none	none	none	none	none	none	none	none	none	none	none	none
9Mix_Bc59_Bc24	TRA_racon_contig_1	TRUE	FALSE	TRUE	FALSE	FALSE	FALSE	none	none	none	1	280	none	none	283	296	369.551	none	16.069	1.186e-104	none	38.83	94.286	none	85.714	272	550	1	277	none	none	none	none	553	566	10	23	272	350	351	368	369	419	420	437	438	540	none	none
9Mix_Bc60_Bc01	TRA_racon_contig_1	TRUE	TRUE	FALSE	FALSE	FALSE	TRUE	none	none	none	1	283	none	none	290	344	402.271	none	106.435	3.238e-114	none	4.603e-26	96.82	none	100	179	460	1	282	none	none	none	none	467	521	8	62	179	257	258	275	276	326	327	350	351	451	488	520
9Mix_Bc60_Bc03	none	none	none	none	none	none	none	none	none	none	none	none	none	none	none	none	none	none	none	none	none	none	none	none	none	none	none	none	none	none	none	none	none	none	none	none	none	none	none	none	none	none	none	none	none	none	none	none	none
9Mix_Bc60_Bc06	TRA_racon_contig_1	TRUE	FALSE	TRUE	FALSE	FALSE	TRUE	TRAV20*02	none	TRAJ24*02	1	276	none	none	282	343	341.505	none	92.976	6.044e-96	none	4.913e-22	96.014	none	95.161	111	377	1	274	none	none	none	none	383	441	2	63	111	186	187	202	203	249	250	272	273	367	408	440
9Mix_Bc60_Bc09	none	none	none	none	none	none	none	none	none	none	none	none	none	none	none	none	none	none	none	none	none	none	none	none	none	none	none	none	none	none	none	none	none	none	none	none	none	none	none	none	none	none	none	none	none	none	none	none	none
9Mix_Bc60_Bc10	TRA_racon_contig_1	TRUE	TRUE	FALSE	FALSE	FALSE	TRUE	none	none	none	1	286	none	none	293	349	382.015	none	73.749	5.345e-108	none	4.184e-16	95.455	none	94.737	645	929	1	282	none	none	none	none	936	992	8	62	645	721	722	739	740	791	792	815	816	920	958	991
9Mix_Bc60_Bc11	none	none	none	none	none	none	none	none	none	none	none	none	none	none	none	none	none	none	none	none	none	none	none	none	none	none	none	none	none	none	none	none	none	none	none	none	none	none	none	none	none	none	none	none	none	none	none	none	none
9Mix_Bc60_Bc26	none	none	none	none	none	none	none	none	none	none	none	none	none	none	none	none	none	none	none	none	none	none	none	none	none	none	none	none	none	none	none	none	none	none	none	none	none	none	none	none	none	none	none	none	none	none	none	none	none
9Mix_Bc60_Bc31	TRA_racon_contig_1	TRUE	FALSE	FALSE	FALSE	FALSE	TRUE	TRAV8-6*02	none	TRAJ37*02	1	282	none	none	291	345	441.224	none	106.435	6.285e-126	none	4.752e-26	100	none	100	222	503	1	282	none	none	none	none	512	566	8	62	222	299	300	317	318	368	369	392	393	494	533	565
9Mix_Bc60_Bc32	TRA_racon_contig_1	TRUE	TRUE	TRUE	FALSE	FALSE	TRUE	none	none	none	1	285	none	none	292	346	374.225	none	106.435	9.616e-106	none	4.93e-26	94.737	none	100	279	561	1	282	none	none	none	none	568	622	8	62	279	356	357	373	374	424	425	448	449	552	589	621
9Mix_Bc61_Bc05	TRA_racon_contig_1	TRUE	TRUE	TRUE	FALSE	FALSE	TRUE	none	none	none	1	284	none	none	291	347	397.597	none	79.518	8.51e-113	none	6.005e-18	96.831	none	96.491	202	484	1	282	none	none	none	none	491	547	8	62	202	281	282	299	300	350	351	373	374	475	513	546
9Mix_Bc61_Bc09	none	none	none	none	none	none	none	none	none	none	none	none	none	none	none	none	none	none	none	none	none	none	none	none	none	none	none	none	none	none	none	none	none	none	none	none	none	none	none	none	none	none	none	none	none	none	none	none	none
9Mix_Bc61_Bc10	none	none	none	none	none	none	none	none	none	none	none	none	none	none	none	none	none	none	none	none	none	none	none	none	none	none	none	none	none	none	none	none	none	none	none	none	none	none	none	none	none	none	none	none	none	none	none	none	none
9Mix_Bc61_Bc11	TRA_racon_contig_1	TRUE	FALSE	TRUE	FALSE	FALSE	TRUE	TRAV8-6*02	none	TRAJ37*02	1	290	none	none	298	355	329.04	none	79.518	3.771e-92	none	6.127e-18	91.724	none	93.103	242	527	1	282	none	none	none	none	535	592	8	62	242	324	325	343	344	391	392	415	416	518	556	591
9Mix_Bc61_Bc15	none	none	none	none	none	none	none	none	none	none	none	none	none	none	none	none	none	none	none	none	none	none	none	none	none	none	none	none	none	none	none	none	none	none	none	none	none	none	none	none	none	none	none	none	none	none	none	none	none
9Mix_Bc61_Bc17	TRA_racon_contig_1	TRUE	TRUE	FALSE	FALSE	FALSE	FALSE	none	none	none	1	289	none	none	297	347	327.482	none	98.744	1.107e-91	none	9.96e-24	92.388	none	100	236	522	1	281	none	none	none	none	530	580	8	58	236	313	314	331	332	382	383	407	408	514	551	580
9Mix_Bc61_Bc27	TRA_racon_contig_1	TRUE	TRUE	TRUE	FALSE	FALSE	FALSE	TRAV8-6*02	none	TRAJ37*02	1	284	none	none	291	340	419.41	none	96.822	2.323e-119	none	3.732e-23	98.592	none	100	227	510	1	282	none	none	none	none	517	566	8	57	227	305	306	323	324	374	375	398	399	501	538	566
9Mix_Bc61_Bc31	none	none	none	none	none	none	none	none	none	none	none	none	none	none	none	none	none	none	none	none	none	none	none	none	none	none	none	none	none	none	none	none	none	none	none	none	none	none	none	none	none	none	none	none	none	none	none	none	none
9Mix_Bc62_Bc02	TRA_racon_contig_1	TRUE	TRUE	FALSE	FALSE	FALSE	TRUE	none	none	none	1	284	none	none	291	347	397.597	none	89.131	8.82e-113	none	7.943e-21	97.535	none	96.491	269	550	1	282	none	none	none	none	557	613	8	62	269	348	349	365	366	416	417	439	440	541	578	612
9Mix_Bc62_Bc03	none	none	none	none	none	none	none	none	none	none	none	none	none	none	none	none	none	none	none	none	none	none	none	none	none	none	none	none	none	none	none	none	none	none	none	none	none	none	none	none	none	none	none	none	none	none	none	none	none
9Mix_Bc62_Bc12	TRA_racon_contig_1	TRUE	TRUE	FALSE	FALSE	FALSE	TRUE	none	none	none	1	290	none	none	297	351	366.434	none	106.435	2.06e-103	none	4.771e-26	94.483	none	100	232	519	1	282	none	none	none	none	526	580	8	62	232	309	310	327	328	381	382	405	406	510	547	579
9Mix_Bc62_Bc28	none	none	none	none	none	none	none	none	none	none	none	none	none	none	none	none	none	none	none	none	none	none	none	none	none	none	none	none	none	none	none	none	none	none	none	none	none	none	none	none	none	none	none	none	none	none	none	none	none
9Mix_Bc62_Bc32	none	none	none	none	none	none	none	none	none	none	none	none	none	none	none	none	none	none	none	none	none	none	none	none	none	none	none	none	none	none	none	none	none	none	none	none	none	none	none	none	none	none	none	none	none	none	none	none	none
[truncated: 6 more columns]

## Sheet: H9_TRB
Cell_ID	sequence_id	stop_codon	vj_in_frame	v_frameshift	productive	rev_comp	complete_vdj	v_call	d_call	j_call	v_alignment_start	v_alignment_end	d_alignment_start	d_alignment_end	j_alignment_start	j_alignment_end	v_score	d_score	j_score	v_support	d_support	j_support	v_identity	d_identity	j_identity	v_sequence_start	v_sequence_end	v_germline_start	v_germline_end	d_sequence_start	d_sequence_end	d_germline_start	d_germline_end	j_sequence_start	j_sequence_end	j_germline_start	j_germline_end	fwr1_start	fwr1_end	cdr1_start	cdr1_end	fwr2_start	fwr2_end	cdr2_start	cdr2_end	fwr3_start	fwr3_end	fwr4_start	fwr4_end
9CL_Bc71_Bc01	TRB_racon_contig_1	FALSE	TRUE	FALSE	TRUE	FALSE	TRUE	TRBV13*01	TRBD1*01	TRBJ1-2*01	1	282	290	297	301	340	441.224	16.069	77.595	6.472e-126	0.3387	3.144e-18	100	100	100	87	368	1	282	376	383	5	12	387	426	9	48	87	164	165	179	180	230	231	248	249	359	396	425
9CL_Bc71_Bc02	TRB_racon_contig_1	FALSE	TRUE	FALSE	TRUE	FALSE	TRUE	TRBV13*01	TRBD1*01	TRBJ1-2*01	1	282	290	297	301	340	441.224	16.069	77.595	6.625e-126	0.3465	3.217e-18	100	100	100	114	395	1	282	403	410	5	12	414	453	9	48	114	191	192	206	207	257	258	275	276	386	423	452
9CL_Bc71_Bc03	none	none	none	none	none	none	none	none	none	none	none	none	none	none	none	none	none	none	none	none	none	none	none	none	none	none	none	none	none	none	none	none	none	none	none	none	none	none	none	none	none	none	none	none	none	none	none	none	none
9CL_Bc71_Bc04	none	none	none	none	none	none	none	none	none	none	none	none	none	none	none	none	none	none	none	none	none	none	none	none	none	none	none	none	none	none	none	none	none	none	none	none	none	none	none	none	none	none	none	none	none	none	none	none	none
9CL_Bc71_Bc05	TRB_racon_contig_1	FALSE	TRUE	FALSE	TRUE	FALSE	TRUE	TRBV13*01	TRBD1*01	TRBJ1-2*01	1	282	290	297	301	340	441.224	16.069	77.595	8.271e-126	0.4312	4.005e-18	100	100	100	405	686	1	282	694	701	5	12	705	744	9	48	405	482	483	497	498	548	549	566	567	677	714	743
9CL_Bc71_Bc06	TRB_racon_contig_1	FALSE	TRUE	FALSE	TRUE	FALSE	TRUE	TRBV13*01	TRBD1*01	TRBJ1-2*01	1	282	290	297	301	340	441.224	16.069	77.595	7.757e-126	0.4047	3.758e-18	100	100	100	314	595	1	282	603	610	5	12	614	653	9	48	314	391	392	406	407	457	458	475	476	586	623	652
9CL_Bc71_Bc07	TRB_racon_contig_1	FALSE	TRUE	FALSE	TRUE	FALSE	TRUE	TRBV13*01	TRBD1*01	TRBJ1-2*01	1	282	290	297	301	340	441.224	16.069	77.595	6.625e-126	0.3465	3.217e-18	100	100	100	114	395	1	282	403	410	5	12	414	453	9	48	114	191	192	206	207	257	258	275	276	386	423	452
9CL_Bc71_Bc08	TRB_racon_contig_1	FALSE	TRUE	FALSE	TRUE	FALSE	TRUE	TRBV13*01	TRBD1*01	TRBJ1-2*01	1	282	290	297	301	340	441.224	16.069	77.595	6.687e-126	0.3497	3.247e-18	100	100	100	125	406	1	282	414	421	5	12	425	464	9	48	125	202	203	217	218	268	269	286	287	397	434	463
9CL_Bc71_Bc10	TRB_racon_contig_1	FALSE	TRUE	FALSE	TRUE	FALSE	TRUE	TRBV13*01	TRBD1*01	TRBJ1-2*01	1	282	290	297	301	340	441.224	16.069	77.595	6.546e-126	0.3425	3.179e-18	100	100	100	100	381	1	282	389	396	5	12	400	439	9	48	100	177	178	192	193	243	244	261	262	372	409	438
9CL_Bc71_Bc11	TRB_racon_contig_1	FALSE	TRUE	FALSE	TRUE	FALSE	TRUE	TRBV13*01	TRBD1*01	TRBJ1-2*01	1	282	290	297	301	340	441.224	16.069	77.595	7.14e-126	0.373	3.463e-18	100	100	100	205	486	1	282	494	501	5	12	505	544	9	48	205	282	283	297	298	348	349	366	367	477	514	543
9CL_Bc71_Bc12	TRB_racon_contig_1	FALSE	TRUE	FALSE	TRUE	FALSE	TRUE	TRBV13*01	TRBD1*01	TRBJ1-2*01	1	282	290	297	301	340	441.224	16.069	77.595	7.926e-126	0.4134	3.84e-18	100	100	100	350	631	1	282	639	646	5	12	650	689	9	48	350	427	428	442	443	493	494	511	512	622	659	688
9CL_Bc71_Bc13	TRB_racon_contig_1	FALSE	TRUE	FALSE	TRUE	FALSE	TRUE	TRBV13*01	TRBD1*01	TRBJ1-2*01	1	282	290	297	301	340	441.224	16.069	77.595	6.591e-126	0.3448	3.201e-18	100	100	100	114	395	1	282	403	410	5	12	414	453	9	48	114	191	192	206	207	257	258	275	276	386	423	452
9CL_Bc71_Bc14	TRB_racon_contig_1	FALSE	TRUE	FALSE	TRUE	FALSE	TRUE	TRBV13*01	TRBD1*01	TRBJ1-2*01	1	282	290	297	301	340	441.224	16.069	77.595	6.546e-126	0.3425	3.179e-18	100	100	100	100	381	1	282	389	396	5	12	400	439	9	48	100	177	178	192	193	243	244	261	262	372	409	438
9CL_Bc71_Bc15	TRB_racon_contig_1	FALSE	TRUE	FALSE	TRUE	FALSE	TRUE	TRBV13*01	TRBD1*01	TRBJ1-2*01	1	282	290	297	301	340	441.224	16.069	77.595	7.904e-126	0.4123	3.829e-18	100	100	100	346	627	1	282	635	642	5	12	646	685	9	48	346	423	424	438	439	489	490	507	508	618	655	684
9CL_Bc71_Bc16	TRB_racon_contig_1	FALSE	TRUE	FALSE	TRUE	FALSE	TRUE	TRBV13*01	TRBD1*01	TRBJ1-2*01	1	282	290	297	301	340	441.224	16.069	77.595	6.478e-126	0.339	3.146e-18	100	100	100	87	368	1	282	376	383	5	12	387	426	9	48	87	164	165	179	180	230	231	248	249	359	396	425
9CL_Bc71_Bc17	TRB_racon_contig_1	FALSE	TRUE	FALSE	TRUE	FALSE	TRUE	TRBV13*01	TRBD1*01	TRBJ1-2*01	1	282	290	297	301	340	441.224	16.069	77.595	7.875e-126	0.4108	3.815e-18	100	100	100	335	616	1	282	624	631	5	12	635	674	9	48	335	412	413	427	428	478	479	496	497	607	644	673
9CL_Bc71_Bc18	TRB_racon_contig_1	FALSE	TRUE	FALSE	TRUE	FALSE	TRUE	TRBV13*01	TRBD1*01	TRBJ1-2*01	1	282	290	297	301	340	441.224	16.069	77.595	8.181e-126	0.4265	3.961e-18	100	100	100	389	670	1	282	678	685	5	12	689	728	9	48	389	466	467	481	482	532	533	550	551	661	698	727
9CL_Bc71_Bc19	TRB_racon_contig_1	FALSE	TRUE	FALSE	TRUE	FALSE	TRUE	TRBV13*01	TRBD1*01	TRBJ1-2*01	1	282	290	297	301	340	441.224	16.069	77.595	8.079e-126	0.4213	3.913e-18	100	100	100	377	658	1	282	666	673	5	12	677	716	9	48	377	454	455	469	470	520	521	538	539	649	686	715
9CL_Bc71_Bc20	TRB_racon_contig_1	FALSE	TRUE	FALSE	TRUE	FALSE	TRUE	TRBV13*01	TRBD1*01	TRBJ1-2*01	1	282	290	297	301	340	441.224	16.069	77.595	6.625e-126	0.3465	3.217e-18	100	100	100	114	395	1	282	403	410	5	12	414	453	9	48	114	191	192	206	207	257	258	275	276	386	423	452
9CL_Bc71_Bc21	TRB_racon_contig_1	FALSE	TRUE	FALSE	TRUE	FALSE	TRUE	TRBV13*01	TRBD1*01	TRBJ1-2*01	1	282	290	297	301	340	441.224	16.069	77.595	8.226e-126	0.4289	3.983e-18	100	100	100	397	678	1	282	686	693	5	12	697	736	9	48	397	474	475	489	490	540	541	558	559	669	706	735
9CL_Bc71_Bc23	TRB_racon_contig_1	FALSE	TRUE	FALSE	TRUE	FALSE	TRUE	TRBV13*01	TRBD1*01	TRBJ1-2*01	1	282	290	297	301	340	441.224	16.069	77.595	9.46e-126	0.4923	4.573e-18	100	100	100	615	896	1	282	904	911	5	12	915	954	9	48	615	692	693	707	708	758	759	776	777	887	924	953
9CL_Bc71_Bc25	TRB_racon_contig_1	FALSE	TRUE	FALSE	TRUE	FALSE	TRUE	TRBV13*01	TRBD1*01	TRBJ1-2*01	1	282	290	297	301	340	441.224	16.069	77.595	6.642e-126	0.3474	3.225e-18	100	100	100	117	398	1	282	406	413	5	12	417	456	9	48	117	194	195	209	210	260	261	278	279	389	426	455
9CL_Bc71_Bc26	TRB_racon_contig_1	FALSE	TRUE	FALSE	TRUE	FALSE	TRUE	TRBV13*01	TRBD1*01	TRBJ1-2*01	1	282	290	297	301	340	441.224	16.069	77.595	6.625e-126	0.3465	3.217e-18	100	100	100	114	395	1	282	403	410	5	12	414	453	9	48	114	191	192	206	207	257	258	275	276	386	423	452
9CL_Bc71_Bc27	TRB_racon_contig_1	FALSE	TRUE	FALSE	TRUE	FALSE	TRUE	TRBV13*01	TRBD1*01	TRBJ1-2*01	1	282	290	297	301	340	441.224	16.069	77.595	6.546e-126	0.3425	3.179e-18	100	100	100	100	381	1	282	389	396	5	12	400	439	9	48	100	177	178	192	193	243	244	261	262	372	409	438
9CL_Bc71_Bc29	TRB_racon_contig_1	FALSE	TRUE	FALSE	TRUE	FALSE	TRUE	TRBV13*01	TRBD1*01	TRBJ1-2*01	1	282	290	297	301	340	441.224	16.069	77.595	7.977e-126	0.4161	3.864e-18	100	100	100	353	634	1	282	642	649	5	12	653	692	9	48	353	430	431	445	446	496	497	514	515	625	662	691
9CL_Bc71_Bc30	TRB_racon_contig_1	FALSE	TRUE	FALSE	TRUE	FALSE	TRUE	TRBV13*01	TRBD1*01	TRBJ1-2*01	1	282	290	297	301	340	441.224	16.069	77.595	6.591e-126	0.3448	3.201e-18	100	100	100	108	389	1	282	397	404	5	12	408	447	9	48	108	185	186	200	201	251	252	269	270	380	417	446
9CL_Bc71_Bc31	TRB_racon_contig_1	TRUE	TRUE	TRUE	FALSE	FALSE	TRUE	TRBV13*01	TRBD1*01	TRBJ1-2*01	1	283	291	298	302	341	433.433	16.069	77.595	1.942e-123	0.4568	4.243e-18	99.647	100	100	478	760	1	282	768	775	5	12	779	818	9	48	478	555	556	570	571	622	623	640	641	751	788	817
9CL_Bc71_Bc32	TRB_racon_contig_1	FALSE	TRUE	FALSE	TRUE	FALSE	TRUE	TRBV13*01	TRBD1*01	TRBJ1-2*01	1	282	290	297	301	340	441.224	16.069	77.595	6.625e-126	0.3465	3.217e-18	100	100	100	114	395	1	282	403	410	5	12	414	453	9	48	114	191	192	206	207	257	258	275	276	386	423	452
9CL_Bc72_Bc01	TRB_racon_contig_1	FALSE	TRUE	FALSE	TRUE	FALSE	TRUE	TRBV13*01	TRBD1*01	TRBJ1-2*01	1	282	290	297	301	340	441.224	16.069	77.595	8.854e-126	0.4612	4.284e-18	100	100	100	508	789	1	282	797	804	5	12	808	847	9	48	508	585	586	600	601	651	652	669	670	780	817	846
9CL_Bc72_Bc02	TRB_racon_contig_1	FALSE	TRUE	FALSE	TRUE	FALSE	TRUE	TRBV13*01	TRBD1*01	TRBJ1-2*01	1	282	290	297	301	340	441.224	16.069	77.595	8.006e-126	0.4175	3.877e-18	100	100	100	358	639	1	282	647	654	5	12	658	697	9	48	358	435	436	450	451	501	502	519	520	630	667	696
9CL_Bc72_Bc03	TRB_racon_contig_1	TRUE	FALSE	TRUE	FALSE	FALSE	FALSE	TRBV13*01	TRBD1*01	TRBJ1-2*01	1	243	251	256	261	300	371.109	12.223	77.595	1e-104	5.867	3.791e-18	99.588	100	100	366	607	40	282	615	620	5	10	625	664	9	48	366	403	404	418	419	469	470	487	488	598	634	663
9CL_Bc72_Bc04	TRB_racon_contig_1	FALSE	TRUE	FALSE	TRUE	FALSE	TRUE	TRBV13*01	TRBD1*01	TRBJ1-2*01	1	282	290	297	301	340	441.224	16.069	77.595	6.625e-126	0.3465	3.217e-18	100	100	100	114	395	1	282	403	410	5	12	414	453	9	48	114	191	192	206	207	257	258	275	276	386	423	452
9CL_Bc72_Bc05	TRB_racon_contig_1	FALSE	TRUE	FALSE	TRUE	FALSE	TRUE	TRBV13*01	TRBD1*01	TRBJ1-2*01	1	282	290	297	301	340	441.224	16.069	77.595	6.472e-126	0.3387	3.144e-18	100	100	100	93	374	1	282	382	389	5	12	393	432	9	48	93	170	171	185	186	236	237	254	255	365	402	431
9CL_Bc72_Bc06	TRB_racon_contig_1	FALSE	TRUE	FALSE	TRUE	FALSE	TRUE	TRBV13*01	TRBD1*01	TRBJ1-2*01	1	282	290	297	301	340	441.224	16.069	77.595	9.279e-126	0.483	4.487e-18	100	100	100	583	864	1	282	872	879	5	12	883	922	9	48	583	660	661	675	676	726	727	744	745	855	892	921
9CL_Bc72_Bc07	TRB_racon_contig_1	FALSE	TRUE	FALSE	TRUE	FALSE	TRUE	TRBV13*01	TRBD1*01	TRBJ1-2*01	1	282	290	297	301	340	441.224	16.069	77.595	6.625e-126	0.3465	3.217e-18	100	100	100	114	395	1	282	403	410	5	12	414	453	9	48	114	191	192	206	207	257	258	275	276	386	423	452
9CL_Bc72_Bc08	TRB_racon_contig_1	FALSE	TRUE	FALSE	TRUE	FALSE	TRUE	TRBV13*01	TRBD1*01	TRBJ1-2*01	1	282	290	297	301	340	441.224	16.069	77.595	8.634e-126	0.4498	4.178e-18	100	100	100	469	750	1	282	758	765	5	12	769	808	9	48	469	546	547	561	562	612	613	630	631	741	778	807
9CL_Bc72_Bc09	TRB_racon_contig_1	FALSE	TRUE	FALSE	TRUE	FALSE	TRUE	TRBV13*01	TRBD1*01	TRBJ1-2*01	1	282	290	297	301	340	441.224	16.069	77.595	6.625e-126	0.3465	3.217e-18	100	100	100	114	395	1	282	403	410	5	12	414	453	9	48	114	191	192	206	207	257	258	275	276	386	423	452
9CL_Bc72_Bc10	TRB_racon_contig_1	FALSE	TRUE	FALSE	TRUE	FALSE	TRUE	TRBV13*01	TRBD1*01	TRBJ1-2*01	1	282	290	297	301	340	441.224	16.069	77.595	6.625e-126	0.3465	3.217e-18	100	100	100	114	395	1	282	403	410	5	12	414	453	9	48	114	191	192	206	207	257	258	275	276	386	423	452
9CL_Bc72_Bc11	TRB_racon_contig_1	FALSE	TRUE	FALSE	TRUE	FALSE	TRUE	TRBV13*01	TRBD1*01	TRBJ1-2*01	1	282	290	297	301	340	441.224	16.069	77.595	6.546e-126	0.3425	3.179e-18	100	100	100	100	381	1	282	389	396	5	12	400	439	9	48	100	177	178	192	193	243	244	261	262	372	409	438
9CL_Bc72_Bc12	TRB_racon_contig_1	FALSE	TRUE	FALSE	TRUE	FALSE	TRUE	TRBV13*01	TRBD1*01	TRBJ1-2*01	1	282	290	297	301	340	441.224	16.069	77.595	6.744e-126	0.3526	3.274e-18	100	100	100	135	416	1	282	424	431	5	12	435	474	9	48	135	212	213	227	228	278	279	296	297	407	444	473
9CL_Bc72_Bc13	TRB_racon_contig_1	FALSE	TRUE	FALSE	TRUE	FALSE	TRUE	TRBV13*01	TRBD1*01	TRBJ1-2*01	1	282	290	297	301	340	441.224	16.069	77.595	6.642e-126	0.3474	3.225e-18	100	100	100	117	398	1	282	406	413	5	12	417	456	9	48	117	194	195	209	210	260	261	278	279	389	426	455
9CL_Bc72_Bc14	TRB_racon_contig_1	FALSE	TRUE	FALSE	TRUE	FALSE	TRUE	TRBV13*01	TRBD1*01	TRBJ1-2*01	1	282	290	297	301	340	441.224	16.069	77.595	6.472e-126	0.3387	3.144e-18	100	100	100	87	368	1	282	376	383	5	12	387	426	9	48	87	164	165	179	180	230	231	248	249	359	396	425
9CL_Bc72_Bc15	TRB_racon_contig_1	FALSE	TRUE	FALSE	TRUE	FALSE	TRUE	TRBV13*01	TRBD1*01	TRBJ1-2*01	1	282	290	297	301	340	441.224	16.069	77.595	6.625e-126	0.3465	3.217e-18	100	100	100	114	395	1	282	403	410	5	12	414	453	9	48	114	191	192	206	207	257	258	275	276	386	423	452
9CL_Bc72_Bc16	TRB_racon_contig_1	FALSE	TRUE	FALSE	TRUE	FALSE	TRUE	TRBV13*01	TRBD1*01	TRBJ1-2*01	1	282	290	297	301	340	441.224	16.069	77.595	6.348e-126	0.3323	3.084e-18	100	100	100	65	346	1	282	354	361	5	12	365	404	9	48	65	142	143	157	158	208	209	226	227	337	374	403
9CL_Bc72_Bc17	TRB_racon_contig_1	FALSE	TRUE	FALSE	TRUE	FALSE	TRUE	TRBV13*01	TRBD1*01	TRBJ1-2*01	1	282	290	297	301	340	441.224	16.069	77.595	6.676e-126	0.3491	3.241e-18	100	100	100	114	395	1	282	403	410	5	12	414	453	9	48	114	191	192	206	207	257	258	275	276	386	423	452
9CL_Bc72_Bc18	TRB_racon_contig_1	FALSE	TRUE	FALSE	TRUE	FALSE	TRUE	TRBV13*01	TRBD1*01	TRBJ1-2*01	1	282	290	297	301	340	441.224	16.069	77.595	6.687e-126	0.3497	3.247e-18	100	100	100	125	406	1	282	414	421	5	12	425	464	9	48	125	202	203	217	218	268	269	286	287	397	434	463
9CL_Bc72_Bc19	TRB_racon_contig_1	FALSE	TRUE	FALSE	TRUE	FALSE	TRUE	TRBV13*01	TRBD1*01	TRBJ1-2*01	1	282	290	297	301	340	441.224	16.069	77.595	6.653e-126	0.348	3.23e-18	100	100	100	125	406	1	282	414	421	5	12	425	464	9	48	125	202	203	217	218	268	269	286	287	397	434	463
9CL_Bc72_Bc20	TRB_racon_contig_1	FALSE	TRUE	FALSE	TRUE	FALSE	TRUE	TRBV13*01	TRBD1*01	TRBJ1-2*01	1	282	290	297	301	340	441.224	16.069	77.595	6.506e-126	0.3404	3.16e-18	100	100	100	93	374	1	282	382	389	5	12	393	432	9	48	93	170	171	185	186	236	237	254	255	365	402	431
9CL_Bc72_Bc21	TRB_racon_contig_1	FALSE	TRUE	FALSE	TRUE	FALSE	TRUE	TRBV13*01	TRBD1*01	TRBJ1-2*01	1	282	290	297	301	340	441.224	16.069	77.595	7.926e-126	0.4134	3.84e-18	100	100	100	350	631	1	282	639	646	5	12	650	689	9	48	350	427	428	442	443	493	494	511	512	622	659	688
9CL_Bc72_Bc22	TRB_racon_contig_1	FALSE	TRUE	FALSE	TRUE	FALSE	TRUE	TRBV13*01	TRBD1*01	TRBJ1-2*01	1	282	290	297	301	340	441.224	16.069	77.595	6.133e-126	0.3212	2.981e-18	100	100	100	87	368	1	282	376	383	5	12	387	426	9	48	87	164	165	179	180	230	231	248	249	359	396	425
9CL_Bc72_Bc23	TRB_racon_contig_1	FALSE	TRUE	FALSE	TRUE	FALSE	TRUE	TRBV13*01	TRBD1*01	TRBJ1-2*01	1	282	290	297	301	340	441.224	16.069	77.595	6.591e-126	0.3448	3.201e-18	100	100	100	114	395	1	282	403	410	5	12	414	453	9	48	114	191	192	206	207	257	258	275	276	386	423	452
9CL_Bc72_Bc24	TRB_racon_contig_1	FALSE	TRUE	FALSE	TRUE	FALSE	TRUE	TRBV13*01	TRBD1*01	TRBJ1-2*01	1	282	290	297	301	340	441.224	16.069	77.595	6.472e-126	0.3387	3.144e-18	100	100	100	87	368	1	282	376	383	5	12	387	426	9	48	87	164	165	179	180	230	231	248	249	359	396	425
9CL_Bc72_Bc25	TRB_racon_contig_1	FALSE	TRUE	FALSE	TRUE	FALSE	TRUE	TRBV13*01	TRBD1*01	TRBJ1-2*01	1	282	290	297	301	340	441.224	16.069	77.595	6.348e-126	0.3323	3.084e-18	100	100	100	65	346	1	282	354	361	5	12	365	404	9	48	65	142	143	157	158	208	209	226	227	337	374	403
9CL_Bc72_Bc26	TRB_racon_contig_1	FALSE	TRUE	FALSE	TRUE	FALSE	TRUE	TRBV13*01	TRBD1*01	TRBJ1-2*01	1	282	290	297	301	340	441.224	16.069	77.595	6.506e-126	0.3404	3.16e-18	100	100	100	93	374	1	282	382	389	5	12	393	432	9	48	93	170	171	185	186	236	237	254	255	365	402	431
9CL_Bc72_Bc27	TRB_racon_contig_1	FALSE	TRUE	FALSE	TRUE	FALSE	TRUE	TRBV13*01	TRBD1*01	TRBJ1-2*01	1	282	290	297	301	340	438.107	16.069	77.595	7.143e-125	0.4294	3.988e-18	99.645	100	100	434	715	1	282	723	730	5	12	734	773	9	48	434	511	512	526	527	577	578	595	596	706	743	772
9CL_Bc72_Bc28	TRB_racon_contig_1	FALSE	TRUE	FALSE	TRUE	FALSE	TRUE	TRBV13*01	TRBD1*01	TRBJ1-2*01	1	282	290	297	301	340	441.224	16.069	77.595	8.073e-126	0.421	3.91e-18	100	100	100	370	651	1	282	659	666	5	12	670	709	9	48	370	447	448	462	463	513	514	531	532	642	679	708
9CL_Bc72_Bc29	TRB_racon_contig_1	FALSE	TRUE	FALSE	TRUE	FALSE	TRUE	TRBV13*01	TRBD1*01	TRBJ1-2*01	1	282	290	297	301	340	441.224	16.069	77.595	6.546e-126	0.3425	3.179e-18	100	100	100	100	381	1	282	389	396	5	12	400	439	9	48	100	177	178	192	193	243	244	261	262	372	409	438
9CL_Bc72_Bc30	TRB_racon_contig_1	FALSE	TRUE	FALSE	TRUE	FALSE	TRUE	TRBV13*01	TRBD1*01	TRBJ1-2*01	1	282	290	297	301	340	441.224	16.069	77.595	6.591e-126	0.3448	3.201e-18	100	100	100	114	395	1	282	403	410	5	12	414	453	9	48	114	191	192	206	207	257	258	275	276	386	423	452
9CL_Bc72_Bc31	TRB_racon_contig_1	FALSE	TRUE	FALSE	TRUE	FALSE	TRUE	TRBV13*01	TRBD1*01	TRBJ1-2*01	1	282	290	297	301	340	441.224	16.069	77.595	6.546e-126	0.3425	3.179e-18	100	100	100	100	381	1	282	389	396	5	12	400	439	9	48	100	177	178	192	193	243	244	261	262	372	409	438
9CL_Bc72_Bc32	TRB_racon_contig_1	FALSE	TRUE	FALSE	TRUE	FALSE	TRUE	TRBV13*01	TRBD1*01	TRBJ1-2*01	1	282	290	297	301	340	441.224	16.069	77.595	8.441e-126	0.4399	4.086e-18	100	100	100	435	716	1	282	724	731	5	12	735	774	9	48	435	512	513	527	528	578	579	596	597	707	744	773
9CL_Bc73_Bc01	TRB_racon_contig_1	FALSE	TRUE	FALSE	TRUE	FALSE	TRUE	TRBV13*01	TRBD1*01	TRBJ1-2*01	1	282	290	297	301	340	441.224	16.069	77.595	7.366e-126	0.3846	3.571e-18	100	100	100	245	526	1	282	534	541	5	12	545	584	9	48	245	322	323	337	338	388	389	406	407	517	554	583
9CL_Bc73_Bc02	TRB_racon_contig_1	FALSE	TRUE	FALSE	TRUE	FALSE	TRUE	TRBV13*01	TRBD1*01	TRBJ1-2*01	1	282	290	297	301	340	441.224	16.069	77.595	6.642e-126	0.3474	3.225e-18	100	100	100	117	398	1	282	406	413	5	12	417	456	9	48	117	194	195	209	210	260	261	278	279	389	426	455
9CL_Bc73_Bc03	TRB_racon_contig_1	FALSE	TRUE	FALSE	TRUE	FALSE	TRUE	TRBV13*01	TRBD1*01	TRBJ1-2*01	1	282	290	297	301	340	441.224	16.069	77.595	6.546e-126	0.3425	3.179e-18	100	100	100	100	381	1	282	389	396	5	12	400	439	9	48	100	177	178	192	193	243	244	261	262	372	409	438
9CL_Bc73_Bc04	TRB_racon_contig_1	FALSE	TRUE	FALSE	TRUE	FALSE	TRUE	TRBV13*01	TRBD1*01	TRBJ1-2*01	1	282	290	297	301	340	441.224	16.069	77.595	6.687e-126	0.3497	3.247e-18	100	100	100	125	406	1	282	414	421	5	12	425	464	9	48	125	202	203	217	218	268	269	286	287	397	434	463
9CL_Bc73_Bc05	TRB_racon_contig_1	FALSE	TRUE	FALSE	TRUE	FALSE	TRUE	TRBV13*01	TRBD1*01	TRBJ1-2*01	1	282	290	297	301	340	441.224	16.069	77.595	6.223e-126	0.3259	3.025e-18	100	100	100	114	395	1	282	403	410	5	12	414	453	9	48	114	191	192	206	207	257	258	275	276	386	423	452
9CL_Bc73_Bc07	TRB_racon_contig_1	FALSE	TRUE	FALSE	TRUE	FALSE	TRUE	TRBV13*01	TRBD1*01	TRBJ1-2*01	1	282	290	297	301	340	441.224	16.069	77.595	8.798e-126	0.4582	4.257e-18	100	100	100	488	769	1	282	777	784	5	12	788	827	9	48	488	565	566	580	581	631	632	649	650	760	797	826
9CL_Bc73_Bc08	TRB_racon_contig_1	FALSE	TRUE	FALSE	TRUE	FALSE	TRUE	TRBV13*01	TRBD1*01	TRBJ1-2*01	1	282	290	297	301	340	441.224	16.069	77.595	7.938e-126	0.414	3.845e-18	100	100	100	352	633	1	282	641	648	5	12	652	691	9	48	352	429	430	444	445	495	496	513	514	624	661	690
9CL_Bc73_Bc09	TRB_racon_contig_1	FALSE	TRUE	FALSE	TRUE	FALSE	TRUE	TRBV13*01	TRBD1*01	TRBJ1-2*01	1	282	290	297	301	340	441.224	16.069	77.595	8.419e-126	0.4388	4.075e-18	100	100	100	431	712	1	282	720	727	5	12	731	770	9	48	431	508	509	523	524	574	575	592	593	703	740	769
9CL_Bc73_Bc10	TRB_racon_contig_1	FALSE	TRUE	FALSE	TRUE	FALSE	TRUE	TRBV13*01	TRBD1*01	TRBJ1-2*01	1	282	290	297	301	340	441.224	16.069	77.595	6.636e-126	0.3471	3.222e-18	100	100	100	114	395	1	282	403	410	5	12	414	453	9	48	114	191	192	206	207	257	258	275	276	386	423	452
9CL_Bc73_Bc11	TRB_racon_contig_1	FALSE	TRUE	FALSE	TRUE	FALSE	TRUE	TRBV13*01	TRBD1*01	TRBJ1-2*01	1	282	290	297	301	340	441.224	16.069	77.595	6.625e-126	0.3465	3.217e-18	100	100	100	114	395	1	282	403	410	5	12	414	453	9	48	114	191	192	206	207	257	258	275	276	386	423	452
9CL_Bc73_Bc12	TRB_racon_contig_1	FALSE	TRUE	FALSE	TRUE	FALSE	TRUE	TRBV13*01	TRBD1*01	TRBJ1-2*01	1	282	290	297	301	340	441.224	16.069	77.595	7.96e-126	0.4152	3.856e-18	100	100	100	350	631	1	282	639	646	5	12	650	689	9	48	350	427	428	442	443	493	494	511	512	622	659	688
9CL_Bc73_Bc13	TRB_racon_contig_1	FALSE	TRUE	FALSE	TRUE	FALSE	TRUE	TRBV13*01	TRBD1*01	TRBJ1-2*01	1	282	290	297	301	340	441.224	16.069	77.595	6.348e-126	0.3323	3.084e-18	100	100	100	65	346	1	282	354	361	5	12	365	404	9	48	65	142	143	157	158	208	209	226	227	337	374	403
9CL_Bc73_Bc14	TRB_racon_contig_1	FALSE	TRUE	FALSE	TRUE	FALSE	TRUE	TRBV13*01	TRBD1*01	TRBJ1-2*01	1	282	290	297	301	340	441.224	16.069	77.595	6.687e-126	0.3497	3.247e-18	100	100	100	125	406	1	282	414	421	5	12	425	464	9	48	125	202	203	217	218	268	269	286	287	397	434	463
9CL_Bc73_Bc15	TRB_racon_contig_1	FALSE	TRUE	FALSE	TRUE	FALSE	TRUE	TRBV13*01	TRBD1*01	TRBJ1-2*01	1	282	290	297	301	340	441.224	16.069	77.595	6.591e-126	0.3448	3.201e-18	100	100	100	108	389	1	282	397	404	5	12	408	447	9	48	108	185	186	200	201	251	252	269	270	380	417	446
9CL_Bc73_Bc17	TRB_racon_contig_1	FALSE	TRUE	FALSE	TRUE	FALSE	TRUE	TRBV13*01	TRBD1*01	TRBJ1-2*01	1	282	290	297	301	340	441.224	16.069	77.595	7.96e-126	0.4152	3.856e-18	100	100	100	350	631	1	282	639	646	5	12	650	689	9	48	350	427	428	442	443	493	494	511	512	622	659	688
9CL_Bc73_Bc18	TRB_racon_contig_1	FALSE	TRUE	FALSE	TRUE	FALSE	TRUE	TRBV13*01	TRBD1*01	TRBJ1-2*01	1	282	290	297	301	340	441.224	16.069	77.595	6.642e-126	0.3474	3.225e-18	100	100	100	117	398	1	282	406	413	5	12	417	456	9	48	117	194	195	209	210	260	261	278	279	389	426	455
9CL_Bc73_Bc19	TRB_racon_contig_1	FALSE	TRUE	FALSE	TRUE	FALSE	TRUE	TRBV13*01	TRBD1*01	TRBJ1-2*01	1	282	290	297	301	340	441.224	16.069	77.595	6.687e-126	0.3497	3.247e-18	100	100	100	125	406	1	282	414	421	5	12	425	464	9	48	125	202	203	217	218	268	269	286	287	397	434	463
9CL_Bc73_Bc20	TRB_racon_contig_1	FALSE	TRUE	FALSE	TRUE	FALSE	TRUE	TRBV13*01	TRBD1*01	TRBJ1-2*01	1	282	290	297	301	340	441.224	16.069	77.595	8.492e-126	0.4425	4.11e-18	100	100	100	444	725	1	282	733	740	5	12	744	783	9	48	444	521	522	536	537	587	588	605	606	716	753	782
9CL_Bc73_Bc21	TRB_racon_contig_1	FALSE	TRUE	FALSE	TRUE	FALSE	TRUE	TRBV13*01	TRBD1*01	TRBJ1-2*01	1	282	290	297	301	340	441.224	16.069	77.595	8.147e-126	0.4248	3.945e-18	100	100	100	383	664	1	282	672	679	5	12	683	722	9	48	383	460	461	475	476	526	527	544	545	655	692	721
9CL_Bc73_Bc22	TRB_racon_contig_1	FALSE	TRUE	FALSE	TRUE	FALSE	TRUE	TRBV13*01	TRBD1*01	TRBJ1-2*01	1	282	290	297	301	340	441.224	16.069	77.595	7.972e-126	0.4158	3.861e-18	100	100	100	352	633	1	282	641	648	5	12	652	691	9	48	352	429	430	444	445	495	496	513	514	624	661	690
9CL_Bc73_Bc23	TRB_racon_contig_1	FALSE	TRUE	FALSE	TRUE	FALSE	TRUE	TRBV13*01	TRBD1*01	TRBJ1-2*01	1	282	290	297	301	340	441.224	16.069	77.595	8.453e-126	0.4405	4.091e-18	100	100	100	437	718	1	282	726	733	5	12	737	776	9	48	437	514	515	529	530	580	581	598	599	709	746	775
9CL_Bc73_Bc25	TRB_racon_contig_1	FALSE	TRUE	FALSE	TRUE	FALSE	TRUE	TRBV13*01	TRBD1*01	TRBJ1-2*01	1	282	290	297	301	340	441.224	16.069	77.595	6.472e-126	0.3387	3.144e-18	100	100	100	87	368	1	282	376	383	5	12	387	426	9	48	87	164	165	179	180	230	231	248	249	359	396	425
9CL_Bc73_Bc26	TRB_racon_contig_1	FALSE	TRUE	FALSE	TRUE	FALSE	TRUE	TRBV13*01	TRBD1*01	TRBJ1-2*01	1	282	290	297	301	340	441.224	16.069	77.595	6.546e-126	0.3425	3.179e-18	100	100	100	100	381	1	282	389	396	5	12	400	439	9	48	100	177	178	192	193	243	244	261	262	372	409	438
9CL_Bc73_Bc27	TRB_racon_contig_1	FALSE	TRUE	FALSE	TRUE	FALSE	TRUE	TRBV13*01	TRBD1*01	TRBJ1-2*01	1	282	290	297	301	340	441.224	16.069	77.595	6.546e-126	0.3425	3.179e-18	100	100	100	100	381	1	282	389	396	5	12	400	439	9	48	100	177	178	192	193	243	244	261	262	372	409	438
9CL_Bc73_Bc28	TRB_racon_contig_1	FALSE	TRUE	FALSE	TRUE	FALSE	TRUE	TRBV13*01	TRBD1*01	TRBJ1-2*01	1	282	290	297	301	340	441.224	16.069	77.595	6.625e-126	0.3465	3.217e-18	100	100	100	114	395	1	282	403	410	5	12	414	453	9	48	114	191	192	206	207	257	258	275	276	386	423	452
9CL_Bc73_Bc29	TRB_racon_contig_1	FALSE	TRUE	FALSE	TRUE	FALSE	TRUE	TRBV13*01	TRBD1*01	TRBJ1-2*01	1	282	290	297	301	340	441.224	16.069	77.595	8.249e-126	0.43	3.994e-18	100	100	100	401	682	1	282	690	697	5	12	701	740	9	48	401	478	479	493	494	544	545	562	563	673	710	739
9CL_Bc73_Bc30	TRB_racon_contig_1	FALSE	TRUE	FALSE	TRUE	FALSE	TRUE	TRBV13*01	TRBD1*01	TRBJ1-2*01	1	282	290	297	301	340	441.224	16.069	77.595	7.932e-126	0.4137	3.842e-18	100	100	100	351	632	1	282	640	647	5	12	651	690	9	48	351	428	429	443	444	494	495	512	513	623	660	689
9CL_Bc73_Bc31	TRB_racon_contig_1	FALSE	TRUE	FALSE	TRUE	FALSE	TRUE	TRBV13*01	TRBD1*01	TRBJ1-2*01	1	282	290	297	301	340	441.224	16.069	77.595	8.345e-126	0.435	4.04e-18	100	100	100	418	699	1	282	707	714	5	12	718	757	9	48	418	495	496	510	511	561	562	579	580	690	727	756
9CL_Bc73_Bc32	TRB_racon_contig_1	FALSE	TRUE	FALSE	TRUE	FALSE	TRUE	TRBV13*01	TRBD1*01	TRBJ1-2*01	1	282	290	297	301	340	441.224	16.069	77.595	8.249e-126	0.43	3.994e-18	100	100	100	465	746	1	282	754	761	5	12	765	804	9	48	465	542	543	557	558	608	609	626	627	737	774	803
9Mix_Bc33_Bc02	TRB_racon_contig_1	FALSE	TRUE	FALSE	TRUE	FALSE	TRUE	TRBV13*01	TRBD1*01	TRBJ1-2*01	1	282	290	297	301	340	441.224	16.069	77.595	6.823e-126	0.3567	3.312e-18	100	100	100	135	416	1	282	424	431	5	12	435	474	9	48	135	212	213	227	228	278	279	296	297	407	444	473
9Mix_Bc33_Bc03	TRB_racon_contig_1	FALSE	TRUE	FALSE	TRUE	FALSE	TRUE	TRBV13*01	TRBD1*01	TRBJ1-2*01	1	282	290	297	301	340	441.224	16.069	77.595	6.687e-126	0.3497	3.247e-18	100	100	100	125	406	1	282	414	421	5	12	425	464	9	48	125	202	203	217	218	268	269	286	287	397	434	463
9Mix_Bc33_Bc09	TRB_racon_contig_1	FALSE	TRUE	FALSE	TRUE	FALSE	TRUE	TRBV13*01	TRBD1*01	TRBJ1-2*01	1	282	290	297	301	340	441.224	16.069	77.595	8.447e-126	0.4402	4.089e-18	100	100	100	435	716	1	282	724	731	5	12	735	774	9	48	435	512	513	527	528	578	579	596	597	707	744	773
9Mix_Bc33_Bc17	TRB_racon_contig_1	FALSE	TRUE	FALSE	TRUE	FALSE	TRUE	TRBV13*01	TRBD1*01	TRBJ1-2*01	1	282	290	297	301	340	441.224	16.069	77.595	7.955e-126	0.4149	3.853e-18	100	100	100	349	630	1	282	638	645	5	12	649	688	9	48	349	426	427	441	442	492	493	510	511	621	658	687
9Mix_Bc33_Bc19	TRB_racon_contig_1	FALSE	TRUE	FALSE	TRUE	FALSE	TRUE	TRBV13*01	TRBD1*01	TRBJ1-2*01	1	282	290	297	301	340	441.224	16.069	77.595	6.506e-126	0.3404	3.16e-18	100	100	100	114	395	1	282	403	410	5	12	414	453	9	48	114	191	192	206	207	257	258	275	276	386	423	452
9Mix_Bc33_Bc21	TRB_racon_contig_1	FALSE	TRUE	FALSE	TRUE	FALSE	TRUE	TRBV13*01	TRBD1*01	TRBJ1-2*01	1	282	290	297	301	340	441.224	16.069	77.595	7.96e-126	0.4152	3.856e-18	100	100	100	350	631	1	282	639	646	5	12	650	689	9	48	350	427	428	442	443	493	494	511	512	622	659	688
9Mix_Bc33_Bc30	TRB_racon_contig_1	FALSE	TRUE	FALSE	TRUE	FALSE	TRUE	TRBV13*01	TRBD1*01	TRBJ1-2*01	1	282	290	297	301	340	441.224	16.069	77.595	8.458e-126	0.4408	4.094e-18	100	100	100	438	719	1	282	727	734	5	12	738	777	9	48	438	515	516	530	531	581	582	599	600	710	747	776
9Mix_Bc33_Bc31	TRB_racon_contig_1	FALSE	TRUE	FALSE	TRUE	FALSE	TRUE	TRBV13*01	TRBD1*01	TRBJ1-2*01	1	282	290	297	301	340	441.224	16.069	77.595	7.943e-126	0.4143	3.848e-18	100	100	100	347	628	1	282	636	643	5	12	647	686	9	48	347	424	425	439	440	490	491	508	509	619	656	685
9Mix_Bc34_Bc05	TRB_racon_contig_1	FALSE	TRUE	FALSE	TRUE	FALSE	TRUE	TRBV13*01	TRBD1*01	TRBJ1-2*01	1	282	290	297	301	340	441.224	16.069	77.595	6.348e-126	0.3323	3.084e-18	100	100	100	65	346	1	282	354	361	5	12	365	404	9	48	65	142	143	157	158	208	209	226	227	337	374	403
9Mix_Bc34_Bc09	TRB_racon_contig_1	FALSE	TRUE	FALSE	TRUE	FALSE	FALSE	TRBV16*01,TRBV16*02,TRBV16*03	TRBD1*01	TRBJ2-3*01	1	20	99	103	168	182	26.766	10.301	17.992	0.2455	12.1	1.802	90	100	86.667	17	36	110	129	115	119	4	8	184	198	1	15	none	none	none	none	17	36	none	none	none	none	none	none
9Mix_Bc34_Bc11	TRB_racon_contig_1	FALSE	TRUE	FALSE	TRUE	FALSE	TRUE	TRBV13*01	TRBD1*01	TRBJ1-2*01	1	282	290	297	301	340	441.224	16.069	77.595	8.43e-126	0.4393	4.081e-18	100	100	100	433	714	1	282	722	729	5	12	733	772	9	48	433	510	511	525	526	576	577	594	595	705	742	771
9Mix_Bc34_Bc16	TRB_racon_contig_1	FALSE	TRUE	FALSE	TRUE	FALSE	TRUE	TRBV13*01	TRBD1*01	TRBJ1-2*01	1	282	290	297	301	340	441.224	16.069	77.595	7.757e-126	0.4047	3.758e-18	100	100	100	314	595	1	282	603	610	5	12	614	653	9	48	314	391	392	406	407	457	458	475	476	586	623	652
9Mix_Bc34_Bc18	TRB_racon_contig_1	FALSE	TRUE	FALSE	TRUE	FALSE	TRUE	TRBV13*01	TRBD1*01	TRBJ1-2*01	1	282	290	297	301	340	441.224	16.069	77.595	7.972e-126	0.4158	3.861e-18	100	100	100	352	633	1	282	641	648	5	12	652	691	9	48	352	429	430	444	445	495	496	513	514	624	661	690
9Mix_Bc34_Bc27	TRB_racon_contig_1	FALSE	TRUE	FALSE	TRUE	FALSE	TRUE	TRBV13*01	TRBD1*01	TRBJ1-2*01	1	282	290	297	301	340	441.224	16.069	77.595	7.96e-126	0.4152	3.856e-18	100	100	100	350	631	1	282	639	646	5	12	650	689	9	48	350	427	428	442	443	493	494	511	512	622	659	688
9Mix_Bc34_Bc31	TRB_racon_contig_1	FALSE	TRUE	FALSE	TRUE	FALSE	TRUE	TRBV13*01	TRBD1*01	TRBJ1-2*01	1	282	290	297	301	340	441.224	16.069	77.595	8.656e-126	0.451	4.189e-18	100	100	100	473	754	1	282	762	769	5	12	773	812	9	48	473	550	551	565	566	616	617	634	635	745	782	811
9Mix_Bc35_Bc01	TRB_racon_contig_1	FALSE	TRUE	FALSE	TRUE	FALSE	TRUE	TRBV13*01	TRBD1*01	TRBJ1-2*01	1	282	290	297	301	340	441.224	16.069	77.595	7.881e-126	0.4111	3.818e-18	100	100	100	336	617	1	282	625	632	5	12	636	675	9	48	336	413	414	428	429	479	480	497	498	608	645	674
9Mix_Bc35_Bc03	TRB_racon_contig_1	FALSE	TRUE	FALSE	TRUE	FALSE	TRUE	TRBV13*01	TRBD1*01	TRBJ1-2*01	1	282	290	297	301	340	441.224	16.069	77.595	8.17e-126	0.426	3.956e-18	100	100	100	387	668	1	282	676	683	5	12	687	726	9	48	387	464	465	479	480	530	531	548	549	659	696	725
9Mix_Bc35_Bc04	TRB_racon_contig_1	TRUE	TRUE	TRUE	FALSE	FALSE	TRUE	TRBV13*01	TRBD1*01	TRBJ1-2*01	1	284	292	299	303	342	431.875	16.069	77.595	4.426e-123	0.355	3.295e-18	99.296	100	100	127	410	1	282	418	425	5	12	429	468	9	48	127	204	205	219	220	270	271	288	289	401	438	467
9Mix_Bc35_Bc05	TRB_racon_contig_1	FALSE	TRUE	FALSE	TRUE	FALSE	TRUE	TRBV13*01	TRBD1*01	TRBJ1-2*01	1	282	290	297	301	340	441.224	16.069	77.595	8.271e-126	0.4312	4.005e-18	100	100	100	405	686	1	282	694	701	5	12	705	744	9	48	405	482	483	497	498	548	549	566	567	677	714	743
9Mix_Bc35_Bc11	TRB_racon_contig_1	FALSE	TRUE	FALSE	TRUE	FALSE	TRUE	TRBV13*01	TRBD1*01	TRBJ1-2*01	1	282	290	297	301	340	441.224	16.069	77.595	7.966e-126	0.4155	3.858e-18	100	100	100	351	632	1	282	640	647	5	12	651	690	9	48	351	428	429	443	444	494	495	512	513	623	660	689
9Mix_Bc35_Bc18	TRB_racon_contig_1	FALSE	TRUE	FALSE	TRUE	FALSE	TRUE	TRBV13*01	TRBD1*01	TRBJ1-2*01	1	282	290	297	301	340	441.224	16.069	77.595	8.69e-126	0.4527	4.205e-18	100	100	100	479	760	1	282	768	775	5	12	779	818	9	48	479	556	557	571	572	622	623	640	641	751	788	817
9Mix_Bc35_Bc22	TRB_racon_contig_1	FALSE	TRUE	FALSE	TRUE	FALSE	TRUE	TRBV13*01	TRBD1*01	TRBJ1-2*01	1	282	290	297	301	340	441.224	16.069	77.595	7.519e-126	0.3925	3.645e-18	100	100	100	264	545	1	282	553	560	5	12	564	603	9	48	264	341	342	356	357	407	408	425	426	536	573	602
9Mix_Bc35_Bc23	TRB_racon_contig_1	FALSE	TRUE	FALSE	TRUE	FALSE	TRUE	TRBV13*01	TRBD1*01	TRBJ1-2*01	1	282	290	297	301	340	441.224	16.069	77.595	8.187e-126	0.4268	3.964e-18	100	100	100	389	670	1	282	678	685	5	12	689	728	9	48	389	466	467	481	482	532	533	550	551	661	698	727
9Mix_Bc35_Bc28	TRB_racon_contig_1	TRUE	TRUE	TRUE	FALSE	FALSE	TRUE	TRBV13*01	TRBD1*01	TRBJ1-2*01	1	284	292	299	303	342	431.875	16.069	77.595	4.426e-123	0.355	3.295e-18	99.296	100	100	141	424	1	282	432	439	5	12	443	482	9	48	141	218	219	233	234	286	287	304	305	415	452	481
9Mix_Bc35_Bc29	TRB_racon_contig_1	TRUE	TRUE	TRUE	FALSE	FALSE	TRUE	TRBV13*01	TRBD1*01	TRBJ1-2*01	1	283	291	298	302	341	433.433	16.069	77.595	1.903e-123	0.4478	4.159e-18	99.647	100	100	461	743	1	282	751	758	5	12	762	801	9	48	461	539	540	554	555	605	606	623	624	734	771	800
9Mix_Bc35_Bc31	TRB_racon_contig_1	FALSE	TRUE	FALSE	TRUE	FALSE	TRUE	TRBV13*01	TRBD1*01	TRBJ1-2*01	1	282	290	297	301	340	441.224	16.069	77.595	6.563e-126	0.3433	3.187e-18	100	100	100	125	406	1	282	414	421	5	12	425	464	9	48	125	202	203	217	218	268	269	286	287	397	434	463
9Mix_Bc36_Bc04	TRB_racon_contig_1	FALSE	TRUE	FALSE	TRUE	FALSE	TRUE	TRBV13*01	TRBD1*01	TRBJ1-2*01	1	282	290	297	301	340	441.224	16.069	77.595	8.017e-126	0.4181	3.883e-18	100	100	100	360	641	1	282	649	656	5	12	660	699	9	48	360	437	438	452	453	503	504	521	522	632	669	698
9Mix_Bc36_Bc18	TRB_racon_contig_1	FALSE	TRUE	FALSE	TRUE	FALSE	TRUE	TRBV13*01	TRBD1*01	TRBJ1-2*01	1	282	290	297	301	340	441.224	16.069	77.595	6.546e-126	0.3425	3.179e-18	100	100	100	100	381	1	282	389	396	5	12	400	439	9	48	100	177	178	192	193	243	244	261	262	372	409	438
9Mix_Bc36_Bc19	TRB_racon_contig_1	FALSE	TRUE	FALSE	TRUE	FALSE	TRUE	TRBV13*01	TRBD1*01	TRBJ1-2*01	1	282	290	297	301	340	441.224	16.069	77.595	8.583e-126	0.4472	4.154e-18	100	100	100	460	741	1	282	749	756	5	12	760	799	9	48	460	537	538	552	553	603	604	621	622	732	769	798
9Mix_Bc36_Bc27	TRB_racon_contig_1	FALSE	TRUE	FALSE	TRUE	FALSE	TRUE	TRBV13*01	TRBD1*01	TRBJ1-2*01	1	282	290	297	301	340	441.224	16.069	77.595	8.554e-126	0.4457	4.14e-18	100	100	100	455	736	1	282	744	751	5	12	755	794	9	48	455	532	533	547	548	598	599	616	617	727	764	793
9Mix_Bc36_Bc29	TRB_racon_contig_1	FALSE	TRUE	FALSE	TRUE	FALSE	FALSE	TRBV16*01,TRBV16*02,TRBV16*03	TRBD1*01	TRBJ2-3*01	1	20	99	103	168	182	26.766	10.301	17.992	0.296	14.52	2.165	90	100	86.667	171	190	110	129	269	273	4	8	338	352	1	15	none	none	none	none	171	190	none	none	none	none	none	none
9Mix_Bc37_Bc09	TRB_racon_contig_1	FALSE	TRUE	FALSE	TRUE	FALSE	TRUE	TRBV13*01	TRBD1*01	TRBJ1-2*01	1	282	290	297	301	340	441.224	16.069	77.595	6.687e-126	0.3497	3.247e-18	100	100	100	125	406	1	282	414	421	5	12	425	464	9	48	125	202	203	217	218	268	269	286	287	397	434	463
9Mix_Bc37_Bc10	TRB_racon_contig_1	FALSE	TRUE	FALSE	TRUE	FALSE	TRUE	TRBV13*01	TRBD1*01	TRBJ1-2*01	1	282	290	297	301	340	441.224	16.069	77.595	7.96e-126	0.4152	3.856e-18	100	100	100	350	631	1	282	639	646	5	12	650	689	9	48	350	427	428	442	443	493	494	511	512	622	659	688
9Mix_Bc37_Bc14	TRB_racon_contig_1	FALSE	TRUE	FALSE	TRUE	FALSE	TRUE	TRBV13*01	TRBD1*01	TRBJ1-2*01	1	282	290	297	301	340	441.224	16.069	77.595	8.707e-126	0.4536	4.213e-18	100	100	100	546	827	1	282	835	842	5	12	846	885	9	48	546	623	624	638	639	689	690	707	708	818	855	884
9Mix_Bc37_Bc16	TRB_racon_contig_1	FALSE	TRUE	FALSE	TRUE	FALSE	TRUE	TRBV13*01	TRBD1*01	TRBJ1-2*01	1	282	290	297	301	340	441.224	16.069	77.595	6.546e-126	0.3425	3.179e-18	100	100	100	100	381	1	282	389	396	5	12	400	439	9	48	100	177	178	192	193	243	244	261	262	372	409	438
9Mix_Bc37_Bc18	TRB_racon_contig_1	FALSE	TRUE	FALSE	TRUE	FALSE	TRUE	TRBV13*01	TRBD1*01	TRBJ1-2*01	1	282	290	297	301	340	441.224	16.069	77.595	6.653e-126	0.348	3.23e-18	100	100	100	125	406	1	282	414	421	5	12	425	464	9	48	125	202	203	217	218	268	269	286	287	397	434	463
9Mix_Bc37_Bc24	TRB_racon_contig_1	FALSE	TRUE	FALSE	TRUE	FALSE	TRUE	TRBV13*01	TRBD1*01	TRBJ1-2*01	1	282	290	297	301	340	441.224	16.069	77.595	7.095e-126	0.3707	3.442e-18	100	100	100	193	474	1	282	482	489	5	12	493	532	9	48	193	270	271	285	286	336	337	354	355	465	502	531
9Mix_Bc37_Bc25	TRB_racon_contig_1	TRUE	TRUE	TRUE	FALSE	FALSE	TRUE	TRBV13*01	TRBD1*01	TRBJ1-2*01	1	282	290	297	301	340	431.875	16.069	77.595	5.183e-123	0.4146	3.85e-18	99.645	100	100	349	629	1	282	637	644	5	12	648	687	9	48	349	425	426	440	441	491	492	509	510	620	657	686
9Mix_Bc37_Bc28	TRB_racon_contig_1	FALSE	TRUE	FALSE	TRUE	FALSE	TRUE	TRBV13*01	TRBD1*01	TRBJ1-2*01	1	282	290	297	301	340	441.224	16.069	77.595	8e-126	0.4172	3.875e-18	100	100	100	348	629	1	282	637	644	5	12	648	687	9	48	348	425	426	440	441	491	492	509	510	620	657	686
9Mix_Bc37_Bc29	TRB_racon_contig_1	FALSE	TRUE	FALSE	TRUE	FALSE	TRUE	TRBV13*01	TRBD1*01	TRBJ1-2*01	1	282	290	297	301	340	441.224	16.069	77.595	8.486e-126	0.4422	4.108e-18	100	100	100	448	729	1	282	737	744	5	12	748	787	9	48	448	525	526	540	541	591	592	609	610	720	757	786
9Mix_Bc37_Bc31	TRB_racon_contig_1	FALSE	TRUE	FALSE	TRUE	FALSE	TRUE	TRBV13*01	TRBD1*01	TRBJ1-2*01	1	282	290	297	301	340	441.224	16.069	77.595	6.325e-126	0.3311	3.073e-18	100	100	100	125	406	1	282	414	421	5	12	425	464	9	48	125	202	203	217	218	268	269	286	287	397	434	463
9Mix_Bc38_Bc05	TRB_racon_contig_1	FALSE	TRUE	FALSE	TRUE	FALSE	TRUE	TRBV13*01	TRBD1*01	TRBJ1-2*01	1	282	290	297	301	340	441.224	16.069	77.595	6.625e-126	0.3465	3.217e-18	100	100	100	114	395	1	282	403	410	5	12	414	453	9	48	114	191	192	206	207	257	258	275	276	386	423	452
9Mix_Bc38_Bc09	TRB_racon_contig_1	FALSE	TRUE	FALSE	TRUE	FALSE	TRUE	TRBV13*01	TRBD1*01	TRBJ1-2*01	1	282	290	297	301	340	441.224	16.069	77.595	8.141e-126	0.4245	3.942e-18	100	100	100	382	663	1	282	671	678	5	12	682	721	9	48	382	459	460	474	475	525	526	543	544	654	691	720
9Mix_Bc38_Bc12	TRB_racon_contig_1	FALSE	TRUE	FALSE	TRUE	FALSE	FALSE	TRBV16*01,TRBV16*02,TRBV16*03	TRBD1*01	TRBJ2-3*01	1	20	99	103	168	182	26.766	10.301	17.992	0.2448	12.07	1.797	90	100	86.667	22	41	110	129	120	124	4	8	189	203	1	15	none	none	none	none	22	41	none	none	none	none	none	none
9Mix_Bc38_Bc20	TRB_racon_contig_1	FALSE	TRUE	FALSE	TRUE	FALSE	TRUE	TRBV13*01	TRBD1*01	TRBJ1-2*01	1	282	290	297	301	340	441.224	16.069	77.595	6.546e-126	0.3425	3.179e-18	100	100	100	100	381	1	282	389	396	5	12	400	439	9	48	100	177	178	192	193	243	244	261	262	372	409	438
9Mix_Bc39_Bc01	TRB_racon_contig_1	FALSE	TRUE	FALSE	TRUE	FALSE	TRUE	TRBV13*01	TRBD1*01	TRBJ1-2*01	1	282	290	297	301	340	441.224	16.069	77.595	8.464e-126	0.4411	4.097e-18	100	100	100	439	720	1	282	728	735	5	12	739	778	9	48	439	516	517	531	532	582	583	600	601	711	748	777
9Mix_Bc39_Bc04	TRB_racon_contig_1	FALSE	TRUE	FALSE	TRUE	FALSE	TRUE	TRBV13*01	TRBD1*01	TRBJ1-2*01	1	282	290	297	301	340	441.224	16.069	77.595	7.989e-126	0.4166	3.869e-18	100	100	100	353	634	1	282	642	649	5	12	653	692	9	48	353	430	431	445	446	496	497	514	515	625	662	691
9Mix_Bc39_Bc06	TRB_racon_contig_1	FALSE	TRUE	TRUE	FALSE	FALSE	TRUE	TRBV13*01	TRBD1*01	TRBJ1-2*01	1	283	291	298	302	341	433.433	16.069	77.595	1.657e-123	0.3907	3.628e-18	99.647	100	100	265	547	1	282	555	562	5	12	566	605	9	48	265	342	343	357	358	408	409	426	427	538	575	604
9Mix_Bc39_Bc08	TRB_racon_contig_1	FALSE	TRUE	FALSE	TRUE	FALSE	TRUE	TRBV13*01	TRBD1*01	TRBJ1-2*01	1	282	290	297	301	340	441.224	16.069	77.595	8.684e-126	0.4524	4.202e-18	100	100	100	478	759	1	282	767	774	5	12	778	817	9	48	478	555	556	570	571	621	622	639	640	750	787	816
9Mix_Bc39_Bc17	TRB_racon_contig_1	FALSE	TRUE	FALSE	TRUE	FALSE	TRUE	TRBV13*01	TRBD1*01	TRBJ1-2*01	1	282	290	297	301	340	441.224	16.069	77.595	6.687e-126	0.3497	3.247e-18	100	100	100	125	406	1	282	414	421	5	12	425	464	9	48	125	202	203	217	218	268	269	286	287	397	434	463
9Mix_Bc39_Bc19	TRB_racon_contig_1	FALSE	TRUE	FALSE	TRUE	FALSE	TRUE	TRBV13*01	TRBD1*01	TRBJ1-2*01	1	282	290	297	301	340	441.224	16.069	77.595	8.447e-126	0.4402	4.089e-18	100	100	100	436	717	1	282	725	732	5	12	736	775	9	48	436	513	514	528	529	579	580	597	598	708	745	774
9Mix_Bc39_Bc20	TRB_racon_contig_1	FALSE	TRUE	FALSE	TRUE	FALSE	TRUE	TRBV13*01	TRBD1*01	TRBJ1-2*01	1	282	290	297	301	340	441.224	16.069	77.595	8.792e-126	0.458	4.254e-18	100	100	100	497	778	1	282	786	793	5	12	797	836	9	48	497	574	575	589	590	640	641	658	659	769	806	835
9Mix_Bc39_Bc24	TRB_racon_contig_1	FALSE	TRUE	FALSE	TRUE	FALSE	TRUE	TRBV13*01	TRBD1*01	TRBJ1-2*01	1	282	290	297	301	340	441.224	16.069	77.595	8.011e-126	0.4178	3.88e-18	100	100	100	348	629	1	282	637	644	5	12	648	687	9	48	348	425	426	440	441	491	492	509	510	620	657	686
9Mix_Bc40_Bc01	TRB_racon_contig_1	FALSE	TRUE	FALSE	TRUE	FALSE	TRUE	TRBV13*01	TRBD1*01	TRBJ1-2*01	1	282	290	297	301	340	441.224	16.069	77.595	7.96e-126	0.4152	3.856e-18	100	100	100	350	631	1	282	639	646	5	12	650	689	9	48	350	427	428	442	443	493	494	511	512	622	659	688
9Mix_Bc40_Bc09	TRB_racon_contig_1	TRUE	FALSE	FALSE	FALSE	FALSE	TRUE	TRBV13*01	TRBD1*01	TRBJ1-2*01	1	287	295	302	305	344	199.717	16.069	71.827	3.572e-53	0.3715	1.88e-16	80.488	100	97.5	191	457	1	282	465	472	5	12	475	514	9	48	191	264	265	276	277	319	320	335	336	448	484	513
9Mix_Bc41_Bc06	TRB_racon_contig_1	FALSE	TRUE	FALSE	TRUE	FALSE	TRUE	TRBV13*01	TRBD1*01	TRBJ1-2*01	1	282	290	297	301	340	441.224	16.069	77.595	8.424e-126	0.439	4.078e-18	100	100	100	419	700	1	282	708	715	5	12	719	758	9	48	419	496	497	511	512	562	563	580	581	691	728	757
9Mix_Bc41_Bc09	TRB_racon_contig_1	FALSE	TRUE	FALSE	TRUE	FALSE	TRUE	TRBV13*01	TRBD1*01	TRBJ1-2*01	1	282	290	297	301	340	441.224	16.069	77.595	6.506e-126	0.3404	3.16e-18	100	100	100	93	374	1	282	382	389	5	12	393	432	9	48	93	170	171	185	186	236	237	254	255	365	402	431
9Mix_Bc41_Bc19	TRB_racon_contig_1	FALSE	TRUE	TRUE	FALSE	FALSE	TRUE	TRBV13*01	TRBD1*01	TRBJ1-2*01	1	283	291	298	302	341	433.433	16.069	77.595	2.066e-123	0.4856	4.511e-18	99.647	100	100	591	873	1	282	881	888	5	12	892	931	9	48	591	668	669	683	684	734	735	752	753	864	901	930
9Mix_Bc41_Bc24	TRB_racon_contig_1	FALSE	TRUE	FALSE	TRUE	FALSE	TRUE	TRBV13*01	TRBD1*01	TRBJ1-2*01	1	282	290	297	301	340	441.224	16.069	77.595	8.651e-126	0.4507	4.186e-18	100	100	100	472	753	1	282	761	768	5	12	772	811	9	48	472	549	550	564	565	615	616	633	634	744	781	810
9Mix_Bc41_Bc25	TRB_racon_contig_1	TRUE	TRUE	TRUE	FALSE	FALSE	TRUE	TRBV13*01	TRBD2*02	TRBJ1-2*01	1	286	296	300	305	344	363.318	10.301	66.059	1.887e-102	18.99	9.609e-15	94.755	100	95	109	389	1	282	399	403	12	16	408	447	9	48	109	184	185	199	200	250	251	268	269	380	417	446
9Mix_Bc42_Bc01	TRB_racon_contig_1	FALSE	TRUE	FALSE	TRUE	FALSE	TRUE	TRBV13*01	TRBD1*01	TRBJ1-2*01	1	282	290	297	301	340	441.224	16.069	77.595	8.062e-126	0.4204	3.905e-18	100	100	100	354	635	1	282	643	650	5	12	654	693	9	48	354	431	432	446	447	497	498	515	516	626	663	692
9Mix_Bc42_Bc09	TRB_racon_contig_1	FALSE	TRUE	FALSE	TRUE	FALSE	TRUE	TRBV13*01	TRBD1*01	TRBJ1-2*01	1	282	290	297	301	340	441.224	16.069	77.595	8.571e-126	0.4466	4.148e-18	100	100	100	458	739	1	282	747	754	5	12	758	797	9	48	458	535	536	550	551	601	602	619	620	730	767	796
9Mix_Bc42_Bc13	TRB_racon_contig_1	FALSE	TRUE	FALSE	TRUE	FALSE	TRUE	TRBV13*01	TRBD1*01	TRBJ1-2*01	1	282	290	297	301	340	441.224	16.069	77.595	6.625e-126	0.3465	3.217e-18	100	100	100	114	395	1	282	403	410	5	12	414	453	9	48	114	191	192	206	207	257	258	275	276	386	423	452
9Mix_Bc42_Bc14	TRB_racon_contig_1	FALSE	TRUE	FALSE	TRUE	FALSE	TRUE	TRBV13*01	TRBD1*01	TRBJ1-2*01	1	282	290	297	301	340	441.224	16.069	77.595	6.625e-126	0.3465	3.217e-18	100	100	100	114	395	1	282	403	410	5	12	414	453	9	48	114	191	192	206	207	257	258	275	276	386	423	452
9Mix_Bc42_Bc16	TRB_racon_contig_1	FALSE	TRUE	FALSE	TRUE	FALSE	TRUE	TRBV13*01	TRBD1*01	TRBJ1-2*01	1	282	290	297	301	340	438.107	16.069	77.595	6.77e-125	0.4073	3.783e-18	99.645	100	100	323	604	1	282	612	619	5	12	623	662	9	48	323	400	401	415	416	466	467	484	485	595	632	661
9Mix_Bc42_Bc21	TRB_racon_contig_1	FALSE	TRUE	FALSE	TRUE	FALSE	TRUE	TRBV13*01	TRBD1*01	TRBJ1-2*01	1	282	290	297	301	340	441.224	16.069	77.595	7.955e-126	0.4149	3.853e-18	100	100	100	349	630	1	282	638	645	5	12	649	688	9	48	349	426	427	441	442	492	493	510	511	621	658	687
9Mix_Bc42_Bc24	TRB_racon_contig_1	FALSE	TRUE	TRUE	FALSE	FALSE	TRUE	TRBV13*01	TRBD1*01	TRBJ1-2*01	1	283	291	298	302	341	433.433	16.069	77.595	1.7e-123	0.4006	3.72e-18	99.647	100	100	350	632	1	282	640	647	5	12	651	690	9	48	350	427	428	442	443	493	494	511	512	623	660	689
9Mix_Bc42_Bc30	TRB_racon_contig_1	FALSE	TRUE	FALSE	TRUE	FALSE	TRUE	TRBV13*01	TRBD1*01	TRBJ1-2*01	1	282	290	297	301	340	441.224	16.069	77.595	6.625e-126	0.3465	3.217e-18	100	100	100	114	395	1	282	403	410	5	12	414	453	9	48	114	191	192	206	207	257	258	275	276	386	423	452
9Mix_Bc42_Bc32	TRB_racon_contig_1	FALSE	TRUE	FALSE	TRUE	FALSE	TRUE	TRBV13*01	TRBD1*01	TRBJ1-2*01	1	282	290	297	301	340	441.224	16.069	77.595	6.472e-126	0.3387	3.144e-18	100	100	100	87	368	1	282	376	383	5	12	387	426	9	48	87	164	165	179	180	230	231	248	249	359	396	425
9Mix_Bc43_Bc03	TRB_racon_contig_1	FALSE	TRUE	FALSE	TRUE	FALSE	TRUE	TRBV13*01	TRBD1*01	TRBJ1-2*01	1	282	290	297	301	340	441.224	16.069	77.595	7.943e-126	0.4143	3.848e-18	100	100	100	347	628	1	282	636	643	5	12	647	686	9	48	347	424	425	439	440	490	491	508	509	619	656	685
9Mix_Bc43_Bc12	TRB_racon_contig_1	FALSE	TRUE	FALSE	TRUE	FALSE	TRUE	TRBV13*01	TRBD1*01	TRBJ1-2*01	1	282	290	297	301	340	441.224	16.069	77.595	6.687e-126	0.3497	3.247e-18	100	100	100	125	406	1	282	414	421	5	12	425	464	9	48	125	202	203	217	218	268	269	286	287	397	434	463
9Mix_Bc43_Bc13	TRB_racon_contig_1	FALSE	TRUE	FALSE	TRUE	FALSE	TRUE	TRBV13*01	TRBD1*01	TRBJ1-2*01	1	282	290	297	301	340	441.224	16.069	77.595	8.56e-126	0.446	4.143e-18	100	100	100	456	737	1	282	745	752	5	12	756	795	9	48	456	533	534	548	549	599	600	617	618	728	765	794
9Mix_Bc43_Bc18	TRB_racon_contig_1	FALSE	TRUE	FALSE	TRUE	FALSE	TRUE	TRBV13*01	TRBD1*01	TRBJ1-2*01	1	284	292	299	303	342	403.829	16.069	77.595	1.356e-114	0.3919	3.639e-18	98.239	100	100	260	541	1	282	549	556	5	12	560	599	9	48	260	337	338	352	353	401	402	421	422	532	569	598
9Mix_Bc44_Bc01	TRB_racon_contig_1	FALSE	TRUE	FALSE	TRUE	FALSE	TRUE	TRBV13*01	TRBD1*01	TRBJ1-2*01	1	282	290	297	301	340	441.224	16.069	77.595	8.764e-126	0.4565	4.24e-18	100	100	100	478	759	1	282	767	774	5	12	778	817	9	48	478	555	556	570	571	621	622	639	640	750	787	816
9Mix_Bc44_Bc05	TRB_racon_contig_1	FALSE	TRUE	FALSE	TRUE	FALSE	TRUE	TRBV13*01	TRBD1*01	TRBJ1-2*01	1	282	290	297	301	340	441.224	16.069	77.595	6.478e-126	0.339	3.146e-18	100	100	100	87	368	1	282	376	383	5	12	387	426	9	48	87	164	165	179	180	230	231	248	249	359	396	425
9Mix_Bc44_Bc07	TRB_racon_contig_1	FALSE	TRUE	FALSE	TRUE	FALSE	TRUE	TRBV13*01	TRBD1*01	TRBJ1-2*01	1	282	290	297	301	340	441.224	16.069	77.595	6.546e-126	0.3425	3.179e-18	100	100	100	100	381	1	282	389	396	5	12	400	439	9	48	100	177	178	192	193	243	244	261	262	372	409	438
9Mix_Bc44_Bc12	TRB_racon_contig_1	FALSE	TRUE	FALSE	TRUE	FALSE	TRUE	TRBV13*01	TRBD1*01	TRBJ1-2*01	1	285	293	300	304	343	414.736	16.069	77.595	7.657e-118	0.4242	3.94e-18	98.596	100	100	379	663	1	282	671	678	5	12	682	721	9	48	379	458	459	473	474	525	526	543	544	654	691	720
9Mix_Bc44_Bc22	TRB_racon_contig_1	FALSE	TRUE	FALSE	TRUE	FALSE	TRUE	TRBV13*01	TRBD1*01	TRBJ1-2*01	1	282	290	297	301	340	441.224	16.069	77.595	6.546e-126	0.3425	3.179e-18	100	100	100	100	381	1	282	389	396	5	12	400	439	9	48	100	177	178	192	193	243	244	261	262	372	409	438
9Mix_Bc44_Bc26	TRB_racon_contig_1	FALSE	TRUE	FALSE	TRUE	FALSE	TRUE	TRBV13*01	TRBD1*01	TRBJ1-2*01	1	282	290	297	301	340	441.224	16.069	77.595	8.141e-126	0.4245	3.942e-18	100	100	100	382	663	1	282	671	678	5	12	682	721	9	48	382	459	460	474	475	525	526	543	544	654	691	720
9Mix_Bc45_Bc03	TRB_racon_contig_1	FALSE	TRUE	FALSE	TRUE	FALSE	TRUE	TRBV13*01	TRBD1*01	TRBJ1-2*01	1	282	290	297	301	340	441.224	16.069	77.595	6.687e-126	0.3497	3.247e-18	100	100	100	125	406	1	282	414	421	5	12	425	464	9	48	125	202	203	217	218	268	269	286	287	397	434	463
9Mix_Bc45_Bc08	TRB_racon_contig_1	FALSE	TRUE	FALSE	TRUE	FALSE	TRUE	TRBV13*01	TRBD1*01	TRBJ1-2*01	1	282	290	297	301	340	441.224	16.069	77.595	8.017e-126	0.4181	3.883e-18	100	100	100	360	641	1	282	649	656	5	12	660	699	9	48	360	437	438	452	453	503	504	521	522	632	669	698
9Mix_Bc45_Bc12	TRB_racon_contig_1	FALSE	TRUE	FALSE	TRUE	FALSE	TRUE	TRBV13*01	TRBD1*01	TRBJ1-2*01	1	282	290	297	301	340	441.224	16.069	77.595	8.006e-126	0.4175	3.877e-18	100	100	100	358	639	1	282	647	654	5	12	658	697	9	48	358	435	436	450	451	501	502	519	520	630	667	696
9Mix_Bc45_Bc15	TRB_racon_contig_1	FALSE	TRUE	FALSE	TRUE	FALSE	TRUE	TRBV13*01	TRBD1*01	TRBJ1-2*01	1	282	290	297	301	340	441.224	16.069	77.595	8.447e-126	0.4402	4.089e-18	100	100	100	436	717	1	282	725	732	5	12	736	775	9	48	436	513	514	528	529	579	580	597	598	708	745	774
9Mix_Bc45_Bc16	TRB_racon_contig_1	FALSE	TRUE	FALSE	TRUE	FALSE	TRUE	TRBV13*01	TRBD1*01	TRBJ1-2*01	1	282	290	297	301	340	441.224	16.069	77.595	6.693e-126	0.35	3.249e-18	100	100	100	125	406	1	282	414	421	5	12	425	464	9	48	125	202	203	217	218	268	269	286	287	397	434	463
9Mix_Bc45_Bc19	TRB_racon_contig_1	FALSE	TRUE	FALSE	TRUE	FALSE	TRUE	TRBV13*01	TRBD1*01	TRBJ1-2*01	1	282	290	297	301	340	441.224	16.069	77.595	8.402e-126	0.4379	4.067e-18	100	100	100	428	709	1	282	717	724	5	12	728	767	9	48	428	505	506	520	521	571	572	589	590	700	737	766
9Mix_Bc45_Bc20	TRB_racon_contig_1	TRUE	TRUE	TRUE	FALSE	FALSE	TRUE	TRBV13*01	TRBD1*01	TRBJ1-2*01	1	283	291	298	302	341	433.433	16.069	77.595	1.657e-123	0.3907	3.628e-18	99.647	100	100	257	539	1	282	547	554	5	12	558	597	9	48	257	334	335	349	350	401	402	419	420	530	567	596
9Mix_Bc45_Bc22	TRB_racon_contig_1	FALSE	TRUE	FALSE	TRUE	FALSE	TRUE	TRBV13*01	TRBD1*01	TRBJ1-2*01	1	282	290	297	301	340	441.224	16.069	77.595	8.192e-126	0.4271	3.967e-18	100	100	100	391	672	1	282	680	687	5	12	691	730	9	48	391	468	469	483	484	534	535	552	553	663	700	729
9Mix_Bc45_Bc26	TRB_racon_contig_1	FALSE	TRUE	FALSE	TRUE	FALSE	TRUE	TRBV13*01	TRBD1*01	TRBJ1-2*01	1	282	290	297	301	340	441.224	16.069	77.595	8.17e-126	0.426	3.956e-18	100	100	100	387	668	1	282	676	683	5	12	687	726	9	48	387	464	465	479	480	530	531	548	549	659	696	725
9Mix_Bc45_Bc27	TRB_racon_contig_1	FALSE	FALSE	FALSE	FALSE	FALSE	TRUE	TRBV13*01	TRBD1*01	TRBJ1-2*01	1	282	290	297	302	341	441.224	16.069	77.595	7.972e-126	0.4158	3.861e-18	100	100	100	351	632	1	282	640	647	5	12	652	691	9	48	351	428	429	443	444	494	495	512	513	623	661	690
9Mix_Bc45_Bc29	TRB_racon_contig_1	FALSE	TRUE	FALSE	TRUE	FALSE	TRUE	TRBV13*01	TRBD1*01	TRBJ1-2*01	1	282	290	297	301	340	441.224	16.069	77.595	7.14e-126	0.373	3.463e-18	100	100	100	205	486	1	282	494	501	5	12	505	544	9	48	205	282	283	297	298	348	349	366	367	477	514	543
9Mix_Bc45_Bc31	TRB_racon_contig_1	FALSE	TRUE	FALSE	TRUE	FALSE	TRUE	TRBV13*01	TRBD1*01	TRBJ1-2*01	1	282	290	297	301	340	441.224	16.069	77.595	6.687e-126	0.3497	3.247e-18	100	100	100	125	406	1	282	414	421	5	12	425	464	9	48	125	202	203	217	218	268	269	286	287	397	434	463
9Mix_Bc46_Bc02	TRB_racon_contig_1	FALSE	TRUE	FALSE	TRUE	FALSE	TRUE	TRBV13*01	TRBD1*01	TRBJ1-2*01	1	282	290	297	301	340	441.224	16.069	77.595	8.441e-126	0.4399	4.086e-18	100	100	100	435	716	1	282	724	731	5	12	735	774	9	48	435	512	513	527	528	578	579	596	597	707	744	773
9Mix_Bc46_Bc15	TRB_racon_contig_1	FALSE	TRUE	FALSE	TRUE	FALSE	TRUE	TRBV13*01	TRBD1*01	TRBJ1-2*01	1	282	290	297	301	340	441.224	16.069	77.595	8.158e-126	0.4254	3.951e-18	100	100	100	385	666	1	282	674	681	5	12	685	724	9	48	385	462	463	477	478	528	529	546	547	657	694	723
9Mix_Bc46_Bc21	TRB_racon_contig_1	FALSE	TRUE	FALSE	TRUE	FALSE	TRUE	TRBV13*01	TRBD1*01	TRBJ1-2*01	1	282	290	297	301	340	441.224	16.069	77.595	6.687e-126	0.3497	3.247e-18	100	100	100	125	406	1	282	414	421	5	12	425	464	9	48	125	202	203	217	218	268	269	286	287	397	434	463
9Mix_Bc46_Bc22	TRB_racon_contig_1	FALSE	TRUE	FALSE	TRUE	FALSE	TRUE	TRBV13*01	TRBD1*01	TRBJ1-2*01	1	282	290	297	301	340	441.224	16.069	77.595	7.892e-126	0.4117	3.823e-18	100	100	100	338	619	1	282	627	634	5	12	638	677	9	48	338	415	416	430	431	481	482	499	500	610	647	676
9Mix_Bc46_Bc29	TRB_racon_contig_1	FALSE	TRUE	FALSE	TRUE	FALSE	TRUE	TRBV13*01	TRBD1*01	TRBJ1-2*01	1	282	290	297	301	340	441.224	16.069	77.595	8.04e-126	0.4193	3.894e-18	100	100	100	351	632	1	282	640	647	5	12	651	690	9	48	351	428	429	443	444	494	495	512	513	623	660	689
9Mix_Bc47_Bc01	TRB_racon_contig_1	FALSE	TRUE	FALSE	TRUE	FALSE	TRUE	TRBV13*01	TRBD1*01	TRBJ1-2*01	1	282	290	297	301	340	441.224	16.069	77.595	7.915e-126	0.4129	3.834e-18	100	100	100	341	622	1	282	630	637	5	12	641	680	9	48	341	418	419	433	434	484	485	502	503	613	650	679
9Mix_Bc47_Bc03	TRB_racon_contig_1	FALSE	TRUE	FALSE	TRUE	FALSE	TRUE	TRBV13*01	TRBD1*01	TRBJ1-2*01	1	282	290	297	301	340	441.224	16.069	77.595	6.642e-126	0.3474	3.225e-18	100	100	100	117	398	1	282	406	413	5	12	417	456	9	48	117	194	195	209	210	260	261	278	279	389	426	455
9Mix_Bc47_Bc12	TRB_racon_contig_1	FALSE	TRUE	FALSE	TRUE	FALSE	TRUE	TRBV13*01	TRBD1*01	TRBJ1-2*01	1	282	290	297	301	340	441.224	16.069	77.595	8.662e-126	0.4513	4.192e-18	100	100	100	474	755	1	282	763	770	5	12	774	813	9	48	474	551	552	566	567	617	618	635	636	746	783	812
9Mix_Bc47_Bc29	TRB_racon_contig_1	TRUE	TRUE	TRUE	FALSE	FALSE	TRUE	TRBV13*01	TRBD1*01	TRBJ1-2*01	1	283	291	298	302	341	433.433	16.069	77.595	1.428e-123	0.3375	3.133e-18	99.647	100	100	104	386	1	282	394	401	5	12	405	444	9	48	104	182	183	197	198	248	249	266	267	377	414	443
9Mix_Bc47_Bc31	TRB_racon_contig_1	FALSE	TRUE	FALSE	TRUE	FALSE	TRUE	TRBV13*01	TRBD1*01	TRBJ1-2*01	1	282	290	297	301	340	441.224	16.069	77.595	7.932e-126	0.4137	3.842e-18	100	100	100	345	626	1	282	634	641	5	12	645	684	9	48	345	422	423	437	438	488	489	506	507	617	654	683
9Mix_Bc48_Bc03	TRB_racon_contig_1	FALSE	TRUE	FALSE	TRUE	FALSE	TRUE	TRBV13*01	TRBD1*01	TRBJ1-2*01	1	282	290	297	301	340	441.224	16.069	77.595	7.96e-126	0.4152	3.856e-18	100	100	100	350	631	1	282	639	646	5	12	650	689	9	48	350	427	428	442	443	493	494	511	512	622	659	688
9Mix_Bc48_Bc08	TRB_racon_contig_1	FALSE	TRUE	FALSE	TRUE	FALSE	TRUE	TRBV13*01	TRBD1*01	TRBJ1-2*01	1	282	290	297	301	340	441.224	16.069	77.595	7.983e-126	0.4164	3.867e-18	100	100	100	352	633	1	282	641	648	5	12	652	691	9	48	352	429	430	444	445	495	496	513	514	624	661	690
9Mix_Bc48_Bc11	TRB_racon_contig_1	FALSE	TRUE	FALSE	TRUE	FALSE	TRUE	TRBV13*01	TRBD1*01	TRBJ1-2*01	1	282	290	297	301	340	441.224	16.069	77.595	7.96e-126	0.4152	3.856e-18	100	100	100	350	631	1	282	639	646	5	12	650	689	9	48	350	427	428	442	443	493	494	511	512	622	659	688
9Mix_Bc48_Bc16	TRB_racon_contig_1	FALSE	TRUE	FALSE	TRUE	FALSE	TRUE	TRBV13*01	TRBD1*01	TRBJ1-2*01	1	282	290	297	301	340	441.224	16.069	77.595	8.175e-126	0.4262	3.959e-18	100	100	100	388	669	1	282	677	684	5	12	688	727	9	48	388	465	466	480	481	531	532	549	550	660	697	726
9Mix_Bc48_Bc22	TRB_racon_contig_1	FALSE	TRUE	FALSE	TRUE	FALSE	TRUE	TRBV13*01	TRBD1*01	TRBJ1-2*01	1	282	290	297	301	340	441.224	16.069	77.595	8.916e-126	0.4644	4.313e-18	100	100	100	506	787	1	282	795	802	5	12	806	845	9	48	506	583	584	598	599	649	650	667	668	778	815	844
9Mix_Bc48_Bc26	TRB_racon_contig_1	FALSE	TRUE	FALSE	TRUE	FALSE	TRUE	TRBV13*01	TRBD1*01	TRBJ1-2*01	1	282	290	297	301	340	441.224	16.069	77.595	7.96e-126	0.4152	3.856e-18	100	100	100	350	631	1	282	639	646	5	12	650	689	9	48	350	427	428	442	443	493	494	511	512	622	659	688
9Mix_Bc49_Bc10	TRB_racon_contig_1	FALSE	TRUE	FALSE	TRUE	FALSE	TRUE	TRBV13*01	TRBD1*01	TRBJ1-2*01	1	282	290	297	301	340	441.224	16.069	77.595	8.594e-126	0.4478	4.159e-18	100	100	100	462	743	1	282	751	758	5	12	762	801	9	48	462	539	540	554	555	605	606	623	624	734	771	800
9Mix_Bc49_Bc16	TRB_racon_contig_1	FALSE	TRUE	FALSE	TRUE	FALSE	TRUE	TRBV13*01	TRBD1*01	TRBJ1-2*01	1	282	290	297	301	340	441.224	16.069	77.595	7.921e-126	0.4132	3.837e-18	100	100	100	349	630	1	282	638	645	5	12	649	688	9	48	349	426	427	441	442	492	493	510	511	621	658	687
9Mix_Bc49_Bc20	TRB_racon_contig_1	FALSE	TRUE	FALSE	TRUE	FALSE	TRUE	TRBV13*01	TRBD1*01	TRBJ1-2*01	1	282	290	297	301	340	441.224	16.069	77.595	8.419e-126	0.4388	4.075e-18	100	100	100	431	712	1	282	720	727	5	12	731	770	9	48	431	508	509	523	524	574	575	592	593	703	740	769
9Mix_Bc49_Bc25	TRB_racon_contig_1	FALSE	TRUE	FALSE	TRUE	FALSE	TRUE	TRBV13*01	TRBD1*01	TRBJ1-2*01	1	282	290	297	301	340	441.224	16.069	77.595	8.011e-126	0.4178	3.88e-18	100	100	100	359	640	1	282	648	655	5	12	659	698	9	48	359	436	437	451	452	502	503	520	521	631	668	697
9Mix_Bc50_Bc08	TRB_racon_contig_1	FALSE	TRUE	FALSE	TRUE	FALSE	TRUE	TRBV13*01	TRBD1*01	TRBJ1-2*01	1	282	290	297	301	340	441.224	16.069	77.595	6.625e-126	0.3465	3.217e-18	100	100	100	114	395	1	282	403	410	5	12	414	453	9	48	114	191	192	206	207	257	258	275	276	386	423	452
9Mix_Bc50_Bc20	TRB_racon_contig_1	FALSE	TRUE	FALSE	TRUE	FALSE	TRUE	TRBV13*01	TRBD1*01	TRBJ1-2*01	1	282	290	297	301	340	441.224	16.069	77.595	6.472e-126	0.3387	3.144e-18	100	100	100	87	368	1	282	376	383	5	12	387	426	9	48	87	164	165	179	180	230	231	248	249	359	396	425
9Mix_Bc50_Bc29	TRB_racon_contig_1	TRUE	TRUE	TRUE	FALSE	FALSE	TRUE	TRBV13*01	TRBD1*01	TRBJ1-2*01	1	282	290	297	301	340	431.875	16.069	77.595	4.356e-123	0.3494	3.244e-18	99.645	100	100	115	395	1	282	403	410	5	12	414	453	9	48	115	191	192	206	207	257	258	275	276	386	423	452
9Mix_Bc51_Bc09	TRB_racon_contig_1	FALSE	TRUE	FALSE	TRUE	FALSE	TRUE	TRBV13*01	TRBD1*01	TRBJ1-2*01	1	282	290	297	301	340	441.224	16.069	77.595	6.546e-126	0.3425	3.179e-18	100	100	100	100	381	1	282	389	396	5	12	400	439	9	48	100	177	178	192	193	243	244	261	262	372	409	438
9Mix_Bc51_Bc16	TRB_racon_contig_1	FALSE	TRUE	FALSE	TRUE	FALSE	TRUE	TRBV13*01	TRBD1*01	TRBJ1-2*01	1	282	290	297	301	340	441.224	16.069	77.595	8.453e-126	0.4405	4.091e-18	100	100	100	437	718	1	282	726	733	5	12	737	776	9	48	437	514	515	529	530	580	581	598	599	709	746	775
9Mix_Bc51_Bc20	TRB_racon_contig_1	TRUE	FALSE	FALSE	FALSE	FALSE	FALSE	TRBV16*01,TRBV16*02,TRBV16*03	none	TRBJ2-3*01	1	21	none	none	168	182	28.324	none	17.992	0.09883	none	2.129	90.476	none	86.667	165	185	109	129	none	none	none	none	332	346	1	15	none	none	none	none	165	185	none	none	none	none	none	none
9Mix_Bc51_Bc22	TRB_racon_contig_1	FALSE	TRUE	FALSE	TRUE	FALSE	TRUE	TRBV13*01	TRBD1*01	TRBJ1-2*01	1	282	290	297	301	340	441.224	16.069	77.595	7.926e-126	0.4134	3.84e-18	100	100	100	334	615	1	282	623	630	5	12	634	673	9	48	334	411	412	426	427	477	478	495	496	606	643	672
9Mix_Bc51_Bc25	TRB_racon_contig_1	FALSE	TRUE	FALSE	TRUE	FALSE	TRUE	TRBV13*01	TRBD1*01	TRBJ1-2*01	1	282	290	297	301	340	441.224	16.069	77.595	8.447e-126	0.4402	4.089e-18	100	100	100	436	717	1	282	725	732	5	12	736	775	9	48	436	513	514	528	529	579	580	597	598	708	745	774
9Mix_Bc51_Bc32	TRB_racon_contig_1	FALSE	TRUE	FALSE	TRUE	FALSE	TRUE	TRBV13*01	TRBD1*01	TRBJ1-2*01	1	282	290	297	301	340	441.224	16.069	77.595	8.656e-126	0.451	4.189e-18	100	100	100	473	754	1	282	762	769	5	12	773	812	9	48	473	550	551	565	566	616	617	634	635	745	782	811
9Mix_Bc52_Bc01	TRB_racon_contig_1	FALSE	TRUE	FALSE	TRUE	FALSE	TRUE	TRBV13*01	TRBD1*01	TRBJ1-2*01	1	282	290	297	301	340	441.224	16.069	77.595	6.625e-126	0.3465	3.217e-18	100	100	100	114	395	1	282	403	410	5	12	414	453	9	48	114	191	192	206	207	257	258	275	276	386	423	452
9Mix_Bc52_Bc09	TRB_racon_contig_1	FALSE	TRUE	FALSE	TRUE	FALSE	TRUE	TRBV13*01	TRBD1*01	TRBJ1-2*01	1	282	290	297	301	340	441.224	16.069	77.595	8.628e-126	0.4495	4.175e-18	100	100	100	468	749	1	282	757	764	5	12	768	807	9	48	468	545	546	560	561	611	612	629	630	740	777	806
9Mix_Bc52_Bc11	TRB_racon_contig_1	FALSE	TRUE	FALSE	TRUE	FALSE	TRUE	TRBV13*01	TRBD1*01	TRBJ1-2*01	1	282	290	297	301	340	441.224	16.069	77.595	8.096e-126	0.4222	3.921e-18	100	100	100	365	646	1	282	654	661	5	12	665	704	9	48	365	442	443	457	458	508	509	526	527	637	674	703
9Mix_Bc52_Bc15	TRB_racon_contig_1	FALSE	TRUE	FALSE	TRUE	FALSE	TRUE	TRBV13*01	TRBD1*01	TRBJ1-2*01	1	282	290	297	301	340	441.224	16.069	77.595	7.96e-126	0.4152	3.856e-18	100	100	100	350	631	1	282	639	646	5	12	650	689	9	48	350	427	428	442	443	493	494	511	512	622	659	688
9Mix_Bc52_Bc32	TRB_racon_contig_1	FALSE	TRUE	FALSE	TRUE	FALSE	TRUE	TRBV13*01	TRBD1*01	TRBJ1-2*01	1	282	290	297	301	340	441.224	16.069	77.595	7.96e-126	0.4152	3.856e-18	100	100	100	350	631	1	282	639	646	5	12	650	689	9	48	350	427	428	442	443	493	494	511	512	622	659	688
9Mix_Bc53_Bc09	TRB_racon_contig_1	FALSE	TRUE	FALSE	TRUE	FALSE	TRUE	TRBV13*01	TRBD1*01	TRBJ1-2*01	1	282	290	297	301	340	441.224	16.069	77.595	7.96e-126	0.4152	3.856e-18	100	100	100	350	631	1	282	639	646	5	12	650	689	9	48	350	427	428	442	443	493	494	511	512	622	659	688
9Mix_Bc53_Bc20	TRB_racon_contig_1	FALSE	TRUE	FALSE	TRUE	FALSE	TRUE	TRBV13*01	TRBD1*01	TRBJ1-2*01	1	282	290	297	301	340	441.224	16.069	77.595	8.549e-126	0.4454	4.137e-18	100	100	100	440	721	1	282	729	736	5	12	740	779	9	48	440	517	518	532	533	583	584	601	602	712	749	778
9Mix_Bc53_Bc31	TRB_racon_contig_1	FALSE	TRUE	FALSE	TRUE	FALSE	TRUE	TRBV13*01	TRBD1*01	TRBJ1-2*01	1	282	290	297	301	340	441.224	16.069	77.595	7.112e-126	0.3715	3.45e-18	100	100	100	206	487	1	282	495	502	5	12	506	545	9	48	206	283	284	298	299	349	350	367	368	478	515	544
9Mix_Bc54_Bc04	TRB_racon_contig_1	FALSE	TRUE	FALSE	TRUE	FALSE	TRUE	TRBV13*01	TRBD1*01	TRBJ1-2*01	1	282	290	297	301	340	441.224	16.069	77.595	7.949e-126	0.4146	3.85e-18	100	100	100	348	629	1	282	637	644	5	12	648	687	9	48	348	425	426	440	441	491	492	509	510	620	657	686
9Mix_Bc54_Bc08	TRB_racon_contig_1	FALSE	TRUE	FALSE	TRUE	FALSE	TRUE	TRBV13*01	TRBD1*01	TRBJ1-2*01	1	282	290	297	301	340	441.224	16.069	77.595	6.999e-126	0.3657	3.395e-18	100	100	100	186	467	1	282	475	482	5	12	486	525	9	48	186	263	264	278	279	329	330	347	348	458	495	524
9Mix_Bc54_Bc14	TRB_racon_contig_1	FALSE	TRUE	FALSE	TRUE	FALSE	TRUE	TRBV13*01	TRBD1*01	TRBJ1-2*01	1	282	290	297	301	340	441.224	16.069	77.595	7.915e-126	0.4129	3.834e-18	100	100	100	344	625	1	282	633	640	5	12	644	683	9	48	344	421	422	436	437	487	488	505	506	616	653	682
9Mix_Bc54_Bc19	TRB_racon_contig_1	FALSE	TRUE	FALSE	TRUE	FALSE	TRUE	TRBV13*01	TRBD1*01	TRBJ1-2*01	1	282	290	297	301	340	441.224	16.069	77.595	8.328e-126	0.4341	4.032e-18	100	100	100	452	733	1	282	741	748	5	12	752	791	9	48	452	529	530	544	545	595	596	613	614	724	761	790
9Mix_Bc54_Bc21	TRB_racon_contig_1	TRUE	TRUE	TRUE	FALSE	FALSE	TRUE	TRBV13*01	TRBD1*01	TRBJ1-2*01	1	283	291	298	302	341	433.433	16.069	77.595	1.481e-123	0.3497	3.247e-18	99.647	100	100	115	397	1	282	405	412	5	12	416	455	9	48	115	193	194	208	209	259	260	277	278	388	425	454
9Mix_Bc54_Bc23	TRB_racon_contig_1	FALSE	TRUE	FALSE	TRUE	FALSE	TRUE	TRBV13*01	TRBD1*01	TRBJ1-2*01	1	282	290	297	301	340	441.224	16.069	77.595	8.43e-126	0.4393	4.081e-18	100	100	100	433	714	1	282	722	729	5	12	733	772	9	48	433	510	511	525	526	576	577	594	595	705	742	771
9Mix_Bc54_Bc25	TRB_racon_contig_1	FALSE	TRUE	FALSE	TRUE	FALSE	TRUE	TRBV13*01	TRBD1*01	TRBJ1-2*01	1	282	290	297	301	340	441.224	16.069	77.595	7.96e-126	0.4152	3.856e-18	100	100	100	350	631	1	282	639	646	5	12	650	689	9	48	350	427	428	442	443	493	494	511	512	622	659	688
9Mix_Bc55_Bc08	TRB_racon_contig_1	FALSE	TRUE	FALSE	TRUE	FALSE	TRUE	TRBV13*01	TRBD1*01	TRBJ1-2*01	1	282	290	297	301	340	441.224	16.069	77.595	6.687e-126	0.3497	3.247e-18	100	100	100	125	406	1	282	414	421	5	12	425	464	9	48	125	202	203	217	218	268	269	286	287	397	434	463
9Mix_Bc55_Bc10	TRB_racon_contig_1	FALSE	TRUE	FALSE	TRUE	FALSE	TRUE	TRBV13*01	TRBD1*01	TRBJ1-2*01	1	282	290	297	301	340	441.224	16.069	77.595	8.271e-126	0.4312	4.005e-18	100	100	100	405	686	1	282	694	701	5	12	705	744	9	48	405	482	483	497	498	548	549	566	567	677	714	743
9Mix_Bc55_Bc11	TRB_racon_contig_1	TRUE	FALSE	TRUE	FALSE	FALSE	TRUE	TRBV13*01	TRBD1*01	TRBJ1-2*01	1	282	290	295	300	339	425.643	12.223	77.595	3.425e-121	5.249	3.39e-18	98.936	100	100	201	481	1	282	489	494	5	10	499	538	9	48	201	278	279	293	294	344	345	362	363	472	508	537
9Mix_Bc55_Bc15	TRB_racon_contig_1	FALSE	TRUE	FALSE	TRUE	FALSE	TRUE	TRBV13*01	TRBD1*01	TRBJ1-2*01	1	282	290	297	301	340	441.224	16.069	77.595	6.625e-126	0.3465	3.217e-18	100	100	100	114	395	1	282	403	410	5	12	414	453	9	48	114	191	192	206	207	257	258	275	276	386	423	452
9Mix_Bc55_Bc17	TRB_racon_contig_1	FALSE	TRUE	FALSE	TRUE	FALSE	TRUE	TRBV13*01	TRBD1*01	TRBJ1-2*01	1	282	290	297	301	340	441.224	16.069	77.595	8.453e-126	0.4405	4.091e-18	100	100	100	437	718	1	282	726	733	5	12	737	776	9	48	437	514	515	529	530	580	581	598	599	709	746	775
9Mix_Bc55_Bc18	TRB_racon_contig_1	FALSE	TRUE	FALSE	TRUE	FALSE	FALSE	TRBV16*01,TRBV16*02,TRBV16*03	TRBD1*01	TRBJ2-3*01	1	20	99	103	168	182	26.766	10.301	17.992	0.3144	15.41	2.298	90	100	86.667	235	254	110	129	333	337	4	8	402	416	1	15	none	none	none	none	235	254	none	none	none	none	none	none
9Mix_Bc56_Bc02	TRB_racon_contig_1	FALSE	TRUE	FALSE	TRUE	FALSE	TRUE	TRBV13*01	TRBD1*01	TRBJ1-2*01	1	282	290	297	301	340	441.224	16.069	77.595	6.546e-126	0.3425	3.179e-18	100	100	100	100	381	1	282	389	396	5	12	400	439	9	48	100	177	178	192	193	243	244	261	262	372	409	438
9Mix_Bc56_Bc05	TRB_racon_contig_1	TRUE	none	none	FALSE	FALSE	FALSE	TRBV5-1*01	none	none	1	20	none	none	none	none	20.534	none	none	10.01	none	none	80	none	none	287	306	63	82	none	none	none	none	none	none	none	none	none	none	none	none	none	none	none	none	none	none	none	none
9Mix_Bc56_Bc19	TRB_racon_contig_1	FALSE	TRUE	FALSE	TRUE	FALSE	TRUE	TRBV13*01	TRBD1*01	TRBJ1-2*01	1	282	290	297	301	340	441.224	16.069	77.595	7.095e-126	0.3707	3.442e-18	100	100	100	197	478	1	282	486	493	5	12	497	536	9	48	197	274	275	289	290	340	341	358	359	469	506	535
9Mix_Bc56_Bc24	TRB_racon_contig_1	FALSE	TRUE	FALSE	TRUE	FALSE	TRUE	TRBV13*01	TRBD1*01	TRBJ1-2*01	1	282	290	297	301	340	441.224	16.069	77.595	8.006e-126	0.4175	3.877e-18	100	100	100	358	639	1	282	647	654	5	12	658	697	9	48	358	435	436	450	451	501	502	519	520	630	667	696
9Mix_Bc56_Bc29	TRB_racon_contig_1	FALSE	TRUE	TRUE	FALSE	FALSE	TRUE	TRBV13*01	TRBD1*01	TRBJ1-2*01	1	282	290	297	301	340	428.759	16.069	77.595	3.813e-122	0.3526	3.274e-18	99.291	100	100	129	408	1	282	416	423	5	12	427	466	9	48	129	206	207	221	222	272	273	290	291	399	436	465
9Mix_Bc57_Bc01	TRB_racon_contig_1	FALSE	TRUE	FALSE	TRUE	FALSE	TRUE	TRBV13*01	TRBD1*01	TRBJ1-2*01	1	282	290	297	301	340	441.224	16.069	77.595	8.481e-126	0.442	4.105e-18	100	100	100	442	723	1	282	731	738	5	12	742	781	9	48	442	519	520	534	535	585	586	603	604	714	751	780
9Mix_Bc57_Bc22	TRB_racon_contig_1	FALSE	TRUE	FALSE	TRUE	FALSE	TRUE	TRBV13*01	TRBD1*01	TRBJ1-2*01	1	282	290	297	301	340	438.107	16.069	77.595	6.775e-125	0.4076	3.785e-18	99.645	100	100	324	605	1	282	613	620	5	12	624	663	9	48	324	401	402	416	417	467	468	485	486	596	633	662
9Mix_Bc57_Bc24	TRB_racon_contig_1	FALSE	TRUE	FALSE	TRUE	FALSE	TRUE	TRBV13*01	TRBD1*01	TRBJ1-2*01	1	282	290	297	301	340	434.991	16.069	77.595	5.96e-124	0.4134	3.84e-18	99.291	100	100	342	623	1	282	631	638	5	12	642	681	9	48	342	419	420	434	435	485	486	503	504	614	651	680
9Mix_Bc57_Bc26	TRB_racon_contig_1	FALSE	TRUE	FALSE	TRUE	FALSE	TRUE	TRBV13*01	TRBD1*01	TRBJ1-2*01	1	282	290	297	301	340	441.224	16.069	77.595	8.492e-126	0.4425	4.11e-18	100	100	100	450	731	1	282	739	746	5	12	750	789	9	48	450	527	528	542	543	593	594	611	612	722	759	788
9Mix_Bc57_Bc28	TRB_racon_contig_1	TRUE	TRUE	TRUE	FALSE	FALSE	TRUE	TRBV13*01	TRBD1*01	TRBJ1-2*01	1	283	291	298	302	341	433.433	16.069	77.595	1.888e-123	0.4443	4.127e-18	99.647	100	100	449	731	1	282	739	746	5	12	750	789	9	48	449	527	528	542	543	593	594	611	612	722	759	788
9Mix_Bc58_Bc03	TRB_racon_contig_1	TRUE	TRUE	TRUE	FALSE	FALSE	TRUE	TRBV13*01	TRBD1*01	TRBJ1-2*01	1	282	290	297	301	340	431.875	16.069	77.595	5.618e-123	0.4489	4.17e-18	99.645	100	100	452	732	1	282	740	747	5	12	751	790	9	48	452	529	530	544	545	595	596	613	614	723	760	789
9Mix_Bc58_Bc16	TRB_racon_contig_1	TRUE	FALSE	FALSE	FALSE	FALSE	FALSE	none	none	none	1	24	55	59	239	251	23.65	10.301	19.914	3.106	17.6	0.6924	79.167	100	92.308	412	435	11	34	466	470	9	5	650	662	14	26	412	435	none	none	none	none	none	none	none	none	none	none
9Mix_Bc58_Bc20	TRB_racon_contig_1	FALSE	TRUE	FALSE	TRUE	FALSE	TRUE	TRBV13*01	TRBD1*01	TRBJ1-2*01	1	282	290	297	301	340	441.224	16.069	77.595	8.769e-126	0.4568	4.243e-18	100	100	100	492	773	1	282	781	788	5	12	792	831	9	48	492	569	570	584	585	635	636	653	654	764	801	830
9Mix_Bc58_Bc22	TRB_racon_contig_1	FALSE	TRUE	TRUE	FALSE	FALSE	TRUE	TRBV13*01	TRBD1*01	TRBJ1-2*01	1	283	291	298	302	341	433.433	16.069	77.595	1.762e-123	0.4152	3.856e-18	99.647	100	100	349	631	1	282	639	646	5	12	650	689	9	48	349	426	427	441	442	492	493	510	511	622	659	688
9Mix_Bc59_Bc05	TRB_racon_contig_1	TRUE	FALSE	FALSE	FALSE	FALSE	TRUE	TRBV13*01	TRBD1*01	TRBJ1-2*01	1	282	290	295	300	339	441.224	12.223	77.595	8.164e-126	6.118	3.953e-18	100	100	100	385	666	1	282	674	679	5	10	684	723	9	48	385	462	463	477	478	528	529	546	547	657	693	722
9Mix_Bc59_Bc09	TRB_racon_contig_1	TRUE	TRUE	TRUE	FALSE	FALSE	TRUE	TRBV13*01	TRBD1*01	TRBJ1-2*01	1	282	290	297	301	340	431.875	16.069	77.595	5.005e-123	0.4006	3.72e-18	99.645	100	100	302	582	1	282	590	597	5	12	601	640	9	48	302	378	379	393	394	444	445	462	463	573	610	639
9Mix_Bc59_Bc13	TRB_racon_contig_1	FALSE	TRUE	FALSE	TRUE	FALSE	TRUE	TRBV13*01	TRBD1*01	TRBJ1-2*01	1	282	290	297	301	340	441.224	16.069	77.595	6.704e-126	0.3506	3.255e-18	100	100	100	125	406	1	282	414	421	5	12	425	464	9	48	125	202	203	217	218	268	269	286	287	397	434	463
9Mix_Bc59_Bc20	TRB_racon_contig_1	FALSE	TRUE	FALSE	TRUE	FALSE	TRUE	TRBV13*01	TRBD1*01	TRBJ1-2*01	1	282	290	297	301	340	441.224	16.069	77.595	8.503e-126	0.4431	4.116e-18	100	100	100	446	727	1	282	735	742	5	12	746	785	9	48	446	523	524	538	539	589	590	607	608	718	755	784
9Mix_Bc59_Bc24	TRB_racon_contig_1	TRUE	TRUE	FALSE	FALSE	FALSE	TRUE	TRBV13*01	TRBD1*01	TRBJ1-2*01	1	283	291	298	302	341	424.084	16.069	62.213	9.898e-121	0.3585	1.421e-13	99.293	100	97.5	141	422	1	282	430	437	5	12	441	479	9	48	141	217	218	232	233	284	285	302	303	413	450	478
9Mix_Bc60_Bc01	TRB_racon_contig_1	FALSE	TRUE	TRUE	FALSE	FALSE	TRUE	TRBV13*01	TRBD1*01	TRBJ1-2*01	1	283	291	298	302	341	433.433	16.069	77.595	1.917e-123	0.451	4.189e-18	99.647	100	100	472	754	1	282	762	769	5	12	773	812	9	48	472	549	550	564	565	615	616	633	634	745	782	811
9Mix_Bc60_Bc03	TRB_racon_contig_1	FALSE	TRUE	FALSE	TRUE	FALSE	TRUE	TRBV13*01	TRBD1*01	TRBJ1-2*01	1	282	290	297	301	340	441.224	16.069	77.595	8.956e-126	0.4664	4.332e-18	100	100	100	526	807	1	282	815	822	5	12	826	865	9	48	526	603	604	618	619	669	670	687	688	798	835	864
9Mix_Bc60_Bc06	TRB_racon_contig_1	FALSE	TRUE	FALSE	TRUE	FALSE	TRUE	TRBV13*01	TRBD1*01	TRBJ1-2*01	1	282	290	297	301	340	441.224	16.069	77.595	7.955e-126	0.4149	3.853e-18	100	100	100	349	630	1	282	638	645	5	12	649	688	9	48	349	426	427	441	442	492	493	510	511	621	658	687
9Mix_Bc60_Bc09	TRB_racon_contig_1	TRUE	TRUE	TRUE	FALSE	FALSE	TRUE	TRBV13*01	TRBD1*01	TRBJ1-2*01	1	284	292	299	303	342	425.643	16.069	66.059	3.977e-121	0.423	1.167e-14	99.296	100	95	360	643	1	282	651	658	5	12	662	701	9	48	360	439	440	454	455	505	506	523	524	634	671	700
9Mix_Bc60_Bc10	TRB_racon_contig_1	FALSE	TRUE	FALSE	TRUE	FALSE	TRUE	TRBV13*01	TRBD1*01	TRBJ1-2*01	1	282	290	297	301	340	441.224	16.069	77.595	6.144e-126	0.3218	2.987e-18	100	100	100	29	310	1	282	318	325	5	12	329	368	9	48	29	106	107	121	122	172	173	190	191	301	338	367
9Mix_Bc60_Bc11	TRB_racon_contig_1	FALSE	TRUE	FALSE	TRUE	FALSE	TRUE	TRBV13*01	TRBD1*01	TRBJ1-2*01	1	282	290	297	301	340	441.224	16.069	77.595	6.778e-126	0.3544	3.29e-18	100	100	100	128	409	1	282	417	424	5	12	428	467	9	48	128	205	206	220	221	271	272	289	290	400	437	466
9Mix_Bc60_Bc26	TRB_racon_contig_1	TRUE	TRUE	TRUE	FALSE	FALSE	TRUE	TRBV13*01	TRBD1*01	TRBJ1-2*01	1	285	293	300	304	343	414.736	16.069	77.595	7.273e-118	0.4033	3.745e-18	98.596	100	100	294	577	1	282	585	592	5	12	596	635	9	48	294	372	373	387	388	438	439	456	457	568	605	634
9Mix_Bc60_Bc31	TRB_racon_contig_1	FALSE	TRUE	FALSE	TRUE	FALSE	TRUE	TRBV13*01	TRBD1*01	TRBJ1-2*01	1	282	290	297	301	340	441.224	16.069	77.595	8.537e-126	0.4449	4.132e-18	100	100	100	450	731	1	282	739	746	5	12	750	789	9	48	450	527	528	542	543	593	594	611	612	722	759	788
9Mix_Bc60_Bc32	TRB_racon_contig_1	FALSE	TRUE	FALSE	TRUE	FALSE	TRUE	TRBV13*01	TRBD1*01	TRBJ1-2*01	1	282	290	297	301	340	438.107	16.069	66.059	5.804e-125	0.35	9.65e-15	99.645	100	95	125	406	1	282	414	421	5	12	425	464	9	48	125	202	203	217	218	268	269	286	287	397	434	463
9Mix_Bc61_Bc05	TRB_racon_contig_1	TRUE	TRUE	TRUE	FALSE	FALSE	TRUE	TRBV13*01	TRBD1*01	TRBJ1-2*01	1	283	291	298	302	341	433.433	16.069	77.595	1.483e-123	0.3503	3.252e-18	99.647	100	100	125	407	1	282	415	422	5	12	426	465	9	48	125	202	203	217	218	268	269	286	287	398	435	464
9Mix_Bc61_Bc09	TRB_racon_contig_1	FALSE	TRUE	FALSE	TRUE	FALSE	TRUE	TRBV13*01	TRBD1*01	TRBJ1-2*01	1	282	290	297	301	340	441.224	16.069	77.595	7.813e-126	0.4076	3.785e-18	100	100	100	351	632	1	282	640	647	5	12	651	690	9	48	351	428	429	443	444	494	495	512	513	623	660	689
9Mix_Bc61_Bc10	TRB_racon_contig_1	FALSE	TRUE	FALSE	TRUE	FALSE	TRUE	TRBV13*01	TRBD1*01	TRBJ1-2*01	1	282	290	297	301	340	441.224	16.069	77.595	8.062e-126	0.4204	3.905e-18	100	100	100	354	635	1	282	643	650	5	12	654	693	9	48	354	431	432	446	447	497	498	515	516	626	663	692
9Mix_Bc61_Bc11	TRB_racon_contig_1	FALSE	TRUE	FALSE	TRUE	FALSE	TRUE	TRBV13*01	TRBD1*01	TRBJ1-2*01	1	282	290	297	301	340	441.224	16.069	77.595	8.492e-126	0.4425	4.11e-18	100	100	100	444	725	1	282	733	740	5	12	744	783	9	48	444	521	522	536	537	587	588	605	606	716	753	782
9Mix_Bc61_Bc15	TRB_racon_contig_1	FALSE	TRUE	FALSE	TRUE	FALSE	TRUE	TRBV13*01	TRBD1*01	TRBJ1-2*01	1	282	290	297	301	340	441.224	16.069	77.595	9.137e-126	0.4757	4.419e-18	100	100	100	558	839	1	282	847	854	5	12	858	897	9	48	558	635	636	650	651	701	702	719	720	830	867	896
9Mix_Bc61_Bc17	TRB_racon_contig_1	FALSE	none	none	none	FALSE	FALSE	TRBV16*01,TRBV16*02,TRBV16*03	none	none	1	20	none	none	none	none	26.766	none	none	0.2702	none	none	90	none	none	99	118	110	129	none	none	none	none	none	none	none	none	none	none	none	none	none	none	none	none	none	none	none	none
9Mix_Bc61_Bc27	TRB_racon_contig_1	FALSE	TRUE	FALSE	TRUE	FALSE	TRUE	TRBV13*01	TRBD1*01	TRBJ1-2*01	1	282	290	297	301	340	441.224	16.069	77.595	8.509e-126	0.4434	4.118e-18	100	100	100	444	725	1	282	733	740	5	12	744	783	9	48	444	521	522	536	537	587	588	605	606	716	753	782
9Mix_Bc61_Bc31	TRB_racon_contig_1	FALSE	TRUE	FALSE	TRUE	FALSE	TRUE	TRBV13*01	TRBD1*01	TRBJ1-2*01	1	282	290	297	301	340	441.224	16.069	77.595	7.242e-126	0.3782	3.512e-18	100	100	100	223	504	1	282	512	519	5	12	523	562	9	48	223	300	301	315	316	366	367	384	385	495	532	561
9Mix_Bc62_Bc02	TRB_racon_contig_1	TRUE	TRUE	TRUE	FALSE	FALSE	TRUE	TRBV13*01	TRBD1*01	TRBJ1-2*01	1	283	291	298	302	341	433.433	16.069	77.595	1.89e-123	0.4449	4.132e-18	99.647	100	100	451	733	1	282	741	748	5	12	752	791	9	48	451	529	530	544	545	595	596	613	614	724	761	790
9Mix_Bc62_Bc03	TRB_racon_contig_1	FALSE	TRUE	FALSE	TRUE	FALSE	TRUE	TRBV13*01	TRBD1*01	TRBJ1-2*01	1	282	290	297	301	340	441.224	16.069	77.595	8e-126	0.4172	3.875e-18	100	100	100	357	638	1	282	646	653	5	12	657	696	9	48	357	434	435	449	450	500	501	518	519	629	666	695
9Mix_Bc62_Bc12	TRB_racon_contig_1	TRUE	TRUE	TRUE	FALSE	FALSE	TRUE	TRBV13*01	TRBD1*01	TRBJ1-2*01	1	282	290	297	301	340	431.875	16.069	77.595	4.788e-123	0.3835	3.561e-18	99.645	100	100	241	521	1	282	529	536	5	12	540	579	9	48	241	318	319	333	334	384	385	402	403	512	549	578
9Mix_Bc62_Bc28	TRB_racon_contig_1	TRUE	TRUE	TRUE	FALSE	FALSE	TRUE	TRBV13*01	TRBD1*01	TRBJ1-2*01	1	283	291	298	302	341	430.317	16.069	77.595	1.666e-122	0.4521	4.2e-18	99.293	100	100	475	757	1	282	765	772	5	12	776	815	9	48	475	552	553	567	568	619	620	637	638	748	785	814
9Mix_Bc62_Bc32	TRB_racon_contig_1	TRUE	TRUE	TRUE	FALSE	FALSE	TRUE	none	none	none	1	284	292	299	303	342	413.178	16.069	77.595	2.225e-117	0.4187	3.888e-18	98.592	100	100	348	630	1	282	638	645	5	12	649	688	9	48	348	426	427	441	442	491	492	509	510	621	658	687
[truncated: 6 more columns]
