# Supplementary material for: High-throughput and high-sensitivity full-length single-cell RNA-seq analysis on third-generation sequencing platform
Source: Cell Discov. 2023 Jan 11;9:5. doi: 10.1038/s41421-022-00500-4 (PMC9834245; doi:10.1038/s41421-022-00500-4)
Supplement: Supplementary file 6 — Supplementary Table S5. V(D)J recombination of Immunoglobulin [file 41421_2022_500_MOESM6_ESM.xlsx]

## Sheet: GM12878_IGH
Cell_ID	sequence_id	stop_codon	vj_in_frame	v_frameshift	productive	rev_comp	complete_vdj	v_call	d_call	j_call	v_alignment_start	v_alignment_end	d_alignment_start	d_alignment_end	j_alignment_start	j_alignment_end	v_score	d_score	j_score	v_support	d_support	j_support	v_identity	d_identity	j_identity	v_sequence_start	v_sequence_end	v_germline_start	v_germline_end	d_sequence_start	d_sequence_end	d_germline_start	d_germline_end	j_sequence_start	j_sequence_end	j_germline_start	j_germline_end	fwr1_start	fwr1_end	cdr1_start	cdr1_end	fwr2_start	fwr2_end	cdr2_start	cdr2_end	fwr3_start	fwr3_end	fwr4_start	fwr4_end
9CL_Bc80_Bc01	none	none	none	none	none	none	none	none	none	none	none	none	none	none	none	none	none	none	none	none	none	none	none	none	none	none	none	none	none	none	none	none	none	none	none	none	none	none	none	none	none	none	none	none	none	none	none	none	none
9CL_Bc80_Bc02	none	none	none	none	none	none	none	none	none	none	none	none	none	none	none	none	none	none	none	none	none	none	none	none	none	none	none	none	none	none	none	none	none	none	none	none	none	none	none	none	none	none	none	none	none	none	none	none	none
9CL_Bc80_Bc03	IGH_racon_contig_1	FALSE	TRUE	FALSE	TRUE	FALSE	TRUE	IGHV3-23*04	IGHD3-22*01,IGHD3-3*01,IGHD3-3*02	IGHJ4*02	1	296	323	329	334	376	388.248	14.146	77.595	2.792e-109	63.25	4.785e-18	91.892	100	97.674	84	379	1	296	406	412	20	26	417	459	6	48	84	158	159	182	183	233	234	257	258	371	426	458
9CL_Bc80_Bc04	IGH_racon_contig_1	TRUE	TRUE	TRUE	FALSE	FALSE	TRUE	IGHV3-23*04	IGHD3-22*01,IGHD3-3*01,IGHD3-3*02	IGHJ4*02	1	296	323	329	334	376	378.899	14.146	77.595	1.834e-106	63.7	4.819e-18	91.554	100	97.674	84	378	1	296	405	411	20	26	416	458	6	48	84	157	158	181	182	232	233	256	257	370	425	457
9CL_Bc80_Bc05	IGH_racon_contig_1	FALSE	TRUE	FALSE	TRUE	FALSE	TRUE	IGHV3-23*04	IGHD3-22*01,IGHD3-3*01,IGHD3-3*02	IGHJ4*02	1	296	323	329	334	376	388.248	14.146	77.595	2.945e-109	66.68	5.044e-18	91.892	100	97.674	107	402	1	296	429	435	20	26	440	482	6	48	107	181	182	205	206	256	257	280	281	394	449	481
9CL_Bc80_Bc06	IGH_racon_contig_1	FALSE	none	none	none	FALSE	FALSE	IGHV1-68*01,IGHV1-68*02,IGHV1-68D*02	none	none	1	26	none	none	none	none	23.65	none	none	10.38	none	none	76.923	none	none	504	529	23	48	none	none	none	none	none	none	none	none	none	none	none	none	none	none	none	none	none	none	none	none
9CL_Bc80_Bc07	IGH_racon_contig_1	FALSE	TRUE	FALSE	TRUE	FALSE	TRUE	IGHV3-23*04	IGHD3-22*01,IGHD3-3*01,IGHD3-3*02	IGHJ4*02	1	296	323	329	334	376	388.248	14.146	77.595	2.764e-109	62.6	4.736e-18	91.892	100	97.674	102	397	1	296	424	430	20	26	435	477	6	48	102	176	177	200	201	251	252	275	276	389	444	476
9CL_Bc80_Bc08	IGH_racon_contig_1	FALSE	TRUE	FALSE	TRUE	FALSE	TRUE	IGHV3-23*04	IGHD3-22*01,IGHD3-3*01,IGHD3-3*02	IGHJ4*02	1	296	323	329	334	376	388.248	14.146	77.595	2.807e-109	63.57	4.809e-18	91.892	100	97.674	126	421	1	296	448	454	20	26	459	501	6	48	126	200	201	224	225	275	276	299	300	413	468	500
9CL_Bc80_Bc09	IGH_racon_contig_1	FALSE	TRUE	FALSE	TRUE	FALSE	TRUE	IGHV3-23*04	IGHD3-22*01,IGHD3-3*01,IGHD3-3*02	IGHJ4*02	1	296	323	329	334	376	388.248	14.146	77.595	3.065e-109	64.12	5.122e-18	91.892	100	97.674	107	402	1	296	429	435	20	26	440	482	6	48	107	181	182	205	206	256	257	280	281	394	449	481
9CL_Bc80_Bc10	IGH_racon_contig_1	TRUE	none	none	FALSE	FALSE	FALSE	IGHV1-68*01,IGHV1-68*02,IGHV1-68D*02	none	none	1	26	none	none	none	none	23.65	none	none	9.678	none	none	76.923	none	none	456	481	23	48	none	none	none	none	none	none	none	none	none	none	none	none	none	none	none	none	none	none	none	none
9CL_Bc80_Bc11	IGH_racon_contig_1	FALSE	TRUE	FALSE	TRUE	FALSE	TRUE	IGHV3-23*04	IGHD3-22*01,IGHD3-3*01,IGHD3-3*02	IGHJ4*02	1	296	323	329	334	376	385.132	14.146	77.595	2.583e-108	67.42	5.1e-18	91.554	100	97.674	107	402	1	296	429	435	20	26	440	482	6	48	107	181	182	205	206	256	257	280	281	394	449	481
9CL_Bc80_Bc12	IGH_racon_contig_1	FALSE	TRUE	FALSE	TRUE	FALSE	TRUE	IGHV3-23*04	IGHD3-22*01,IGHD3-3*01,IGHD3-3*02	IGHJ4*02	1	296	323	329	334	376	388.248	14.146	77.595	2.779e-109	62.96	4.763e-18	91.892	100	97.674	107	402	1	296	429	435	20	26	440	482	6	48	107	181	182	205	206	256	257	280	281	394	449	481
9CL_Bc80_Bc13	IGH_racon_contig_1	FALSE	TRUE	FALSE	TRUE	FALSE	TRUE	IGHV3-23*04	IGHD3-22*01,IGHD3-3*01,IGHD3-3*02	IGHJ4*02	1	296	323	329	334	376	385.132	14.146	77.595	2.651e-108	69.2	5.11e-18	91.554	100	97.674	107	402	1	296	429	435	20	26	440	482	6	48	107	181	182	205	206	256	257	280	281	394	449	481
9CL_Bc80_Bc14	IGH_racon_contig_1	TRUE	none	none	FALSE	TRUE	FALSE	IGHV1-2*07,IGHV1-68*01,IGHV1-68*02	none	none	1	26	none	none	none	none	23.65	none	none	13.88	none	none	76.923	none	none	1	26	174	199	none	none	none	none	none	none	none	none	none	none	none	none	none	none	none	none	none	none	none	none
9CL_Bc80_Bc15	IGH_racon_contig_1	FALSE	TRUE	FALSE	TRUE	FALSE	TRUE	IGHV3-23*04	IGHD3-22*01,IGHD3-3*01,IGHD3-3*02	IGHJ4*02	1	296	323	329	334	376	388.248	14.146	77.595	2.779e-109	62.96	4.763e-18	91.892	100	97.674	107	402	1	296	429	435	20	26	440	482	6	48	107	181	182	205	206	256	257	280	281	394	449	481
9CL_Bc80_Bc16	IGH_racon_contig_1	TRUE	TRUE	TRUE	FALSE	FALSE	TRUE	IGHV3-23*04	IGHD3-22*01,IGHD3-3*01,IGHD3-3*02	IGHJ4*02	1	296	323	329	334	376	375.783	14.146	77.595	1.558e-105	62.44	4.723e-18	91.216	100	97.674	92	386	1	296	413	419	20	26	424	466	6	48	92	165	166	189	190	240	241	264	265	378	433	465
9CL_Bc80_Bc17	IGH_racon_contig_1	FALSE	TRUE	FALSE	TRUE	FALSE	TRUE	IGHV3-23*04	IGHD3-22*01,IGHD3-3*01,IGHD3-3*02	IGHJ4*02	1	296	323	329	334	376	388.248	14.146	77.595	2.615e-109	59.02	4.464e-18	91.892	100	97.674	107	402	1	296	429	435	20	26	440	482	6	48	107	181	182	205	206	256	257	280	281	394	449	481
9CL_Bc80_Bc18	IGH_racon_contig_1	FALSE	TRUE	FALSE	TRUE	FALSE	TRUE	IGHV3-23*04	IGHD3-22*01,IGHD3-3*01,IGHD3-3*02	IGHJ4*02	1	296	323	329	334	376	388.248	14.146	77.595	2.918e-109	66.06	4.997e-18	91.892	100	97.674	107	402	1	296	429	435	20	26	440	482	6	48	107	181	182	205	206	256	257	280	281	394	449	481
9CL_Bc80_Bc19	IGH_racon_contig_1	FALSE	TRUE	FALSE	TRUE	FALSE	TRUE	IGHV3-23*04	IGHD3-22*01,IGHD3-3*01,IGHD3-3*02	IGHJ4*02	1	296	323	329	334	376	388.248	14.146	77.595	2.807e-109	63.57	4.809e-18	91.892	100	97.674	126	421	1	296	448	454	20	26	459	501	6	48	126	200	201	224	225	275	276	299	300	413	468	500
9CL_Bc80_Bc20	IGH_racon_contig_1	TRUE	TRUE	FALSE	FALSE	FALSE	TRUE	IGHV3-23*04	IGHD3-22*01,IGHD3-3*01,IGHD3-3*02	IGHJ4*02	1	297	324	330	335	377	367.993	14.146	77.595	3.528e-103	63.83	4.829e-18	90.909	100	97.674	92	387	1	296	414	420	20	26	425	467	6	48	92	165	166	190	191	241	242	265	266	379	434	466
9CL_Bc80_Bc21	IGH_racon_contig_1	FALSE	TRUE	FALSE	TRUE	FALSE	TRUE	IGHV3-23*04	IGHD3-22*01,IGHD3-3*01,IGHD3-3*02	IGHJ4*02	1	296	323	329	334	376	385.132	14.146	77.595	2.434e-108	63.57	4.809e-18	91.554	100	97.674	126	421	1	296	448	454	20	26	459	501	6	48	126	200	201	224	225	275	276	299	300	413	468	500
9CL_Bc80_Bc23	IGH_racon_contig_1	TRUE	none	none	FALSE	TRUE	FALSE	IGHV1-2*02,IGHV1-2*03,IGHV1-2*04	none	none	1	17	none	none	none	none	28.324	none	none	0.9562	none	none	100	none	none	144	160	207	223	none	none	none	none	none	none	none	none	none	none	none	none	none	none	none	none	none	none	none	none
9CL_Bc80_Bc24	IGH_racon_contig_1	FALSE	TRUE	FALSE	TRUE	FALSE	TRUE	IGHV3-23*04	IGHD3-22*01,IGHD3-3*01,IGHD3-3*02	IGHJ4*02	1	296	323	329	334	376	385.132	14.146	77.595	2.626e-108	68.55	5.185e-18	91.554	100	97.674	102	397	1	296	424	430	20	26	435	477	6	48	102	176	177	200	201	251	252	275	276	389	444	476
9CL_Bc80_Bc25	IGH_racon_contig_1	FALSE	TRUE	FALSE	TRUE	FALSE	FALSE	IGHV3-23*01,IGHV3-23*04,IGHV3-23D*01	IGHD3-22*01,IGHD3-3*01,IGHD3-3*02	IGHJ4*02	1	251	278	284	289	331	321.249	14.146	77.595	3.401e-89	52.13	3.944e-18	90.837	100	97.674	1	251	46	296	278	284	20	26	289	331	6	48	1	30	31	54	55	105	106	129	130	243	298	330
9CL_Bc80_Bc26	IGH_racon_contig_1	FALSE	TRUE	FALSE	TRUE	FALSE	TRUE	IGHV3-23*04	IGHD3-22*01,IGHD3-3*01,IGHD3-3*02	IGHJ4*02	1	296	323	329	334	376	388.248	14.146	77.595	2.964e-109	67.1	5.075e-18	91.892	100	97.674	107	402	1	296	429	435	20	26	440	482	6	48	107	181	182	205	206	256	257	280	281	394	449	481
9CL_Bc80_Bc27	IGH_racon_contig_1	FALSE	TRUE	FALSE	TRUE	FALSE	TRUE	IGHV3-23*04	IGHD3-22*01,IGHD3-3*01,IGHD3-3*02	IGHJ4*02	1	296	323	329	334	376	388.248	14.146	77.595	2.882e-109	65.25	4.936e-18	91.892	100	97.674	102	397	1	296	424	430	20	26	435	477	6	48	102	176	177	200	201	251	252	275	276	389	444	476
9CL_Bc80_Bc28	IGH_racon_contig_1	TRUE	TRUE	TRUE	FALSE	FALSE	TRUE	IGHV3-23*04	IGHD3-22*01,IGHD3-3*01,IGHD3-3*02	IGHJ4*02	1	296	323	329	334	376	378.899	14.146	77.595	1.987e-106	68.97	5.093e-18	91.554	100	97.674	126	420	1	296	447	453	20	26	458	500	6	48	126	199	200	223	224	274	275	298	299	412	467	499
9CL_Bc80_Bc29	IGH_racon_contig_1	TRUE	TRUE	TRUE	FALSE	FALSE	TRUE	IGHV3-23*04	IGHD3-22*01,IGHD3-3*01,IGHD3-3*02	IGHJ4*02	1	296	323	329	334	376	378.899	14.146	77.595	1.846e-106	64.12	4.851e-18	91.554	100	97.674	107	401	1	296	428	434	20	26	439	481	6	48	107	180	181	204	205	255	256	279	280	393	448	480
9CL_Bc80_Bc30	IGH_racon_contig_1	TRUE	TRUE	TRUE	FALSE	FALSE	TRUE	IGHV3-23*04	IGHD3-22*01,IGHD3-3*01,IGHD3-3*02	IGHJ4*02	1	296	323	329	334	376	378.899	14.146	77.595	1.815e-106	63.06	4.77e-18	91.554	100	97.674	111	405	1	296	432	438	20	26	443	485	6	48	111	184	185	208	209	259	260	283	284	397	452	484
9CL_Bc80_Bc31	IGH_racon_contig_1	TRUE	TRUE	FALSE	FALSE	FALSE	TRUE	IGHV3-23*01,IGHV3-23*02,IGHV3-23*04	IGHD3-10*01,IGHD3-10*02,IGHD3-9*01	IGHJ4*02	1	309	335	341	354	389	230.879	14.146	58.368	7.368e-62	65.32	3.201e-12	80.906	100	94.444	141	448	1	296	474	480	20	26	493	528	13	48	141	215	216	242	243	295	296	321	322	440	495	527
9CL_Bc80_Bc32	IGH_racon_contig_1	TRUE	TRUE	TRUE	FALSE	FALSE	TRUE	IGHV3-23*04	IGHD3-22*01,IGHD3-3*01,IGHD3-3*02	IGHJ4*02	1	296	323	329	334	376	369.551	14.146	77.595	1.314e-103	64.66	5.165e-18	91.216	100	97.674	126	419	1	296	446	452	20	26	457	499	6	48	126	198	199	222	223	273	274	297	298	411	466	498
9CL_Bc81_Bc01	IGH_racon_contig_1	FALSE	TRUE	FALSE	TRUE	FALSE	TRUE	IGHV3-23*04	IGHD3-22*01,IGHD3-3*01,IGHD3-3*02	IGHJ4*02	1	296	323	329	334	376	388.248	14.146	77.595	2.774e-109	62.83	4.753e-18	91.892	100	97.674	102	397	1	296	424	430	20	26	435	477	6	48	102	176	177	200	201	251	252	275	276	389	444	476
9CL_Bc81_Bc02	IGH_racon_contig_1	FALSE	TRUE	FALSE	TRUE	FALSE	TRUE	IGHV3-23*04	IGHD3-22*01,IGHD3-3*01,IGHD3-3*02	IGHJ4*02	1	296	323	329	334	376	388.248	14.146	77.595	2.889e-109	65.42	4.948e-18	91.892	100	97.674	84	379	1	296	406	412	20	26	417	459	6	48	84	158	159	182	183	233	234	257	258	371	426	458
9CL_Bc81_Bc03	IGH_racon_contig_1	TRUE	TRUE	TRUE	FALSE	FALSE	TRUE	IGHV3-23*04	IGHD3-22*01,IGHD3-3*01,IGHD3-3*02	IGHJ4*02	1	297	324	330	335	377	380.457	14.146	77.595	6.441e-107	65.87	4.983e-18	91.582	100	97.674	107	403	1	296	430	436	20	26	441	483	6	48	107	182	183	206	207	257	258	281	282	395	450	482
9CL_Bc81_Bc04	IGH_racon_contig_1	FALSE	TRUE	FALSE	TRUE	FALSE	TRUE	IGHV3-23*04	IGHD3-22*01,IGHD3-3*01,IGHD3-3*02	IGHJ4*02	1	296	323	329	334	376	388.248	14.146	77.595	3.058e-109	69.2	5.11e-18	91.892	100	97.674	126	421	1	296	448	454	20	26	459	501	6	48	126	200	201	224	225	275	276	299	300	413	468	500
9CL_Bc81_Bc05	IGH_racon_contig_1	FALSE	TRUE	FALSE	TRUE	FALSE	TRUE	IGHV3-23*04	IGHD3-22*01,IGHD3-3*01,IGHD3-3*02	IGHJ4*02	1	296	323	329	334	376	388.248	14.146	77.595	3.058e-109	69.2	5.11e-18	91.892	100	97.674	102	397	1	296	424	430	20	26	435	477	6	48	102	176	177	200	201	251	252	275	276	389	444	476
9CL_Bc81_Bc06	IGH_racon_contig_1	FALSE	TRUE	FALSE	TRUE	FALSE	TRUE	IGHV3-23*04	IGHD3-22*01,IGHD3-3*01,IGHD3-3*02	IGHJ4*02	1	296	323	329	334	376	388.248	14.146	77.595	3.055e-109	69.13	5.105e-18	91.892	100	97.674	124	419	1	296	446	452	20	26	457	499	6	48	124	198	199	222	223	273	274	297	298	411	466	498
9CL_Bc81_Bc07	IGH_racon_contig_1	TRUE	none	none	FALSE	FALSE	FALSE	IGHV1-68*01,IGHV1-68*02,IGHV1-68D*02	none	none	1	26	none	none	none	none	23.65	none	none	10.96	none	none	76.923	none	none	497	522	23	48	none	none	none	none	none	none	none	none	none	none	none	none	none	none	none	none	none	none	none	none
9CL_Bc81_Bc08	IGH_racon_contig_1	FALSE	TRUE	FALSE	TRUE	FALSE	TRUE	IGHV3-23*04	IGHD3-22*01,IGHD3-3*01,IGHD3-3*02	IGHJ4*02	1	296	323	329	334	376	388.248	14.146	77.595	2.882e-109	65.25	4.936e-18	91.892	100	97.674	102	397	1	296	424	430	20	26	435	477	6	48	102	176	177	200	201	251	252	275	276	389	444	476
9CL_Bc81_Bc09	IGH_racon_contig_1	FALSE	TRUE	FALSE	TRUE	FALSE	TRUE	IGHV3-23*04	IGHD3-22*01,IGHD3-3*01,IGHD3-3*02	IGHJ4*02	1	296	323	329	334	376	388.248	14.146	77.595	2.73e-109	61.86	4.679e-18	91.892	100	97.674	107	402	1	296	429	435	20	26	440	482	6	48	107	181	182	205	206	256	257	280	281	394	449	481
9CL_Bc81_Bc10	IGH_racon_contig_1	FALSE	TRUE	FALSE	TRUE	FALSE	TRUE	IGHV3-23*04	IGHD3-22*01,IGHD3-3*01,IGHD3-3*02	IGHJ4*02	1	296	323	329	334	376	388.248	14.146	77.595	2.918e-109	66.06	4.997e-18	91.892	100	97.674	107	402	1	296	429	435	20	26	440	482	6	48	107	181	182	205	206	256	257	280	281	394	449	481
9CL_Bc81_Bc11	IGH_racon_contig_1	FALSE	TRUE	FALSE	TRUE	FALSE	TRUE	IGHV3-23*04	IGHD3-22*01,IGHD3-3*01,IGHD3-3*02	IGHJ4*02	1	296	323	329	334	376	388.248	14.146	77.595	2.69e-109	60.96	4.611e-18	91.892	100	97.674	84	379	1	296	406	412	20	26	417	459	6	48	84	158	159	182	183	233	234	257	258	371	426	458
9CL_Bc81_Bc12	IGH_racon_contig_1	TRUE	TRUE	TRUE	FALSE	FALSE	TRUE	IGHV3-23*04	IGHD3-22*01,IGHD3-3*01,IGHD3-3*02	IGHJ4*02	1	296	323	329	334	376	378.899	14.146	77.595	1.811e-106	62.93	4.76e-18	91.554	100	97.674	107	401	1	296	428	434	20	26	439	481	6	48	107	180	181	204	205	255	256	279	280	393	448	480
9CL_Bc81_Bc13	IGH_racon_contig_1	TRUE	TRUE	TRUE	FALSE	FALSE	TRUE	IGHV3-23*04	IGHD3-22*01,IGHD3-3*01,IGHD3-3*02	IGHJ4*02	1	296	323	329	334	376	378.899	14.146	77.595	1.993e-106	69.2	5.11e-18	91.554	100	97.674	107	401	1	296	428	434	20	26	439	481	6	48	107	180	181	204	205	255	256	279	280	393	448	480
9CL_Bc81_Bc14	IGH_racon_contig_1	FALSE	TRUE	FALSE	TRUE	FALSE	TRUE	IGHV3-23*04	IGHD3-22*01,IGHD3-3*01,IGHD3-3*02	IGHJ4*02	1	296	323	329	334	376	388.248	14.146	77.595	3.356e-109	70.16	5.604e-18	91.892	100	97.674	84	379	1	296	406	412	20	26	417	459	6	48	84	158	159	182	183	233	234	257	258	371	426	458
9CL_Bc81_Bc15	IGH_racon_contig_1	FALSE	TRUE	FALSE	TRUE	FALSE	TRUE	IGHV3-23*04	IGHD3-22*01,IGHD3-3*01,IGHD3-3*02	IGHJ4*02	1	296	323	329	334	376	388.248	14.146	77.595	2.924e-109	66.19	5.007e-18	91.892	100	97.674	107	402	1	296	429	435	20	26	440	482	6	48	107	181	182	205	206	256	257	280	281	394	449	481
9CL_Bc81_Bc16	IGH_racon_contig_1	FALSE	TRUE	FALSE	TRUE	FALSE	TRUE	IGHV3-23*04	IGHD3-22*01,IGHD3-3*01,IGHD3-3*02	IGHJ4*02	1	296	323	329	334	376	385.132	14.146	77.595	2.308e-108	60.31	4.562e-18	91.554	100	97.674	84	379	1	296	406	412	20	26	417	459	6	48	84	158	159	182	183	233	234	257	258	371	426	458
9CL_Bc81_Bc17	IGH_racon_contig_1	TRUE	TRUE	TRUE	FALSE	FALSE	TRUE	IGHV3-23*04	IGHD3-22*01,IGHD3-3*01,IGHD3-3*02	IGHJ4*02	1	297	324	330	335	377	380.457	14.146	77.595	6.776e-107	69.26	5.115e-18	91.582	100	97.674	102	398	1	296	425	431	20	26	436	478	6	48	102	177	178	201	202	252	253	276	277	390	445	477
9CL_Bc81_Bc18	IGH_racon_contig_1	FALSE	TRUE	FALSE	TRUE	FALSE	FALSE	IGHV3-23*01,IGHV3-23*02,IGHV3-23*03	IGHD3-22*01,IGHD3-3*01,IGHD3-3*02	IGHJ4*02	1	47	74	80	85	127	68.835	14.146	77.595	2.862e-13	45.57	3.447e-18	95.745	100	97.674	1	47	250	296	74	80	20	26	85	127	6	48	none	none	none	none	none	none	none	none	1	39	94	126
9CL_Bc81_Bc19	IGH_racon_contig_1	TRUE	none	none	FALSE	TRUE	FALSE	IGHV1-2*07,IGHV1-68*01,IGHV1-68*02	none	none	1	26	none	none	none	none	23.65	none	none	12.17	none	none	76.923	none	none	1	26	174	199	none	none	none	none	none	none	none	none	none	none	none	none	none	none	none	none	none	none	none	none
9CL_Bc81_Bc20	IGH_racon_contig_1	FALSE	TRUE	FALSE	TRUE	FALSE	TRUE	IGHV3-23*04	IGHD3-22*01,IGHD3-3*01,IGHD3-3*02	IGHJ4*02	1	296	323	329	334	376	388.248	14.146	77.595	3.05e-109	69.04	5.098e-18	91.892	100	97.674	124	419	1	296	446	452	20	26	457	499	6	48	124	198	199	222	223	273	274	297	298	411	466	498
9CL_Bc81_Bc21	IGH_racon_contig_1	TRUE	none	none	FALSE	TRUE	FALSE	IGHV1-2*07,IGHV1-68*01,IGHV1-68*02	none	none	1	26	none	none	none	none	23.65	none	none	13.29	none	none	76.923	none	none	1	26	174	199	none	none	none	none	none	none	none	none	none	none	none	none	none	none	none	none	none	none	none	none
9CL_Bc81_Bc22	IGH_racon_contig_1	FALSE	TRUE	FALSE	TRUE	FALSE	TRUE	IGHV3-23*04	IGHD3-22*01,IGHD3-3*01,IGHD3-3*02	IGHJ4*02	1	296	323	329	334	376	388.248	14.146	77.595	2.771e-109	62.77	4.748e-18	91.892	100	97.674	84	379	1	296	406	412	20	26	417	459	6	48	84	158	159	182	183	233	234	257	258	371	426	458
9CL_Bc81_Bc23	IGH_racon_contig_1	FALSE	TRUE	FALSE	TRUE	FALSE	TRUE	IGHV3-23*04	IGHD3-22*01,IGHD3-3*01,IGHD3-3*02	IGHJ4*02	1	296	323	329	334	376	388.248	14.146	77.595	2.955e-109	66.9	5.061e-18	91.892	100	97.674	102	397	1	296	424	430	20	26	435	477	6	48	102	176	177	200	201	251	252	275	276	389	444	476
9CL_Bc81_Bc24	IGH_racon_contig_1	FALSE	TRUE	FALSE	TRUE	FALSE	TRUE	IGHV3-23*04	IGHD3-22*01,IGHD3-3*01,IGHD3-3*02	IGHJ4*02	1	296	323	329	334	376	388.248	14.146	77.595	3.046e-109	68.94	5.091e-18	91.892	100	97.674	124	419	1	296	446	452	20	26	457	499	6	48	124	198	199	222	223	273	274	297	298	411	466	498
9CL_Bc81_Bc25	IGH_racon_contig_1	FALSE	TRUE	FALSE	TRUE	FALSE	TRUE	IGHV3-23*04	IGHD3-22*01,IGHD3-3*01,IGHD3-3*02	IGHJ4*02	1	296	323	329	334	376	388.248	14.146	77.595	2.749e-109	62.28	4.711e-18	91.892	100	97.674	84	379	1	296	406	412	20	26	417	459	6	48	84	158	159	182	183	233	234	257	258	371	426	458
9CL_Bc81_Bc26	IGH_racon_contig_1	TRUE	TRUE	TRUE	FALSE	FALSE	TRUE	IGHV3-23*04	IGHD3-22*01,IGHD3-3*01,IGHD3-3*02	IGHJ4*02	1	296	323	329	334	376	378.899	14.146	77.595	1.821e-106	63.25	4.785e-18	91.554	100	97.674	124	418	1	296	445	451	20	26	456	498	6	48	124	197	198	221	222	272	273	296	297	410	465	497
9CL_Bc81_Bc27	IGH_racon_contig_1	FALSE	TRUE	FALSE	TRUE	FALSE	TRUE	IGHV3-23*04	IGHD3-22*01,IGHD3-3*01,IGHD3-3*02	IGHJ4*02	1	296	323	329	334	376	388.248	14.146	77.595	2.751e-109	62.31	4.714e-18	91.892	100	97.674	126	421	1	296	448	454	20	26	459	501	6	48	126	200	201	224	225	275	276	299	300	413	468	500
9CL_Bc81_Bc28	IGH_racon_contig_1	TRUE	TRUE	TRUE	FALSE	FALSE	TRUE	IGHV3-23*04	IGHD3-22*01,IGHD3-3*01,IGHD3-3*02	IGHJ4*02	1	296	323	329	334	376	378.899	14.146	77.595	1.931e-106	67.06	5.073e-18	91.554	100	97.674	107	401	1	296	428	434	20	26	439	481	6	48	107	180	181	204	205	255	256	279	280	393	448	480
9CL_Bc81_Bc30	IGH_racon_contig_1	FALSE	TRUE	FALSE	TRUE	FALSE	TRUE	IGHV3-23*04	IGHD3-22*01,IGHD3-3*01,IGHD3-3*02	IGHJ4*02	1	296	323	329	334	376	388.248	14.146	77.595	2.736e-109	61.99	4.689e-18	91.892	100	97.674	84	379	1	296	406	412	20	26	417	459	6	48	84	158	159	182	183	233	234	257	258	371	426	458
9CL_Bc81_Bc31	IGH_racon_contig_1	FALSE	TRUE	FALSE	TRUE	FALSE	TRUE	IGHV3-23*04	IGHD3-22*01,IGHD3-3*01,IGHD3-3*02	IGHJ4*02	1	296	323	329	334	376	388.248	14.146	77.595	2.896e-109	65.58	4.961e-18	91.892	100	97.674	107	402	1	296	429	435	20	26	440	482	6	48	107	181	182	205	206	256	257	280	281	394	449	481
9CL_Bc81_Bc32	IGH_racon_contig_1	FALSE	TRUE	FALSE	TRUE	FALSE	TRUE	IGHV3-23*04	IGHD3-22*01,IGHD3-3*01,IGHD3-3*02	IGHJ4*02	1	296	323	329	334	376	385.132	14.146	77.595	2.488e-108	64.96	4.914e-18	91.554	100	97.674	84	379	1	296	406	412	20	26	417	459	6	48	84	158	159	182	183	233	234	257	258	371	426	458
9CL_Bc82_Bc01	IGH_racon_contig_1	FALSE	TRUE	FALSE	TRUE	FALSE	TRUE	IGHV3-23*04	IGHD3-22*01,IGHD3-3*01,IGHD3-3*02	IGHJ4*02	1	296	323	329	334	376	388.248	14.146	77.595	3.06e-109	69.26	5.115e-18	91.892	100	97.674	124	419	1	296	446	452	20	26	457	499	6	48	124	198	199	222	223	273	274	297	298	411	466	498
9CL_Bc82_Bc02	IGH_racon_contig_1	FALSE	TRUE	FALSE	TRUE	FALSE	TRUE	IGHV3-23*04	IGHD3-22*01,IGHD3-3*01,IGHD3-3*02	IGHJ4*02	1	296	323	329	334	376	388.248	14.146	77.595	2.612e-109	58.95	4.459e-18	91.892	100	97.674	65	360	1	296	387	393	20	26	398	440	6	48	65	139	140	163	164	214	215	238	239	352	407	439
9CL_Bc82_Bc03	IGH_racon_contig_1	TRUE	TRUE	TRUE	FALSE	FALSE	TRUE	IGHV3-23*04	IGHD3-22*01,IGHD3-3*01,IGHD3-3*02	IGHJ4*02	1	296	323	329	334	376	378.899	14.146	77.595	1.968e-106	68.33	5.168e-18	91.554	100	97.674	84	378	1	296	405	411	20	26	416	458	6	48	84	157	158	181	182	232	233	256	257	370	425	457
9CL_Bc82_Bc04	IGH_racon_contig_1	FALSE	TRUE	FALSE	TRUE	FALSE	TRUE	IGHV3-23*04	IGHD3-22*01,IGHD3-3*01,IGHD3-3*02	IGHJ4*02	1	296	323	329	334	376	388.248	14.146	77.595	2.999e-109	67.87	5.134e-18	91.892	100	97.674	107	402	1	296	429	435	20	26	440	482	6	48	107	181	182	205	206	256	257	280	281	394	449	481
9CL_Bc82_Bc05	IGH_racon_contig_1	FALSE	TRUE	FALSE	TRUE	FALSE	TRUE	IGHV3-23*04	IGHD3-22*01,IGHD3-3*01,IGHD3-3*02	IGHJ4*02	1	296	323	329	334	376	388.248	14.146	77.595	2.97e-109	67.23	5.085e-18	91.892	100	97.674	107	402	1	296	429	435	20	26	440	482	6	48	107	181	182	205	206	256	257	280	281	394	449	481
9CL_Bc82_Bc06	IGH_racon_contig_1	FALSE	TRUE	FALSE	TRUE	FALSE	TRUE	IGHV3-23*04	IGHD3-22*01,IGHD3-3*01,IGHD3-3*02	IGHJ4*02	1	296	323	329	334	376	388.248	14.146	77.595	3.059e-109	69.23	5.112e-18	91.892	100	97.674	107	402	1	296	429	435	20	26	440	482	6	48	107	181	182	205	206	256	257	280	281	394	449	481
9CL_Bc82_Bc07	IGH_racon_contig_1	FALSE	TRUE	FALSE	TRUE	FALSE	TRUE	IGHV3-23*04	IGHD3-22*01,IGHD3-3*01,IGHD3-3*02	IGHJ4*02	1	296	323	329	334	376	388.248	14.146	77.595	2.947e-109	66.71	5.046e-18	91.892	100	97.674	107	402	1	296	429	435	20	26	440	482	6	48	107	181	182	205	206	256	257	280	281	394	449	481
9CL_Bc82_Bc08	IGH_racon_contig_1	TRUE	TRUE	TRUE	FALSE	FALSE	TRUE	IGHV3-23*04	IGHD3-22*01,IGHD3-3*01,IGHD3-3*02	IGHJ4*02	1	296	323	329	334	376	378.899	14.146	77.595	1.892e-106	65.71	4.97e-18	91.554	100	97.674	107	401	1	296	428	434	20	26	439	481	6	48	107	180	181	204	205	255	256	279	280	393	448	480
9CL_Bc82_Bc09	IGH_racon_contig_1	FALSE	TRUE	FALSE	TRUE	FALSE	TRUE	IGHV3-23*04	IGHD3-22*01,IGHD3-3*01,IGHD3-3*02	IGHJ4*02	1	296	323	329	334	376	388.248	14.146	77.595	2.797e-109	63.35	4.792e-18	91.892	100	97.674	84	379	1	296	406	412	20	26	417	459	6	48	84	158	159	182	183	233	234	257	258	371	426	458
9CL_Bc82_Bc10	IGH_racon_contig_1	TRUE	TRUE	TRUE	FALSE	FALSE	TRUE	IGHV3-23*04	IGHD3-22*01,IGHD3-3*01,IGHD3-3*02	IGHJ4*02	1	296	323	329	334	376	378.899	14.146	77.595	1.821e-106	63.28	4.787e-18	91.554	100	97.674	84	378	1	296	405	411	20	26	416	458	6	48	84	157	158	181	182	232	233	256	257	370	425	457
9CL_Bc82_Bc11	IGH_racon_contig_1	FALSE	TRUE	FALSE	TRUE	FALSE	TRUE	IGHV3-23*04	IGHD3-22*01,IGHD3-3*01,IGHD3-3*02	IGHJ4*02	1	296	323	329	334	376	388.248	14.146	77.595	2.958e-109	66.97	5.066e-18	91.892	100	97.674	107	402	1	296	429	435	20	26	440	482	6	48	107	181	182	205	206	256	257	280	281	394	449	481
9CL_Bc82_Bc12	IGH_racon_contig_1	FALSE	TRUE	FALSE	TRUE	FALSE	TRUE	IGHV3-23*04	IGHD3-22*01,IGHD3-3*01,IGHD3-3*02	IGHJ4*02	1	296	323	329	334	376	388.248	14.146	77.595	2.65e-109	60.05	4.543e-18	91.892	100	97.674	72	367	1	296	394	400	20	26	405	447	6	48	72	146	147	170	171	221	222	245	246	359	414	446
9CL_Bc82_Bc13	IGH_racon_contig_1	FALSE	TRUE	FALSE	TRUE	FALSE	TRUE	IGHV3-23*04	IGHD3-22*01,IGHD3-3*01,IGHD3-3*02	IGHJ4*02	1	296	323	329	334	376	388.248	14.146	77.595	3.053e-109	69.1	5.103e-18	91.892	100	97.674	102	397	1	296	424	430	20	26	435	477	6	48	102	176	177	200	201	251	252	275	276	389	444	476
9CL_Bc82_Bc14	IGH_racon_contig_1	TRUE	none	none	FALSE	FALSE	FALSE	IGHV1-69*08,IGHV1-69*09,IGHV1-69*10	none	none	1	20	none	none	none	none	23.65	none	none	10.3	none	none	85	none	none	1263	1282	112	131	none	none	none	none	none	none	none	none	none	none	none	none	none	none	none	none	none	none	none	none
9CL_Bc82_Bc15	IGH_racon_contig_1	TRUE	TRUE	TRUE	FALSE	FALSE	TRUE	IGHV3-23*04	IGHD3-22*01,IGHD3-3*01,IGHD3-3*02	IGHJ4*02	1	296	323	329	334	376	378.899	14.146	77.595	2.021e-106	64.84	5.179e-18	91.554	100	97.674	134	428	1	296	455	461	20	26	466	508	6	48	134	207	208	231	232	282	283	306	307	420	475	507
9CL_Bc82_Bc17	IGH_racon_contig_1	FALSE	TRUE	FALSE	TRUE	FALSE	TRUE	IGHV3-23*04	IGHD3-22*01,IGHD3-3*01,IGHD3-3*02	IGHJ4*02	1	296	323	329	334	376	385.132	14.146	77.595	2.549e-108	66.55	5.034e-18	91.554	100	97.674	107	402	1	296	429	435	20	26	440	482	6	48	107	181	182	205	206	256	257	280	281	394	449	481
9CL_Bc82_Bc18	IGH_racon_contig_1	FALSE	TRUE	FALSE	TRUE	FALSE	TRUE	IGHV3-23*04	IGHD3-22*01,IGHD3-3*01,IGHD3-3*02	IGHJ4*02	1	296	323	329	334	376	388.248	14.146	77.595	2.774e-109	62.83	4.753e-18	91.892	100	97.674	102	397	1	296	424	430	20	26	435	477	6	48	102	176	177	200	201	251	252	275	276	389	444	476
9CL_Bc82_Bc19	IGH_racon_contig_1	FALSE	TRUE	FALSE	TRUE	FALSE	TRUE	IGHV3-23*04	IGHD3-22*01,IGHD3-3*01,IGHD3-3*02	IGHJ4*02	1	296	323	329	334	376	388.248	14.146	77.595	3.033e-109	68.65	5.193e-18	91.892	100	97.674	84	379	1	296	406	412	20	26	417	459	6	48	84	158	159	182	183	233	234	257	258	371	426	458
9CL_Bc82_Bc20	IGH_racon_contig_1	FALSE	TRUE	FALSE	TRUE	FALSE	TRUE	IGHV3-23*04	IGHD3-22*01,IGHD3-3*01,IGHD3-3*02	IGHJ4*02	1	296	323	329	334	376	385.132	14.146	77.595	2.595e-108	67.74	5.124e-18	91.554	100	97.674	111	406	1	296	433	439	20	26	444	486	6	48	111	185	186	209	210	260	261	284	285	398	453	485
9CL_Bc82_Bc21	IGH_racon_contig_1	TRUE	TRUE	TRUE	FALSE	FALSE	TRUE	IGHV3-23*04	IGHD3-22*01,IGHD3-3*01,IGHD3-3*02	IGHJ4*02	1	296	323	329	334	376	369.551	14.146	77.595	1.288e-103	68.58	5.188e-18	91.216	100	97.674	84	377	1	296	404	410	20	26	415	457	6	48	84	156	157	180	181	231	232	255	256	369	424	456
9CL_Bc82_Bc22	IGH_racon_contig_1	FALSE	TRUE	FALSE	TRUE	FALSE	TRUE	IGHV3-23*04	IGHD3-22*01,IGHD3-3*01,IGHD3-3*02	IGHJ4*02	1	296	323	329	334	376	388.248	14.146	77.595	2.709e-109	61.38	4.643e-18	91.892	100	97.674	65	360	1	296	387	393	20	26	398	440	6	48	65	139	140	163	164	214	215	238	239	352	407	439
9CL_Bc82_Bc23	IGH_racon_contig_1	FALSE	TRUE	FALSE	TRUE	FALSE	TRUE	IGHV3-23*04	IGHD3-22*01,IGHD3-3*01,IGHD3-3*02	IGHJ4*02	1	296	323	329	334	376	388.248	14.146	77.595	2.96e-109	67	5.068e-18	91.892	100	97.674	107	402	1	296	429	435	20	26	440	482	6	48	107	181	182	205	206	256	257	280	281	394	449	481
9CL_Bc82_Bc24	IGH_racon_contig_1	FALSE	TRUE	FALSE	TRUE	FALSE	TRUE	IGHV3-23*04	IGHD3-22*01,IGHD3-3*01,IGHD3-3*02	IGHJ4*02	1	296	323	329	334	376	388.248	14.146	77.595	2.926e-109	66.26	5.012e-18	91.892	100	97.674	107	402	1	296	429	435	20	26	440	482	6	48	107	181	182	205	206	256	257	280	281	394	449	481
9CL_Bc82_Bc25	IGH_racon_contig_1	FALSE	TRUE	FALSE	TRUE	FALSE	TRUE	IGHV3-23*04	IGHD3-22*01,IGHD3-3*01,IGHD3-3*02	IGHJ4*02	1	296	323	329	334	376	388.248	14.146	77.595	2.785e-109	63.09	4.772e-18	91.892	100	97.674	84	379	1	296	406	412	20	26	417	459	6	48	84	158	159	182	183	233	234	257	258	371	426	458
9CL_Bc82_Bc26	IGH_racon_contig_1	FALSE	TRUE	FALSE	TRUE	FALSE	TRUE	IGHV3-23*04	IGHD3-22*01,IGHD3-3*01,IGHD3-3*02	IGHJ4*02	1	296	323	329	334	376	388.248	14.146	77.595	2.947e-109	66.71	5.046e-18	91.892	100	97.674	107	402	1	296	429	435	20	26	440	482	6	48	107	181	182	205	206	256	257	280	281	394	449	481
9CL_Bc82_Bc27	IGH_racon_contig_1	TRUE	TRUE	TRUE	FALSE	FALSE	TRUE	IGHV3-23*04	IGHD3-22*01,IGHD3-3*01,IGHD3-3*02	IGHJ4*02	1	296	323	329	334	376	378.899	14.146	77.595	1.811e-106	62.93	4.76e-18	91.554	100	97.674	107	401	1	296	428	434	20	26	439	481	6	48	107	180	181	204	205	255	256	279	280	393	448	480
9CL_Bc82_Bc28	IGH_racon_contig_1	TRUE	TRUE	FALSE	FALSE	FALSE	TRUE	IGHV3-23*04	IGHD3-22*01,IGHD3-3*01,IGHD3-3*02	IGHJ4*02	1	297	324	330	335	377	371.109	14.146	77.595	4.47e-104	64.78	5.175e-18	91.246	100	97.674	126	421	1	296	448	454	20	26	459	501	6	48	126	199	200	223	224	274	275	299	300	413	468	500
9CL_Bc82_Bc29	IGH_racon_contig_1	FALSE	TRUE	FALSE	TRUE	FALSE	TRUE	IGHV3-23*04	IGHD3-22*01,IGHD3-3*01,IGHD3-3*02	IGHJ4*02	1	296	323	329	334	376	388.248	14.146	77.595	3.039e-109	68.78	5.203e-18	91.892	100	97.674	84	379	1	296	406	412	20	26	417	459	6	48	84	158	159	182	183	233	234	257	258	371	426	458
9CL_Bc82_Bc30	IGH_racon_contig_1	TRUE	FALSE	TRUE	FALSE	FALSE	TRUE	IGHV3-23*04	IGHD3-16*01,IGHD3-16*02	IGHJ4*02	1	301	318	326	341	383	367.993	17.992	77.595	3.517e-103	4.427	4.814e-18	91.03	100	97.674	127	427	1	296	444	452	15	23	467	509	6	48	127	201	202	225	226	276	277	300	301	419	476	508
9CL_Bc82_Bc32	IGH_racon_contig_1	FALSE	TRUE	FALSE	TRUE	FALSE	TRUE	IGHV3-23*04	IGHD3-22*01,IGHD3-3*01,IGHD3-3*02	IGHJ4*02	1	296	323	329	334	376	385.132	14.146	77.595	2.37e-108	61.93	4.684e-18	91.554	100	97.674	84	379	1	296	406	412	20	26	417	459	6	48	84	158	159	182	183	233	234	257	258	371	426	458
9Mix_Bc33_Bc28	IGH_racon_contig_1	TRUE	FALSE	FALSE	FALSE	TRUE	FALSE	IGHV1-2*02,IGHV1-2*03,IGHV1-2*04	IGHD4-17*01	IGHJ5*02	1	17	60	66	167	179	28.324	14.146	19.914	0.1159	13.03	0.2167	100	100	92.308	154	170	207	223	213	219	7	13	320	332	16	28	none	none	none	none	none	none	none	none	154	235	322	332
9Mix_Bc34_Bc14	IGH_racon_contig_1	FALSE	TRUE	FALSE	TRUE	FALSE	TRUE	IGHV3-23*04	IGHD3-22*01,IGHD3-3*01,IGHD3-3*02	IGHJ4*02	1	296	323	329	334	376	388.248	14.146	77.595	3.039e-109	68.78	5.203e-18	91.892	100	97.674	126	421	1	296	448	454	20	26	459	501	6	48	126	200	201	224	225	275	276	299	300	413	468	500
9Mix_Bc34_Bc22	IGH_racon_contig_1	TRUE	TRUE	TRUE	FALSE	FALSE	TRUE	IGHV3-23*04	IGHD3-22*01,IGHD3-3*01,IGHD3-3*02	IGHJ4*02	1	297	324	330	335	379	364.876	14.146	60.291	3.015e-102	62.93	7.704e-13	91.246	100	93.333	106	400	1	296	427	433	20	26	438	482	6	48	106	179	180	203	204	254	255	278	279	392	447	481
9Mix_Bc34_Bc24	IGH_racon_contig_1	FALSE	TRUE	FALSE	TRUE	FALSE	TRUE	IGHV3-23*04	IGHD3-22*01,IGHD3-3*01,IGHD3-3*02	IGHJ4*02	1	296	323	329	334	376	388.248	14.146	77.595	2.768e-109	62.7	4.743e-18	91.892	100	97.674	84	379	1	296	406	412	20	26	417	459	6	48	84	158	159	182	183	233	234	257	258	371	426	458
9Mix_Bc35_Bc06	IGH_racon_contig_1	FALSE	TRUE	FALSE	TRUE	FALSE	TRUE	IGHV3-23*04	IGHD3-22*01,IGHD3-3*01,IGHD3-3*02	IGHJ4*02	1	296	323	329	334	376	388.248	14.146	77.595	3.063e-109	64.09	5.12e-18	91.892	100	97.674	126	421	1	296	448	454	20	26	459	501	6	48	126	200	201	224	225	275	276	299	300	413	468	500
9Mix_Bc35_Bc16	IGH_racon_contig_1	FALSE	TRUE	FALSE	TRUE	FALSE	TRUE	IGHV3-23*04	IGHD3-22*01,IGHD3-3*01,IGHD3-3*02	IGHJ4*02	1	296	323	329	334	376	388.248	14.146	77.595	3.001e-109	67.94	5.139e-18	91.892	100	97.674	126	421	1	296	448	454	20	26	459	501	6	48	126	200	201	224	225	275	276	299	300	413	468	500
9Mix_Bc35_Bc25	IGH_racon_contig_1	FALSE	TRUE	FALSE	TRUE	FALSE	TRUE	IGHV3-23*04	IGHD3-22*01,IGHD3-3*01,IGHD3-3*02	IGHJ4*02	1	296	323	329	334	376	388.248	14.146	77.595	2.928e-109	66.29	5.014e-18	91.892	100	97.674	126	421	1	296	448	454	20	26	459	501	6	48	126	200	201	224	225	275	276	299	300	413	468	500
9Mix_Bc35_Bc26	IGH_racon_contig_1	TRUE	FALSE	FALSE	FALSE	TRUE	FALSE	IGHV1-2*02,IGHV1-2*03,IGHV1-2*04	IGHD4-17*01	IGHJ5*02	1	17	60	66	167	179	28.324	14.146	19.914	0.1105	12.37	0.2057	100	100	92.308	138	154	207	223	197	203	7	13	304	316	16	28	none	none	none	none	none	none	none	none	138	219	306	316
9Mix_Bc36_Bc10	IGH_racon_contig_1	FALSE	TRUE	FALSE	TRUE	FALSE	TRUE	IGHV3-23*04	IGHD3-22*01,IGHD3-3*01,IGHD3-3*02	IGHJ4*02	1	296	323	329	334	376	388.248	14.146	77.595	2.624e-109	59.21	4.479e-18	91.892	100	97.674	65	360	1	296	387	393	20	26	398	440	6	48	65	139	140	163	164	214	215	238	239	352	407	439
9Mix_Bc36_Bc26	IGH_racon_contig_1	FALSE	TRUE	FALSE	TRUE	FALSE	TRUE	IGHV3-23*04	IGHD3-22*01,IGHD3-3*01,IGHD3-3*02	IGHJ4*02	1	296	323	329	334	376	385.132	14.146	77.595	2.465e-108	64.38	4.87e-18	91.554	100	97.674	138	433	1	296	460	466	20	26	471	513	6	48	138	212	213	236	237	287	288	311	312	425	480	512
9Mix_Bc37_Bc13	IGH_racon_contig_1	TRUE	TRUE	TRUE	FALSE	FALSE	TRUE	IGHV3-23*04	IGHD3-22*01,IGHD3-3*01,IGHD3-3*02	IGHJ4*02	1	296	323	329	334	376	378.899	14.146	77.595	2.015e-106	64.66	5.165e-18	91.554	100	97.674	127	421	1	296	448	454	20	26	459	501	6	48	127	200	201	224	225	275	276	299	300	413	468	500
9Mix_Bc37_Bc17	IGH_racon_contig_1	TRUE	none	none	FALSE	TRUE	FALSE	IGHV1-2*02,IGHV1-2*03,IGHV1-2*04	none	none	1	17	none	none	none	none	28.324	none	none	0.5077	none	none	100	none	none	155	171	207	223	none	none	none	none	none	none	none	none	none	none	none	none	none	none	none	none	none	none	none	none
9Mix_Bc37_Bc27	IGH_racon_contig_1	FALSE	TRUE	FALSE	TRUE	FALSE	TRUE	IGHV3-23*04	IGHD3-22*01,IGHD3-3*01,IGHD3-3*02	IGHJ4*02	1	296	323	329	334	376	388.248	14.146	77.595	2.807e-109	63.57	4.809e-18	91.892	100	97.674	126	421	1	296	448	454	20	26	459	501	6	48	126	200	201	224	225	275	276	299	300	413	468	500
9Mix_Bc38_Bc01	IGH_racon_contig_1	TRUE	TRUE	TRUE	FALSE	FALSE	TRUE	IGHV3-23*04	IGHD3-22*01,IGHD3-3*01,IGHD3-3*02	IGHJ4*02	1	297	324	330	335	377	380.457	14.146	77.595	6.786e-107	64.12	5.122e-18	91.582	100	97.674	126	422	1	296	449	455	20	26	460	502	6	48	126	200	201	224	225	276	277	300	301	414	469	501
9Mix_Bc38_Bc29	IGH_racon_contig_1	TRUE	FALSE	FALSE	FALSE	FALSE	TRUE	IGHV3-9*01	IGHD3-10*02	IGHJ4*02	1	306	320	337	349	389	353.97	17.992	79.518	9.701e-99	6.784	2.055e-18	88.235	83.333	100	19	324	1	297	338	355	10	27	367	407	8	48	19	93	94	117	118	177	178	201	202	315	374	406
9Mix_Bc39_Bc10	IGH_racon_contig_1	TRUE	TRUE	TRUE	FALSE	FALSE	TRUE	IGHV3-23*04	IGHD3-22*01,IGHD3-3*01,IGHD3-3*02	IGHJ4*02	1	296	323	329	334	376	378.899	14.146	77.595	1.89e-106	65.64	4.965e-18	91.554	100	97.674	126	420	1	296	447	453	20	26	458	500	6	48	126	199	200	223	224	274	275	298	299	412	467	499
9Mix_Bc39_Bc14	IGH_racon_contig_1	FALSE	TRUE	FALSE	TRUE	FALSE	TRUE	IGHV3-23*04	IGHD3-22*01,IGHD3-3*01,IGHD3-3*02	IGHJ4*02	1	296	323	329	334	376	388.248	14.146	77.595	2.777e-109	62.9	4.758e-18	91.892	100	97.674	96	391	1	296	418	424	20	26	429	471	6	48	96	170	171	194	195	245	246	269	270	383	438	470
9Mix_Bc39_Bc18	IGH_racon_contig_1	FALSE	none	none	none	FALSE	FALSE	IGHV1-68*01,IGHV1-68*02,IGHV1-68D*02	none	none	1	26	none	none	none	none	23.65	none	none	8.278	none	none	76.923	none	none	231	256	23	48	none	none	none	none	none	none	none	none	none	none	none	none	none	none	none	none	none	none	none	none
9Mix_Bc39_Bc30	IGH_racon_contig_1	FALSE	TRUE	FALSE	TRUE	FALSE	TRUE	IGHV3-23*04	IGHD3-22*01,IGHD3-3*01,IGHD3-3*02	IGHJ4*02	1	296	323	329	334	376	388.248	14.146	77.595	2.779e-109	62.96	4.763e-18	91.892	100	97.674	107	402	1	296	429	435	20	26	440	482	6	48	107	181	182	205	206	256	257	280	281	394	449	481
9Mix_Bc40_Bc17	IGH_racon_contig_1	TRUE	TRUE	TRUE	FALSE	FALSE	FALSE	IGHV3-23*04	IGHD3-9*01	IGHJ4*02	1	299	327	335	337	374	299.436	17.992	62.213	1.686e-82	4.515	2.213e-13	85.953	100	94.737	135	429	1	296	457	465	8	16	467	504	6	43	135	208	209	231	232	280	281	304	305	421	476	504
9Mix_Bc40_Bc22	IGH_racon_contig_1	FALSE	none	none	none	FALSE	FALSE	IGHV1-68*01,IGHV1-68*02,IGHV1-68D*02	none	none	1	26	none	none	none	none	23.65	none	none	10.03	none	none	76.923	none	none	451	476	23	48	none	none	none	none	none	none	none	none	none	none	none	none	none	none	none	none	none	none	none	none
9Mix_Bc40_Bc26	IGH_racon_contig_1	FALSE	TRUE	FALSE	TRUE	FALSE	TRUE	IGHV3-23*04	IGHD3-22*01,IGHD3-3*01,IGHD3-3*02	IGHJ4*02	1	296	323	329	334	376	388.248	14.146	77.595	2.74e-109	62.09	4.697e-18	91.892	100	97.674	84	379	1	296	406	412	20	26	417	459	6	48	84	158	159	182	183	233	234	257	258	371	426	458
9Mix_Bc40_Bc27	IGH_racon_contig_1	TRUE	FALSE	FALSE	FALSE	TRUE	FALSE	IGHV1-2*02,IGHV1-2*03,IGHV1-2*04	IGHD4-17*01	IGHJ5*02	1	17	60	66	167	179	28.324	14.146	19.914	0.1102	12.34	0.2052	100	100	92.308	137	153	207	223	196	202	7	13	303	315	16	28	none	none	none	none	none	none	none	none	137	218	305	315
9Mix_Bc40_Bc30	IGH_racon_contig_1	FALSE	none	none	none	FALSE	FALSE	IGHV1-68*01,IGHV1-68*02,IGHV1-68D*02	none	none	1	26	none	none	none	none	23.65	none	none	10.3	none	none	76.923	none	none	522	547	23	48	none	none	none	none	none	none	none	none	none	none	none	none	none	none	none	none	none	none	none	none
9Mix_Bc41_Bc02	IGH_racon_contig_1	FALSE	TRUE	FALSE	TRUE	FALSE	TRUE	IGHV3-23*04	IGHD3-22*01,IGHD3-3*01,IGHD3-3*02	IGHJ4*02	1	296	323	329	334	376	388.248	14.146	77.595	3.049e-109	69	5.096e-18	91.892	100	97.674	126	421	1	296	448	454	20	26	459	501	6	48	126	200	201	224	225	275	276	299	300	413	468	500
9Mix_Bc41_Bc13	IGH_racon_contig_1	FALSE	TRUE	FALSE	TRUE	FALSE	TRUE	IGHV3-23*04	IGHD3-22*01,IGHD3-3*01,IGHD3-3*02	IGHJ4*02	1	296	323	329	334	376	388.248	14.146	77.595	2.978e-109	67.42	5.1e-18	91.892	100	97.674	107	402	1	296	429	435	20	26	440	482	6	48	107	181	182	205	206	256	257	280	281	394	449	481
9Mix_Bc41_Bc21	IGH_racon_contig_1	FALSE	none	none	none	FALSE	FALSE	IGHV1-68*01,IGHV1-68*02,IGHV1-68D*02	none	none	1	26	none	none	none	none	23.65	none	none	10.3	none	none	76.923	none	none	481	506	23	48	none	none	none	none	none	none	none	none	none	none	none	none	none	none	none	none	none	none	none	none
9Mix_Bc41_Bc27	IGH_racon_contig_1	FALSE	TRUE	FALSE	TRUE	FALSE	TRUE	IGHV3-23*04	IGHD3-22*01,IGHD3-3*01,IGHD3-3*02	IGHJ4*02	1	296	323	329	334	376	388.248	14.146	77.595	2.973e-109	67.29	5.09e-18	91.892	100	97.674	107	402	1	296	429	435	20	26	440	482	6	48	107	181	182	205	206	256	257	280	281	394	449	481
9Mix_Bc42_Bc03	IGH_racon_contig_1	TRUE	TRUE	TRUE	FALSE	FALSE	TRUE	IGHV3-23*04	IGHD3-22*01,IGHD3-3*01,IGHD3-3*02	IGHJ4*02	1	296	323	329	334	376	378.899	14.146	77.595	1.964e-106	68.2	5.159e-18	91.554	100	97.674	72	366	1	296	393	399	20	26	404	446	6	48	72	145	146	169	170	220	221	244	245	358	413	445
9Mix_Bc42_Bc05	IGH_racon_contig_1	FALSE	TRUE	FALSE	TRUE	FALSE	TRUE	IGHV3-23*04	IGHD3-22*01,IGHD3-3*01,IGHD3-3*02	IGHJ4*02	1	296	323	329	334	376	388.248	14.146	77.595	3.063e-109	64.09	5.12e-18	91.892	100	97.674	126	421	1	296	448	454	20	26	459	501	6	48	126	200	201	224	225	275	276	299	300	413	468	500
9Mix_Bc42_Bc06	IGH_racon_contig_1	FALSE	none	none	none	FALSE	FALSE	IGHV1-68*01,IGHV1-68*02,IGHV1-68D*02	none	none	1	26	none	none	none	none	23.65	none	none	9.687	none	none	76.923	none	none	456	481	23	48	none	none	none	none	none	none	none	none	none	none	none	none	none	none	none	none	none	none	none	none
9Mix_Bc42_Bc10	IGH_racon_contig_1	FALSE	TRUE	FALSE	TRUE	FALSE	TRUE	IGHV3-23*04	IGHD3-22*01,IGHD3-3*01,IGHD3-3*02	IGHJ4*02	1	296	323	329	334	376	388.248	14.146	77.595	2.73e-109	61.86	4.679e-18	91.892	100	97.674	84	379	1	296	406	412	20	26	417	459	6	48	84	158	159	182	183	233	234	257	258	371	426	458
9Mix_Bc43_Bc04	IGH_racon_contig_1	FALSE	none	none	none	FALSE	FALSE	IGHV1-68*01,IGHV1-68*02,IGHV1-68D*02	none	none	1	26	none	none	none	none	23.65	none	none	10.42	none	none	76.923	none	none	497	522	23	48	none	none	none	none	none	none	none	none	none	none	none	none	none	none	none	none	none	none	none	none
9Mix_Bc43_Bc10	IGH_racon_contig_1	FALSE	TRUE	FALSE	TRUE	FALSE	TRUE	IGHV3-23*04	IGHD3-22*01,IGHD3-3*01,IGHD3-3*02	IGHJ4*02	1	296	323	329	334	376	388.248	14.146	77.595	3.05e-109	69.04	5.098e-18	91.892	100	97.674	126	421	1	296	448	454	20	26	459	501	6	48	126	200	201	224	225	275	276	299	300	413	468	500
9Mix_Bc43_Bc16	IGH_racon_contig_1	FALSE	TRUE	FALSE	TRUE	FALSE	TRUE	IGHV3-23*04	IGHD3-22*01,IGHD3-3*01,IGHD3-3*02	IGHJ4*02	1	296	323	329	334	376	388.248	14.146	77.595	3.079e-109	64.42	5.146e-18	91.892	100	97.674	126	421	1	296	448	454	20	26	459	501	6	48	126	200	201	224	225	275	276	299	300	413	468	500
9Mix_Bc43_Bc20	IGH_racon_contig_1	TRUE	TRUE	TRUE	FALSE	FALSE	TRUE	IGHV3-23*04	IGHD3-22*01,IGHD3-3*01,IGHD3-3*02	IGHJ4*02	1	296	323	329	334	376	378.899	14.146	77.595	1.812e-106	62.96	4.763e-18	91.554	100	97.674	84	378	1	296	405	411	20	26	416	458	6	48	84	157	158	181	182	232	233	256	257	370	425	457
9Mix_Bc43_Bc24	IGH_racon_contig_1	FALSE	TRUE	FALSE	TRUE	FALSE	TRUE	IGHV3-23*04	IGHD3-22*01,IGHD3-3*01,IGHD3-3*02	IGHJ4*02	1	296	323	329	334	376	388.248	14.146	77.595	3.004e-109	68	5.144e-18	91.892	100	97.674	84	379	1	296	406	412	20	26	417	459	6	48	84	158	159	182	183	233	234	257	258	371	426	458
9Mix_Bc43_Bc28	IGH_racon_contig_1	FALSE	none	none	none	FALSE	FALSE	IGHV1-68*01,IGHV1-68*02,IGHV1-68D*02	none	none	1	26	none	none	none	none	23.65	none	none	10.1	none	none	76.923	none	none	456	481	23	48	none	none	none	none	none	none	none	none	none	none	none	none	none	none	none	none	none	none	none	none
9Mix_Bc43_Bc32	IGH_racon_contig_1	TRUE	TRUE	TRUE	FALSE	FALSE	TRUE	IGHV3-23*04	IGHD3-22*01,IGHD3-3*01,IGHD3-3*02	IGHJ4*02	1	296	323	329	334	376	378.899	14.146	77.595	1.745e-106	60.67	4.589e-18	91.554	100	97.674	72	366	1	296	393	399	20	26	404	446	6	48	72	145	146	169	170	220	221	244	245	358	413	445
9Mix_Bc44_Bc02	IGH_racon_contig_1	TRUE	none	none	FALSE	FALSE	FALSE	IGHV3-73*01,IGHV3-73*02,IGHV3-NL1*01	none	none	1	25	none	none	none	none	28.324	none	none	0.8458	none	none	84	none	none	89	113	26	50	none	none	none	none	none	none	none	none	none	none	none	none	none	none	none	none	none	none	none	none
9Mix_Bc44_Bc19	IGH_racon_contig_1	TRUE	TRUE	TRUE	FALSE	FALSE	TRUE	IGHV3-23*04	IGHD3-22*01,IGHD3-3*01,IGHD3-3*02	IGHJ4*02	1	296	323	329	334	376	378.899	14.146	77.595	1.828e-106	63.51	4.804e-18	91.554	100	97.674	126	420	1	296	447	453	20	26	458	500	6	48	126	199	200	223	224	274	275	298	299	412	467	499
9Mix_Bc44_Bc25	IGH_racon_contig_1	TRUE	TRUE	TRUE	FALSE	FALSE	TRUE	IGHV3-9*01	IGHD3-10*01	IGHJ4*02	1	302	315	323	342	381	257.367	17.992	71.827	1.136e-69	6.601	4.13e-16	83.113	100	97.5	140	431	1	297	444	452	10	18	471	510	9	48	140	216	217	242	243	289	290	311	312	422	477	509
9Mix_Bc45_Bc06	IGH_racon_contig_1	FALSE	none	none	none	FALSE	FALSE	IGHV1-68*01,IGHV1-68*02,IGHV1-68D*02	none	none	1	26	none	none	none	none	23.65	none	none	6.84	none	none	76.923	none	none	57	82	23	48	none	none	none	none	none	none	none	none	none	none	none	none	none	none	none	none	none	none	none	none
9Mix_Bc45_Bc07	IGH_racon_contig_1	TRUE	FALSE	FALSE	FALSE	TRUE	FALSE	IGHV1-2*02,IGHV1-2*03,IGHV1-2*04	IGHD4-17*01	IGHJ5*02	1	17	60	66	167	179	28.324	14.146	19.914	0.1157	12.93	0.215	100	100	92.308	152	168	207	223	211	217	7	13	318	330	16	28	none	none	none	none	none	none	none	none	152	233	320	330
9Mix_Bc46_Bc04	IGH_racon_contig_1	TRUE	FALSE	FALSE	FALSE	TRUE	FALSE	IGHV1-2*02,IGHV1-2*03,IGHV1-2*04	IGHD4-17*01	IGHJ5*02	1	17	60	66	167	179	28.324	14.146	19.914	0.2016	22.31	0.371	100	100	92.308	154	170	207	223	213	219	7	13	320	332	16	28	none	none	none	none	none	none	none	none	154	235	322	332
9Mix_Bc46_Bc06	IGH_racon_contig_1	FALSE	TRUE	FALSE	TRUE	FALSE	FALSE	IGHV3-23*01,IGHV3-23*04,IGHV3-23D*01	IGHD3-22*01,IGHD3-3*01,IGHD3-3*02	IGHJ4*02	1	197	224	230	235	277	258.925	14.146	77.595	2.252e-70	59.95	4.535e-18	91.878	100	97.674	1	197	100	296	224	230	20	26	235	277	6	48	none	none	none	none	1	51	52	75	76	189	244	276
9Mix_Bc46_Bc28	IGH_racon_contig_1	FALSE	TRUE	FALSE	TRUE	FALSE	TRUE	IGHV3-23*04	IGHD3-22*01,IGHD3-3*01,IGHD3-3*02	IGHJ4*02	1	296	323	329	334	376	388.248	14.146	77.595	2.779e-109	62.96	4.763e-18	91.892	100	97.674	107	402	1	296	429	435	20	26	440	482	6	48	107	181	182	205	206	256	257	280	281	394	449	481
9Mix_Bc47_Bc02	IGH_racon_contig_1	FALSE	TRUE	FALSE	TRUE	FALSE	TRUE	IGHV3-23*04	IGHD3-22*01,IGHD3-3*01,IGHD3-3*02	IGHJ4*02	1	296	323	329	334	376	388.248	14.146	77.595	2.771e-109	62.77	4.748e-18	91.892	100	97.674	107	402	1	296	429	435	20	26	440	482	6	48	107	181	182	205	206	256	257	280	281	394	449	481
9Mix_Bc48_Bc02	IGH_racon_contig_1	FALSE	TRUE	FALSE	TRUE	FALSE	TRUE	IGHV3-23*04	IGHD3-22*01,IGHD3-3*01,IGHD3-3*02	IGHJ4*02	1	296	323	329	334	376	388.248	14.146	77.595	2.957e-109	66.94	5.063e-18	91.892	100	97.674	107	402	1	296	429	435	20	26	440	482	6	48	107	181	182	205	206	256	257	280	281	394	449	481
9Mix_Bc48_Bc18	IGH_racon_contig_1	FALSE	TRUE	FALSE	TRUE	FALSE	TRUE	IGHV3-23*04	IGHD3-22*01,IGHD3-3*01,IGHD3-3*02	IGHJ4*02	1	296	323	329	334	376	388.248	14.146	77.595	2.926e-109	66.26	5.012e-18	91.892	100	97.674	107	402	1	296	429	435	20	26	440	482	6	48	107	181	182	205	206	256	257	280	281	394	449	481
9Mix_Bc48_Bc21	IGH_racon_contig_1	FALSE	TRUE	FALSE	TRUE	TRUE	FALSE	IGHV1-2*02,IGHV1-2*03,IGHV1-2*04	IGHD2-8*02	IGHJ4*03	1	17	33	41	64	70	28.324	12.223	14.146	0.08671	37.28	8.913	100	88.889	100	156	172	207	223	188	196	10	18	219	225	26	32	none	none	none	none	none	none	none	none	156	225	none	none
9Mix_Bc49_Bc13	IGH_racon_contig_1	FALSE	TRUE	FALSE	TRUE	FALSE	TRUE	IGHV3-23*04	IGHD3-22*01,IGHD3-3*01,IGHD3-3*02	IGHJ4*02	1	296	323	329	334	376	388.248	14.146	77.595	3.068e-109	64.18	5.127e-18	91.892	100	97.674	124	419	1	296	446	452	20	26	457	499	6	48	124	198	199	222	223	273	274	297	298	411	466	498
9Mix_Bc49_Bc15	IGH_racon_contig_1	FALSE	TRUE	FALSE	TRUE	FALSE	TRUE	IGHV3-23*04	IGHD3-22*01,IGHD3-3*01,IGHD3-3*02	IGHJ4*02	1	296	323	329	334	376	388.248	14.146	77.595	2.775e-109	62.86	4.755e-18	91.892	100	97.674	111	406	1	296	433	439	20	26	444	486	6	48	111	185	186	209	210	260	261	284	285	398	453	485
9Mix_Bc49_Bc30	IGH_racon_contig_1	FALSE	TRUE	FALSE	TRUE	FALSE	TRUE	IGHV3-23*04	IGHD3-22*01,IGHD3-3*01,IGHD3-3*02	IGHJ4*02	1	296	323	329	334	376	388.248	14.146	77.595	3.085e-109	64.54	5.155e-18	91.892	100	97.674	124	419	1	296	446	452	20	26	457	499	6	48	124	198	199	222	223	273	274	297	298	411	466	498
9Mix_Bc50_Bc01	IGH_racon_contig_1	FALSE	TRUE	FALSE	TRUE	FALSE	TRUE	IGHV3-23*04	IGHD3-22*01,IGHD3-3*01,IGHD3-3*02	IGHJ4*02	1	296	323	329	334	376	388.248	14.146	77.595	2.746e-109	62.22	4.706e-18	91.892	100	97.674	84	379	1	296	406	412	20	26	417	459	6	48	84	158	159	182	183	233	234	257	258	371	426	458
9Mix_Bc50_Bc04	IGH_racon_contig_1	TRUE	TRUE	TRUE	FALSE	FALSE	TRUE	IGHV3-23*04	IGHD3-22*01,IGHD3-3*01,IGHD3-3*02	IGHJ4*02,IGHJ4*03	1	296	323	329	334	376	378.899	14.146	66.059	1.965e-106	68.23	1.533e-14	91.554	100	93.023	73	367	1	296	394	400	20	26	405	447	6	48	73	146	147	170	171	221	222	245	246	359	414	446
9Mix_Bc50_Bc13	IGH_racon_contig_1	TRUE	FALSE	FALSE	FALSE	TRUE	FALSE	IGHV1-2*02,IGHV1-2*03,IGHV1-2*04	IGHD4-17*01	IGHJ5*02	1	17	60	66	167	179	28.324	14.146	19.914	0.1125	12.58	0.2092	100	100	92.308	144	160	207	223	203	209	7	13	310	322	16	28	none	none	none	none	none	none	none	none	144	225	312	322
9Mix_Bc50_Bc19	IGH_racon_contig_1	FALSE	TRUE	FALSE	TRUE	FALSE	TRUE	IGHV3-23*04	IGHD3-22*01,IGHD3-3*01,IGHD3-3*02	IGHJ4*02	1	296	323	329	334	376	388.248	14.146	77.595	3.032e-109	68.62	5.19e-18	91.892	100	97.674	84	379	1	296	406	412	20	26	417	459	6	48	84	158	159	182	183	233	234	257	258	371	426	458
9Mix_Bc51_Bc05	IGH_racon_contig_1	FALSE	TRUE	FALSE	TRUE	FALSE	TRUE	IGHV3-23*04	IGHD3-22*01,IGHD3-3*01,IGHD3-3*02	IGHJ4*02	1	296	323	329	334	376	385.132	14.146	77.595	2.685e-108	64.78	5.175e-18	91.554	100	97.674	126	421	1	296	448	454	20	26	459	501	6	48	126	200	201	224	225	275	276	299	300	413	468	500
9Mix_Bc51_Bc07	IGH_racon_contig_1	FALSE	TRUE	FALSE	TRUE	FALSE	TRUE	IGHV3-23*04	IGHD3-22*01,IGHD3-3*01,IGHD3-3*02	IGHJ4*02	1	296	323	329	334	376	388.248	14.146	77.595	2.99e-109	67.68	5.119e-18	91.892	100	97.674	126	421	1	296	448	454	20	26	459	501	6	48	126	200	201	224	225	275	276	299	300	413	468	500
9Mix_Bc51_Bc08	IGH_racon_contig_1	FALSE	TRUE	FALSE	TRUE	FALSE	TRUE	IGHV3-23*04	IGHD3-22*01,IGHD3-3*01,IGHD3-3*02	IGHJ4*02	1	296	323	329	334	376	388.248	14.146	77.595	2.899e-109	65.64	4.965e-18	91.892	100	97.674	107	402	1	296	429	435	20	26	440	482	6	48	107	181	182	205	206	256	257	280	281	394	449	481
9Mix_Bc51_Bc19	IGH_racon_contig_1	TRUE	none	none	FALSE	TRUE	FALSE	IGHV3-11*03,IGHV3-11*05,IGHV3-11*06	none	none	1	27	none	none	none	none	28.324	none	none	0.5209	none	none	81.481	none	none	1370	1396	146	172	none	none	none	none	none	none	none	none	none	none	none	none	none	none	none	none	none	none	none	none
9Mix_Bc51_Bc26	IGH_racon_contig_1	FALSE	TRUE	FALSE	TRUE	FALSE	TRUE	IGHV3-23*04	IGHD3-22*01,IGHD3-3*01,IGHD3-3*02	IGHJ4*02	1	296	323	329	334	376	388.248	14.146	77.595	2.73e-109	61.86	4.679e-18	91.892	100	97.674	84	379	1	296	406	412	20	26	417	459	6	48	84	158	159	182	183	233	234	257	258	371	426	458
9Mix_Bc51_Bc27	IGH_racon_contig_1	FALSE	TRUE	FALSE	TRUE	FALSE	TRUE	IGHV3-23*04	IGHD3-22*01,IGHD3-3*01,IGHD3-3*02	IGHJ4*02	1	296	323	329	334	376	388.248	14.146	77.595	2.789e-109	63.19	4.78e-18	91.892	100	97.674	84	379	1	296	406	412	20	26	417	459	6	48	84	158	159	182	183	233	234	257	258	371	426	458
9Mix_Bc52_Bc07	IGH_racon_contig_1	TRUE	FALSE	TRUE	FALSE	FALSE	TRUE	IGHV3-9*01	IGHD3-10*01	IGHJ4*02	1	297	310	328	338	377	380.457	19.914	77.595	9.984e-107	1.733	7.546e-18	91.582	84.211	100	131	426	1	297	439	457	10	28	467	506	9	48	131	204	205	228	229	279	280	303	304	417	473	505
9Mix_Bc52_Bc23	IGH_racon_contig_1	TRUE	none	none	FALSE	TRUE	FALSE	IGHV1-2*02,IGHV1-2*03,IGHV1-2*04	none	none	1	17	none	none	none	none	28.324	none	none	0.7446	none	none	100	none	none	144	160	207	223	none	none	none	none	none	none	none	none	none	none	none	none	none	none	none	none	none	none	none	none
9Mix_Bc52_Bc26	IGH_racon_contig_1	FALSE	TRUE	FALSE	TRUE	FALSE	TRUE	IGHV3-23*04	IGHD3-22*01,IGHD3-3*01,IGHD3-3*02	IGHJ4*02	1	296	323	329	334	376	388.248	14.146	77.595	2.899e-109	65.64	4.965e-18	91.892	100	97.674	126	421	1	296	448	454	20	26	459	501	6	48	126	200	201	224	225	275	276	299	300	413	468	500
9Mix_Bc52_Bc28	IGH_racon_contig_1	FALSE	TRUE	FALSE	TRUE	FALSE	TRUE	IGHV3-23*04	IGHD3-22*01,IGHD3-3*01,IGHD3-3*02	IGHJ4*02	1	296	323	329	334	376	388.248	14.146	77.595	2.405e-109	54.33	4.11e-18	91.892	100	97.674	65	360	1	296	387	393	20	26	398	440	6	48	65	139	140	163	164	214	215	238	239	352	407	439
9Mix_Bc53_Bc05	IGH_racon_contig_1	FALSE	TRUE	FALSE	TRUE	FALSE	TRUE	IGHV3-23*04	IGHD3-22*01,IGHD3-3*01,IGHD3-3*02	IGHJ4*02	1	296	323	329	334	376	388.248	14.146	77.595	2.771e-109	62.77	4.748e-18	91.892	100	97.674	107	402	1	296	429	435	20	26	440	482	6	48	107	181	182	205	206	256	257	280	281	394	449	481
9Mix_Bc53_Bc07	IGH_racon_contig_1	FALSE	TRUE	FALSE	TRUE	FALSE	TRUE	IGHV3-23*04	IGHD3-22*01,IGHD3-3*01,IGHD3-3*02	IGHJ4*02	1	296	323	329	334	376	388.248	14.146	77.595	3.056e-109	69.17	5.108e-18	91.892	100	97.674	126	421	1	296	448	454	20	26	459	501	6	48	126	200	201	224	225	275	276	299	300	413	468	500
9Mix_Bc53_Bc19	IGH_racon_contig_1	FALSE	TRUE	FALSE	TRUE	FALSE	TRUE	IGHV3-23*04	IGHD3-22*01,IGHD3-3*01,IGHD3-3*02	IGHJ4*02	1	296	323	329	334	376	388.248	14.146	77.595	2.723e-109	61.7	4.667e-18	91.892	100	97.674	65	360	1	296	387	393	20	26	398	440	6	48	65	139	140	163	164	214	215	238	239	352	407	439
9Mix_Bc53_Bc21	IGH_racon_contig_1	FALSE	TRUE	FALSE	TRUE	FALSE	TRUE	IGHV3-23*04	IGHD3-22*01,IGHD3-3*01,IGHD3-3*02	IGHJ4*02	1	296	323	329	334	376	388.248	14.146	77.595	2.804e-109	63.51	4.804e-18	91.892	100	97.674	124	419	1	296	446	452	20	26	457	499	6	48	124	198	199	222	223	273	274	297	298	411	466	498
9Mix_Bc53_Bc24	IGH_racon_contig_1	FALSE	TRUE	FALSE	TRUE	FALSE	TRUE	IGHV3-23*04	IGHD3-22*01,IGHD3-3*01,IGHD3-3*02	IGHJ4*02	1	297	324	330	335	377	371.109	14.146	77.595	3.428e-104	53.65	4.058e-18	91.246	100	97.674	2	297	1	296	324	330	20	26	335	377	6	48	2	76	77	100	101	151	152	175	176	289	344	376
9Mix_Bc54_Bc07	IGH_racon_contig_1	FALSE	TRUE	FALSE	TRUE	FALSE	FALSE	IGHV3-23*01,IGHV3-23*04,IGHV3-23D*01	IGHD3-22*01,IGHD3-3*01,IGHD3-3*02	IGHJ4*02	1	197	224	230	235	277	258.925	14.146	77.595	2.249e-70	59.86	4.528e-18	91.878	100	97.674	1	197	100	296	224	230	20	26	235	277	6	48	none	none	none	none	1	51	52	75	76	189	244	276
9Mix_Bc54_Bc11	IGH_racon_contig_1	FALSE	TRUE	FALSE	TRUE	FALSE	TRUE	IGHV3-23*04	IGHD3-22*01,IGHD3-3*01,IGHD3-3*02	IGHJ4*02	1	296	323	329	334	376	388.248	14.146	77.595	2.785e-109	63.09	4.772e-18	91.892	100	97.674	111	406	1	296	433	439	20	26	444	486	6	48	111	185	186	209	210	260	261	284	285	398	453	485
9Mix_Bc55_Bc02	IGH_racon_contig_1	FALSE	TRUE	FALSE	TRUE	FALSE	TRUE	IGHV3-23*04	IGHD3-22*01,IGHD3-3*01,IGHD3-3*02	IGHJ4*02	1	296	323	329	334	376	388.248	14.146	77.595	3.026e-109	68.49	5.181e-18	91.892	100	97.674	124	419	1	296	446	452	20	26	457	499	6	48	124	198	199	222	223	273	274	297	298	411	466	498
9Mix_Bc55_Bc07	IGH_racon_contig_1	FALSE	TRUE	FALSE	TRUE	FALSE	TRUE	IGHV3-23*04	IGHD3-22*01,IGHD3-3*01,IGHD3-3*02	IGHJ4*02	1	296	323	329	334	376	388.248	14.146	77.595	3.037e-109	68.75	5.2e-18	91.892	100	97.674	107	402	1	296	429	435	20	26	440	482	6	48	107	181	182	205	206	256	257	280	281	394	449	481
9Mix_Bc55_Bc20	IGH_racon_contig_1	FALSE	TRUE	FALSE	TRUE	FALSE	TRUE	IGHV3-23*04	IGHD3-22*01,IGHD3-3*01,IGHD3-3*02	IGHJ4*02	1	296	323	329	334	376	388.248	14.146	77.595	2.807e-109	63.57	4.809e-18	91.892	100	97.674	126	421	1	296	448	454	20	26	459	501	6	48	126	200	201	224	225	275	276	299	300	413	468	500
9Mix_Bc55_Bc26	IGH_racon_contig_1	FALSE	none	none	none	FALSE	FALSE	IGHV1-68*01,IGHV1-68*02,IGHV1-68D*02	none	none	1	26	none	none	none	none	23.65	none	none	10.09	none	none	76.923	none	none	456	481	23	48	none	none	none	none	none	none	none	none	none	none	none	none	none	none	none	none	none	none	none	none
9Mix_Bc55_Bc28	IGH_racon_contig_1	FALSE	TRUE	FALSE	TRUE	FALSE	TRUE	IGHV3-23*04	IGHD3-22*01,IGHD3-3*01,IGHD3-3*02	IGHJ4*02	1	296	323	329	334	376	388.248	14.146	77.595	2.934e-109	66.42	5.024e-18	91.892	100	97.674	126	421	1	296	448	454	20	26	459	501	6	48	126	200	201	224	225	275	276	299	300	413	468	500
9Mix_Bc56_Bc07	IGH_racon_contig_1	FALSE	TRUE	FALSE	TRUE	FALSE	TRUE	IGHV3-23*04	IGHD3-22*01,IGHD3-3*01,IGHD3-3*02	IGHJ4*02	1	296	323	329	334	376	388.248	14.146	77.595	2.748e-109	62.25	4.709e-18	91.892	100	97.674	84	379	1	296	406	412	20	26	417	459	6	48	84	158	159	182	183	233	234	257	258	371	426	458
9Mix_Bc56_Bc09	IGH_racon_contig_1	FALSE	TRUE	FALSE	TRUE	FALSE	FALSE	IGHV3-23*01,IGHV3-23*04,IGHV3-23D*01	IGHD3-22*01,IGHD3-3*01,IGHD3-3*02	IGHJ4*02	1	116	143	149	154	196	154.531	14.146	77.595	5.393e-39	53.72	4.063e-18	92.241	100	97.674	1	116	181	296	143	149	20	26	154	196	6	48	none	none	none	none	none	none	none	none	1	108	163	195
9Mix_Bc56_Bc18	IGH_racon_contig_1	FALSE	TRUE	FALSE	TRUE	FALSE	TRUE	IGHV3-23*04	IGHD3-22*01,IGHD3-3*01,IGHD3-3*02	IGHJ4*02	1	296	323	329	334	376	388.248	14.146	77.595	2.749e-109	62.28	4.711e-18	91.892	100	97.674	84	379	1	296	406	412	20	26	417	459	6	48	84	158	159	182	183	233	234	257	258	371	426	458
9Mix_Bc56_Bc25	IGH_racon_contig_1	FALSE	TRUE	FALSE	TRUE	FALSE	TRUE	IGHV3-23*04	IGHD3-22*01,IGHD3-3*01,IGHD3-3*02	IGHJ4*02	1	296	323	329	334	376	388.248	14.146	77.595	2.779e-109	62.96	4.763e-18	91.892	100	97.674	107	402	1	296	429	435	20	26	440	482	6	48	107	181	182	205	206	256	257	280	281	394	449	481
9Mix_Bc56_Bc32	IGH_racon_contig_1	FALSE	TRUE	FALSE	TRUE	FALSE	TRUE	IGHV3-23*04	IGHD3-22*01,IGHD3-3*01,IGHD3-3*02	IGHJ4*02	1	296	323	329	334	376	388.248	14.146	77.595	2.807e-109	63.57	4.809e-18	91.892	100	97.674	126	421	1	296	448	454	20	26	459	501	6	48	126	200	201	224	225	275	276	299	300	413	468	500
9Mix_Bc57_Bc17	IGH_racon_contig_1	FALSE	TRUE	FALSE	TRUE	FALSE	TRUE	IGHV3-23*04	IGHD3-22*01,IGHD3-3*01,IGHD3-3*02	IGHJ4*02	1	296	323	329	334	376	388.248	14.146	77.595	2.807e-109	63.57	4.809e-18	91.892	100	97.674	126	421	1	296	448	454	20	26	459	501	6	48	126	200	201	224	225	275	276	299	300	413	468	500
9Mix_Bc60_Bc05	IGH_racon_contig_1	FALSE	TRUE	FALSE	TRUE	FALSE	TRUE	IGHV3-23*04	IGHD3-22*01,IGHD3-3*01,IGHD3-3*02	IGHJ4*02	1	296	323	329	334	376	388.248	14.146	77.595	2.772e-109	62.8	4.75e-18	91.892	100	97.674	84	379	1	296	406	412	20	26	417	459	6	48	84	158	159	182	183	233	234	257	258	371	426	458
9Mix_Bc60_Bc17	IGH_racon_contig_1	TRUE	FALSE	FALSE	FALSE	TRUE	FALSE	IGHV1-2*02,IGHV1-2*03,IGHV1-2*04	IGHD4-17*01	IGHJ5*02	1	17	60	66	167	179	28.324	14.146	19.914	0.1125	12.58	0.2092	100	100	92.308	144	160	207	223	203	209	7	13	310	322	16	28	none	none	none	none	none	none	none	none	144	225	312	322
9Mix_Bc60_Bc18	IGH_racon_contig_1	TRUE	TRUE	TRUE	FALSE	FALSE	TRUE	IGHV3-23*04	IGHD3-22*01,IGHD3-3*01,IGHD3-3*02	IGHJ4*02	1	296	323	329	334	376	372.667	14.146	77.595	1.35e-104	62.41	4.721e-18	90.878	100	97.674	127	421	1	296	448	454	20	26	459	501	6	48	127	200	201	224	225	275	276	299	300	413	468	500
9Mix_Bc60_Bc20	IGH_racon_contig_1	TRUE	FALSE	FALSE	FALSE	FALSE	TRUE	IGHV3-23*04	IGHD3-22*01,IGHD3-3*01,IGHD3-3*02	IGHJ4*02	1	294	324	330	335	377	385.132	14.146	77.595	2.438e-108	63.67	4.816e-18	91.837	100	97.674	136	429	1	294	459	465	20	26	470	512	6	48	136	210	211	234	235	285	286	309	310	423	479	511
9Mix_Bc61_Bc13	IGH_racon_contig_1	TRUE	FALSE	FALSE	FALSE	TRUE	FALSE	IGHV1-2*02,IGHV1-2*03,IGHV1-2*04	IGHD4-17*01	IGHJ5*02	1	17	60	66	167	179	28.324	14.146	19.914	0.1161	12.96	0.2156	100	100	92.308	152	168	207	223	211	217	7	13	318	330	16	28	none	none	none	none	none	none	none	none	152	233	320	330
9Mix_Bc61_Bc25	IGH_racon_contig_1	TRUE	TRUE	TRUE	FALSE	FALSE	TRUE	IGHV3-23*04	IGHD3-22*01,IGHD3-3*01,IGHD3-3*02	IGHJ4*02	1	296	323	329	334	376	378.899	14.146	77.595	1.807e-106	62.8	4.75e-18	91.554	100	97.674	84	378	1	296	405	411	20	26	416	458	6	48	84	157	158	181	182	232	233	256	257	370	425	457
9Mix_Bc62_Bc23	IGH_racon_contig_1	TRUE	FALSE	FALSE	FALSE	TRUE	FALSE	IGHV1-2*02,IGHV1-2*03,IGHV1-2*04	IGHD4-17*01	IGHJ5*02	1	17	60	66	166	178	28.324	14.146	19.914	0.1144	12.79	0.2127	100	100	92.308	149	165	207	223	208	214	7	13	314	326	16	28	none	none	none	none	none	none	none	none	149	230	316	326
9Mix_Bc62_Bc25	IGH_racon_contig_1	TRUE	FALSE	FALSE	FALSE	TRUE	FALSE	IGHV1-2*02,IGHV1-2*03,IGHV1-2*04	IGHD4-17*01	IGHJ5*02	1	17	60	66	167	179	28.324	14.146	19.914	0.1159	13.03	0.2167	100	100	92.308	155	171	207	223	214	220	7	13	321	333	16	28	none	none	none	none	none	none	none	none	155	236	323	333
9Mix_Bc62_Bc29	IGH_racon_contig_1	TRUE	FALSE	FALSE	FALSE	TRUE	FALSE	IGHV1-2*02,IGHV1-2*03,IGHV1-2*04	IGHD4-17*01	IGHJ5*02	1	17	60	66	167	179	28.324	14.146	19.914	0.1159	13.03	0.2167	100	100	92.308	154	170	207	223	213	219	7	13	320	332	16	28	none	none	none	none	none	none	none	none	154	235	322	332
[truncated: 6 more columns]

## Sheet: GM12878_IGL
Cell_ID	sequence_id	stop_codon	vj_in_frame	v_frameshift	productive	rev_comp	complete_vdj	v_call	d_call	j_call	v_alignment_start	v_alignment_end	d_alignment_start	d_alignment_end	j_alignment_start	j_alignment_end	v_score	d_score	j_score	v_support	d_support	j_support	v_identity	d_identity	j_identity	v_sequence_start	v_sequence_end	v_germline_start	v_germline_end	d_sequence_start	d_sequence_end	d_germline_start	d_germline_end	j_sequence_start	j_sequence_end	j_germline_start	j_germline_end	fwr1_start	fwr1_end	cdr1_start	cdr1_end	fwr2_start	fwr2_end	cdr2_start	cdr2_end	fwr3_start	fwr3_end	fwr4_start	fwr4_end
9CL_Bc80_Bc01	none	none	none	none	none	none	none	none	none	none	none	none	none	none	none	none	none	none	none	none	none	none	none	none	none	none	none	none	none	none	none	none	none	none	none	none	none	none	none	none	none	none	none	none	none	none	none	none	none
9CL_Bc80_Bc02	none	none	none	none	none	none	none	none	none	none	none	none	none	none	none	none	none	none	none	none	none	none	none	none	none	none	none	none	none	none	none	none	none	none	none	none	none	none	none	none	none	none	none	none	none	none	none	none	none
9CL_Bc80_Bc03	IGL_racon_contig_1	FALSE	TRUE	FALSE	TRUE	FALSE	TRUE	IGLV6-57*02	none	IGLJ2*01,IGLJ3*01	1	293	none	none	297	333	433.433	none	66.059	8.812e-124	none	3.636e-15	97.27	none	97.297	219	511	1	293	none	none	none	none	515	551	1	37	219	293	294	317	318	368	369	377	378	491	522	551
9CL_Bc80_Bc04	IGL_racon_contig_1	FALSE	TRUE	FALSE	TRUE	FALSE	TRUE	IGLV6-57*02	none	IGLJ2*01,IGLJ3*01	1	293	none	none	297	333	433.433	none	66.059	8.372e-124	none	3.457e-15	97.27	none	97.297	170	462	1	293	none	none	none	none	466	502	1	37	170	244	245	268	269	319	320	328	329	442	473	502
9CL_Bc80_Bc05	IGL_racon_contig_1	FALSE	TRUE	FALSE	TRUE	FALSE	TRUE	IGLV6-57*02	none	IGLJ2*01,IGLJ3*01	1	293	none	none	297	333	433.433	none	66.059	8.651e-124	none	3.57e-15	97.27	none	97.297	201	493	1	293	none	none	none	none	497	533	1	37	201	275	276	299	300	350	351	359	360	473	504	533
9CL_Bc80_Bc06	IGL_racon_contig_1	FALSE	TRUE	FALSE	TRUE	FALSE	TRUE	IGLV6-57*02	none	IGLJ2*01,IGLJ3*01	1	293	none	none	297	333	433.433	none	66.059	8.83e-124	none	3.643e-15	97.27	none	97.297	218	510	1	293	none	none	none	none	514	550	1	37	218	292	293	316	317	367	368	376	377	490	521	550
9CL_Bc80_Bc07	IGL_racon_contig_1	FALSE	TRUE	FALSE	TRUE	FALSE	TRUE	IGLV6-57*02	none	IGLJ2*01,IGLJ3*01	1	293	none	none	297	333	433.433	none	66.059	8.696e-124	none	3.589e-15	97.27	none	97.297	206	498	1	293	none	none	none	none	502	538	1	37	206	280	281	304	305	355	356	364	365	478	509	538
9CL_Bc80_Bc08	IGL_racon_contig_1	FALSE	TRUE	FALSE	TRUE	FALSE	TRUE	IGLV6-57*02	none	IGLJ2*01,IGLJ3*01	1	293	none	none	297	333	433.433	none	66.059	7.636e-124	none	3.159e-15	97.27	none	97.297	86	378	1	293	none	none	none	none	382	418	1	37	86	160	161	184	185	235	236	244	245	358	389	418
9CL_Bc80_Bc09	IGL_racon_contig_1	FALSE	TRUE	FALSE	TRUE	FALSE	TRUE	IGLV6-57*02	none	IGLJ2*01,IGLJ3*01	1	293	none	none	297	333	433.433	none	66.059	8.192e-124	none	3.385e-15	97.27	none	97.297	150	442	1	293	none	none	none	none	446	482	1	37	150	224	225	248	249	299	300	308	309	422	453	482
9CL_Bc80_Bc10	IGL_racon_contig_1	FALSE	TRUE	FALSE	TRUE	FALSE	TRUE	IGLV6-57*02	none	IGLJ2*01,IGLJ3*01	1	293	none	none	297	333	433.433	none	66.059	8.651e-124	none	3.57e-15	97.27	none	97.297	201	493	1	293	none	none	none	none	497	533	1	37	201	275	276	299	300	350	351	359	360	473	504	533
9CL_Bc80_Bc11	IGL_racon_contig_1	FALSE	TRUE	FALSE	TRUE	FALSE	TRUE	IGLV6-57*02	none	IGLJ2*01,IGLJ3*01	1	293	none	none	297	333	433.433	none	66.059	8.615e-124	none	3.556e-15	97.27	none	97.297	197	489	1	293	none	none	none	none	493	529	1	37	197	271	272	295	296	346	347	355	356	469	500	529
9CL_Bc80_Bc12	IGL_racon_contig_1	FALSE	TRUE	FALSE	TRUE	FALSE	TRUE	IGLV6-57*02	none	IGLJ2*01,IGLJ3*01	1	293	none	none	297	333	433.433	none	66.059	8.821e-124	none	3.64e-15	97.27	none	97.297	220	512	1	293	none	none	none	none	516	552	1	37	220	294	295	318	319	369	370	378	379	492	523	552
9CL_Bc80_Bc13	IGL_racon_contig_1	FALSE	TRUE	FALSE	TRUE	FALSE	TRUE	IGLV6-57*02	none	IGLJ2*01,IGLJ3*01	1	293	none	none	297	333	433.433	none	66.059	8.597e-124	none	3.549e-15	97.27	none	97.297	195	487	1	293	none	none	none	none	491	527	1	37	195	269	270	293	294	344	345	353	354	467	498	527
9CL_Bc80_Bc14	IGL_racon_contig_1	FALSE	TRUE	FALSE	TRUE	FALSE	TRUE	IGLV6-57*02	none	IGLJ2*01,IGLJ3*01	1	293	none	none	297	333	433.433	none	66.059	7.743e-124	none	3.202e-15	97.27	none	97.297	97	389	1	293	none	none	none	none	393	429	1	37	97	171	172	195	196	246	247	255	256	369	400	429
9CL_Bc80_Bc15	IGL_racon_contig_1	TRUE	TRUE	TRUE	FALSE	FALSE	TRUE	IGLV6-57*02	none	IGLJ2*01,IGLJ3*01	1	294	none	none	298	334	425.643	none	66.059	1.712e-121	none	3.199e-15	96.939	none	97.297	94	387	1	293	none	none	none	none	391	427	1	37	94	168	169	192	193	244	245	253	254	367	398	427
9CL_Bc80_Bc16	IGL_racon_contig_1	FALSE	TRUE	FALSE	TRUE	FALSE	TRUE	IGLV6-57*02	none	IGLJ2*01,IGLJ3*01	1	293	none	none	297	333	433.433	none	66.059	7.734e-124	none	3.199e-15	97.27	none	97.297	97	389	1	293	none	none	none	none	393	429	1	37	97	171	172	195	196	246	247	255	256	369	400	429
9CL_Bc80_Bc17	IGL_racon_contig_1	FALSE	TRUE	FALSE	TRUE	FALSE	TRUE	IGLV6-57*02	none	IGLJ2*01,IGLJ3*01	1	293	none	none	297	333	433.433	none	66.059	7.725e-124	none	3.195e-15	97.27	none	97.297	96	388	1	293	none	none	none	none	392	428	1	37	96	170	171	194	195	245	246	254	255	368	399	428
9CL_Bc80_Bc18	IGL_racon_contig_1	FALSE	TRUE	FALSE	TRUE	FALSE	TRUE	IGLV6-57*02	none	IGLJ2*01,IGLJ3*01	1	293	none	none	297	333	433.433	none	66.059	8.516e-124	none	3.516e-15	97.27	none	97.297	186	478	1	293	none	none	none	none	482	518	1	37	186	260	261	284	285	335	336	344	345	458	489	518
9CL_Bc80_Bc19	IGL_racon_contig_1	FALSE	TRUE	FALSE	TRUE	FALSE	TRUE	IGLV6-57*02	none	IGLJ2*01,IGLJ3*01	1	293	none	none	297	333	433.433	none	66.059	8.435e-124	none	3.483e-15	97.27	none	97.297	175	467	1	293	none	none	none	none	471	507	1	37	175	249	250	273	274	324	325	333	334	447	478	507
9CL_Bc80_Bc20	IGL_racon_contig_1	FALSE	TRUE	FALSE	TRUE	FALSE	TRUE	IGLV6-57*02	none	IGLJ2*01,IGLJ3*01	1	293	none	none	297	333	433.433	none	66.059	7.698e-124	none	3.184e-15	97.27	none	97.297	91	383	1	293	none	none	none	none	387	423	1	37	91	165	166	189	190	240	241	249	250	363	394	423
9CL_Bc80_Bc21	IGL_racon_contig_1	FALSE	TRUE	FALSE	TRUE	FALSE	TRUE	IGLV6-57*02	none	IGLJ2*01,IGLJ3*01	1	293	none	none	297	333	433.433	none	66.059	8.219e-124	none	3.396e-15	97.27	none	97.297	151	443	1	293	none	none	none	none	447	483	1	37	151	225	226	249	250	300	301	309	310	423	454	483
9CL_Bc80_Bc23	IGL_racon_contig_1	FALSE	TRUE	FALSE	TRUE	FALSE	TRUE	IGLV6-57*02	none	IGLJ2*01,IGLJ3*01	1	293	none	none	297	333	433.433	none	66.059	8.21e-124	none	3.392e-15	97.27	none	97.297	150	442	1	293	none	none	none	none	446	482	1	37	150	224	225	248	249	299	300	308	309	422	453	482
9CL_Bc80_Bc24	IGL_racon_contig_1	FALSE	TRUE	FALSE	TRUE	FALSE	TRUE	IGLV6-57*02	none	IGLJ2*01,IGLJ3*01	1	293	none	none	297	333	433.433	none	66.059	8.651e-124	none	3.57e-15	97.27	none	97.297	199	491	1	293	none	none	none	none	495	531	1	37	199	273	274	297	298	348	349	357	358	471	502	531
9CL_Bc80_Bc25	IGL_racon_contig_1	FALSE	TRUE	FALSE	TRUE	FALSE	TRUE	IGLV6-57*02	none	IGLJ2*01,IGLJ3*01	1	293	none	none	297	333	433.433	none	66.059	8.318e-124	none	3.436e-15	97.27	none	97.297	162	454	1	293	none	none	none	none	458	494	1	37	162	236	237	260	261	311	312	320	321	434	465	494
9CL_Bc80_Bc26	IGL_racon_contig_1	FALSE	TRUE	FALSE	TRUE	FALSE	TRUE	IGLV6-57*02	none	IGLJ2*01,IGLJ3*01	1	293	none	none	297	333	433.433	none	66.059	7.725e-124	none	3.195e-15	97.27	none	97.297	96	388	1	293	none	none	none	none	392	428	1	37	96	170	171	194	195	245	246	254	255	368	399	428
9CL_Bc80_Bc27	IGL_racon_contig_1	FALSE	TRUE	FALSE	TRUE	FALSE	TRUE	IGLV6-57*02	none	IGLJ2*01,IGLJ3*01	1	293	none	none	297	333	433.433	none	66.059	8.848e-124	none	3.651e-15	97.27	none	97.297	221	513	1	293	none	none	none	none	517	553	1	37	221	295	296	319	320	370	371	379	380	493	524	553
9CL_Bc80_Bc28	IGL_racon_contig_1	FALSE	TRUE	FALSE	TRUE	FALSE	TRUE	IGLV6-57*02	none	IGLJ2*01,IGLJ3*01	1	293	none	none	297	333	433.433	none	66.059	7.671e-124	none	3.173e-15	97.27	none	97.297	93	385	1	293	none	none	none	none	389	425	1	37	93	167	168	191	192	242	243	251	252	365	396	425
9CL_Bc80_Bc29	IGL_racon_contig_1	FALSE	FALSE	FALSE	FALSE	FALSE	TRUE	IGLV6-57*02	none	IGLJ2*01,IGLJ3*01	1	293	none	none	298	334	433.433	none	66.059	7.824e-124	none	3.235e-15	97.27	none	97.297	108	400	1	293	none	none	none	none	405	441	1	37	108	182	183	206	207	257	258	266	267	380	412	441
9CL_Bc80_Bc30	IGL_racon_contig_1	FALSE	TRUE	FALSE	TRUE	FALSE	TRUE	IGLV6-57*02	none	IGLJ2*01,IGLJ3*01	1	293	none	none	297	333	433.433	none	66.059	7.734e-124	none	3.199e-15	97.27	none	97.297	97	389	1	293	none	none	none	none	393	429	1	37	97	171	172	195	196	246	247	255	256	369	400	429
9CL_Bc80_Bc31	IGL_racon_contig_1	FALSE	TRUE	FALSE	TRUE	FALSE	TRUE	IGLV6-57*02	none	IGLJ2*01,IGLJ3*01	1	293	none	none	297	333	433.433	none	66.059	8.651e-124	none	3.57e-15	97.27	none	97.297	201	493	1	293	none	none	none	none	497	533	1	37	201	275	276	299	300	350	351	359	360	473	504	533
9CL_Bc80_Bc32	IGL_racon_contig_1	FALSE	TRUE	FALSE	TRUE	FALSE	TRUE	IGLV6-57*02	none	IGLJ2*01,IGLJ3*01	1	293	none	none	297	333	433.433	none	66.059	8.678e-124	none	3.581e-15	97.27	none	97.297	202	494	1	293	none	none	none	none	498	534	1	37	202	276	277	300	301	351	352	360	361	474	505	534
9CL_Bc81_Bc01	IGL_racon_contig_1	FALSE	TRUE	FALSE	TRUE	FALSE	TRUE	IGLV6-57*02	none	IGLJ2*01,IGLJ3*01	1	293	none	none	297	333	433.433	none	66.059	8.758e-124	none	3.614e-15	97.27	none	97.297	216	508	1	293	none	none	none	none	512	548	1	37	216	290	291	314	315	365	366	374	375	488	519	548
9CL_Bc81_Bc02	IGL_racon_contig_1	FALSE	TRUE	FALSE	TRUE	FALSE	TRUE	IGLV6-57*02	none	IGLJ2*01,IGLJ3*01	1	293	none	none	297	333	433.433	none	66.059	8.848e-124	none	3.651e-15	97.27	none	97.297	220	512	1	293	none	none	none	none	516	552	1	37	220	294	295	318	319	369	370	378	379	492	523	552
9CL_Bc81_Bc03	IGL_racon_contig_1	FALSE	TRUE	FALSE	TRUE	FALSE	TRUE	IGLV6-57*02	none	IGLJ2*01,IGLJ3*01	1	293	none	none	297	333	433.433	none	66.059	8.399e-124	none	3.468e-15	97.27	none	97.297	173	465	1	293	none	none	none	none	469	505	1	37	173	247	248	271	272	322	323	331	332	445	476	505
9CL_Bc81_Bc04	IGL_racon_contig_1	FALSE	TRUE	FALSE	TRUE	FALSE	TRUE	IGLV6-57*02	none	IGLJ2*01,IGLJ3*01	1	293	none	none	297	333	433.433	none	66.059	8.408e-124	none	3.472e-15	97.27	none	97.297	172	464	1	293	none	none	none	none	468	504	1	37	172	246	247	270	271	321	322	330	331	444	475	504
9CL_Bc81_Bc05	IGL_racon_contig_1	FALSE	TRUE	FALSE	TRUE	FALSE	TRUE	IGLV6-57*02	none	IGLJ2*01,IGLJ3*01	1	293	none	none	297	333	433.433	none	66.059	8.264e-124	none	3.414e-15	97.27	none	97.297	156	448	1	293	none	none	none	none	452	488	1	37	156	230	231	254	255	305	306	314	315	428	459	488
9CL_Bc81_Bc06	IGL_racon_contig_1	FALSE	TRUE	FALSE	TRUE	FALSE	TRUE	IGLV6-57*02	none	IGLJ2*01,IGLJ3*01	1	293	none	none	297	333	433.433	none	66.059	7.689e-124	none	3.181e-15	97.27	none	97.297	94	386	1	293	none	none	none	none	390	426	1	37	94	168	169	192	193	243	244	252	253	366	397	426
9CL_Bc81_Bc07	IGL_racon_contig_1	FALSE	TRUE	FALSE	TRUE	FALSE	TRUE	IGLV6-57*02	none	IGLJ2*01,IGLJ3*01	1	293	none	none	297	333	433.433	none	66.059	7.663e-124	none	3.17e-15	97.27	none	97.297	91	383	1	293	none	none	none	none	387	423	1	37	91	165	166	189	190	240	241	249	250	363	394	423
9CL_Bc81_Bc08	IGL_racon_contig_1	FALSE	TRUE	FALSE	TRUE	FALSE	TRUE	IGLV6-57*02	none	IGLJ2*01,IGLJ3*01	1	293	none	none	297	333	433.433	none	66.059	8.426e-124	none	3.479e-15	97.27	none	97.297	176	468	1	293	none	none	none	none	472	508	1	37	176	250	251	274	275	325	326	334	335	448	479	508
9CL_Bc81_Bc09	IGL_racon_contig_1	FALSE	TRUE	FALSE	TRUE	FALSE	TRUE	IGLV6-57*02	none	IGLJ2*01,IGLJ3*01	1	293	none	none	297	333	433.433	none	66.059	7.725e-124	none	3.195e-15	97.27	none	97.297	96	388	1	293	none	none	none	none	392	428	1	37	96	170	171	194	195	245	246	254	255	368	399	428
9CL_Bc81_Bc10	IGL_racon_contig_1	FALSE	TRUE	FALSE	TRUE	FALSE	TRUE	IGLV6-57*02	none	IGLJ2*01,IGLJ3*01	1	293	none	none	297	333	433.433	none	66.059	8.525e-124	none	3.519e-15	97.27	none	97.297	185	477	1	293	none	none	none	none	481	517	1	37	185	259	260	283	284	334	335	343	344	457	488	517
9CL_Bc81_Bc11	IGL_racon_contig_1	FALSE	TRUE	FALSE	TRUE	FALSE	TRUE	IGLV6-57*02	none	IGLJ2*01,IGLJ3*01	1	293	none	none	297	333	433.433	none	66.059	8.588e-124	none	3.545e-15	97.27	none	97.297	194	486	1	293	none	none	none	none	490	526	1	37	194	268	269	292	293	343	344	352	353	466	497	526
9CL_Bc81_Bc12	IGL_racon_contig_1	TRUE	TRUE	TRUE	FALSE	FALSE	TRUE	IGLV2-5*01	none	IGLJ2*01,IGLJ3*01	1	310	none	none	316	353	394.48	none	67.981	4.335e-112	none	8.879e-16	91.29	none	97.368	125	434	1	297	none	none	none	none	440	477	1	38	125	199	200	226	227	277	278	286	287	407	447	476
9CL_Bc81_Bc13	IGL_racon_contig_1	FALSE	TRUE	FALSE	TRUE	FALSE	TRUE	IGLV6-57*02	none	IGLJ2*01,IGLJ3*01	1	293	none	none	297	333	433.433	none	66.059	7.707e-124	none	3.188e-15	97.27	none	97.297	94	386	1	293	none	none	none	none	390	426	1	37	94	168	169	192	193	243	244	252	253	366	397	426
9CL_Bc81_Bc14	IGL_racon_contig_1	FALSE	TRUE	FALSE	TRUE	FALSE	TRUE	IGLV6-57*02	none	IGLJ2*01,IGLJ3*01	1	293	none	none	297	333	433.433	none	66.059	7.698e-124	none	3.184e-15	97.27	none	97.297	93	385	1	293	none	none	none	none	389	425	1	37	93	167	168	191	192	242	243	251	252	365	396	425
9CL_Bc81_Bc15	IGL_racon_contig_1	FALSE	TRUE	FALSE	TRUE	FALSE	TRUE	IGLV6-57*02	none	IGLJ2*01,IGLJ3*01	1	293	none	none	297	333	433.433	none	66.059	7.734e-124	none	3.199e-15	97.27	none	97.297	94	386	1	293	none	none	none	none	390	426	1	37	94	168	169	192	193	243	244	252	253	366	397	426
9CL_Bc81_Bc16	IGL_racon_contig_1	FALSE	TRUE	FALSE	TRUE	FALSE	TRUE	IGLV6-57*02	none	IGLJ2*01,IGLJ3*01	1	293	none	none	297	333	433.433	none	66.059	7.689e-124	none	3.181e-15	97.27	none	97.297	97	389	1	293	none	none	none	none	393	429	1	37	97	171	172	195	196	246	247	255	256	369	400	429
9CL_Bc81_Bc17	IGL_racon_contig_1	FALSE	TRUE	FALSE	TRUE	FALSE	TRUE	IGLV6-57*02	none	IGLJ2*01,IGLJ3*01	1	293	none	none	297	333	433.433	none	66.059	8.462e-124	none	3.494e-15	97.27	none	97.297	178	470	1	293	none	none	none	none	474	510	1	37	178	252	253	276	277	327	328	336	337	450	481	510
9CL_Bc81_Bc18	IGL_racon_contig_1	FALSE	TRUE	FALSE	TRUE	FALSE	TRUE	IGLV6-57*02	none	IGLJ2*01,IGLJ3*01	1	293	none	none	297	333	433.433	none	66.059	8.561e-124	none	3.534e-15	97.27	none	97.297	191	483	1	293	none	none	none	none	487	523	1	37	191	265	266	289	290	340	341	349	350	463	494	523
9CL_Bc81_Bc19	IGL_racon_contig_1	FALSE	TRUE	FALSE	TRUE	FALSE	TRUE	IGLV6-57*02	none	IGLJ2*01,IGLJ3*01	1	293	none	none	297	333	433.433	none	66.059	8.049e-124	none	3.326e-15	97.27	none	97.297	134	426	1	293	none	none	none	none	430	466	1	37	134	208	209	232	233	283	284	292	293	406	437	466
9CL_Bc81_Bc20	IGL_racon_contig_1	FALSE	TRUE	FALSE	TRUE	FALSE	TRUE	IGLV6-57*02	none	IGLJ2*01,IGLJ3*01	1	293	none	none	297	333	433.433	none	66.059	7.743e-124	none	3.202e-15	97.27	none	97.297	97	389	1	293	none	none	none	none	393	429	1	37	97	171	172	195	196	246	247	255	256	369	400	429
9CL_Bc81_Bc21	IGL_racon_contig_1	TRUE	TRUE	TRUE	FALSE	FALSE	TRUE	IGLV2-5*01	none	IGLJ2*01,IGLJ3*01	1	310	none	none	316	353	394.48	none	67.981	4.33e-112	none	8.87e-16	91.29	none	97.368	124	433	1	297	none	none	none	none	439	476	1	38	124	198	199	225	226	276	277	285	286	406	446	475
9CL_Bc81_Bc22	IGL_racon_contig_1	FALSE	TRUE	FALSE	TRUE	FALSE	TRUE	IGLV6-57*02	none	IGLJ2*01,IGLJ3*01	1	293	none	none	297	333	433.433	none	66.059	8.192e-124	none	3.385e-15	97.27	none	97.297	154	446	1	293	none	none	none	none	450	486	1	37	154	228	229	252	253	303	304	312	313	426	457	486
9CL_Bc81_Bc23	IGL_racon_contig_1	FALSE	TRUE	FALSE	TRUE	FALSE	TRUE	IGLV6-57*02	none	IGLJ2*01,IGLJ3*01	1	293	none	none	297	333	433.433	none	66.059	9.333e-124	none	3.847e-15	97.27	none	97.297	275	567	1	293	none	none	none	none	571	607	1	37	275	349	350	373	374	424	425	433	434	547	578	607
9CL_Bc81_Bc24	IGL_racon_contig_1	FALSE	TRUE	FALSE	TRUE	FALSE	TRUE	IGLV6-57*02	none	IGLJ2*01,IGLJ3*01	1	293	none	none	297	333	433.433	none	66.059	8.184e-124	none	3.381e-15	97.27	none	97.297	149	441	1	293	none	none	none	none	445	481	1	37	149	223	224	247	248	298	299	307	308	421	452	481
9CL_Bc81_Bc25	IGL_racon_contig_1	FALSE	TRUE	FALSE	TRUE	FALSE	TRUE	IGLV6-57*02	none	IGLJ2*01,IGLJ3*01	1	293	none	none	297	333	433.433	none	66.059	8.902e-124	none	3.672e-15	97.27	none	97.297	228	520	1	293	none	none	none	none	524	560	1	37	228	302	303	326	327	377	378	386	387	500	531	560
9CL_Bc81_Bc26	IGL_racon_contig_1	FALSE	TRUE	FALSE	TRUE	FALSE	TRUE	IGLV6-57*02	none	IGLJ2*01,IGLJ3*01	1	293	none	none	297	333	433.433	none	66.059	8.139e-124	none	3.363e-15	97.27	none	97.297	148	440	1	293	none	none	none	none	444	480	1	37	148	222	223	246	247	297	298	306	307	420	451	480
9CL_Bc81_Bc27	IGL_racon_contig_1	FALSE	TRUE	FALSE	TRUE	FALSE	TRUE	IGLV6-57*02	none	IGLJ2*01,IGLJ3*01	1	293	none	none	297	333	433.433	none	66.059	8.633e-124	none	3.563e-15	97.27	none	97.297	199	491	1	293	none	none	none	none	495	531	1	37	199	273	274	297	298	348	349	357	358	471	502	531
9CL_Bc81_Bc28	IGL_racon_contig_1	FALSE	TRUE	FALSE	TRUE	FALSE	TRUE	IGLV6-57*02	none	IGLJ2*01,IGLJ3*01	1	293	none	none	297	333	433.433	none	66.059	8.821e-124	none	3.64e-15	97.27	none	97.297	218	510	1	293	none	none	none	none	514	550	1	37	218	292	293	316	317	367	368	376	377	490	521	550
9CL_Bc81_Bc30	IGL_racon_contig_1	FALSE	TRUE	FALSE	TRUE	FALSE	TRUE	IGLV6-57*02	none	IGLJ2*01,IGLJ3*01	1	293	none	none	297	333	433.433	none	66.059	8.678e-124	none	3.581e-15	97.27	none	97.297	202	494	1	293	none	none	none	none	498	534	1	37	202	276	277	300	301	351	352	360	361	474	505	534
9CL_Bc81_Bc31	IGL_racon_contig_1	FALSE	TRUE	FALSE	TRUE	FALSE	TRUE	IGLV6-57*02	none	IGLJ2*01,IGLJ3*01	1	293	none	none	297	333	433.433	none	66.059	8.426e-124	none	3.479e-15	97.27	none	97.297	174	466	1	293	none	none	none	none	470	506	1	37	174	248	249	272	273	323	324	332	333	446	477	506
9CL_Bc81_Bc32	IGL_racon_contig_1	FALSE	TRUE	FALSE	TRUE	FALSE	TRUE	IGLV6-57*02	none	IGLJ2*01,IGLJ3*01	1	293	none	none	297	333	433.433	none	66.059	8.848e-124	none	3.651e-15	97.27	none	97.297	221	513	1	293	none	none	none	none	517	553	1	37	221	295	296	319	320	370	371	379	380	493	524	553
9CL_Bc82_Bc01	IGL_racon_contig_1	FALSE	TRUE	FALSE	TRUE	FALSE	TRUE	IGLV6-57*02	none	IGLJ2*01,IGLJ3*01	1	293	none	none	297	333	433.433	none	66.059	7.761e-124	none	3.21e-15	97.27	none	97.297	100	392	1	293	none	none	none	none	396	432	1	37	100	174	175	198	199	249	250	258	259	372	403	432
9CL_Bc82_Bc02	IGL_racon_contig_1	FALSE	TRUE	FALSE	TRUE	FALSE	TRUE	IGLV6-57*02	none	IGLJ2*01,IGLJ3*01	1	293	none	none	297	333	433.433	none	66.059	7.797e-124	none	3.224e-15	97.27	none	97.297	104	396	1	293	none	none	none	none	400	436	1	37	104	178	179	202	203	253	254	262	263	376	407	436
9CL_Bc82_Bc03	IGL_racon_contig_1	FALSE	TRUE	FALSE	TRUE	FALSE	TRUE	IGLV6-57*02	none	IGLJ2*01,IGLJ3*01	1	293	none	none	297	333	433.433	none	66.059	8.157e-124	none	3.37e-15	97.27	none	97.297	146	438	1	293	none	none	none	none	442	478	1	37	146	220	221	244	245	295	296	304	305	418	449	478
9CL_Bc82_Bc04	IGL_racon_contig_1	FALSE	TRUE	FALSE	TRUE	FALSE	TRUE	IGLV6-57*02	none	IGLJ2*01,IGLJ3*01	1	293	none	none	297	333	433.433	none	66.059	8.848e-124	none	3.651e-15	97.27	none	97.297	223	515	1	293	none	none	none	none	519	555	1	37	223	297	298	321	322	372	373	381	382	495	526	555
9CL_Bc82_Bc05	IGL_racon_contig_1	FALSE	TRUE	FALSE	TRUE	FALSE	TRUE	IGLV6-57*02	none	IGLJ2*01,IGLJ3*01	1	293	none	none	297	333	433.433	none	66.059	8.83e-124	none	3.643e-15	97.27	none	97.297	219	511	1	293	none	none	none	none	515	551	1	37	219	293	294	317	318	368	369	377	378	491	522	551
9CL_Bc82_Bc06	IGL_racon_contig_1	FALSE	TRUE	FALSE	TRUE	FALSE	TRUE	IGLV6-57*02	none	IGLJ2*01,IGLJ3*01	1	293	none	none	297	333	433.433	none	66.059	8.606e-124	none	3.552e-15	97.27	none	97.297	194	486	1	293	none	none	none	none	490	526	1	37	194	268	269	292	293	343	344	352	353	466	497	526
9CL_Bc82_Bc07	IGL_racon_contig_1	FALSE	TRUE	FALSE	TRUE	FALSE	TRUE	IGLV6-57*02	none	IGLJ2*01,IGLJ3*01	1	293	none	none	297	333	433.433	none	66.059	8.678e-124	none	3.581e-15	97.27	none	97.297	202	494	1	293	none	none	none	none	498	534	1	37	202	276	277	300	301	351	352	360	361	474	505	534
9CL_Bc82_Bc08	IGL_racon_contig_1	FALSE	TRUE	FALSE	TRUE	FALSE	TRUE	IGLV6-57*02	none	IGLJ2*01,IGLJ3*01	1	293	none	none	297	333	433.433	none	66.059	8.669e-124	none	3.578e-15	97.27	none	97.297	202	494	1	293	none	none	none	none	498	534	1	37	202	276	277	300	301	351	352	360	361	474	505	534
9CL_Bc82_Bc09	IGL_racon_contig_1	FALSE	TRUE	FALSE	TRUE	FALSE	TRUE	IGLV6-57*02	none	IGLJ2*01,IGLJ3*01	1	293	none	none	297	333	433.433	none	66.059	8.651e-124	none	3.57e-15	97.27	none	97.297	199	491	1	293	none	none	none	none	495	531	1	37	199	273	274	297	298	348	349	357	358	471	502	531
9CL_Bc82_Bc10	IGL_racon_contig_1	FALSE	TRUE	FALSE	TRUE	FALSE	TRUE	IGLV6-57*02	none	IGLJ2*01,IGLJ3*01	1	293	none	none	297	333	433.433	none	66.059	7.779e-124	none	3.217e-15	97.27	none	97.297	102	394	1	293	none	none	none	none	398	434	1	37	102	176	177	200	201	251	252	260	261	374	405	434
9CL_Bc82_Bc11	IGL_racon_contig_1	FALSE	TRUE	FALSE	TRUE	FALSE	TRUE	IGLV6-57*02	none	IGLJ2*01,IGLJ3*01	1	293	none	none	297	333	433.433	none	66.059	7.743e-124	none	3.202e-15	97.27	none	97.297	97	389	1	293	none	none	none	none	393	429	1	37	97	171	172	195	196	246	247	255	256	369	400	429
9CL_Bc82_Bc12	IGL_racon_contig_1	FALSE	TRUE	FALSE	TRUE	FALSE	TRUE	IGLV6-57*02	none	IGLJ2*01,IGLJ3*01	1	293	none	none	297	333	433.433	none	66.059	7.68e-124	none	3.177e-15	97.27	none	97.297	93	385	1	293	none	none	none	none	389	425	1	37	93	167	168	191	192	242	243	251	252	365	396	425
9CL_Bc82_Bc13	IGL_racon_contig_1	FALSE	TRUE	FALSE	TRUE	FALSE	TRUE	IGLV6-57*02	none	IGLJ2*01,IGLJ3*01	1	293	none	none	297	333	433.433	none	66.059	7.716e-124	none	3.192e-15	97.27	none	97.297	95	387	1	293	none	none	none	none	391	427	1	37	95	169	170	193	194	244	245	253	254	367	398	427
9CL_Bc82_Bc14	IGL_racon_contig_1	FALSE	TRUE	FALSE	TRUE	FALSE	TRUE	IGLV6-57*02	none	IGLJ2*01,IGLJ3*01	1	293	none	none	297	333	433.433	none	66.059	8.579e-124	none	3.541e-15	97.27	none	97.297	193	485	1	293	none	none	none	none	489	525	1	37	193	267	268	291	292	342	343	351	352	465	496	525
9CL_Bc82_Bc15	IGL_racon_contig_1	TRUE	TRUE	TRUE	FALSE	FALSE	TRUE	IGLV2-5*01	none	IGLJ2*01,IGLJ3*01	1	310	none	none	316	353	394.48	none	67.981	4.254e-112	none	8.716e-16	91.29	none	97.368	107	416	1	297	none	none	none	none	422	459	1	38	107	181	182	208	209	259	260	268	269	389	429	458
9CL_Bc82_Bc17	IGL_racon_contig_1	FALSE	TRUE	FALSE	TRUE	FALSE	TRUE	IGLV6-57*02	none	IGLJ2*01,IGLJ3*01	1	293	none	none	297	333	433.433	none	66.059	8.669e-124	none	3.578e-15	97.27	none	97.297	201	493	1	293	none	none	none	none	497	533	1	37	201	275	276	299	300	350	351	359	360	473	504	533
9CL_Bc82_Bc18	IGL_racon_contig_1	FALSE	TRUE	FALSE	TRUE	FALSE	TRUE	IGLV6-57*02	none	IGLJ2*01,IGLJ3*01	1	293	none	none	297	333	433.433	none	66.059	8.246e-124	none	3.406e-15	97.27	none	97.297	151	443	1	293	none	none	none	none	447	483	1	37	151	225	226	249	250	300	301	309	310	423	454	483
9CL_Bc82_Bc19	IGL_racon_contig_1	FALSE	TRUE	FALSE	TRUE	FALSE	TRUE	IGLV6-57*02	none	IGLJ2*01,IGLJ3*01	1	293	none	none	297	333	433.433	none	66.059	7.815e-124	none	3.232e-15	97.27	none	97.297	103	395	1	293	none	none	none	none	399	435	1	37	103	177	178	201	202	252	253	261	262	375	406	435
9CL_Bc82_Bc20	IGL_racon_contig_1	FALSE	TRUE	FALSE	TRUE	FALSE	TRUE	IGLV6-57*02	none	IGLJ2*01,IGLJ3*01	1	293	none	none	297	333	433.433	none	66.059	8.884e-124	none	3.665e-15	97.27	none	97.297	225	517	1	293	none	none	none	none	521	557	1	37	225	299	300	323	324	374	375	383	384	497	528	557
9CL_Bc82_Bc21	IGL_racon_contig_1	TRUE	TRUE	TRUE	FALSE	FALSE	TRUE	IGLV2-5*01	none	IGLJ2*01,IGLJ3*01	1	310	none	none	316	353	394.48	none	67.981	4.024e-112	none	8.255e-16	91.29	none	97.368	58	367	1	297	none	none	none	none	373	410	1	38	58	132	133	159	160	210	211	219	220	340	380	409
9CL_Bc82_Bc22	IGL_racon_contig_1	FALSE	TRUE	FALSE	TRUE	FALSE	TRUE	IGLV6-57*02	none	IGLJ2*01,IGLJ3*01	1	293	none	none	297	333	433.433	none	66.059	7.914e-124	none	3.272e-15	97.27	none	97.297	119	411	1	293	none	none	none	none	415	451	1	37	119	193	194	217	218	268	269	277	278	391	422	451
9CL_Bc82_Bc23	IGL_racon_contig_1	FALSE	TRUE	FALSE	TRUE	FALSE	TRUE	IGLV6-57*02	none	IGLJ2*01,IGLJ3*01	1	293	none	none	297	333	433.433	none	66.059	8.184e-124	none	3.381e-15	97.27	none	97.297	149	441	1	293	none	none	none	none	445	481	1	37	149	223	224	247	248	298	299	307	308	421	452	481
9CL_Bc82_Bc24	IGL_racon_contig_1	FALSE	TRUE	FALSE	TRUE	FALSE	TRUE	IGLV6-57*02	none	IGLJ2*01,IGLJ3*01	1	293	none	none	297	333	433.433	none	66.059	7.707e-124	none	3.188e-15	97.27	none	97.297	93	385	1	293	none	none	none	none	389	425	1	37	93	167	168	191	192	242	243	251	252	365	396	425
9CL_Bc82_Bc25	IGL_racon_contig_1	FALSE	TRUE	FALSE	TRUE	FALSE	TRUE	IGLV6-57*02	none	IGLJ2*01,IGLJ3*01	1	293	none	none	297	333	433.433	none	66.059	7.761e-124	none	3.21e-15	97.27	none	97.297	100	392	1	293	none	none	none	none	396	432	1	37	100	174	175	198	199	249	250	258	259	372	403	432
9CL_Bc82_Bc26	IGL_racon_contig_1	FALSE	TRUE	FALSE	TRUE	FALSE	TRUE	IGLV6-57*02	none	IGLJ2*01,IGLJ3*01	1	293	none	none	297	333	433.433	none	66.059	9.136e-124	none	3.767e-15	97.27	none	97.297	178	470	1	293	none	none	none	none	474	510	1	37	178	252	253	276	277	327	328	336	337	450	481	510
9CL_Bc82_Bc27	IGL_racon_contig_1	FALSE	TRUE	FALSE	TRUE	FALSE	TRUE	IGLV6-57*02	none	IGLJ2*01,IGLJ3*01	1	293	none	none	297	333	433.433	none	66.059	7.725e-124	none	3.195e-15	97.27	none	97.297	95	387	1	293	none	none	none	none	391	427	1	37	95	169	170	193	194	244	245	253	254	367	398	427
9CL_Bc82_Bc28	IGL_racon_contig_1	TRUE	TRUE	TRUE	FALSE	FALSE	TRUE	IGLV6-57*02	none	IGLJ2*01,IGLJ3*01	1	294	none	none	298	334	425.643	none	66.059	1.86e-121	none	3.468e-15	96.939	none	97.297	170	463	1	293	none	none	none	none	467	503	1	37	170	245	246	269	270	320	321	329	330	443	474	503
9CL_Bc82_Bc29	IGL_racon_contig_1	FALSE	TRUE	FALSE	TRUE	FALSE	TRUE	IGLV6-57*02	none	IGLJ2*01,IGLJ3*01	1	293	none	none	297	333	433.433	none	66.059	8.417e-124	none	3.476e-15	97.27	none	97.297	120	412	1	293	none	none	none	none	416	452	1	37	120	194	195	218	219	269	270	278	279	392	423	452
9CL_Bc82_Bc30	IGL_racon_contig_1	FALSE	TRUE	FALSE	TRUE	FALSE	TRUE	IGLV6-57*02	none	IGLJ2*01,IGLJ3*01	1	293	none	none	297	333	433.433	none	66.059	7.932e-124	none	3.279e-15	97.27	none	97.297	119	411	1	293	none	none	none	none	415	451	1	37	119	193	194	217	218	268	269	277	278	391	422	451
9CL_Bc82_Bc32	IGL_racon_contig_1	FALSE	TRUE	FALSE	TRUE	FALSE	TRUE	IGLV6-57*02	none	IGLJ2*01,IGLJ3*01	1	293	none	none	297	333	433.433	none	66.059	8.633e-124	none	3.563e-15	97.27	none	97.297	197	489	1	293	none	none	none	none	493	529	1	37	197	271	272	295	296	346	347	355	356	469	500	529
9Mix_Bc33_Bc28	IGL_racon_contig_1	FALSE	TRUE	FALSE	TRUE	FALSE	TRUE	IGLV6-57*02	none	IGLJ2*01,IGLJ3*01	1	293	none	none	297	333	433.433	none	66.059	7.824e-124	none	3.235e-15	97.27	none	97.297	109	401	1	293	none	none	none	none	405	441	1	37	109	183	184	207	208	258	259	267	268	381	412	441
9Mix_Bc34_Bc14	IGL_racon_contig_1	FALSE	TRUE	FALSE	TRUE	FALSE	TRUE	IGLV6-57*02	none	IGLJ2*01,IGLJ3*01	1	293	none	none	297	333	433.433	none	66.059	8.21e-124	none	3.392e-15	97.27	none	97.297	150	442	1	293	none	none	none	none	446	482	1	37	150	224	225	248	249	299	300	308	309	422	453	482
9Mix_Bc34_Bc22	IGL_racon_contig_1	FALSE	TRUE	FALSE	TRUE	FALSE	TRUE	IGLV6-57*02	none	IGLJ2*01,IGLJ3*01	1	293	none	none	297	333	433.433	none	66.059	7.734e-124	none	3.199e-15	97.27	none	97.297	97	389	1	293	none	none	none	none	393	429	1	37	97	171	172	195	196	246	247	255	256	369	400	429
9Mix_Bc34_Bc24	IGL_racon_contig_1	FALSE	TRUE	FALSE	TRUE	FALSE	TRUE	IGLV6-57*02	none	IGLJ2*01,IGLJ3*01	1	293	none	none	297	333	433.433	none	66.059	8.839e-124	none	3.647e-15	97.27	none	97.297	220	512	1	293	none	none	none	none	516	552	1	37	220	294	295	318	319	369	370	378	379	492	523	552
9Mix_Bc35_Bc06	IGL_racon_contig_1	FALSE	TRUE	FALSE	TRUE	FALSE	TRUE	IGLV6-57*02	none	IGLJ2*01,IGLJ3*01	1	293	none	none	297	333	433.433	none	66.059	7.707e-124	none	3.188e-15	97.27	none	97.297	94	386	1	293	none	none	none	none	390	426	1	37	94	168	169	192	193	243	244	252	253	366	397	426
9Mix_Bc35_Bc16	IGL_racon_contig_1	FALSE	TRUE	FALSE	TRUE	FALSE	TRUE	IGLV6-57*02	none	IGLJ2*01,IGLJ3*01	1	293	none	none	297	333	433.433	none	66.059	7.797e-124	none	3.224e-15	97.27	none	97.297	106	398	1	293	none	none	none	none	402	438	1	37	106	180	181	204	205	255	256	264	265	378	409	438
9Mix_Bc35_Bc25	IGL_racon_contig_1	FALSE	TRUE	FALSE	TRUE	FALSE	TRUE	IGLV6-57*02	none	IGLJ2*01,IGLJ3*01	1	293	none	none	297	333	433.433	none	66.059	7.797e-124	none	3.224e-15	97.27	none	97.297	106	398	1	293	none	none	none	none	402	438	1	37	106	180	181	204	205	255	256	264	265	378	409	438
9Mix_Bc35_Bc26	IGL_racon_contig_1	FALSE	FALSE	FALSE	FALSE	FALSE	FALSE	IGLV6-57*02	none	IGLJ2*01,IGLJ3*01,IGLJ3*02	1	293	none	none	308	334	433.433	none	52.6	7.689e-124	none	3.581e-11	97.27	none	100	93	385	1	293	none	none	none	none	400	426	11	37	93	167	168	191	192	242	243	251	252	365	none	none
9Mix_Bc36_Bc10	IGL_racon_contig_1	FALSE	TRUE	FALSE	TRUE	FALSE	TRUE	IGLV6-57*02	none	IGLJ2*01,IGLJ3*01	1	293	none	none	297	333	433.433	none	66.059	8.678e-124	none	3.581e-15	97.27	none	97.297	202	494	1	293	none	none	none	none	498	534	1	37	202	276	277	300	301	351	352	360	361	474	505	534
9Mix_Bc36_Bc26	IGL_racon_contig_1	FALSE	TRUE	FALSE	TRUE	FALSE	TRUE	IGLV6-57*02	none	IGLJ2*01,IGLJ3*01	1	293	none	none	297	333	433.433	none	66.059	7.869e-124	none	3.253e-15	97.27	none	97.297	109	401	1	293	none	none	none	none	405	441	1	37	109	183	184	207	208	258	259	267	268	381	412	441
9Mix_Bc37_Bc13	IGL_racon_contig_1	FALSE	TRUE	FALSE	TRUE	FALSE	TRUE	IGLV6-57*02	none	IGLJ2*01,IGLJ3*01	1	293	none	none	297	333	433.433	none	66.059	8.92e-124	none	3.68e-15	97.27	none	97.297	231	523	1	293	none	none	none	none	527	563	1	37	231	305	306	329	330	380	381	389	390	503	534	563
9Mix_Bc37_Bc17	IGL_racon_contig_1	FALSE	TRUE	FALSE	TRUE	FALSE	TRUE	IGLV6-57*02	none	IGLJ2*01,IGLJ3*01	1	293	none	none	297	333	433.433	none	66.059	8.651e-124	none	3.57e-15	97.27	none	97.297	201	493	1	293	none	none	none	none	497	533	1	37	201	275	276	299	300	350	351	359	360	473	504	533
9Mix_Bc37_Bc27	IGL_racon_contig_1	FALSE	TRUE	FALSE	TRUE	FALSE	TRUE	IGLV6-57*02	none	IGLJ2*01,IGLJ3*01	1	293	none	none	297	333	433.433	none	66.059	7.671e-124	none	3.173e-15	97.27	none	97.297	92	384	1	293	none	none	none	none	388	424	1	37	92	166	167	190	191	241	242	250	251	364	395	424
9Mix_Bc38_Bc01	IGL_racon_contig_1	FALSE	TRUE	FALSE	TRUE	FALSE	TRUE	IGLV6-57*02	none	IGLJ2*01,IGLJ3*01	1	293	none	none	297	333	433.433	none	66.059	7.932e-124	none	3.279e-15	97.27	none	97.297	119	411	1	293	none	none	none	none	415	451	1	37	119	193	194	217	218	268	269	277	278	391	422	451
9Mix_Bc38_Bc29	IGL_racon_contig_1	FALSE	TRUE	FALSE	TRUE	FALSE	TRUE	IGLV6-57*02	none	IGLJ2*01,IGLJ3*01	1	293	none	none	297	333	433.433	none	66.059	7.716e-124	none	3.192e-15	97.27	none	97.297	93	385	1	293	none	none	none	none	389	425	1	37	93	167	168	191	192	242	243	251	252	365	396	425
9Mix_Bc39_Bc10	IGL_racon_contig_1	FALSE	TRUE	FALSE	TRUE	FALSE	TRUE	IGLV6-57*02	none	IGLJ2*01,IGLJ3*01	1	293	none	none	297	333	433.433	none	66.059	8.839e-124	none	3.647e-15	97.27	none	97.297	220	512	1	293	none	none	none	none	516	552	1	37	220	294	295	318	319	369	370	378	379	492	523	552
9Mix_Bc39_Bc14	IGL_racon_contig_1	TRUE	TRUE	TRUE	FALSE	FALSE	TRUE	IGLV6-57*02	none	IGLJ2*01,IGLJ3*01	1	295	none	none	299	335	424.084	none	66.059	5.464e-121	none	3.461e-15	96.61	none	97.297	169	463	1	293	none	none	none	none	467	503	1	37	169	245	246	269	270	320	321	329	330	443	474	503
9Mix_Bc39_Bc18	IGL_racon_contig_1	FALSE	TRUE	FALSE	TRUE	FALSE	TRUE	IGLV6-57*02	none	IGLJ2*01,IGLJ3*01	1	293	none	none	297	333	433.433	none	66.059	7.716e-124	none	3.192e-15	97.27	none	97.297	97	389	1	293	none	none	none	none	393	429	1	37	97	171	172	195	196	246	247	255	256	369	400	429
9Mix_Bc39_Bc30	IGL_racon_contig_1	FALSE	TRUE	FALSE	TRUE	FALSE	TRUE	IGLV6-57*02	none	IGLJ2*01,IGLJ3*01	1	293	none	none	297	333	433.433	none	66.059	7.716e-124	none	3.192e-15	97.27	none	97.297	97	389	1	293	none	none	none	none	393	429	1	37	97	171	172	195	196	246	247	255	256	369	400	429
9Mix_Bc40_Bc17	IGL_racon_contig_1	FALSE	TRUE	FALSE	TRUE	FALSE	TRUE	IGLV6-57*02	none	IGLJ2*01,IGLJ3*01	1	293	none	none	297	333	433.433	none	66.059	7.716e-124	none	3.192e-15	97.27	none	97.297	93	385	1	293	none	none	none	none	389	425	1	37	93	167	168	191	192	242	243	251	252	365	396	425
9Mix_Bc40_Bc22	IGL_racon_contig_1	FALSE	TRUE	FALSE	TRUE	FALSE	TRUE	IGLV6-57*02	none	IGLJ2*01,IGLJ3*01	1	293	none	none	297	333	433.433	none	66.059	8.175e-124	none	3.377e-15	97.27	none	97.297	148	440	1	293	none	none	none	none	444	480	1	37	148	222	223	246	247	297	298	306	307	420	451	480
9Mix_Bc40_Bc26	IGL_racon_contig_1	FALSE	TRUE	FALSE	TRUE	FALSE	TRUE	IGLV6-57*02	none	IGLJ2*01,IGLJ3*01	1	293	none	none	297	333	433.433	none	66.059	7.698e-124	none	3.184e-15	97.27	none	97.297	95	387	1	293	none	none	none	none	391	427	1	37	95	169	170	193	194	244	245	253	254	367	398	427
9Mix_Bc40_Bc27	IGL_racon_contig_1	FALSE	TRUE	FALSE	TRUE	FALSE	TRUE	IGLV6-57*02	none	IGLJ2*01,IGLJ3*01	1	293	none	none	297	333	433.433	none	66.059	8.597e-124	none	3.549e-15	97.27	none	97.297	190	482	1	293	none	none	none	none	486	522	1	37	190	264	265	288	289	339	340	348	349	462	493	522
9Mix_Bc40_Bc30	IGL_racon_contig_1	FALSE	TRUE	FALSE	TRUE	FALSE	TRUE	IGLV6-57*02	none	IGLJ2*01,IGLJ3*01	1	293	none	none	297	333	433.433	none	66.059	7.671e-124	none	3.173e-15	97.27	none	97.297	92	384	1	293	none	none	none	none	388	424	1	37	92	166	167	190	191	241	242	250	251	364	395	424
9Mix_Bc41_Bc02	IGL_racon_contig_1	FALSE	TRUE	FALSE	TRUE	FALSE	TRUE	IGLV6-57*02	none	IGLJ2*01,IGLJ3*01	1	293	none	none	297	333	433.433	none	66.059	8.687e-124	none	3.585e-15	97.27	none	97.297	203	495	1	293	none	none	none	none	499	535	1	37	203	277	278	301	302	352	353	361	362	475	506	535
9Mix_Bc41_Bc13	IGL_racon_contig_1	FALSE	TRUE	FALSE	TRUE	FALSE	TRUE	IGLV6-57*02	none	IGLJ2*01,IGLJ3*01	1	293	none	none	297	333	433.433	none	66.059	7.707e-124	none	3.188e-15	97.27	none	97.297	93	385	1	293	none	none	none	none	389	425	1	37	93	167	168	191	192	242	243	251	252	365	396	425
9Mix_Bc41_Bc21	IGL_racon_contig_1	FALSE	TRUE	FALSE	TRUE	FALSE	TRUE	IGLV6-57*02	none	IGLJ2*01,IGLJ3*01	1	293	none	none	297	333	433.433	none	66.059	7.68e-124	none	3.177e-15	97.27	none	97.297	91	383	1	293	none	none	none	none	387	423	1	37	91	165	166	189	190	240	241	249	250	363	394	423
9Mix_Bc41_Bc27	IGL_racon_contig_1	FALSE	TRUE	FALSE	TRUE	FALSE	TRUE	IGLV6-57*02	none	IGLJ2*01,IGLJ3*01	1	293	none	none	297	333	433.433	none	66.059	8.21e-124	none	3.392e-15	97.27	none	97.297	150	442	1	293	none	none	none	none	446	482	1	37	150	224	225	248	249	299	300	308	309	422	453	482
9Mix_Bc42_Bc03	IGL_racon_contig_1	FALSE	TRUE	FALSE	TRUE	FALSE	TRUE	IGLV6-57*02	none	IGLJ2*01,IGLJ3*01	1	293	none	none	297	333	433.433	none	66.059	8.857e-124	none	3.654e-15	97.27	none	97.297	221	513	1	293	none	none	none	none	517	553	1	37	221	295	296	319	320	370	371	379	380	493	524	553
9Mix_Bc42_Bc05	IGL_racon_contig_1	FALSE	TRUE	FALSE	TRUE	FALSE	TRUE	IGLV6-57*02	none	IGLJ2*01,IGLJ3*01	1	293	none	none	297	333	433.433	none	66.059	7.725e-124	none	3.195e-15	97.27	none	97.297	93	385	1	293	none	none	none	none	389	425	1	37	93	167	168	191	192	242	243	251	252	365	396	425
9Mix_Bc42_Bc06	IGL_racon_contig_1	FALSE	TRUE	FALSE	TRUE	FALSE	TRUE	IGLV6-57*02	none	IGLJ2*01,IGLJ3*01	1	293	none	none	297	333	433.433	none	66.059	9.109e-124	none	3.756e-15	97.27	none	97.297	250	542	1	293	none	none	none	none	546	582	1	37	250	324	325	348	349	399	400	408	409	522	553	582
9Mix_Bc42_Bc10	IGL_racon_contig_1	FALSE	TRUE	FALSE	TRUE	FALSE	TRUE	IGLV6-57*02	none	IGLJ2*01,IGLJ3*01	1	293	none	none	297	333	433.433	none	66.059	7.878e-124	none	3.257e-15	97.27	none	97.297	113	405	1	293	none	none	none	none	409	445	1	37	113	187	188	211	212	262	263	271	272	385	416	445
9Mix_Bc43_Bc04	IGL_racon_contig_1	FALSE	TRUE	FALSE	TRUE	FALSE	TRUE	IGLV6-57*02	none	IGLJ2*01,IGLJ3*01	1	293	none	none	297	333	433.433	none	66.059	8.669e-124	none	3.578e-15	97.27	none	97.297	203	495	1	293	none	none	none	none	499	535	1	37	203	277	278	301	302	352	353	361	362	475	506	535
9Mix_Bc43_Bc10	IGL_racon_contig_1	FALSE	TRUE	FALSE	TRUE	FALSE	TRUE	IGLV6-57*02	none	IGLJ2*01,IGLJ3*01	1	293	none	none	297	333	433.433	none	66.059	7.95e-124	none	3.286e-15	97.27	none	97.297	120	412	1	293	none	none	none	none	416	452	1	37	120	194	195	218	219	269	270	278	279	392	423	452
9Mix_Bc43_Bc16	IGL_racon_contig_1	FALSE	TRUE	FALSE	TRUE	FALSE	TRUE	IGLV6-57*02	none	IGLJ2*01,IGLJ3*01	1	293	none	none	297	333	433.433	none	66.059	6.014e-124	none	2.488e-15	97.27	none	97.297	94	386	1	293	none	none	none	none	390	426	1	37	94	168	169	192	193	243	244	252	253	366	397	426
9Mix_Bc43_Bc20	IGL_racon_contig_1	FALSE	TRUE	FALSE	TRUE	FALSE	TRUE	IGLV6-57*02	none	IGLJ2*01,IGLJ3*01	1	293	none	none	297	333	433.433	none	66.059	7.878e-124	none	3.257e-15	97.27	none	97.297	112	404	1	293	none	none	none	none	408	444	1	37	112	186	187	210	211	261	262	270	271	384	415	444
9Mix_Bc43_Bc24	IGL_racon_contig_1	FALSE	TRUE	FALSE	TRUE	FALSE	TRUE	IGLV6-57*02	none	IGLJ2*01,IGLJ3*01	1	293	none	none	297	333	433.433	none	66.059	7.707e-124	none	3.188e-15	97.27	none	97.297	94	386	1	293	none	none	none	none	390	426	1	37	94	168	169	192	193	243	244	252	253	366	397	426
9Mix_Bc43_Bc28	IGL_racon_contig_1	FALSE	TRUE	FALSE	TRUE	FALSE	TRUE	IGLV6-57*02	none	IGLJ2*01,IGLJ3*01	1	293	none	none	297	333	433.433	none	66.059	8.642e-124	none	3.567e-15	97.27	none	97.297	200	492	1	293	none	none	none	none	496	532	1	37	200	274	275	298	299	349	350	358	359	472	503	532
9Mix_Bc43_Bc32	IGL_racon_contig_1	FALSE	TRUE	FALSE	TRUE	FALSE	TRUE	IGLV6-57*02	none	IGLJ2*01,IGLJ3*01	1	293	none	none	297	333	433.433	none	66.059	7.663e-124	none	3.17e-15	97.27	none	97.297	95	387	1	293	none	none	none	none	391	427	1	37	95	169	170	193	194	244	245	253	254	367	398	427
9Mix_Bc44_Bc02	IGL_racon_contig_1	FALSE	TRUE	FALSE	TRUE	FALSE	TRUE	IGLV6-57*02	none	IGLJ2*01,IGLJ3*01	1	293	none	none	297	333	433.433	none	66.059	7.68e-124	none	3.177e-15	97.27	none	97.297	93	385	1	293	none	none	none	none	389	425	1	37	93	167	168	191	192	242	243	251	252	365	396	425
9Mix_Bc44_Bc19	IGL_racon_contig_1	FALSE	TRUE	FALSE	TRUE	FALSE	TRUE	IGLV6-57*02	none	IGLJ2*01,IGLJ3*01	1	293	none	none	297	333	433.433	none	66.059	7.725e-124	none	3.195e-15	97.27	none	97.297	96	388	1	293	none	none	none	none	392	428	1	37	96	170	171	194	195	245	246	254	255	368	399	428
9Mix_Bc44_Bc25	IGL_racon_contig_1	FALSE	TRUE	FALSE	TRUE	FALSE	TRUE	IGLV6-57*02	none	IGLJ2*01,IGLJ3*01	1	293	none	none	297	333	433.433	none	66.059	7.716e-124	none	3.192e-15	97.27	none	97.297	94	386	1	293	none	none	none	none	390	426	1	37	94	168	169	192	193	243	244	252	253	366	397	426
9Mix_Bc45_Bc06	IGL_racon_contig_1	FALSE	TRUE	FALSE	TRUE	FALSE	TRUE	IGLV6-57*02	none	IGLJ2*01,IGLJ3*01	1	293	none	none	297	333	433.433	none	66.059	7.716e-124	none	3.192e-15	97.27	none	97.297	96	388	1	293	none	none	none	none	392	428	1	37	96	170	171	194	195	245	246	254	255	368	399	428
9Mix_Bc45_Bc07	IGL_racon_contig_1	FALSE	TRUE	FALSE	TRUE	FALSE	TRUE	IGLV6-57*02	none	IGLJ2*01,IGLJ3*01	1	293	none	none	297	333	433.433	none	66.059	8.812e-124	none	3.636e-15	97.27	none	97.297	219	511	1	293	none	none	none	none	515	551	1	37	219	293	294	317	318	368	369	377	378	491	522	551
9Mix_Bc46_Bc04	IGL_racon_contig_1	FALSE	TRUE	FALSE	TRUE	FALSE	TRUE	IGLV6-57*02	none	IGLJ2*01,IGLJ3*01	1	293	none	none	297	333	433.433	none	66.059	7.698e-124	none	3.184e-15	97.27	none	97.297	93	385	1	293	none	none	none	none	389	425	1	37	93	167	168	191	192	242	243	251	252	365	396	425
9Mix_Bc46_Bc06	IGL_racon_contig_1	FALSE	TRUE	FALSE	TRUE	FALSE	TRUE	IGLV6-57*02	none	IGLJ2*01,IGLJ3*01	1	293	none	none	297	333	433.433	none	66.059	8.678e-124	none	3.581e-15	97.27	none	97.297	202	494	1	293	none	none	none	none	498	534	1	37	202	276	277	300	301	351	352	360	361	474	505	534
9Mix_Bc46_Bc28	IGL_racon_contig_1	FALSE	TRUE	FALSE	TRUE	FALSE	TRUE	IGLV6-57*02	none	IGLJ2*01,IGLJ3*01	1	293	none	none	297	333	433.433	none	66.059	7.77e-124	none	3.213e-15	97.27	none	97.297	107	399	1	293	none	none	none	none	403	439	1	37	107	181	182	205	206	256	257	265	266	379	410	439
9Mix_Bc47_Bc02	IGL_racon_contig_1	FALSE	TRUE	FALSE	TRUE	FALSE	TRUE	IGLV6-57*02	none	IGLJ2*01,IGLJ3*01	1	293	none	none	297	333	433.433	none	66.059	7.932e-124	none	3.279e-15	97.27	none	97.297	121	413	1	293	none	none	none	none	417	453	1	37	121	195	196	219	220	270	271	279	280	393	424	453
9Mix_Bc48_Bc02	IGL_racon_contig_1	FALSE	TRUE	FALSE	TRUE	FALSE	TRUE	IGLV6-57*02	none	IGLJ2*01,IGLJ3*01	1	293	none	none	297	333	433.433	none	66.059	7.698e-124	none	3.184e-15	97.27	none	97.297	93	385	1	293	none	none	none	none	389	425	1	37	93	167	168	191	192	242	243	251	252	365	396	425
9Mix_Bc48_Bc18	IGL_racon_contig_1	FALSE	TRUE	FALSE	TRUE	FALSE	TRUE	IGLV6-57*02	none	IGLJ2*01,IGLJ3*01	1	293	none	none	297	333	433.433	none	66.059	8.615e-124	none	3.556e-15	97.27	none	97.297	195	487	1	293	none	none	none	none	491	527	1	37	195	269	270	293	294	344	345	353	354	467	498	527
9Mix_Bc48_Bc21	IGL_racon_contig_1	FALSE	TRUE	FALSE	TRUE	FALSE	TRUE	IGLV6-57*02	none	IGLJ2*01,IGLJ3*01	1	293	none	none	297	333	430.317	none	66.059	7.112e-123	none	3.388e-15	96.928	none	97.297	149	441	1	293	none	none	none	none	445	481	1	37	149	223	224	247	248	298	299	307	308	421	452	481
9Mix_Bc49_Bc13	IGL_racon_contig_1	FALSE	TRUE	FALSE	TRUE	FALSE	TRUE	IGLV6-57*02	none	IGLJ2*01,IGLJ3*01	1	293	none	none	297	333	433.433	none	66.059	7.671e-124	none	3.173e-15	97.27	none	97.297	92	384	1	293	none	none	none	none	388	424	1	37	92	166	167	190	191	241	242	250	251	364	395	424
9Mix_Bc49_Bc15	IGL_racon_contig_1	FALSE	TRUE	FALSE	TRUE	FALSE	TRUE	IGLV6-57*02	none	IGLJ2*01,IGLJ3*01	1	293	none	none	297	333	433.433	none	66.059	8.884e-124	none	3.665e-15	97.27	none	97.297	225	517	1	293	none	none	none	none	521	557	1	37	225	299	300	323	324	374	375	383	384	497	528	557
9Mix_Bc49_Bc30	IGL_racon_contig_1	FALSE	TRUE	FALSE	TRUE	FALSE	TRUE	IGLV6-57*02	none	IGLJ2*01,IGLJ3*01	1	293	none	none	297	333	433.433	none	66.059	8.812e-124	none	3.636e-15	97.27	none	97.297	219	511	1	293	none	none	none	none	515	551	1	37	219	293	294	317	318	368	369	377	378	491	522	551
9Mix_Bc50_Bc01	IGL_racon_contig_1	FALSE	TRUE	FALSE	TRUE	FALSE	TRUE	IGLV6-57*02	none	IGLJ2*01,IGLJ3*01	1	293	none	none	297	333	433.433	none	66.059	7.932e-124	none	3.279e-15	97.27	none	97.297	119	411	1	293	none	none	none	none	415	451	1	37	119	193	194	217	218	268	269	277	278	391	422	451
9Mix_Bc50_Bc04	IGL_racon_contig_1	FALSE	TRUE	FALSE	TRUE	FALSE	TRUE	IGLV6-57*02	none	IGLJ2*01,IGLJ3*01	1	293	none	none	297	333	433.433	none	66.059	7.663e-124	none	3.17e-15	97.27	none	97.297	91	383	1	293	none	none	none	none	387	423	1	37	91	165	166	189	190	240	241	249	250	363	394	423
9Mix_Bc50_Bc13	IGL_racon_contig_1	FALSE	TRUE	FALSE	TRUE	FALSE	TRUE	IGLV6-57*02	none	IGLJ2*01,IGLJ3*01	1	293	none	none	297	333	433.433	none	66.059	8.21e-124	none	3.392e-15	97.27	none	97.297	150	442	1	293	none	none	none	none	446	482	1	37	150	224	225	248	249	299	300	308	309	422	453	482
9Mix_Bc50_Bc19	IGL_racon_contig_1	FALSE	TRUE	FALSE	TRUE	FALSE	TRUE	IGLV6-57*02	none	IGLJ2*01,IGLJ3*01	1	293	none	none	297	333	433.433	none	66.059	8.201e-124	none	3.388e-15	97.27	none	97.297	149	441	1	293	none	none	none	none	445	481	1	37	149	223	224	247	248	298	299	307	308	421	452	481
9Mix_Bc51_Bc05	IGL_racon_contig_1	FALSE	TRUE	FALSE	TRUE	FALSE	TRUE	IGLV6-57*02	none	IGLJ2*01,IGLJ3*01	1	293	none	none	297	333	433.433	none	66.059	7.932e-124	none	3.279e-15	97.27	none	97.297	118	410	1	293	none	none	none	none	414	450	1	37	118	192	193	216	217	267	268	276	277	390	421	450
9Mix_Bc51_Bc07	IGL_racon_contig_1	FALSE	TRUE	FALSE	TRUE	FALSE	TRUE	IGLV6-57*02	none	IGLJ2*01,IGLJ3*01	1	293	none	none	297	333	433.433	none	66.059	8.444e-124	none	3.487e-15	97.27	none	97.297	176	468	1	293	none	none	none	none	472	508	1	37	176	250	251	274	275	325	326	334	335	448	479	508
9Mix_Bc51_Bc08	IGL_racon_contig_1	FALSE	TRUE	FALSE	TRUE	FALSE	TRUE	IGLV6-57*02	none	IGLJ2*01,IGLJ3*01	1	293	none	none	297	333	433.433	none	66.059	8.57e-124	none	3.538e-15	97.27	none	97.297	190	482	1	293	none	none	none	none	486	522	1	37	190	264	265	288	289	339	340	348	349	462	493	522
9Mix_Bc51_Bc19	IGL_racon_contig_1	TRUE	TRUE	TRUE	FALSE	FALSE	TRUE	IGLV6-57*02	none	IGLJ2*01,IGLJ3*01	1	293	none	none	297	333	420.968	none	66.059	4.418e-120	none	3.232e-15	96.587	none	97.297	107	398	1	293	none	none	none	none	402	438	1	37	107	181	182	205	206	255	256	264	265	378	409	438
9Mix_Bc51_Bc26	IGL_racon_contig_1	FALSE	TRUE	FALSE	TRUE	FALSE	TRUE	IGLV6-57*02	none	IGLJ2*01,IGLJ3*01	1	293	none	none	297	333	433.433	none	66.059	7.734e-124	none	3.199e-15	97.27	none	97.297	97	389	1	293	none	none	none	none	393	429	1	37	97	171	172	195	196	246	247	255	256	369	400	429
9Mix_Bc51_Bc27	IGL_racon_contig_1	FALSE	TRUE	FALSE	TRUE	FALSE	TRUE	IGLV6-57*02	none	IGLJ2*01,IGLJ3*01	1	293	none	none	297	333	433.433	none	66.059	7.689e-124	none	3.181e-15	97.27	none	97.297	94	386	1	293	none	none	none	none	390	426	1	37	94	168	169	192	193	243	244	252	253	366	397	426
9Mix_Bc52_Bc07	IGL_racon_contig_1	FALSE	TRUE	FALSE	TRUE	FALSE	TRUE	IGLV6-57*02	none	IGLJ2*01,IGLJ3*01	1	293	none	none	297	333	433.433	none	66.059	7.689e-124	none	3.181e-15	97.27	none	97.297	92	384	1	293	none	none	none	none	388	424	1	37	92	166	167	190	191	241	242	250	251	364	395	424
9Mix_Bc52_Bc23	IGL_racon_contig_1	FALSE	TRUE	FALSE	TRUE	FALSE	TRUE	IGLV6-57*02	none	IGLJ2*01,IGLJ3*01	1	293	none	none	297	333	433.433	none	66.059	5.284e-124	none	2.193e-15	97.27	none	97.297	94	386	1	293	none	none	none	none	390	426	1	37	94	168	169	192	193	243	244	252	253	366	397	426
9Mix_Bc52_Bc26	IGL_racon_contig_1	FALSE	TRUE	FALSE	TRUE	FALSE	TRUE	IGLV6-57*02	none	IGLJ2*01,IGLJ3*01	1	293	none	none	297	333	433.433	none	66.059	8.525e-124	none	3.519e-15	97.27	none	97.297	187	479	1	293	none	none	none	none	483	519	1	37	187	261	262	285	286	336	337	345	346	459	490	519
9Mix_Bc52_Bc28	IGL_racon_contig_1	FALSE	TRUE	FALSE	TRUE	FALSE	TRUE	IGLV6-57*02	none	IGLJ2*01,IGLJ3*01	1	293	none	none	297	333	433.433	none	66.059	8.462e-124	none	3.494e-15	97.27	none	97.297	178	470	1	293	none	none	none	none	474	510	1	37	178	252	253	276	277	327	328	336	337	450	481	510
9Mix_Bc53_Bc05	IGL_racon_contig_1	FALSE	TRUE	FALSE	TRUE	FALSE	TRUE	IGLV6-57*02	none	IGLJ2*01,IGLJ3*01	1	293	none	none	297	333	433.433	none	66.059	1.273e-123	none	5.034e-15	97.27	none	97.297	654	946	1	293	none	none	none	none	950	986	1	37	654	728	729	752	753	803	804	812	813	926	957	986
9Mix_Bc53_Bc07	IGL_racon_contig_1	FALSE	TRUE	FALSE	TRUE	FALSE	TRUE	IGLV6-57*02	none	IGLJ2*01,IGLJ3*01	1	293	none	none	297	333	433.433	none	66.059	7.689e-124	none	3.181e-15	97.27	none	97.297	93	385	1	293	none	none	none	none	389	425	1	37	93	167	168	191	192	242	243	251	252	365	396	425
9Mix_Bc53_Bc19	IGL_racon_contig_1	TRUE	TRUE	TRUE	FALSE	FALSE	TRUE	IGLV6-57*02	none	IGLJ2*01,IGLJ3*01	1	294	none	none	298	334	425.643	none	66.059	1.804e-121	none	3.366e-15	96.939	none	97.297	142	435	1	293	none	none	none	none	439	475	1	37	142	216	217	240	241	291	292	300	301	415	446	475
9Mix_Bc53_Bc21	IGL_racon_contig_1	FALSE	TRUE	FALSE	TRUE	FALSE	TRUE	IGLV6-57*02	none	IGLJ2*01,IGLJ3*01	1	293	none	none	297	333	433.433	none	66.059	8.201e-124	none	3.388e-15	97.27	none	97.297	149	441	1	293	none	none	none	none	445	481	1	37	149	223	224	247	248	298	299	307	308	421	452	481
9Mix_Bc53_Bc24	IGL_racon_contig_1	FALSE	TRUE	FALSE	TRUE	FALSE	TRUE	IGLV6-57*02	none	IGLJ2*01,IGLJ3*01	1	293	none	none	297	333	433.433	none	66.059	8.606e-124	none	3.552e-15	97.27	none	97.297	194	486	1	293	none	none	none	none	490	526	1	37	194	268	269	292	293	343	344	352	353	466	497	526
9Mix_Bc54_Bc07	IGL_racon_contig_1	FALSE	TRUE	FALSE	TRUE	FALSE	TRUE	IGLV6-57*02	none	IGLJ2*01,IGLJ3*01	1	293	none	none	297	333	433.433	none	66.059	8.21e-124	none	3.392e-15	97.27	none	97.297	150	442	1	293	none	none	none	none	446	482	1	37	150	224	225	248	249	299	300	308	309	422	453	482
9Mix_Bc54_Bc11	IGL_racon_contig_1	FALSE	TRUE	FALSE	TRUE	FALSE	TRUE	IGLV6-57*02	none	IGLJ2*01,IGLJ3*01	1	293	none	none	297	333	433.433	none	66.059	7.707e-124	none	3.188e-15	97.27	none	97.297	93	385	1	293	none	none	none	none	389	425	1	37	93	167	168	191	192	242	243	251	252	365	396	425
9Mix_Bc55_Bc02	IGL_racon_contig_1	FALSE	TRUE	FALSE	TRUE	FALSE	TRUE	IGLV6-57*02	none	IGLJ2*01,IGLJ3*01	1	293	none	none	297	333	433.433	none	66.059	7.68e-124	none	3.177e-15	97.27	none	97.297	93	385	1	293	none	none	none	none	389	425	1	37	93	167	168	191	192	242	243	251	252	365	396	425
9Mix_Bc55_Bc07	IGL_racon_contig_1	FALSE	TRUE	FALSE	TRUE	FALSE	TRUE	IGLV6-57*02	none	IGLJ2*01,IGLJ3*01	1	293	none	none	297	333	433.433	none	66.059	8.139e-124	none	3.363e-15	97.27	none	97.297	147	439	1	293	none	none	none	none	443	479	1	37	147	221	222	245	246	296	297	305	306	419	450	479
9Mix_Bc55_Bc20	IGL_racon_contig_1	FALSE	TRUE	FALSE	TRUE	FALSE	TRUE	IGLV6-57*02	none	IGLJ2*01,IGLJ3*01	1	293	none	none	297	333	433.433	none	66.059	8.938e-124	none	3.687e-15	97.27	none	97.297	231	523	1	293	none	none	none	none	527	563	1	37	231	305	306	329	330	380	381	389	390	503	534	563
9Mix_Bc55_Bc26	IGL_racon_contig_1	FALSE	TRUE	FALSE	TRUE	FALSE	TRUE	IGLV6-57*02	none	IGLJ2*01,IGLJ3*01	1	293	none	none	297	333	433.433	none	66.059	8.83e-124	none	3.643e-15	97.27	none	97.297	221	513	1	293	none	none	none	none	517	553	1	37	221	295	296	319	320	370	371	379	380	493	524	553
9Mix_Bc55_Bc28	IGL_racon_contig_1	FALSE	TRUE	FALSE	TRUE	FALSE	TRUE	IGLV6-57*02	none	IGLJ2*01,IGLJ3*01	1	293	none	none	297	333	433.433	none	66.059	8.201e-124	none	3.388e-15	97.27	none	97.297	151	443	1	293	none	none	none	none	447	483	1	37	151	225	226	249	250	300	301	309	310	423	454	483
9Mix_Bc56_Bc07	IGL_racon_contig_1	FALSE	TRUE	FALSE	TRUE	FALSE	TRUE	IGLV6-57*02	none	IGLJ2*01,IGLJ3*01	1	293	none	none	297	333	433.433	none	66.059	7.698e-124	none	3.184e-15	97.27	none	97.297	95	387	1	293	none	none	none	none	391	427	1	37	95	169	170	193	194	244	245	253	254	367	398	427
9Mix_Bc56_Bc09	IGL_racon_contig_1	FALSE	TRUE	FALSE	TRUE	FALSE	TRUE	IGLV6-57*02	none	IGLJ2*01,IGLJ3*01	1	293	none	none	297	333	433.433	none	66.059	7.914e-124	none	3.272e-15	97.27	none	97.297	119	411	1	293	none	none	none	none	415	451	1	37	119	193	194	217	218	268	269	277	278	391	422	451
9Mix_Bc56_Bc18	IGL_racon_contig_1	FALSE	TRUE	FALSE	TRUE	FALSE	TRUE	IGLV6-57*02	none	IGLJ2*01,IGLJ3*01	1	293	none	none	297	333	433.433	none	66.059	7.707e-124	none	3.188e-15	97.27	none	97.297	96	388	1	293	none	none	none	none	392	428	1	37	96	170	171	194	195	245	246	254	255	368	399	428
9Mix_Bc56_Bc25	IGL_racon_contig_1	FALSE	TRUE	FALSE	TRUE	FALSE	TRUE	IGLV6-57*02	none	IGLJ2*01,IGLJ3*01	1	293	none	none	297	333	433.433	none	66.059	8.192e-124	none	3.385e-15	97.27	none	97.297	150	442	1	293	none	none	none	none	446	482	1	37	150	224	225	248	249	299	300	308	309	422	453	482
9Mix_Bc56_Bc32	IGL_racon_contig_1	FALSE	TRUE	FALSE	TRUE	FALSE	TRUE	IGLV6-57*02	none	IGLJ2*01,IGLJ3*01	1	293	none	none	297	333	433.433	none	66.059	7.95e-124	none	3.286e-15	97.27	none	97.297	123	415	1	293	none	none	none	none	419	455	1	37	123	197	198	221	222	272	273	281	282	395	426	455
9Mix_Bc57_Bc17	IGL_racon_contig_1	FALSE	FALSE	FALSE	FALSE	FALSE	FALSE	IGLV6-57*02	none	IGLJ2*01,IGLJ3*01,IGLJ3*02	1	293	none	none	308	334	430.317	none	52.6	6.691e-123	none	3.593e-11	96.928	none	100	93	385	1	293	none	none	none	none	400	426	11	37	93	167	168	191	192	242	243	251	252	365	none	none
9Mix_Bc60_Bc05	IGL_racon_contig_1	FALSE	TRUE	FALSE	TRUE	FALSE	TRUE	IGLV6-57*02	none	IGLJ2*01,IGLJ3*01	1	293	none	none	297	333	433.433	none	66.059	8.21e-124	none	3.392e-15	97.27	none	97.297	150	442	1	293	none	none	none	none	446	482	1	37	150	224	225	248	249	299	300	308	309	422	453	482
9Mix_Bc60_Bc17	IGL_racon_contig_1	FALSE	TRUE	FALSE	TRUE	FALSE	TRUE	IGLV6-57*02	none	IGLJ2*01,IGLJ3*01	1	293	none	none	297	333	433.433	none	66.059	8.21e-124	none	3.392e-15	97.27	none	97.297	150	442	1	293	none	none	none	none	446	482	1	37	150	224	225	248	249	299	300	308	309	422	453	482
9Mix_Bc60_Bc18	IGL_racon_contig_1	FALSE	TRUE	FALSE	TRUE	FALSE	TRUE	IGLV6-57*02	none	IGLJ2*01,IGLJ3*01	1	293	none	none	297	333	433.433	none	66.059	7.734e-124	none	3.199e-15	97.27	none	97.297	97	389	1	293	none	none	none	none	393	429	1	37	97	171	172	195	196	246	247	255	256	369	400	429
9Mix_Bc60_Bc20	IGL_racon_contig_1	TRUE	TRUE	TRUE	FALSE	FALSE	TRUE	IGLV6-57*02	none	IGLJ2*01,IGLJ3*01	1	294	none	none	298	334	425.643	none	66.059	1.704e-121	none	3.184e-15	96.939	none	97.297	93	386	1	293	none	none	none	none	390	426	1	37	93	167	168	191	192	243	244	252	253	366	397	426
9Mix_Bc61_Bc13	IGL_racon_contig_1	FALSE	TRUE	FALSE	TRUE	FALSE	TRUE	IGLV6-57*02	none	IGLJ2*01,IGLJ3*01	1	293	none	none	297	333	433.433	none	66.059	8.615e-124	none	3.556e-15	97.27	none	97.297	194	486	1	293	none	none	none	none	490	526	1	37	194	268	269	292	293	343	344	352	353	466	497	526
9Mix_Bc61_Bc25	IGL_racon_contig_1	FALSE	TRUE	FALSE	TRUE	FALSE	TRUE	IGLV6-57*02	none	IGLJ2*01,IGLJ3*01	1	293	none	none	297	333	433.433	none	66.059	7.303e-124	none	3.009e-15	97.27	none	97.297	46	338	1	293	none	none	none	none	342	378	1	37	46	120	121	144	145	195	196	204	205	318	349	378
9Mix_Bc62_Bc23	IGL_racon_contig_1	FALSE	TRUE	FALSE	TRUE	FALSE	TRUE	IGLV6-57*02	none	IGLJ2*01,IGLJ3*01	1	293	none	none	297	333	433.433	none	66.059	8.669e-124	none	3.578e-15	97.27	none	97.297	200	492	1	293	none	none	none	none	496	532	1	37	200	274	275	298	299	349	350	358	359	472	503	532
9Mix_Bc62_Bc25	IGL_racon_contig_1	FALSE	TRUE	FALSE	TRUE	FALSE	TRUE	IGLV6-57*02	none	IGLJ2*01,IGLJ3*01	1	293	none	none	297	333	433.433	none	66.059	7.95e-124	none	3.286e-15	97.27	none	97.297	122	414	1	293	none	none	none	none	418	454	1	37	122	196	197	220	221	271	272	280	281	394	425	454
9Mix_Bc62_Bc29	IGL_racon_contig_1	FALSE	TRUE	FALSE	TRUE	FALSE	TRUE	IGLV6-57*02	none	IGLJ2*01,IGLJ3*01	1	293	none	none	297	333	433.433	none	66.059	7.923e-124	none	3.275e-15	97.27	none	97.297	120	412	1	293	none	none	none	none	416	452	1	37	120	194	195	218	219	269	270	278	279	392	423	452
[truncated: 6 more columns]
