# Supplementary material for: High-throughput and high-sensitivity full-length single-cell RNA-seq analysis on third-generation sequencing platform
Source: Cell Discov. 2023 Jan 11;9:5. doi: 10.1038/s41421-022-00500-4 (PMC9834245; doi:10.1038/s41421-022-00500-4)
Supplement: Supplementary file 7 — Supplementary Table S6. Summary of IGG-treated cells [file 41421_2022_500_MOESM7_ESM.xlsx]

## Sheet: Hela
Cell_ID	Raw_Reads	Q7_Reads	Q7_Percent	Q10_Reads	Q10_Percent	Q15_Reads	Q15_Percent	Mapped_Reads	UMI_count	Mapped_percent	Library	Name	Rename	Barcode.5	Barcode.3	Cell_Line	Concentration	Time	Gene_Detected	Trans_Detected	percent.mt	seurat_clusters	S.Score	G2M.Score	Phase	percent.FSM	percent.ISM	percent.NIC	percent.NNC	percent.NIC.CJ	percent.NIC.CS	percent.NIC.IR
IGG6_Bc57_Bc02	239590	234479	97.86	215127	89.78	41546	17.34	210343	105036	0.877929	IGG6	Bc57_Bc02	IGG6_Bc57_Bc02	57	2	Hela	10	6	7675	10202	2.66268	C1	-0.159404	-0.126078	G1	0.674958	0.0986024	0.148865	0.0728298	0.538329	0.184324	0.277347
IGG6_Bc57_Bc03	242826	237640	97.86	217694	89.65	40801	16.8	215729	119448	0.88841	IGG6	Bc57_Bc03	IGG6_Bc57_Bc03	57	3	Hela	10	6	7576	9934	6.51872	C1	-0.141629	-0.160788	G1	0.693949	0.101496	0.153806	0.0458035	0.494078	0.233503	0.27242
IGG6_Bc57_Bc04	255292	249430	97.7	228876	89.65	42900	16.8	228593	125796	0.895418	IGG6	Bc57_Bc04	IGG6_Bc57_Bc04	57	4	Hela	10	6	7186	9359	6.1869	C1	-0.127527	-0.100864	G1	0.699344	0.106918	0.146978	0.0434783	0.488372	0.252093	0.259535
IGG6_Bc57_Bc05	327401	314407	96.03	288727	88.18	56760	17.33	280841	145286	0.857789	IGG6	Bc57_Bc05	IGG6_Bc57_Bc05	57	5	Hela	10	6	8531	11429	5.09078	C1	-0.131909	0.00540206	G2M	0.6447	0.150818	0.14791	0.0522108	0.540541	0.235872	0.223587
IGG6_Bc57_Bc06	354552	346747	97.79	318482	89.82	59882	16.88	312673	152917	0.881882	IGG6	Bc57_Bc06	IGG6_Bc57_Bc06	57	6	Hela	10	6	8334	11183	5.82958	C1	-0.146483	-0.174743	G1	0.670517	0.115965	0.158737	0.0511208	0.485591	0.254323	0.260086
IGG6_Bc57_Bc07	339133	324184	95.59	299383	88.27	60963	17.97	282482	149426	0.832953	IGG6	Bc57_Bc07	IGG6_Bc57_Bc07	57	7	Hela	10	6	9112	12628	4.29116	C1	-0.0240716	-0.00491331	G1	0.635743	0.153592	0.134751	0.070736	0.555192	0.196239	0.248569
IGG6_Bc57_Bc08	364807	357203	97.91	327260	89.7	61183	16.77	325969	163466	0.893538	IGG6	Bc57_Bc08	IGG6_Bc57_Bc08	57	8	Hela	10	6	8341	11395	4.5619	C1	-0.0571709	0.69155	G2M	0.654001	0.107567	0.173435	0.0603157	0.502197	0.237916	0.259887
IGG6_Bc57_Bc10	188360	184335	97.86	169165	89.8	31759	16.86	167240	84553	0.887874	IGG6	Bc57_Bc10	IGG6_Bc57_Bc10	57	10	Hela	10	6	6936	8790	4.45449	C1	0.0163409	0.667415	G2M	0.712368	0.109652	0.134567	0.0399821	0.507761	0.201774	0.290466
IGG6_Bc57_Bc12	108948	106910	98.12	98160	90.09	17968	16.49	96171	53335	0.882724	IGG6	Bc57_Bc12	IGG6_Bc57_Bc12	57	12	Hela	10	6	5253	6244	7.37099	C1	-0.125978	-0.154519	G1	0.759165	0.0956948	0.111253	0.0304774	0.488506	0.252874	0.258621
IGG6_Bc57_Bc14	113714	111395	97.96	102032	89.72	19243	16.92	101837	53719	0.895554	IGG6	Bc57_Bc14	IGG6_Bc57_Bc14	57	14	Hela	10	6	5507	6701	6.30474	C2	-0.0964429	0.322297	G2M	0.740837	0.100941	0.120369	0.0352493	0.492512	0.224626	0.282862
IGG6_Bc57_Bc16	158056	154267	97.6	141100	89.27	25875	16.37	140081	73175	0.886274	IGG6	Bc57_Bc16	IGG6_Bc57_Bc16	57	16	Hela	10	6	6261	7744	6.07993	C1	0.199137	0.201614	G2M	0.725304	0.112944	0.125937	0.0326503	0.519841	0.21164	0.268519
IGG6_Bc57_Bc18	170360	167434	98.28	153058	89.84	28096	16.49	152224	77458	0.893543	IGG6	Bc57_Bc18	IGG6_Bc57_Bc18	57	18	Hela	10	6	6599	8232	5.79886	C1	0.0744471	-0.137699	S	0.717727	0.100598	0.132557	0.0467569	0.539192	0.228029	0.232779
IGG6_Bc57_Bc19	239158	232114	97.05	213244	89.16	41662	17.42	206988	106654	0.865486	IGG6	Bc57_Bc19	IGG6_Bc57_Bc19	57	19	Hela	10	6	7728	10030	5.8132	C1	-0.0507441	-0.184091	G1	0.674406	0.131258	0.145484	0.0452288	0.488007	0.229705	0.282288
IGG6_Bc57_Bc22	193908	190211	98.09	174374	89.92	32011	16.5	173318	85597	0.893816	IGG6	Bc57_Bc22	IGG6_Bc57_Bc22	57	22	Hela	10	6	6728	8500	5.98486	C1	0.180543	0.139356	S	0.725909	0.104091	0.129697	0.0381818	0.492991	0.259346	0.247664
IGG6_Bc57_Bc25	211863	207523	97.95	191439	90.35	36851	17.39	183883	96152	0.867934	IGG6	Bc57_Bc25	IGG6_Bc57_Bc25	57	25	Hela	10	6	7196	9234	4.9424	C1	0.167202	0.265617	G2M	0.718383	0.102667	0.138658	0.0372813	0.485005	0.232678	0.282316
IGG6_Bc57_Bc26	203271	198268	97.53	181710	89.39	34285	16.86	178053	88186	0.875939	IGG6	Bc57_Bc26	IGG6_Bc57_Bc26	57	26	Hela	10	6	7050	8982	6.72247	C1	-0.0212021	-0.177073	G1	0.721164	0.107995	0.129444	0.0386981	0.482039	0.251448	0.266512
IGG6_Bc57_Bc27	251680	246300	97.86	226172	89.86	42322	16.81	225650	108976	0.896575	IGG6	Bc57_Bc27	IGG6_Bc57_Bc27	57	27	Hela	10	6	7632	10116	4.63113	C2	-0.114471	0.370167	G2M	0.671238	0.11764	0.16306	0.0445395	0.492284	0.244599	0.263117
IGG6_Bc57_Bc28	190299	186577	98.04	171091	89.9	31375	16.48	170022	81213	0.893447	IGG6	Bc57_Bc28	IGG6_Bc57_Bc28	57	28	Hela	10	6	6456	8120	7.18427	C1	-0.132471	-0.199838	G1	0.714037	0.104563	0.134664	0.0435678	0.495294	0.235294	0.269412
IGG6_Bc57_Bc29	272698	266315	97.65	244706	89.73	45778	16.78	236486	111125	0.867208	IGG6	Bc57_Bc29	IGG6_Bc57_Bc29	57	29	Hela	10	6	7994	10612	4.74188	C2	-0.239298	-0.248237	G1	0.674214	0.110023	0.146983	0.0638845	0.544546	0.206495	0.248959
IGG6_Bc57_Bc30	155374	151729	97.65	138929	89.41	25049	16.12	135033	74230	0.869084	IGG6	Bc57_Bc30	IGG6_Bc57_Bc30	57	30	Hela	10	6	6545	8058	4.48473	C1	-0.0370189	-0.138393	G1	0.723671	0.110042	0.128627	0.0343984	0.470215	0.268695	0.26109
IGG6_Bc57_Bc31	258129	250962	97.22	230590	89.33	44262	17.14	226168	108154	0.876182	IGG6	Bc57_Bc31	IGG6_Bc57_Bc31	57	31	Hela	10	6	7522	9841	6.55218	C1	0.312899	0.100565	S	0.698344	0.118589	0.144165	0.0358056	0.479925	0.245565	0.27451
IGG6_Bc58_Bc02	301345	295464	98.04	267880	88.89	49596	16.45	269713	157187	0.895031	IGG6	Bc58_Bc02	IGG6_Bc58_Bc02	58	2	Hela	10	6	8580	11828	4.48293	C1	-0.0314572	-0.17639	G1	0.663628	0.105193	0.174229	0.052955	0.519694	0.231041	0.249265
IGG6_Bc58_Bc04	166148	161888	97.43	147460	88.75	27284	16.42	145639	99642	0.876562	IGG6	Bc58_Bc04	IGG6_Bc58_Bc04	58	4	Hela	10	6	7506	9616	6.93694	C1	-0.189099	-0.185797	G1	0.717804	0.116125	0.132499	0.0319207	0.52648	0.228453	0.245067
IGG6_Bc58_Bc05	174440	167888	96.24	153031	87.72	30055	17.22	144341	90767	0.827454	IGG6	Bc58_Bc05	IGG6_Bc58_Bc05	58	5	Hela	10	6	6494	8409	5.75844	C3	-0.10973	-0.128526	G1	0.646401	0.134223	0.164712	0.047808	0.511501	0.24644	0.242059
IGG6_Bc58_Bc06	226634	221123	97.56	201501	88.91	37177	16.4	197413	121619	0.871065	IGG6	Bc58_Bc06	IGG6_Bc58_Bc06	58	6	Hela	10	6	8211	11045	4.83021	C1	0.227076	0.306593	G2M	0.690236	0.111692	0.147335	0.0465575	0.548463	0.196217	0.255319
IGG6_Bc58_Bc08	347406	338822	97.52	308178	88.7	56979	16.4	307440	183055	0.884959	IGG6	Bc58_Bc08	IGG6_Bc58_Bc08	58	8	Hela	10	6	8802	12341	4.35863	C1	0.283851	0.112522	S	0.663653	0.108283	0.176575	0.0481478	0.519755	0.214802	0.265442
IGG6_Bc58_Bc09	73051	68944	94.37	63246	86.57	12408	16.98	58760	37668	0.80437	IGG6	Bc58_Bc09	IGG6_Bc58_Bc09	58	9	Hela	10	6	5812	6779	6.13288	C1	-0.114668	-0.172641	G1	0.696274	0.198266	0.083431	0.0210921	0.553371	0.19382	0.252809
IGG6_Bc58_Bc10	136477	132294	96.93	120669	88.41	22438	16.44	117341	71792	0.859786	IGG6	Bc58_Bc10	IGG6_Bc58_Bc10	58	10	Hela	10	6	6996	8739	4.0254	C1	0.0939136	0.0531623	S	0.72638	0.124738	0.115403	0.030742	0.528591	0.221757	0.249651
IGG6_Bc58_Bc12	118495	115967	97.86	105507	89.03	18990	16.02	105723	68841	0.892215	IGG6	Bc58_Bc12	IGG6_Bc58_Bc12	58	12	Hela	10	6	6688	8333	5.8476	C1	0.227102	0.11286	S	0.723001	0.111385	0.126791	0.0365121	0.523694	0.195626	0.28068
IGG6_Bc58_Bc13	126104	121529	96.37	111060	88.07	20953	16.61	109952	67078	0.871915	IGG6	Bc58_Bc13	IGG6_Bc58_Bc13	58	13	Hela	10	6	6589	8091	5.33517	C2	-0.034252	0.351953	G2M	0.712092	0.141337	0.114814	0.0300122	0.471125	0.25228	0.276596
IGG6_Bc58_Bc16	103785	101280	97.58	91743	88.39	16962	16.34	90367	57346	0.870713	IGG6	Bc58_Bc16	IGG6_Bc58_Bc16	58	16	Hela	10	6	6135	7345	6.59681	C1	-0.216583	-0.149477	G1	0.744971	0.114781	0.110352	0.0269422	0.548495	0.197324	0.254181
IGG6_Bc58_Bc19	224680	216627	96.41	197200	87.76	37903	16.86	193437	118139	0.860944	IGG6	Bc58_Bc19	IGG6_Bc58_Bc19	58	19	Hela	10	6	8035	10565	6.01199	C1	0.211595	0.138943	S	0.680118	0.134765	0.142663	0.0399852	0.486159	0.24481	0.269031
IGG6_Bc58_Bc21	135039	131276	97.21	119521	88.5	22247	16.47	117903	73644	0.873103	IGG6	Bc58_Bc21	IGG6_Bc58_Bc21	58	21	Hela	10	6	6842	8569	7.8389	C1	-0.0770098	-0.195912	G1	0.716613	0.132268	0.12508	0.0231629	0.523627	0.16986	0.306513
IGG6_Bc58_Bc22	137268	133586	97.31	121512	88.52	21951	15.99	121620	73690	0.886004	IGG6	Bc58_Bc22	IGG6_Bc58_Bc22	58	22	Hela	10	6	6540	8056	6.40678	C1	-0.0208413	-0.157261	G1	0.728104	0.114176	0.122154	0.0349011	0.47619	0.232653	0.291156
IGG6_Bc58_Bc24	105723	103291	97.69	94011	88.92	16968	16.04	93403	57118	0.883469	IGG6	Bc58_Bc24	IGG6_Bc58_Bc24	58	24	Hela	10	6	5811	7048	7.06018	C1	-0.0242378	-0.170765	G1	0.738467	0.117304	0.113726	0.028055	0.524834	0.213576	0.261589
IGG6_Bc58_Bc26	110898	107417	96.86	98014	88.38	18419	16.6	94799	61628	0.854831	IGG6	Bc58_Bc26	IGG6_Bc58_Bc26	58	26	Hela	10	6	6822	8400	2.66184	C1	-0.0527427	-0.15707	G1	0.739819	0.12201	0.110698	0.0247253	0.519708	0.186861	0.293431
IGG6_Bc58_Bc27	189248	183413	96.91	167089	88.29	30084	15.89	165408	97539	0.874028	IGG6	Bc58_Bc27	IGG6_Bc58_Bc27	58	27	Hela	10	6	7420	9612	3.59816	C1	0.206104	0.326013	G2M	0.694437	0.120038	0.142587	0.0388874	0.524621	0.21875	0.256629
IGG6_Bc58_Bc29	95546	93028	97.36	84814	88.76	15554	16.27	83511	52662	0.87404	IGG6	Bc58_Bc29	IGG6_Bc58_Bc29	58	29	Hela	10	6	5763	6826	4.50849	C1	-0.0913001	-0.0849109	G1	0.747751	0.111733	0.114331	0.0241855	0.487762	0.267483	0.244755
IGG6_Bc58_Bc31	198078	190303	96.07	173571	87.62	33482	16.9	166325	95975	0.839694	IGG6	Bc58_Bc31	IGG6_Bc58_Bc31	58	31	Hela	10	6	7588	9852	5.9203	C1	-0.138847	-0.176962	G1	0.693324	0.14056	0.128787	0.035463	0.499443	0.210702	0.289855
IGG6_Bc58_Bc32	179144	174317	97.3	157931	88.15	28251	15.76	160135	91781	0.89389	IGG6	Bc58_Bc32	IGG6_Bc58_Bc32	58	32	Hela	10	6	7200	9115	6.21061	C1	0.017701	0.500814	G2M	0.726579	0.104705	0.137629	0.0282606	0.523614	0.195072	0.281314
IGG6_Bc59_Bc01	181313	175570	96.83	160150	88.32	30353	16.74	160199	84200	0.883549	IGG6	Bc59_Bc01	IGG6_Bc59_Bc01	59	1	Hela	10	6	6803	8524	5.95185	C1	-0.00270438	-0.137172	G1	0.692033	0.11586	0.134922	0.0536113	0.484547	0.290287	0.225166
IGG6_Bc59_Bc02	288433	280052	97.09	254994	88.4	51169	17.74	254381	123112	0.881941	IGG6	Bc59_Bc02	IGG6_Bc59_Bc02	59	2	Hela	10	6	7730	10248	5.20287	C2	-0.174256	0.237156	G2M	0.676562	0.106943	0.162713	0.0506769	0.487023	0.244275	0.268702
IGG6_Bc59_Bc07	386131	360218	93.28	330569	85.61	68515	17.74	311117	164181	0.805729	IGG6	Bc59_Bc07	IGG6_Bc59_Bc07	59	7	Hela	10	6	9230	12901	5.29842	C1	0.0666743	-0.153896	S	0.640894	0.15163	0.15341	0.0509512	0.495286	0.234953	0.269761
IGG6_Bc59_Bc08	569833	548316	96.22	500712	87.86	98250	17.24	482305	237662	0.846397	IGG6	Bc59_Bc08	IGG6_Bc59_Bc08	59	8	Hela	10	6	9871	14647	4.19873	C1	-0.00955636	0.0164479	G2M	0.624225	0.113012	0.178637	0.0785409	0.516854	0.233512	0.249634
IGG6_Bc59_Bc09	97184	90378	92.99	82864	85.26	16671	17.15	78082	42202	0.803445	IGG6	Bc59_Bc09	IGG6_Bc59_Bc09	59	9	Hela	10	6	5635	6572	8.66644	C1	-0.169968	-0.220028	G1	0.702593	0.19153	0.0816084	0.0214133	0.504373	0.276968	0.218659
IGG6_Bc59_Bc11	134802	130456	96.77	118901	88.2	22865	16.96	116120	69596	0.861412	IGG6	Bc59_Bc11	IGG6_Bc59_Bc11	59	11	Hela	10	6	6695	8299	4.29983	C1	-0.140351	-0.246196	G1	0.71447	0.109943	0.12983	0.0418755	0.520548	0.221669	0.257783
IGG6_Bc59_Bc12	133929	123238	92.01	112643	84.1	21770	16.25	109671	62202	0.818874	IGG6	Bc59_Bc12	IGG6_Bc59_Bc12	59	12	Hela	10	6	6178	7383	7.70227	C1	-0.00251828	-0.176433	G1	0.690783	0.172696	0.100961	0.0337216	0.469636	0.234818	0.295547
IGG6_Bc59_Bc14	219483	213027	97.05	194121	88.44	36677	16.71	190360	94902	0.867311	IGG6	Bc59_Bc14	IGG6_Bc59_Bc14	59	14	Hela	10	6	6760	8772	6.29858	C1	-0.188845	-0.186609	G1	0.687071	0.101688	0.155749	0.0512014	0.458219	0.252525	0.289256
IGG6_Bc59_Bc16	161574	156594	96.91	142596	88.25	27843	17.23	136776	73694	0.846522	IGG6	Bc59_Bc16	IGG6_Bc59_Bc16	59	16	Hela	10	6	6691	8265	5.11496	C1	-0.125081	-0.1858	G1	0.735703	0.109637	0.115798	0.036019	0.500682	0.231924	0.267394
IGG6_Bc59_Bc17	264179	255248	96.61	232361	87.95	43147	16.33	227127	104056	0.859747	IGG6	Bc59_Bc17	IGG6_Bc59_Bc17	59	17	Hela	10	6	7473	9646	6.36713	C1	-0.0472109	-0.188179	G1	0.710314	0.116148	0.129845	0.0408163	0.521097	0.2173	0.261603
IGG6_Bc59_Bc18	217414	209835	96.51	190723	87.72	36737	16.89	187613	95774	0.86293	IGG6	Bc59_Bc18	IGG6_Bc59_Bc18	59	18	Hela	10	6	7177	9266	5.17649	C1	0.20072	0.295617	G2M	0.705942	0.11207	0.132931	0.0461804	0.508658	0.220779	0.270563
IGG6_Bc59_Bc19	236313	223175	94.44	203789	86.23	41060	17.37	199795	104741	0.845468	IGG6	Bc59_Bc19	IGG6_Bc59_Bc19	59	19	Hela	10	6	7504	9824	5.25047	C2	-0.174937	0.380226	G2M	0.67609	0.141913	0.137131	0.0414909	0.46359	0.247179	0.289231
IGG6_Bc59_Bc20	180294	175248	97.2	159630	88.53	29913	16.59	159833	75324	0.886513	IGG6	Bc59_Bc20	IGG6_Bc59_Bc20	59	20	Hela	10	6	6399	7917	6.88808	C1	-0.0788684	-0.183054	G1	0.723306	0.110413	0.122314	0.0418182	0.467568	0.241892	0.290541
IGG6_Bc59_Bc21	197372	190789	96.66	173914	88.11	33047	16.74	172430	87155	0.873629	IGG6	Bc59_Bc21	IGG6_Bc59_Bc21	59	21	Hela	10	6	7096	9000	6.38954	C1	0.061633	-0.127604	S	0.713612	0.121391	0.12419	0.0393341	0.469751	0.23962	0.290629
IGG6_Bc59_Bc24	184062	177119	96.22	161530	87.75	31283	16.99	157861	81379	0.857651	IGG6	Bc59_Bc24	IGG6_Bc59_Bc24	59	24	Hela	10	6	6702	8342	6.3627	C1	-0.182476	-0.187081	G1	0.709388	0.119994	0.128324	0.037488	0.463171	0.265918	0.270911
IGG6_Bc59_Bc25	132189	128383	97.12	117870	89.16	22622	17.11	115381	61597	0.872849	IGG6	Bc59_Bc25	IGG6_Bc59_Bc25	59	25	Hela	10	6	5737	6890	6.79017	C1	-0.115809	-0.142446	G1	0.74975	0.0978196	0.117624	0.0328066	0.484694	0.197279	0.318027
IGG6_Bc59_Bc27	141238	137130	97.09	125222	88.66	23226	16.44	125780	63899	0.890554	IGG6	Bc59_Bc27	IGG6_Bc59_Bc27	59	27	Hela	10	6	6038	7350	6.64825	C1	-0.130801	-0.12924	G1	0.732405	0.114003	0.118768	0.0326246	0.555556	0.220679	0.223765
IGG6_Bc59_Bc28	166465	161529	97.03	147289	88.48	27911	16.76	148586	74640	0.892596	IGG6	Bc59_Bc28	IGG6_Bc59_Bc28	59	28	Hela	10	6	6033	7423	7.17723	C1	-0.0575743	-0.0664787	G1	0.736554	0.11021	0.120614	0.0313878	0.46345	0.241228	0.295322
IGG6_Bc59_Bc30	183004	177535	97.01	161425	88.2	28520	15.58	160819	86661	0.878773	IGG6	Bc59_Bc30	IGG6_Bc59_Bc30	59	30	Hela	10	6	6667	8259	5.69197	C1	-0.0848248	-0.202644	G1	0.716939	0.106148	0.133205	0.040666	0.502404	0.25601	0.241587
IGG6_Bc59_Bc31	121024	117919	97.43	107856	89.11	20939	17.3	107125	54404	0.885155	IGG6	Bc59_Bc31	IGG6_Bc59_Bc31	59	31	Hela	10	6	5680	6863	9.67948	C1	-0.048997	-0.109809	G1	0.743802	0.102715	0.121606	0.0301063	0.5	0.221683	0.278317
IGG6_Bc59_Bc32	207974	202352	97.29	184191	88.56	33457	16.08	187829	92214	0.903137	IGG6	Bc59_Bc32	IGG6_Bc59_Bc32	59	32	Hela	10	6	7155	9064	4.64338	C1	0.152854	0.308733	G2M	0.708776	0.104287	0.139766	0.0439457	0.542308	0.233654	0.224038
IGG6_Bc60_Bc01	152299	147776	97.03	135430	88.92	24642	16.18	134659	91759	0.884175	IGG6	Bc60_Bc01	IGG6_Bc60_Bc01	60	1	Hela	10	6	7415	9460	5.4717	C1	0.218781	-0.0573001	S	0.726944	0.110278	0.12875	0.0326389	0.516721	0.199569	0.283711
IGG6_Bc60_Bc02	120356	117452	97.58	107470	89.29	20087	16.68	106437	69832	0.884351	IGG6	Bc60_Bc02	IGG6_Bc60_Bc02	60	2	Hela	10	6	6569	8176	5.65505	C1	0.110405	-0.0674867	S	0.735397	0.104373	0.122407	0.0359081	0.559322	0.200782	0.239896
IGG6_Bc60_Bc03	126722	122379	96.57	112037	88.41	20658	16.3	111593	79427	0.880613	IGG6	Bc60_Bc03	IGG6_Bc60_Bc03	60	3	Hela	10	6	6934	8730	5.58111	C1	-0.126235	0.0726898	G2M	0.704138	0.119562	0.142988	0.0307271	0.518085	0.22234	0.259574
IGG6_Bc60_Bc04	195902	190169	97.07	174705	89.17	32333	16.5	173435	121640	0.885315	IGG6	Bc60_Bc04	IGG6_Bc60_Bc04	60	4	Hela	10	6	8000	10800	4.98552	C2	-0.15121	0.655246	G2M	0.692208	0.113639	0.14641	0.0443239	0.545089	0.218196	0.236715
IGG6_Bc60_Bc05	158953	151989	95.61	139670	87.86	26826	16.87	131970	90809	0.830245	IGG6	Bc60_Bc05	IGG6_Bc60_Bc05	60	5	Hela	10	6	7872	10285	4.24071	C1	0.250807	0.109011	S	0.700769	0.146751	0.12341	0.0268344	0.531144	0.19026	0.278596
IGG6_Bc60_Bc06	136069	133028	97.76	122047	89.69	21668	15.92	121661	80622	0.894113	IGG6	Bc60_Bc06	IGG6_Bc60_Bc06	60	6	Hela	10	6	6843	8505	6.65216	C1	-0.129664	-0.157372	G1	0.743698	0.106415	0.122717	0.0249057	0.531365	0.206642	0.261993
IGG6_Bc60_Bc07	116433	111344	95.62	102400	87.94	19183	16.47	99804	69257	0.85718	IGG6	Bc60_Bc07	IGG6_Bc60_Bc07	60	7	Hela	10	6	7243	8994	6.80448	C1	-0.0361128	-0.15886	G1	0.693036	0.160623	0.117137	0.0258344	0.547945	0.2	0.252055
IGG6_Bc60_Bc08	174066	168930	97.04	154493	88.75	27403	15.74	155540	101341	0.893569	IGG6	Bc60_Bc08	IGG6_Bc60_Bc08	60	8	Hela	10	6	7146	9154	6.40582	C1	-0.0565267	-0.16688	G1	0.705516	0.114286	0.13819	0.0398868	0.554759	0.184237	0.261003
IGG6_Bc60_Bc09	55060	51885	94.23	47705	86.64	8905	16.17	45752	32371	0.830948	IGG6	Bc60_Bc09	IGG6_Bc60_Bc09	60	9	Hela	10	6	5185	5988	4.30294	C1	0.189614	0.0641426	S	0.706855	0.1772	0.094069	0.0206612	0.609819	0.152455	0.237726
IGG6_Bc60_Bc10	73138	71279	97.45	65276	89.25	11688	15.98	65622	43658	0.897235	IGG6	Bc60_Bc10	IGG6_Bc60_Bc10	60	10	Hela	10	6	5236	6206	7.93346	C1	-0.130763	-0.149194	G1	0.770259	0.10589	0.101713	0.0200501	0.527721	0.190965	0.281314
IGG6_Bc60_Bc11	78972	77296	97.87	70730	89.56	12474	15.79	71604	51806	0.906701	IGG6	Bc60_Bc11	IGG6_Bc60_Bc11	60	11	Hela	10	6	5700	6915	6.51807	C1	0.256715	0.110145	S	0.754156	0.0978943	0.11655	0.0297377	0.557845	0.202853	0.239303
IGG6_Bc60_Bc14	74425	72580	97.52	66304	89.08	11816	15.87	65853	44703	0.884824	IGG6	Bc60_Bc14	IGG6_Bc60_Bc14	60	14	Hela	10	6	5595	6655	6.25921	C1	0.322899	0.0994291	S	0.760763	0.110478	0.107136	0.0204443	0.568807	0.168807	0.262385
IGG6_Bc60_Bc15	93761	91039	97.09	83789	89.36	14747	15.72	82798	54027	0.883075	IGG6	Bc60_Bc15	IGG6_Bc60_Bc15	60	15	Hela	10	6	6350	7680	5.66516	C1	0.285773	0.277346	S	0.761722	0.112254	0.100052	0.0233572	0.597561	0.163763	0.238676
IGG6_Bc60_Bc16	96376	83299	86.43	75966	78.82	14035	14.56	68761	46008	0.713466	IGG6	Bc60_Bc16	IGG6_Bc60_Bc16	60	16	Hela	10	6	5811	6924	5.63729	C1	-0.100861	-0.154477	G1	0.681159	0.20547	0.0820477	0.0292193	0.527066	0.213675	0.259259
IGG6_Bc60_Bc17	93015	90251	97.02	82603	88.8	14791	15.9	81046	52279	0.871322	IGG6	Bc60_Bc17	IGG6_Bc60_Bc17	60	17	Hela	10	6	6396	7684	3.24697	C1	-0.163683	-0.172806	G1	0.740511	0.133759	0.103102	0.0213504	0.548673	0.19115	0.260177
IGG6_Bc60_Bc18	104258	101570	97.42	92989	89.19	16810	16.12	91387	60990	0.876547	IGG6	Bc60_Bc18	IGG6_Bc60_Bc18	60	18	Hela	10	6	6386	7851	5.34696	C1	0.305427	0.115819	S	0.745608	0.103547	0.121284	0.0266892	0.523677	0.20195	0.274373
IGG6_Bc60_Bc20	79215	77141	97.38	70592	89.11	12793	16.14	70103	44709	0.884971	IGG6	Bc60_Bc20	IGG6_Bc60_Bc20	60	20	Hela	10	6	5569	6541	7.33676	C1	-0.138906	-0.168428	G1	0.76292	0.109926	0.102953	0.0221493	0.585657	0.145418	0.268924
IGG6_Bc60_Bc22	97161	94475	97.23	86533	89.06	15536	15.98	86117	57503	0.886333	IGG6	Bc60_Bc22	IGG6_Bc60_Bc22	60	22	Hela	10	6	6237	7583	4.90421	C1	0.157248	0.197927	G2M	0.736118	0.105897	0.124291	0.0309438	0.544952	0.185339	0.26971
IGG6_Bc60_Bc24	51735	47734	92.26	43743	84.55	8371	16.18	42051	29684	0.812815	IGG6	Bc60_Bc24	IGG6_Bc60_Bc24	60	24	Hela	10	6	4842	5484	7.92658	C1	-0.113413	-0.140441	G1	0.715714	0.190571	0.0754286	0.0157143	0.530303	0.204545	0.265152
IGG6_Bc60_Bc25	60848	58075	95.44	53681	88.22	10284	16.9	50356	35494	0.82757	IGG6	Bc60_Bc25	IGG6_Bc60_Bc25	60	25	Hela	10	6	5437	6357	5.70355	C1	-0.071699	0.450622	G2M	0.735174	0.154862	0.0881152	0.0201681	0.583106	0.223433	0.19346
IGG6_Bc60_Bc27	142453	135298	94.97	124098	87.11	22842	16.03	120402	78460	0.845205	IGG6	Bc60_Bc27	IGG6_Bc60_Bc27	60	27	Hela	10	6	7433	9289	6.53649	C1	-0.0143983	-0.125368	G1	0.693481	0.166827	0.11641	0.0218369	0.542069	0.176552	0.281379
IGG6_Bc60_Bc29	119947	116829	97.4	106976	89.18	18907	15.76	105621	70076	0.880564	IGG6	Bc60_Bc29	IGG6_Bc60_Bc29	60	29	Hela	10	6	6834	8428	4.53749	C1	-0.153924	-0.154286	G1	0.748787	0.101894	0.118798	0.0283299	0.519104	0.200264	0.280632
IGG6_Bc60_Bc30	98472	95463	96.94	87619	88.97	16152	16.4	84469	58444	0.857797	IGG6	Bc60_Bc30	IGG6_Bc60_Bc30	60	30	Hela	10	6	6261	7682	6.83299	C2	-0.149214	0.531987	G2M	0.747083	0.125141	0.0972902	0.0276628	0.555126	0.201161	0.243714
IGG6_Bc60_Bc32	104386	101627	97.35	93016	89.1	16920	16.2	92056	59164	0.881881	IGG6	Bc60_Bc32	IGG6_Bc60_Bc32	60	32	Hela	10	6	6329	7629	6.34975	C1	-0.0477945	0.556452	G2M	0.748449	0.106306	0.120434	0.0236044	0.60515	0.180258	0.214592
IGG6_Bc61_Bc01	142927	90242	63.13	82630	57.81	17258	12.07	76416	52345	0.534651	IGG6	Bc61_Bc01	IGG6_Bc61_Bc01	61	1	Hela	10	6	6969	8293	6.51077	C2	-0.0335705	0.80212	G2M	0.575532	0.354136	0.0522536	0.0165924	0.578199	0.222749	0.199052
IGG6_Bc61_Bc05	375498	363276	96.74	332168	88.46	63695	16.96	323962	185114	0.862753	IGG6	Bc61_Bc05	IGG6_Bc61_Bc05	61	5	Hela	10	6	9267	13086	4.65086	C1	-0.14428	-0.112874	G1	0.640548	0.126323	0.174968	0.0542771	0.50222	0.221976	0.275805
IGG6_Bc61_Bc06	424969	413623	97.33	378029	88.95	69093	16.25	378167	206211	0.88987	IGG6	Bc61_Bc06	IGG6_Bc61_Bc06	61	6	Hela	10	6	9017	12749	4.61209	C1	-0.070084	0.793805	G2M	0.650427	0.107014	0.184929	0.0545024	0.498206	0.24039	0.261404
IGG6_Bc61_Bc08	306558	297750	97.12	271821	88.66	50037	16.32	266949	152980	0.870794	IGG6	Bc61_Bc08	IGG6_Bc61_Bc08	61	8	Hela	10	6	8463	11610	2.9551	C1	-0.181878	-0.152761	G1	0.658581	0.115544	0.162251	0.0596872	0.48918	0.234754	0.276066
IGG6_Bc61_Bc09	75827	72194	95.2	66432	87.6	12982	17.12	61579	38044	0.812099	IGG6	Bc61_Bc09	IGG6_Bc61_Bc09	61	9	Hela	10	6	6007	7141	5.52754	C1	-0.11623	0.344264	G2M	0.6904	0.169126	0.110113	0.0288647	0.448544	0.240777	0.31068
IGG6_Bc61_Bc10	134704	130203	96.65	118834	88.21	22039	16.36	119072	68879	0.883953	IGG6	Bc61_Bc10	IGG6_Bc61_Bc10	61	10	Hela	10	6	6238	7710	5.38502	C2	-0.123681	0.306356	G2M	0.717335	0.113445	0.132897	0.034085	0.468912	0.243523	0.287565
IGG6_Bc61_Bc11	222390	216590	97.39	197212	88.67	35842	16.11	199331	126333	0.896313	IGG6	Bc61_Bc11	IGG6_Bc61_Bc11	61	11	Hela	10	6	7724	10213	4.09894	C1	-0.0821099	0.59503	G2M	0.699021	0.100883	0.15425	0.0432187	0.514706	0.208204	0.27709
IGG6_Bc61_Bc12	82216	80165	97.5	73154	88.97	13513	16.43	73267	45838	0.891153	IGG6	Bc61_Bc12	IGG6_Bc61_Bc12	61	12	Hela	10	6	4688	5618	6.96453	C1	-0.0917332	0.0607992	G2M	0.716113	0.0953267	0.137177	0.0471983	0.489831	0.289831	0.220339
IGG6_Bc61_Bc13	95601	92898	97.17	85067	88.98	15635	16.35	85136	49790	0.890535	IGG6	Bc61_Bc13	IGG6_Bc61_Bc13	61	13	Hela	10	6	5607	6809	4.37251	C2	-0.14346	0.413861	G2M	0.729351	0.112951	0.12261	0.0327223	0.527331	0.23955	0.233119
IGG6_Bc61_Bc14	116643	113584	97.37	103642	88.85	18505	15.86	103024	62075	0.883242	IGG6	Bc61_Bc14	IGG6_Bc61_Bc14	61	14	Hela	10	6	6384	7757	3.15598	C1	-0.159875	-0.169802	G1	0.743804	0.109896	0.110921	0.0317894	0.496148	0.214176	0.289676
IGG6_Bc61_Bc15	167230	163207	97.59	150095	89.75	27249	16.29	150450	84833	0.899659	IGG6	Bc61_Bc15	IGG6_Bc61_Bc15	61	15	Hela	10	6	7158	9160	3.47754	C1	-0.131778	0.697279	G2M	0.711681	0.110223	0.132941	0.0431917	0.542194	0.169831	0.287975
IGG6_Bc61_Bc16	39074	38278	97.96	34862	89.22	6320	16.17	34649	22442	0.886753	IGG6	Bc61_Bc16	IGG6_Bc61_Bc16	61	16	Hela	10	6	3934	4386	4.53478	C1	-0.144113	0.012071	G2M	0.789981	0.11201	0.0796515	0.0161792	0.527344	0.226562	0.246094
IGG6_Bc61_Bc17	177084	171918	97.08	156876	88.58	27556	15.56	156322	83232	0.882756	IGG6	Bc61_Bc17	IGG6_Bc61_Bc17	61	17	Hela	10	6	7171	9084	6.04847	C1	-0.0592944	-0.165905	G1	0.717862	0.117067	0.128258	0.0351936	0.515499	0.19403	0.290471
IGG6_Bc61_Bc18	169296	165751	97.9	151007	89.19	27735	16.38	152356	87786	0.899939	IGG6	Bc61_Bc18	IGG6_Bc61_Bc18	61	18	Hela	10	6	6963	8715	4.68485	C1	-0.0741039	0.769565	G2M	0.71441	0.107603	0.138016	0.0389573	0.533054	0.206716	0.260231
IGG6_Bc61_Bc19	142917	138611	96.98	126600	88.58	23418	16.38	126076	75675	0.882162	IGG6	Bc61_Bc19	IGG6_Bc61_Bc19	61	19	Hela	10	6	6972	8652	6.85996	C1	0.0112601	-0.198263	S	0.707702	0.122952	0.126321	0.0408819	0.535758	0.214545	0.249697
IGG6_Bc61_Bc21	88700	86704	97.74	79028	89.09	14054	15.84	78855	47268	0.889008	IGG6	Bc61_Bc21	IGG6_Bc61_Bc21	61	21	Hela	10	6	5585	6605	6.65712	C1	-0.0726593	-0.137105	G1	0.752535	0.110345	0.112982	0.0223124	0.540395	0.18851	0.271095
IGG6_Bc61_Bc24	285711	277483	97.12	253008	88.55	46794	16.37	252677	140950	0.88438	IGG6	Bc61_Bc24	IGG6_Bc61_Bc24	61	24	Hela	10	6	8194	11094	4.87581	C1	-0.0720905	0.72044	G2M	0.670725	0.117988	0.164638	0.0425532	0.493435	0.210781	0.295784
IGG6_Bc61_Bc27	135494	132342	97.67	121057	89.34	21347	15.75	121495	68333	0.896682	IGG6	Bc61_Bc27	IGG6_Bc61_Bc27	61	27	Hela	10	6	6328	7801	6.74111	C1	-0.151747	-0.161762	G1	0.739189	0.106863	0.122391	0.0287193	0.540246	0.21146	0.248295
IGG6_Bc61_Bc30	208841	203895	97.63	185568	88.85	32214	15.42	185919	111206	0.890242	IGG6	Bc61_Bc30	IGG6_Bc61_Bc30	61	30	Hela	10	6	7350	9556	5.04178	C1	0.210535	0.106894	S	0.700168	0.0961216	0.153202	0.0469012	0.5164	0.23381	0.24979
IGG6_Bc61_Bc31	181965	178087	97.86	162904	89.52	30552	16.79	161629	90442	0.888242	IGG6	Bc61_Bc31	IGG6_Bc61_Bc31	61	31	Hela	10	6	7265	9184	5.86022	C1	-0.170209	0.0952415	G2M	0.712661	0.109	0.141312	0.0345306	0.519136	0.222767	0.258096
IGG6_Bc61_Bc32	124610	121657	97.63	110732	88.86	19764	15.86	112458	62707	0.90248	IGG6	Bc61_Bc32	IGG6_Bc61_Bc32	61	32	Hela	10	6	6084	7369	6.59729	C1	-0.153462	-0.121331	G1	0.740841	0.105065	0.118714	0.0341236	0.535552	0.216339	0.248109
IGG6_Bc62_Bc03	159975	155825	97.4	142812	89.27	26741	16.71	141259	94179	0.883007	IGG6	Bc62_Bc03	IGG6_Bc62_Bc03	62	3	Hela	10	6	7817	9993	6.9539	C1	-0.116475	-0.182728	G1	0.708435	0.119221	0.139092	0.0304136	0.51895	0.209913	0.271137
IGG6_Bc62_Bc04	242633	237455	97.86	217147	89.49	40464	16.67	215714	142659	0.889055	IGG6	Bc62_Bc04	IGG6_Bc62_Bc04	62	4	Hela	10	6	8667	11713	4.82693	C1	-0.10234	-0.164125	G1	0.672282	0.11759	0.15711	0.0498866	0.523024	0.238488	0.238488
IGG6_Bc62_Bc05	237195	231686	97.67	212344	89.52	40880	17.23	209454	130258	0.883046	IGG6	Bc62_Bc05	IGG6_Bc62_Bc05	62	5	Hela	10	6	8322	11420	5.44707	C2	-0.0745948	0.422721	G2M	0.673848	0.116053	0.158443	0.0487607	0.528509	0.224415	0.247076
IGG6_Bc62_Bc06	189521	185641	97.95	169990	89.69	31479	16.6	167517	102979	0.883897	IGG6	Bc62_Bc06	IGG6_Bc62_Bc06	62	6	Hela	10	6	8122	10605	4.35576	C1	0.0913847	0.0480796	S	0.703986	0.107488	0.139734	0.0449275	0.527226	0.191011	0.281763
IGG6_Bc62_Bc07	211790	202376	95.55	185879	87.76	36704	17.33	178809	115371	0.844275	IGG6	Bc62_Bc07	IGG6_Bc62_Bc07	62	7	Hela	10	6	8612	11413	5.74115	C1	0.0072548	-0.172301	S	0.643722	0.165966	0.13915	0.0464656	0.507105	0.223801	0.269094
IGG6_Bc62_Bc10	84829	83095	97.95	76139	89.75	14047	16.55	74299	46694	0.875868	IGG6	Bc62_Bc10	IGG6_Bc62_Bc10	62	10	Hela	10	6	6144	7428	2.56513	C1	-0.116547	-0.208162	G1	0.726091	0.107521	0.119963	0.043454	0.594427	0.160991	0.244582
IGG6_Bc62_Bc11	93888	92365	98.37	84185	89.66	15015	15.99	85388	58867	0.909467	IGG6	Bc62_Bc11	IGG6_Bc62_Bc11	62	11	Hela	10	6	6209	7438	6.44217	C1	0.0802968	-0.169104	S	0.745052	0.0940619	0.122314	0.036542	0.526971	0.197787	0.275242
IGG6_Bc62_Bc13	49984	48407	96.84	44236	88.5	8531	17.06	43526	28128	0.870799	IGG6	Bc62_Bc13	IGG6_Bc62_Bc13	62	13	Hela	10	6	4855	5498	6.3786	C1	0.063381	-0.133897	S	0.753254	0.13873	0.0827694	0.0226445	0.553459	0.22956	0.216981
IGG6_Bc62_Bc14	121960	119744	98.18	109633	89.89	20260	16.61	110415	70089	0.905338	IGG6	Bc62_Bc14	IGG6_Bc62_Bc14	62	14	Hela	10	6	6590	8237	5.07128	C2	-0.107326	0.441987	G2M	0.732092	0.0990849	0.133796	0.0321868	0.487028	0.23467	0.278302
IGG6_Bc62_Bc15	81695	80032	97.96	73645	90.14	13649	16.7	71925	44117	0.880409	IGG6	Bc62_Bc15	IGG6_Bc62_Bc15	62	15	Hela	10	6	5833	6890	7.41057	C1	-0.113174	-0.220632	G1	0.751693	0.119076	0.107129	0.0207089	0.537175	0.208178	0.254647
IGG6_Bc62_Bc16	89468	87916	98.26	80310	89.76	14756	16.49	79730	51504	0.891157	IGG6	Bc62_Bc16	IGG6_Bc62_Bc16	62	16	Hela	10	6	5979	7153	6.0793	C1	-0.0559841	-0.163352	G1	0.747368	0.11015	0.113158	0.0278195	0.536545	0.212625	0.250831
IGG6_Bc62_Bc19	112349	108501	96.57	99201	88.29	18793	16.72	96755	64282	0.8612	IGG6	Bc62_Bc19	IGG6_Bc62_Bc19	62	19	Hela	10	6	7101	8752	2.84715	C1	-0.0911476	0.0252627	G2M	0.705357	0.131579	0.124843	0.0355576	0.567127	0.190715	0.242158
IGG6_Bc62_Bc21	106732	103637	97.1	94921	88.93	18378	17.21	91435	57952	0.856678	IGG6	Bc62_Bc21	IGG6_Bc62_Bc21	62	21	Hela	10	6	7060	8687	7.742	C1	0.0178925	-0.218573	S	0.71398	0.147544	0.115892	0.0217606	0.492176	0.194879	0.312945
IGG6_Bc62_Bc24	101840	99718	97.91	91176	89.52	16698	16.39	90193	57022	0.885634	IGG6	Bc62_Bc24	IGG6_Bc62_Bc24	62	24	Hela	10	6	6130	7426	7.12974	C1	-0.179417	-0.196829	G1	0.744526	0.119103	0.110735	0.0238562	0.522508	0.186495	0.290997
IGG6_Bc62_Bc25	90274	88497	98.03	80992	89.71	14699	16.28	80147	51397	0.887819	IGG6	Bc62_Bc25	IGG6_Bc62_Bc25	62	25	Hela	10	6	5681	6747	7.17497	C1	-0.0236967	-0.177109	G1	0.761005	0.0993377	0.111414	0.0261005	0.524476	0.185315	0.29021
IGG6_Bc62_Bc26	118013	114825	97.29	105091	89.05	19997	16.94	103579	64418	0.877691	IGG6	Bc62_Bc26	IGG6_Bc62_Bc26	62	26	Hela	10	6	6807	8484	6.45292	C1	-0.0182168	-0.176875	G1	0.727377	0.125535	0.11846	0.0263244	0.491667	0.198611	0.309722
IGG6_Bc62_Bc27	96830	85648	88.45	78571	81.14	15966	16.48	72041	47157	0.743995	IGG6	Bc62_Bc27	IGG6_Bc62_Bc27	62	27	Hela	10	6	6995	8336	8.27724	C1	0.049979	-0.192421	S	0.620466	0.295119	0.0696373	0.0134348	0.546624	0.189711	0.263666
IGG6_Bc62_Bc29	88370	85629	96.89	78357	88.66	14664	16.59	76731	48154	0.868292	IGG6	Bc62_Bc29	IGG6_Bc62_Bc29	62	29	Hela	10	6	6435	7613	7.06223	C1	-0.0810089	-0.127441	G1	0.706548	0.153404	0.107401	0.0306066	0.52677	0.2038	0.26943
IGG6_Bc62_Bc30	120620	118367	98.13	108033	89.56	19129	15.85	108283	70819	0.89772	IGG6	Bc62_Bc30	IGG6_Bc62_Bc30	62	30	Hela	10	6	6332	7871	5.59975	C1	-0.147602	-0.193433	G1	0.719373	0.104369	0.133883	0.0402308	0.543103	0.179803	0.277094
IGG6_Bc62_Bc31	97995	96291	98.26	88272	90.07	16424	16.76	88644	54688	0.904577	IGG6	Bc62_Bc31	IGG6_Bc62_Bc31	62	31	Hela	10	6	6246	7624	6.04256	C2	-0.177532	0.518048	G2M	0.740192	0.107236	0.117175	0.0333043	0.514881	0.196429	0.28869
IGG6_Bc62_Bc32	71213	69951	98.22	64032	89.91	12063	16.93	64153	40370	0.900861	IGG6	Bc62_Bc32	IGG6_Bc62_Bc32	62	32	Hela	10	6	5096	6074	3.84795	C1	0.183628	0.144367	S	0.744788	0.0950187	0.127496	0.028747	0.523236	0.253012	0.223752
IGG6_Bc63_Bc01	216179	206778	95.65	188619	87.25	36461	16.86	183148	111394	0.847205	IGG6	Bc63_Bc01	IGG6_Bc63_Bc01	63	1	Hela	30	6	8575	11357	6.10632	C1	-0.117207	-0.234164	G1	0.649895	0.138193	0.150012	0.0574538	0.585803	0.214509	0.199688
IGG6_Bc63_Bc02	247532	240746	97.25	219594	88.71	43274	17.48	215532	124860	0.870724	IGG6	Bc63_Bc02	IGG6_Bc63_Bc02	63	2	Hela	30	6	8609	11736	3.36259	C1	0.184395	0.442849	G2M	0.677671	0.103641	0.155736	0.0590042	0.566197	0.19507	0.238732
IGG6_Bc63_Bc03	270541	260999	96.47	237765	87.88	45347	16.76	232708	147689	0.860158	IGG6	Bc63_Bc03	IGG6_Bc63_Bc03	63	3	Hela	30	6	8767	12065	5.36983	C1	0.343368	0.125318	S	0.6848	0.113263	0.157437	0.0411272	0.5349	0.208708	0.256393
IGG6_Bc63_Bc05	180593	175152	96.98	159348	88.23	29993	16.6	156864	95534	0.868605	IGG6	Bc63_Bc05	IGG6_Bc63_Bc05	63	5	Hela	30	6	7325	9373	5.17081	C1	-0.214091	-0.182289	G1	0.702667	0.120245	0.12797	0.0459117	0.534169	0.231207	0.234624
IGG6_Bc63_Bc07	177800	169213	95.17	154830	87.08	30177	16.97	149616	93959	0.841485	IGG6	Bc63_Bc07	IGG6_Bc63_Bc07	63	7	Hela	30	6	7776	10009	4.91784	C1	-0.134592	-0.173404	G1	0.664457	0.162871	0.124964	0.0451139	0.520185	0.241061	0.238754
IGG6_Bc63_Bc08	208682	202682	97.12	184558	88.43	33985	16.28	181840	106431	0.871374	IGG6	Bc63_Bc08	IGG6_Bc63_Bc08	63	8	Hela	30	6	7552	9666	5.25274	C1	-0.162517	-0.162631	G1	0.692064	0.12097	0.141086	0.0418848	0.515625	0.256836	0.227539
IGG6_Bc63_Bc09	90159	86401	95.83	79153	87.79	15319	16.99	75265	45857	0.834803	IGG6	Bc63_Bc09	IGG6_Bc63_Bc09	63	9	Hela	30	6	5516	6579	7.00377	C1	-0.159219	-0.136025	G1	0.717406	0.14957	0.0997132	0.031767	0.544248	0.232301	0.223451
IGG6_Bc63_Bc12	103517	101199	97.76	92328	89.19	16710	16.14	92367	58126	0.892288	IGG6	Bc63_Bc12	IGG6_Bc63_Bc12	63	12	Hela	30	6	6136	7443	6.69652	C1	-0.0411746	-0.216242	G1	0.729791	0.106284	0.119785	0.0405055	0.540462	0.208092	0.251445
IGG6_Bc63_Bc13	50455	49313	97.73	45015	89.21	8617	17.07	44964	27455	0.89117	IGG6	Bc63_Bc13	IGG6_Bc63_Bc13	63	13	Hela	30	6	4573	5237	6.9867	C2	-0.0829388	0.492469	G2M	0.786859	0.0950855	0.0913462	0.0243056	0.54386	0.216374	0.239766
IGG6_Bc63_Bc16	104963	101876	97.05	92530	88.15	17008	16.2	91430	56369	0.871069	IGG6	Bc63_Bc16	IGG6_Bc63_Bc16	63	16	Hela	30	6	6007	7220	5.70797	C1	-0.115008	-0.165082	G1	0.74512	0.106689	0.112564	0.0312678	0.557239	0.217172	0.225589
IGG6_Bc63_Bc18	93376	90507	96.92	82229	88.06	15110	16.18	81022	49146	0.867696	IGG6	Bc63_Bc18	IGG6_Bc63_Bc18	63	18	Hela	30	6	5767	6836	5.73911	C1	-0.158585	-0.235305	G1	0.748927	0.116949	0.106522	0.0257616	0.550864	0.197697	0.25144
IGG6_Bc63_Bc19	126765	121990	96.23	111198	87.71	21654	17.08	107666	66048	0.849335	IGG6	Bc63_Bc19	IGG6_Bc63_Bc19	63	19	Hela	30	6	6816	8359	6.70122	C1	-0.165477	-0.202792	G1	0.70785	0.139664	0.115924	0.0343095	0.506726	0.22571	0.267564
IGG6_Bc63_Bc20	145323	140582	96.73	127974	88.06	23522	16.18	127037	72568	0.87417	IGG6	Bc63_Bc20	IGG6_Bc63_Bc20	63	20	Hela	30	6	6706	8366	3.94898	C1	0.126135	0.300627	G2M	0.7321	0.108914	0.121671	0.0347632	0.53211	0.187418	0.280472
IGG6_Bc63_Bc22	101782	97477	95.77	89124	87.56	17448	17.14	83836	50702	0.823682	IGG6	Bc63_Bc22	IGG6_Bc63_Bc22	63	22	Hela	30	6	6013	7119	5.73425	C1	-0.106577	-0.107895	G1	0.726068	0.147275	0.0986745	0.024616	0.556503	0.223881	0.219616
IGG6_Bc63_Bc23	115858	112901	97.44	102639	88.59	18396	15.87	102244	61326	0.882494	IGG6	Bc63_Bc23	IGG6_Bc63_Bc23	63	23	Hela	30	6	6019	7256	7.10663	C1	-0.0661762	-0.221762	G1	0.739138	0.107253	0.113434	0.0374477	0.533654	0.213141	0.253205
IGG6_Bc63_Bc26	111847	108392	96.91	98722	88.26	18639	16.66	98261	60247	0.87853	IGG6	Bc63_Bc26	IGG6_Bc63_Bc26	63	26	Hela	30	6	6284	7746	5.72676	C2	-0.141392	0.324219	G2M	0.741056	0.108718	0.114276	0.0335186	0.583587	0.209726	0.206687
IGG6_Bc63_Bc27	158625	154283	97.26	140645	88.66	25173	15.86	141553	80650	0.892375	IGG6	Bc63_Bc27	IGG6_Bc63_Bc27	63	27	Hela	30	6	6752	8468	5.31432	C1	-0.157193	-0.158412	G1	0.713334	0.102467	0.13743	0.0437415	0.549559	0.215859	0.234581
IGG6_Bc63_Bc28	95045	92354	97.16	84261	88.65	15695	16.51	84747	50256	0.891651	IGG6	Bc63_Bc28	IGG6_Bc63_Bc28	63	28	Hela	30	6	5697	6812	7.2511	C2	-0.162828	0.466956	G2M	0.752096	0.103194	0.10978	0.0327345	0.52	0.221818	0.258182
IGG6_Bc63_Bc30	125713	122552	97.48	111584	88.76	19907	15.83	112030	69120	0.891157	IGG6	Bc63_Bc30	IGG6_Bc63_Bc30	63	30	Hela	30	6	5984	7355	6.99763	C1	-0.0764767	-0.0899273	G1	0.737642	0.0944978	0.127162	0.0396507	0.504121	0.236264	0.259615
IGG6_Bc63_Bc32	116994	114180	97.59	103795	88.71	19229	16.43	104944	58635	0.897003	IGG6	Bc63_Bc32	IGG6_Bc63_Bc32	63	32	Hela	30	6	6369	7757	7.33366	C2	-0.144135	-0.1499	G1	0.728631	0.0984047	0.125609	0.0446683	0.593583	0.216578	0.18984
IGG6_Bc64_Bc03	104463	100968	96.65	91950	88.02	18686	17.88	86845	67730	0.831347	IGG6	Bc64_Bc03	IGG6_Bc64_Bc03	64	3	Hela	30	6	7782	9722	3.96246	C1	-0.00563744	0.836778	G2M	0.702027	0.161713	0.11294	0.0211858	0.561404	0.155196	0.283401
IGG6_Bc64_Bc04	79810	78117	97.87	71135	89.13	13877	17.38	69930	53902	0.876206	IGG6	Bc64_Bc04	IGG6_Bc64_Bc04	64	4	Hela	30	6	6337	7659	7.67961	C1	-0.136366	-0.13333	G1	0.732861	0.122568	0.116385	0.0258229	0.551562	0.18125	0.267188
IGG6_Bc64_Bc05	97430	95551	98.07	86817	89.1	17214	17.66	86082	65013	0.883527	IGG6	Bc64_Bc05	IGG6_Bc64_Bc05	64	5	Hela	30	6	7059	8931	5.85769	C1	-0.132688	0.64526	G2M	0.722522	0.126407	0.121936	0.0260521	0.580278	0.166877	0.252845
IGG6_Bc64_Bc06	121575	119752	98.5	108880	89.55	19797	16.28	108608	79788	0.893342	IGG6	Bc64_Bc06	IGG6_Bc64_Bc06	64	6	Hela	30	6	7346	9262	5.45437	C2	-0.0650089	-0.18865	G1	0.724308	0.0942166	0.140455	0.036672	0.537668	0.172343	0.28999
IGG6_Bc64_Bc07	103567	100228	96.77	91423	88.27	18482	17.84	87432	66243	0.844207	IGG6	Bc64_Bc07	IGG6_Bc64_Bc07	64	7	Hela	30	6	7555	9474	6.08022	C1	-0.193752	-0.235322	G1	0.692566	0.151889	0.12142	0.0313833	0.558344	0.180678	0.260979
IGG6_Bc64_Bc08	148600	146265	98.42	132730	89.32	25387	17.08	133803	98192	0.900424	IGG6	Bc64_Bc08	IGG6_Bc64_Bc08	64	8	Hela	30	6	7553	9800	5.5714	C1	0.279939	0.246104	S	0.722374	0.102174	0.137056	0.0365743	0.559354	0.194682	0.245964
IGG6_Bc64_Bc12	53041	52071	98.17	47277	89.13	8738	16.47	47001	36334	0.886126	IGG6	Bc64_Bc12	IGG6_Bc64_Bc12	64	12	Hela	30	6	5346	6179	6.60354	C1	-0.159022	-0.15246	G1	0.759363	0.114375	0.103162	0.0204082	0.606522	0.169565	0.223913
IGG6_Bc64_Bc13	36703	36082	98.3	32830	89.44	6182	16.84	32376	24724	0.882108	IGG6	Bc64_Bc13	IGG6_Bc64_Bc13	64	13	Hela	30	6	4761	5354	6.27529	C1	-0.116497	-0.121017	G1	0.794543	0.108079	0.0799893	0.0152488	0.578595	0.150502	0.270903
IGG6_Bc64_Bc15	64481	63394	98.31	57821	89.67	10708	16.6	57097	41780	0.885486	IGG6	Bc64_Bc15	IGG6_Bc64_Bc15	64	15	Hela	30	6	6119	7171	6.42454	C1	-0.174645	-0.240975	G1	0.766698	0.116746	0.096878	0.017597	0.611328	0.138672	0.25
IGG6_Bc64_Bc18	62849	61983	98.62	56067	89.2	10438	16.6	56248	41577	0.89497	IGG6	Bc64_Bc18	IGG6_Bc64_Bc18	64	18	Hela	30	6	5595	6619	6.66305	C1	-0.0739572	-0.116872	G1	0.750987	0.107788	0.113811	0.0255452	0.576642	0.169708	0.25365
IGG6_Bc64_Bc24	28313	27905	98.55	25424	89.79	4898	17.29	25313	19168	0.894042	IGG6	Bc64_Bc24	IGG6_Bc64_Bc24	64	24	Hela	30	6	4016	4415	10.3566	C1	-0.0822715	-0.174359	G1	0.796812	0.107221	0.0809628	0.0140669	0.648649	0.15444	0.196911
IGG6_Bc64_Bc26	66564	65648	98.62	59545	89.45	11284	16.95	59986	43563	0.901178	IGG6	Bc64_Bc26	IGG6_Bc64_Bc26	64	26	Hela	30	6	5924	7031	6.53834	C1	0.180479	0.262522	G2M	0.772762	0.103395	0.104552	0.0181327	0.603321	0.149446	0.247232
IGG6_Bc64_Bc28	35863	35391	98.68	32157	89.66	6086	16.97	32662	24191	0.910744	IGG6	Bc64_Bc28	IGG6_Bc64_Bc28	64	28	Hela	30	6	4395	4954	9.63512	C1	-0.120428	-0.177744	G1	0.782405	0.110314	0.094043	0.0107557	0.601173	0.14956	0.249267
IGG6_Bc64_Bc29	46088	45367	98.43	41157	89.3	7518	16.31	41148	30617	0.892814	IGG6	Bc64_Bc29	IGG6_Bc64_Bc29	64	29	Hela	30	6	4918	5626	7.64179	C1	0.252372	0.0176232	S	0.797944	0.0973219	0.0870397	0.0169775	0.631868	0.153846	0.214286
IGG6_Bc64_Bc30	58804	57949	98.54	52520	89.31	9582	16.29	51887	39620	0.882372	IGG6	Bc64_Bc30	IGG6_Bc64_Bc30	64	30	Hela	30	6	5677	6666	6.61421	C1	-0.177767	-0.0634392	G1	0.779644	0.096722	0.0993525	0.0218535	0.576375	0.150713	0.272912
IGG6_Bc64_Bc31	58053	56885	97.98	51802	89.23	10057	17.32	51202	38029	0.881987	IGG6	Bc64_Bc31	IGG6_Bc64_Bc31	64	31	Hela	30	6	5661	6660	7.94762	C1	0.0698587	-0.184275	S	0.757311	0.124013	0.0983991	0.0192102	0.605206	0.138829	0.255965
IGG6_Bc65_Bc01	286521	279820	97.66	254223	88.72	45918	16.02	253549	130998	0.884923	IGG6	Bc65_Bc01	IGG6_Bc65_Bc01	65	1	Hela	30	6	7843	10312	5.46376	C1	-0.134424	-0.177619	G1	0.675262	0.105007	0.157324	0.0579223	0.475059	0.2692	0.25574
IGG6_Bc65_Bc02	304581	298575	98.02	270505	88.81	49878	16.37	273356	130848	0.897482	IGG6	Bc65_Bc02	IGG6_Bc65_Bc02	65	2	Hela	30	6	7809	10334	4.84241	C1	-0.132183	0.0071708	G2M	0.679184	0.0938212	0.164367	0.0580684	0.508759	0.251825	0.239416
IGG6_Bc65_Bc03	229227	224117	97.77	203654	88.84	37980	16.56	201385	110067	0.87854	IGG6	Bc65_Bc03	IGG6_Bc65_Bc03	65	3	Hela	30	6	7685	10176	5.11797	C2	-0.162085	0.402982	G2M	0.673526	0.101573	0.166972	0.0545216	0.480377	0.233909	0.285714
IGG6_Bc65_Bc04	313199	306266	97.78	278062	88.78	49239	15.72	280684	148505	0.896184	IGG6	Bc65_Bc04	IGG6_Bc65_Bc04	65	4	Hela	30	6	7924	10577	4.9156	C1	-0.0314428	-0.190698	G1	0.664755	0.0960414	0.167454	0.0679262	0.481531	0.261921	0.256548
IGG6_Bc65_Bc05	244362	237386	97.14	214913	87.94	38092	15.58	214012	111592	0.875799	IGG6	Bc65_Bc05	IGG6_Bc65_Bc05	65	5	Hela	30	6	7839	10011	5.89735	C1	-0.174213	-0.200274	G1	0.685601	0.111681	0.151943	0.0461598	0.508017	0.255696	0.236287
IGG6_Bc65_Bc06	330516	321299	97.21	292078	88.37	52337	15.83	288524	145153	0.87295	IGG6	Bc65_Bc06	IGG6_Bc65_Bc06	65	6	Hela	30	6	8372	11240	5.0223	C1	-0.0614305	-0.196021	G1	0.670575	0.104735	0.157948	0.0624577	0.523911	0.239115	0.236974
IGG6_Bc65_Bc07	425932	403656	94.77	367800	86.35	69239	16.25	354518	175916	0.832335	IGG6	Bc65_Bc07	IGG6_Bc65_Bc07	65	7	Hela	30	6	9320	12746	6.28301	C1	-0.114698	-0.0827189	G1	0.64061	0.148502	0.144851	0.06099	0.503336	0.2298	0.266864
IGG6_Bc65_Bc10	114840	110798	96.48	100598	87.59	18138	15.79	98871	52513	0.860946	IGG6	Bc65_Bc10	IGG6_Bc65_Bc10	65	10	Hela	30	6	5792	6963	1.90103	C1	-0.118558	-0.207657	G1	0.738979	0.101508	0.114269	0.04215	0.543147	0.203046	0.253807
IGG6_Bc65_Bc12	146695	143153	97.58	129753	88.45	22502	15.33	130731	72724	0.891176	IGG6	Bc65_Bc12	IGG6_Bc65_Bc12	65	12	Hela	30	6	6206	7586	5.09278	C1	0.349725	0.0850754	S	0.723345	0.0911314	0.13629	0.0469514	0.526316	0.252392	0.221292
IGG6_Bc65_Bc13	177407	172758	97.37	157401	88.72	28362	15.98	158098	80764	0.89116	IGG6	Bc65_Bc13	IGG6_Bc65_Bc13	65	13	Hela	30	6	6715	8361	0.804359	C1	-0.0531132	0.0654855	G2M	0.714718	0.0900015	0.137649	0.0538496	0.525275	0.236264	0.238462
IGG6_Bc65_Bc15	142807	138608	97.05	126719	88.73	22523	15.77	126483	62011	0.885692	IGG6	Bc65_Bc15	IGG6_Bc65_Bc15	65	15	Hela	30	6	6077	7380	5.28873	C2	-0.15687	0.473715	G2M	0.731322	0.100036	0.130568	0.034842	0.507565	0.243466	0.248968
IGG6_Bc65_Bc16	146252	142938	97.73	129175	88.32	22645	15.48	130446	69238	0.891926	IGG6	Bc65_Bc16	IGG6_Bc65_Bc16	65	16	Hela	30	6	6103	7515	5.18359	C1	0.205069	0.144387	S	0.724144	0.103425	0.125313	0.0447786	0.510667	0.254667	0.234667
IGG6_Bc65_Bc20	132270	128805	97.38	116956	88.42	21308	16.1	116237	57151	0.878786	IGG6	Bc65_Bc20	IGG6_Bc65_Bc20	65	20	Hela	30	6	6019	7282	5.81715	C1	-0.130345	-0.0871252	G1	0.727757	0.107721	0.115257	0.0466912	0.561404	0.208931	0.229665
IGG6_Bc65_Bc23	137602	134417	97.68	122080	88.71	21770	15.82	119728	62992	0.870104	IGG6	Bc65_Bc23	IGG6_Bc65_Bc23	65	23	Hela	30	6	5960	7295	6.00554	C1	-0.157439	-0.184707	G1	0.72062	0.0922855	0.131579	0.0522711	0.50411	0.263014	0.232877
IGG6_Bc65_Bc24	124102	121103	97.58	109855	88.51	19880	16.01	110819	58395	0.892967	IGG6	Bc65_Bc24	IGG6_Bc65_Bc24	65	24	Hela	30	6	5761	6991	6.02772	C2	-0.0291814	0.368955	G2M	0.729352	0.100548	0.127008	0.039123	0.546131	0.239583	0.214286
IGG6_Bc65_Bc25	233118	226117	96.99	206280	88.48	37105	15.91	200893	102505	0.861765	IGG6	Bc65_Bc25	IGG6_Bc65_Bc25	65	25	Hela	30	6	7057	8970	4.04442	C1	-0.123389	-0.194069	G1	0.687371	0.111505	0.148477	0.0492458	0.531873	0.23008	0.238048
IGG6_Bc65_Bc28	90190	88004	97.57	79999	88.7	14398	15.96	80939	42217	0.897428	IGG6	Bc65_Bc28	IGG6_Bc65_Bc28	65	28	Hela	30	6	5092	5927	6.71605	C2	-0.138411	0.266759	G2M	0.749265	0.101741	0.106263	0.0402442	0.502128	0.240426	0.257447
IGG6_Bc65_Bc29	84047	82295	97.91	74779	88.97	13763	16.37	73444	39259	0.873844	IGG6	Bc65_Bc29	IGG6_Bc65_Bc29	65	29	Hela	30	6	5338	6309	6.27809	C1	0.0892855	0.120874	G2M	0.741535	0.109779	0.106414	0.0386961	0.521739	0.195652	0.282609
IGG6_Bc65_Bc30	288290	280978	97.46	254263	88.19	42793	14.84	255518	132825	0.886323	IGG6	Bc65_Bc30	IGG6_Bc65_Bc30	65	30	Hela	30	6	7581	9961	4.29764	C1	0.00333057	-0.171089	S	0.681745	0.103201	0.148066	0.0641453	0.492487	0.25793	0.249583
IGG6_Bc65_Bc31	137832	134052	97.25	122037	88.54	22469	16.3	118819	60557	0.862057	IGG6	Bc65_Bc31	IGG6_Bc65_Bc31	65	31	Hela	30	6	6189	7562	5.80842	C1	-0.0401424	-0.164538	G1	0.709433	0.115931	0.131807	0.0400591	0.492997	0.228291	0.278711
IGG6_Bc66_Bc02	398883	392336	98.35	359960	90.24	68646	17.2	364287	152203	0.913268	IGG6	Bc66_Bc02	IGG6_Bc66_Bc02	66	2	Hela	30	6	8181	11100	4.23207	C2	-0.112984	0.45628	G2M	0.667631	0.0870311	0.172562	0.0689175	0.531677	0.237888	0.230435
IGG6_Bc66_Bc03	321585	315393	98.07	290074	90.2	53925	16.76	289386	144581	0.899874	IGG6	Bc66_Bc03	IGG6_Bc66_Bc03	66	3	Hela	30	6	8089	10904	3.89344	C1	0.0597026	-0.203102	S	0.678011	0.0919969	0.161269	0.0625755	0.484683	0.249149	0.266167
IGG6_Bc66_Bc04	354388	347314	98	318964	90	59377	16.75	318257	149628	0.898047	IGG6	Bc66_Bc04	IGG6_Bc66_Bc04	66	4	Hela	30	6	7693	10216	4.99122	C1	-0.121098	-0.224517	G1	0.658367	0.0955865	0.169814	0.0724569	0.487839	0.301598	0.210563
IGG6_Bc66_Bc05	379891	369024	97.13	336720	88.63	63144	16.62	333357	160036	0.877507	IGG6	Bc66_Bc05	IGG6_Bc66_Bc05	66	5	Hela	30	6	8826	11853	3.2152	C1	0.146541	-0.173174	S	0.658291	0.113014	0.160086	0.0648139	0.494555	0.233184	0.272261
IGG6_Bc66_Bc07	365689	350686	95.89	323116	88.35	61767	16.89	318690	148296	0.871478	IGG6	Bc66_Bc07	IGG6_Bc66_Bc07	66	7	Hela	30	6	8193	10914	4.61907	C1	0.0976548	0.0458973	S	0.642205	0.136138	0.157749	0.0603259	0.502564	0.269597	0.227839
IGG6_Bc66_Bc08	395990	387825	97.93	355900	89.87	65175	16.45	356156	159397	0.899407	IGG6	Bc66_Bc08	IGG6_Bc66_Bc08	66	8	Hela	30	6	8196	11002	4.53677	C1	-0.0420266	-0.200477	G1	0.663877	0.0911919	0.1679	0.0713443	0.49393	0.254952	0.251118
IGG6_Bc66_Bc09	95524	92154	96.47	85094	89.08	16449	17.21	83688	40916	0.876094	IGG6	Bc66_Bc09	IGG6_Bc66_Bc09	66	9	Hela	30	6	5051	5846	6.07047	C2	-0.165572	0.25406	G2M	0.725333	0.126545	0.11103	0.0353939	0.517467	0.259825	0.222707
IGG6_Bc66_Bc13	206731	202787	98.09	186598	90.26	34901	16.88	186800	82555	0.90359	IGG6	Bc66_Bc13	IGG6_Bc66_Bc13	66	13	Hela	30	6	6552	8132	5.58975	C1	-0.163883	-0.23034	G1	0.717807	0.0931916	0.134165	0.0522181	0.483352	0.276693	0.239954
IGG6_Bc66_Bc15	114915	111868	97.34	103626	90.17	19269	16.76	100093	45470	0.871018	IGG6	Bc66_Bc15	IGG6_Bc66_Bc15	66	15	Hela	30	6	5650	6685	3.66965	C1	0.0633075	0.0639878	G2M	0.73385	0.11127	0.113104	0.0393316	0.52973	0.189189	0.281081
IGG6_Bc66_Bc16	76788	75605	98.45	69606	90.64	13744	17.89	66094	33109	0.860733	IGG6	Bc66_Bc16	IGG6_Bc66_Bc16	66	16	Hela	30	6	4752	5508	8.12453	C1	-0.0302274	-0.237037	G1	0.76937	0.0991736	0.101756	0.0281508	0.467005	0.225888	0.307107
IGG6_Bc66_Bc18	304149	296077	97.34	272313	89.53	51927	17.07	264291	119948	0.868952	IGG6	Bc66_Bc18	IGG6_Bc66_Bc18	66	18	Hela	30	6	7911	10484	3.66699	C1	-0.0339757	0.846368	G2M	0.680395	0.0882707	0.16197	0.0650289	0.495911	0.254275	0.249814
IGG6_Bc66_Bc21	233420	228344	97.82	209542	89.77	38525	16.5	208146	93597	0.891723	IGG6	Bc66_Bc21	IGG6_Bc66_Bc21	66	21	Hela	30	6	7063	8987	5.4501	C1	0.028153	-0.159467	S	0.714346	0.0953579	0.140101	0.0464206	0.502994	0.239521	0.257485
IGG6_Bc66_Bc22	133460	129420	96.97	119273	89.36	22108	16.56	117790	53876	0.882587	IGG6	Bc66_Bc22	IGG6_Bc66_Bc22	66	22	Hela	30	6	5798	6896	7.64027	C1	0.0797765	0.0797262	S	0.726038	0.0973585	0.129245	0.0430189	0.49781	0.232117	0.270073
IGG6_Bc66_Bc24	283599	276967	97.66	254026	89.57	46498	16.39	254138	116387	0.896117	IGG6	Bc66_Bc24	IGG6_Bc66_Bc24	66	24	Hela	30	6	7881	10343	4.41284	C1	-0.000883795	-0.18768	G1	0.688179	0.106634	0.14994	0.0517491	0.51971	0.238134	0.242156
IGG6_Bc66_Bc25	145574	142629	97.97	131862	90.58	24796	17.03	129617	62953	0.890386	IGG6	Bc66_Bc25	IGG6_Bc66_Bc25	66	25	Hela	30	6	5919	7206	6.02014	C1	-0.0906928	-0.261239	G1	0.73552	0.0840893	0.124215	0.0519888	0.525281	0.257022	0.217697
IGG6_Bc66_Bc26	110333	108000	97.88	99568	90.24	19267	17.46	97195	43993	0.880924	IGG6	Bc66_Bc26	IGG6_Bc66_Bc26	66	26	Hela	30	6	5308	6201	8.28217	C1	-0.17135	-0.136359	G1	0.748415	0.108415	0.110601	0.0292896	0.531621	0.233202	0.235178
IGG6_Bc66_Bc28	131045	127649	97.4	117386	89.57	21136	16.12	117254	54452	0.894761	IGG6	Bc66_Bc28	IGG6_Bc66_Bc28	66	28	Hela	30	6	5689	6801	6.06786	C1	-0.0647491	-0.240973	G1	0.730711	0.0978547	0.129281	0.0383892	0.537118	0.25182	0.211063
IGG6_Bc66_Bc29	200237	196396	98.08	180207	89.99	32942	16.45	180291	79342	0.900388	IGG6	Bc66_Bc29	IGG6_Bc66_Bc29	66	29	Hela	30	6	6159	7589	6.2888	C1	-0.0229931	-0.179805	G1	0.729843	0.0939236	0.127588	0.0446053	0.534301	0.240106	0.225594
IGG6_Bc66_Bc32	203731	200340	98.33	183961	90.29	33574	16.47	186230	79810	0.914098	IGG6	Bc66_Bc32	IGG6_Bc66_Bc32	66	32	Hela	30	6	6518	8018	5.3692	C1	-0.152315	-0.216713	G1	0.723455	0.0968304	0.134231	0.0413629	0.507674	0.236128	0.256198
IGG6_Bc67_Bc01	344254	335491	97.45	305757	88.81	55801	16.2	307505	157998	0.89325	IGG6	Bc67_Bc01	IGG6_Bc67_Bc01	67	1	Hela	30	6	8233	11046	5.6349	C1	-0.141641	-0.211882	G1	0.661713	0.100727	0.17162	0.0606561	0.502245	0.239897	0.257858
IGG6_Bc67_Bc05	313806	302529	96.4	276449	88.09	50732	16.16	274796	152280	0.875688	IGG6	Bc67_Bc05	IGG6_Bc67_Bc05	67	5	Hela	30	6	8818	11917	1.12239	C1	0.0234753	0.523924	G2M	0.668462	0.104538	0.155823	0.0651678	0.526596	0.233378	0.240027
IGG6_Bc67_Bc06	349703	341994	97.79	313217	89.56	59259	16.94	300459	153279	0.859183	IGG6	Bc67_Bc06	IGG6_Bc67_Bc06	67	6	Hela	30	6	8703	12074	5.08984	C1	-0.0643029	-0.202647	G1	0.675277	0.0961646	0.168624	0.0565806	0.460875	0.241379	0.297745
IGG6_Bc67_Bc08	402626	392449	97.47	357503	88.79	62629	15.55	363522	181661	0.902878	IGG6	Bc67_Bc08	IGG6_Bc67_Bc08	67	8	Hela	30	6	8464	11619	4.94484	C1	-0.0671873	-0.193195	G1	0.673215	0.0953123	0.168693	0.058206	0.510166	0.237831	0.252002
IGG6_Bc67_Bc10	197119	191102	96.94	174194	88.36	31845	16.15	175552	91839	0.890589	IGG6	Bc67_Bc10	IGG6_Bc67_Bc10	67	10	Hela	30	6	6924	8831	3.79638	C1	0.345971	0.208471	S	0.71357	0.095763	0.140137	0.0460922	0.508682	0.227783	0.263534
IGG6_Bc67_Bc11	152934	149840	97.97	136209	89.06	24567	16.06	139113	82977	0.909628	IGG6	Bc67_Bc11	IGG6_Bc67_Bc11	67	11	Hela	30	6	6477	8139	5.25024	C2	-0.128306	0.592185	G2M	0.719147	0.0904416	0.132184	0.0545977	0.524027	0.257437	0.218535
IGG6_Bc67_Bc13	241604	235365	97.41	214614	88.82	39247	16.24	214926	106734	0.88958	IGG6	Bc67_Bc13	IGG6_Bc67_Bc13	67	13	Hela	30	6	7529	9651	5.64713	C1	0.0799731	-0.191502	S	0.699974	0.0948478	0.145589	0.0567265	0.534406	0.230563	0.235031
IGG6_Bc67_Bc14	184198	180212	97.83	164288	89.19	29085	15.79	165404	87132	0.897968	IGG6	Bc67_Bc14	IGG6_Bc67_Bc14	67	14	Hela	30	6	6784	8516	5.35512	C1	0.184791	0.130147	S	0.709419	0.095763	0.137847	0.0526768	0.523364	0.263759	0.212876
IGG6_Bc67_Bc16	146228	141471	96.74	128879	88.13	23962	16.38	127782	72097	0.873855	IGG6	Bc67_Bc16	IGG6_Bc67_Bc16	67	16	Hela	30	6	6553	8145	3.17409	C1	0.10012	-0.144814	S	0.722025	0.103837	0.134634	0.0362786	0.508982	0.226347	0.264671
IGG6_Bc67_Bc17	161998	156714	96.73	142761	88.12	25118	15.5	140367	68951	0.866474	IGG6	Bc67_Bc17	IGG6_Bc67_Bc17	67	17	Hela	30	6	6808	8335	5.57422	C1	-0.0930858	-0.190446	G1	0.723721	0.117705	0.11607	0.0400523	0.53662	0.2	0.26338
IGG6_Bc67_Bc18	273913	265955	97.09	241831	88.28	43477	15.87	243379	121932	0.888527	IGG6	Bc67_Bc18	IGG6_Bc67_Bc18	67	18	Hela	30	6	7767	10172	4.67506	C1	0.296903	0.0556955	S	0.684652	0.104022	0.157127	0.0505529	0.518948	0.239753	0.241299
IGG6_Bc67_Bc19	219084	206562	94.28	188785	86.17	36484	16.65	185653	102425	0.847406	IGG6	Bc67_Bc19	IGG6_Bc67_Bc19	67	19	Hela	30	6	7894	10223	4.5591	C1	0.138007	0.232893	G2M	0.656728	0.140881	0.148268	0.0488853	0.462862	0.26721	0.269928
IGG6_Bc67_Bc21	197629	189731	96	173330	87.7	32805	16.59	167582	87286	0.847963	IGG6	Bc67_Bc21	IGG6_Bc67_Bc21	67	21	Hela	30	6	7248	9120	5.4619	C1	0.224134	0.0550842	S	0.705802	0.121345	0.130889	0.038176	0.509259	0.260417	0.230324
IGG6_Bc67_Bc22	208835	203847	97.61	185722	88.93	32891	15.74	189284	94781	0.906381	IGG6	Bc67_Bc22	IGG6_Bc67_Bc22	67	22	Hela	30	6	6803	8599	6.7381	C1	0.0979748	0.200324	G2M	0.708422	0.095725	0.146144	0.0455901	0.49174	0.246842	0.261419
IGG6_Bc67_Bc23	165065	161092	97.59	146914	89	25736	15.59	148272	78200	0.898264	IGG6	Bc67_Bc23	IGG6_Bc67_Bc23	67	23	Hela	30	6	6533	8045	6.4786	C1	-0.0525807	-0.201873	G1	0.722564	0.098217	0.133876	0.0422687	0.537313	0.225029	0.237658
IGG6_Bc67_Bc26	276651	269574	97.44	245780	88.84	44950	16.24	245912	116649	0.888889	IGG6	Bc67_Bc26	IGG6_Bc67_Bc26	67	26	Hela	30	6	7352	9720	6.40502	C1	-0.0615977	-0.159055	G1	0.6972	0.0940073	0.157988	0.046877	0.471532	0.215718	0.312751
IGG6_Bc67_Bc29	213087	207425	97.34	189521	88.94	35082	16.46	190345	100987	0.893274	IGG6	Bc67_Bc29	IGG6_Bc67_Bc29	67	29	Hela	30	6	7360	9528	3.68445	C1	-0.0613513	0.74376	G2M	0.69577	0.0937379	0.15533	0.050405	0.522351	0.211921	0.265728
IGG6_Bc67_Bc31	176335	150791	85.51	137317	77.87	25663	14.55	116798	61697	0.662364	IGG6	Bc67_Bc31	IGG6_Bc67_Bc31	67	31	Hela	30	6	6632	8351	3.81477	C1	0.125869	-0.0592131	S	0.635088	0.23716	0.0856711	0.0392749	0.523929	0.267003	0.209068
IGG6_Bc67_Bc32	265376	258246	97.31	235352	88.68	42164	15.88	238847	111781	0.900032	IGG6	Bc67_Bc32	IGG6_Bc67_Bc32	67	32	Hela	30	6	7621	9848	6.8521	C1	-0.102153	0.000818117	G2M	0.69425	0.105543	0.143616	0.0519296	0.530207	0.205591	0.264202
IGG6_Bc68_Bc02	387259	378689	97.78	343369	88.66	61126	15.78	353590	138103	0.913058	IGG6	Bc68_Bc02	IGG6_Bc68_Bc02	68	2	Hela	30	6	7414	9753	5.20095	C1	-0.102752	-0.165443	G1	0.691654	0.0895395	0.155024	0.059774	0.484326	0.277429	0.238245
IGG6_Bc68_Bc06	446741	436686	97.74	398005	89.09	68399	15.31	407319	164464	0.911756	IGG6	Bc68_Bc06	IGG6_Bc68_Bc06	68	6	Hela	30	6	7821	10408	4.67622	C1	-0.154777	-0.122008	G1	0.667972	0.0896313	0.170622	0.066129	0.481431	0.266036	0.252532
IGG6_Bc68_Bc07	565333	544744	96.35	497351	87.97	89954	15.91	502013	209009	0.887995	IGG6	Bc68_Bc07	IGG6_Bc68_Bc07	68	7	Hela	30	6	8902	12264	4.5469	C1	-0.132939	-0.227654	G1	0.636563	0.104565	0.181021	0.0722687	0.477423	0.269273	0.253304
IGG6_Bc68_Bc08	411548	401483	97.55	364661	88.6	63730	15.48	374350	157267	0.909614	IGG6	Bc68_Bc08	IGG6_Bc68_Bc08	68	8	Hela	30	6	7745	10296	5.25927	C1	-0.125461	-0.203111	G1	0.674506	0.0916111	0.160641	0.0683281	0.511289	0.247633	0.241078
IGG6_Bc68_Bc09	181752	172375	94.84	157490	86.65	28385	15.61	156584	69925	0.861526	IGG6	Bc68_Bc09	IGG6_Bc68_Bc09	68	9	Hela	30	6	6180	7428	6.06548	C1	0.170899	0.0728361	S	0.695755	0.134797	0.12119	0.0453556	0.474551	0.278443	0.247006
IGG6_Bc68_Bc10	408901	397090	97.11	360913	88.26	64460	15.76	368152	146119	0.900345	IGG6	Bc68_Bc10	IGG6_Bc68_Bc10	68	10	Hela	30	6	7588	9984	4.17949	C1	0.285368	0.049129	S	0.674739	0.0997482	0.156216	0.0647404	0.508058	0.267076	0.224866
IGG6_Bc68_Bc11	552558	522451	94.55	473930	85.77	85062	15.39	471930	211438	0.854082	IGG6	Bc68_Bc11	IGG6_Bc68_Bc11	68	11	Hela	30	6	8619	11843	4.34749	C1	0.0511276	-0.167948	S	0.598496	0.109774	0.186867	0.0970426	0.468348	0.325107	0.206545
IGG6_Bc68_Bc12	182744	177353	97.04	161311	88.27	28101	15.37	163190	78361	0.892998	IGG6	Bc68_Bc12	IGG6_Bc68_Bc12	68	12	Hela	30	6	6025	7415	4.15949	C1	0.229993	0.116943	S	0.721758	0.085023	0.136139	0.0528199	0.463079	0.259074	0.277847
IGG6_Bc68_Bc17	346007	334684	96.72	304206	87.91	52266	15.1	308270	115801	0.890936	IGG6	Bc68_Bc17	IGG6_Bc68_Bc17	68	17	Hela	30	6	7354	9471	3.01083	C1	0.0917009	-0.140468	S	0.666316	0.0968421	0.161447	0.0689474	0.499593	0.281989	0.218419
IGG6_Bc68_Bc18	205308	199997	97.41	181233	88.27	31799	15.48	184024	78269	0.896331	IGG6	Bc68_Bc18	IGG6_Bc68_Bc18	68	18	Hela	30	6	6312	7802	5.38186	C1	-0.0989226	-0.0416619	G1	0.719123	0.0823399	0.136067	0.0578604	0.492991	0.257009	0.25
IGG6_Bc68_Bc19	241156	225647	93.56	205371	85.16	39193	16.25	200309	90457	0.83062	IGG6	Bc68_Bc19	IGG6_Bc68_Bc19	68	19	Hela	30	6	7310	9138	5.72122	C1	-0.0327501	-0.122721	G1	0.663694	0.173342	0.115778	0.0436193	0.509804	0.246499	0.243697
IGG6_Bc68_Bc20	182029	175031	96.15	159202	87.45	28937	15.89	158968	65129	0.873311	IGG6	Bc68_Bc20	IGG6_Bc68_Bc20	68	20	Hela	30	6	6209	7510	5.62665	C1	-0.195451	-0.244922	G1	0.709373	0.126456	0.117582	0.0428915	0.523585	0.248428	0.227987
IGG6_Bc68_Bc23	339372	331092	97.56	301694	88.89	53277	15.69	301717	132866	0.889045	IGG6	Bc68_Bc23	IGG6_Bc68_Bc23	68	23	Hela	30	6	7511	10113	1.33497	C1	0.258102	0.359408	G2M	0.644356	0.0796409	0.178521	0.0903685	0.483344	0.282822	0.233834
IGG6_Bc68_Bc24	176966	162695	91.93	147880	83.56	28123	15.89	145347	66334	0.821327	IGG6	Bc68_Bc24	IGG6_Bc68_Bc24	68	24	Hela	30	6	6715	8081	6.24043	C1	-0.0773236	-0.191661	G1	0.673317	0.176207	0.105165	0.0412083	0.489362	0.260638	0.25
IGG6_Bc68_Bc26	272641	262974	96.45	239131	87.7	43998	16.13	240094	95378	0.880623	IGG6	Bc68_Bc26	IGG6_Bc68_Bc26	68	26	Hela	30	6	6998	8974	6.57888	C1	-0.0306337	-0.196987	G1	0.695987	0.0982844	0.147136	0.0551032	0.467391	0.254941	0.277668
IGG6_Bc68_Bc27	163856	159887	97.57	145752	88.95	25298	15.43	148498	62194	0.906271	IGG6	Bc68_Bc27	IGG6_Bc68_Bc27	68	27	Hela	30	6	5971	7200	7.31696	C1	-0.0274087	-0.176526	G1	0.727386	0.0945584	0.121855	0.0533452	0.52123	0.24451	0.234261
IGG6_Bc68_Bc28	197112	192930	97.87	175685	89.12	30463	15.45	179265	76099	0.909458	IGG6	Bc68_Bc28	IGG6_Bc68_Bc28	68	28	Hela	30	6	6275	7710	5.96041	C1	-0.0362832	-0.220647	G1	0.717548	0.0927432	0.134032	0.0506725	0.511085	0.264877	0.224037
IGG6_Bc68_Bc32	131473	128308	97.59	116647	88.72	20985	15.96	120028	50221	0.912948	IGG6	Bc68_Bc32	IGG6_Bc68_Bc32	68	32	Hela	30	6	5268	6338	7.26037	C2	-0.128531	0.375086	G2M	0.751365	0.102268	0.114868	0.0296094	0.546618	0.235832	0.21755
IGG24_Bc63_Bc03	204519	187701	91.77	173908	85.03	44124	21.57	164129	113514	0.802512	IGG24	Bc63_Bc03	IGG24_Bc63_Bc03	63	3	Hela	10	24	8240	10918	6.89087	C2	-0.0243853	-0.179521	G1	0.714712	0.11261	0.131717	0.0371388	0.562103	0.18495	0.252947
IGG24_Bc63_Bc06	367591	344424	93.69	321155	87.36	87149	23.7	303057	181458	0.824441	IGG24	Bc63_Bc06	IGG24_Bc63_Bc06	63	6	Hela	10	24	9421	13534	4.79573	C2	0.0810811	-0.15282	S	0.669685	0.113958	0.162701	0.0502842	0.515098	0.21788	0.267022
IGG24_Bc63_Bc07	234630	212619	90.61	198544	84.62	55749	23.76	187318	119188	0.798355	IGG24	Bc63_Bc07	IGG24_Bc63_Bc07	63	7	Hela	10	24	8398	11287	6.04316	C2	0.0240957	0.0842819	G2M	0.675434	0.148621	0.137002	0.0360061	0.55452	0.202237	0.243243
IGG24_Bc63_Bc09	67410	62098	92.11	58052	86.11	15956	23.67	53859	34624	0.798976	IGG24	Bc63_Bc09	IGG24_Bc63_Bc09	63	9	Hela	10	24	5304	6181	7.24871	C2	-0.0207814	-0.0628077	G1	0.738183	0.146951	0.0960078	0.0176341	0.545918	0.206633	0.247449
IGG24_Bc63_Bc10	129002	121464	94.15	113047	87.63	29688	23.01	109207	67899	0.846553	IGG24	Bc63_Bc10	IGG24_Bc63_Bc10	63	10	Hela	10	24	7015	8661	6.60134	C2	0.0594474	-0.183134	S	0.732318	0.120006	0.118296	0.0268926	0.51774	0.21682	0.26544
IGG24_Bc63_Bc11	72362	68822	95.1	63841	88.22	16344	22.58	63464	43549	0.877035	IGG24	Bc63_Bc11	IGG24_Bc63_Bc11	63	11	Hela	10	24	5291	6225	6.98249	C2	-0.0935821	-0.163073	G1	0.76761	0.0927857	0.108321	0.0285167	0.520629	0.208251	0.27112
IGG24_Bc63_Bc13	128120	120736	94.23	112510	87.81	29840	23.29	109168	65458	0.852076	IGG24	Bc63_Bc13	IGG24_Bc63_Bc13	63	13	Hela	10	24	6561	7993	6.90434	C2	0.128552	-0.157989	S	0.750499	0.102726	0.113032	0.0307513	0.520588	0.201471	0.277941
IGG24_Bc63_Bc15	94196	88658	94.12	82908	88.01	21853	23.19	80189	48663	0.851299	IGG24	Bc63_Bc15	IGG24_Bc63_Bc15	63	15	Hela	10	24	5945	7139	7.13979	C2	-0.109325	0.0407667	G2M	0.74918	0.111711	0.109396	0.0275902	0.534392	0.199295	0.266314
IGG24_Bc63_Bc16	71333	65536	91.87	60897	85.37	15969	22.38	57336	37735	0.803779	IGG24	Bc63_Bc16	IGG24_Bc63_Bc16	63	16	Hela	10	24	5200	6042	6.76932	C2	0.0444777	-0.169807	S	0.767294	0.112951	0.0911771	0.0265366	0.542289	0.18408	0.273632
IGG24_Bc63_Bc17	119834	111641	93.16	103640	86.48	26394	22.02	100151	59734	0.835748	IGG24	Bc63_Bc17	IGG24_Bc63_Bc17	63	17	Hela	10	24	6585	8057	4.98129	C2	0.129735	-0.180312	S	0.737736	0.118825	0.116449	0.0256323	0.559767	0.176385	0.263848
IGG24_Bc63_Bc20	100567	94019	93.48	87447	86.95	23398	23.26	84110	50851	0.836358	IGG24	Bc63_Bc20	IGG24_Bc63_Bc20	63	20	Hela	10	24	5984	7204	6.44724	C2	0.0643856	0.00977236	S	0.759238	0.111624	0.107005	0.0200154	0.505396	0.214029	0.280576
IGG24_Bc63_Bc23	81076	75648	93.3	70308	86.71	18262	22.52	67292	44964	0.829987	IGG24	Bc63_Bc23	IGG24_Bc63_Bc23	63	23	Hela	10	24	5764	6855	6.19121	C2	-0.0609768	0.268148	G2M	0.759083	0.112239	0.101076	0.0255734	0.502008	0.25502	0.242972
IGG24_Bc63_Bc24	123105	114605	93.09	106719	86.68	27992	22.73	102755	64488	0.834694	IGG24	Bc63_Bc24	IGG24_Bc63_Bc24	63	24	Hela	10	24	6763	8355	6.51277	C2	0.13024	-0.234838	S	0.736979	0.11277	0.114555	0.0331008	0.572238	0.144476	0.283286
IGG24_Bc63_Bc25	71481	68304	95.55	63969	89.49	17093	23.91	60645	39751	0.848407	IGG24	Bc63_Bc25	IGG24_Bc63_Bc25	63	25	Hela	10	24	5545	6503	7.77085	C2	0.114325	-0.142901	S	0.776203	0.108564	0.0900188	0.0227131	0.578704	0.185185	0.236111
IGG24_Bc63_Bc26	136628	124883	91.4	115904	84.83	29812	21.81	109850	70456	0.804008	IGG24	Bc63_Bc26	IGG24_Bc63_Bc26	63	26	Hela	10	24	6997	8702	7.16742	C2	-0.0441551	-0.187612	G1	0.73982	0.112993	0.118744	0.026733	0.54712	0.191099	0.26178
IGG24_Bc63_Bc29	144806	137494	94.95	128017	88.4	33413	23.07	122828	74959	0.848225	IGG24	Bc63_Bc29	IGG24_Bc63_Bc29	63	29	Hela	10	24	7200	8987	6.17529	C2	0.133051	-0.185771	S	0.735049	0.10367	0.122386	0.0355315	0.585424	0.185185	0.229391
IGG24_Bc63_Bc32	79139	74918	94.66	69570	87.9	18006	22.75	68589	42331	0.86669	IGG24	Bc63_Bc32	IGG24_Bc63_Bc32	63	32	Hela	10	24	5494	6496	6.20004	C2	-0.109326	-0.0593867	G1	0.768972	0.109102	0.0950179	0.0229136	0.517699	0.199115	0.283186
IGG24_Bc64_Bc01	198040	185239	93.53	170966	86.32	43354	21.89	163456	103913	0.825369	IGG24	Bc64_Bc01	IGG24_Bc64_Bc01	64	1	Hela	10	24	7685	10007	7.13603	C2	0.0401468	-0.131016	S	0.70596	0.105408	0.141113	0.0446311	0.498605	0.229767	0.271628
IGG24_Bc64_Bc02	421265	395521	93.88	364428	86.5	91455	21.7	356714	202752	0.846769	IGG24	Bc64_Bc02	IGG24_Bc64_Bc02	64	2	Hela	10	24	9461	13472	5.21414	C2	0.186678	-0.193451	S	0.658282	0.105434	0.173444	0.0582822	0.522486	0.225872	0.251642
IGG24_Bc64_Bc03	301220	278342	92.4	256079	85.01	60729	20.16	244195	157238	0.810687	IGG24	Bc64_Bc03	IGG24_Bc64_Bc03	64	3	Hela	10	24	9081	12596	5.31305	C2	0.19362	-0.18107	S	0.68013	0.113782	0.152005	0.0484681	0.511342	0.217758	0.270901
IGG24_Bc64_Bc06	390779	367279	93.98	339759	86.94	82869	21.2	327949	196268	0.839219	IGG24	Bc64_Bc06	IGG24_Bc64_Bc06	64	6	Hela	10	24	9550	13515	4.43665	C2	0.337565	0.125812	S	0.665776	0.101817	0.169428	0.0572777	0.506309	0.243954	0.249737
IGG24_Bc64_Bc08	285822	269818	94.4	249301	87.22	60744	21.25	244845	149382	0.856635	IGG24	Bc64_Bc08	IGG24_Bc64_Bc08	64	8	Hela	10	24	8557	11594	4.11499	C2	-0.111084	-0.0117822	G1	0.68561	0.109449	0.145563	0.0550571	0.53653	0.223744	0.239726
IGG24_Bc64_Bc11	248904	227464	91.38	209504	84.17	50557	20.31	203578	130667	0.817898	IGG24	Bc64_Bc11	IGG24_Bc64_Bc11	64	11	Hela	10	24	8263	11003	5.50259	C2	0.016044	-0.193351	S	0.688304	0.113481	0.149067	0.0448592	0.490669	0.244946	0.264386
IGG24_Bc64_Bc12	241654	228010	94.35	210483	87.1	49943	20.66	206907	123109	0.856212	IGG24	Bc64_Bc12	IGG24_Bc64_Bc12	64	12	Hela	10	24	7865	10147	6.24922	C2	0.0585431	-0.175573	S	0.703623	0.103599	0.142009	0.0464074	0.546928	0.223549	0.229522
IGG24_Bc64_Bc13	156205	146414	93.73	135178	86.53	33329	21.33	131369	77025	0.841004	IGG24	Bc64_Bc13	IGG24_Bc64_Bc13	64	13	Hela	10	24	7195	8986	7.96245	C2	0.176156	-0.149604	S	0.734973	0.0995875	0.1264	0.0353565	0.527972	0.203963	0.268065
IGG24_Bc64_Bc14	132169	121732	92.1	112570	85.17	27534	20.83	105123	66646	0.795368	IGG24	Bc64_Bc14	IGG24_Bc64_Bc14	64	14	Hela	10	24	8014	10434	6.39902	C2	0.202219	-0.184232	S	0.620553	0.107692	0.186538	0.081851	0.566366	0.19201	0.241624
IGG24_Bc64_Bc17	154650	145167	93.86	133940	86.6	31664	20.47	130865	75344	0.846201	IGG24	Bc64_Bc17	IGG24_Bc64_Bc17	64	17	Hela	10	24	7111	8904	5.39524	C2	-0.0814185	-0.166542	G1	0.72692	0.116373	0.123095	0.0309232	0.507282	0.223301	0.269417
IGG24_Bc64_Bc20	134907	125773	93.22	115900	85.91	28490	21.11	113231	66868	0.839326	IGG24	Bc64_Bc20	IGG24_Bc64_Bc20	64	20	Hela	10	24	6784	8447	7.34555	C2	-0.0445093	-0.201007	G1	0.736248	0.103677	0.122837	0.0333745	0.520755	0.207547	0.271698
IGG24_Bc64_Bc23	157462	146976	93.34	135858	86.27	33493	21.27	129538	80475	0.822662	IGG24	Bc64_Bc23	IGG24_Bc64_Bc23	64	23	Hela	10	24	7153	9094	5.13842	C2	0.0255871	-0.0554951	S	0.714455	0.110223	0.134931	0.0372836	0.514254	0.205044	0.280702
IGG24_Bc64_Bc25	121420	114140	94	105893	87.21	25321	20.85	102219	65449	0.841863	IGG24	Bc64_Bc25	IGG24_Bc64_Bc25	64	25	Hela	10	24	6537	7961	6.15153	C2	-0.0244769	-0.177399	G1	0.742917	0.103286	0.121256	0.0297879	0.53004	0.224299	0.245661
IGG24_Bc64_Bc27	161554	152984	94.69	141459	87.56	34084	21.09	139099	83970	0.861006	IGG24	Bc64_Bc27	IGG24_Bc64_Bc27	64	27	Hela	10	24	7313	9192	6.01317	C2	0.324131	-0.114186	S	0.728943	0.104552	0.128498	0.0341083	0.546046	0.20585	0.248104
IGG24_Bc64_Bc31	134872	126857	94.05	117331	86.99	29363	21.77	114295	68122	0.847433	IGG24	Bc64_Bc31	IGG24_Bc64_Bc31	64	31	Hela	10	24	6677	8285	7.04323	C2	0.0986389	-0.102894	S	0.744014	0.103005	0.11811	0.0300498	0.518367	0.2	0.281633
IGG24_Bc65_Bc01	375290	325301	86.67	299780	79.87	68137	18.15	285759	189703	0.761435	IGG24	Bc65_Bc01	IGG24_Bc65_Bc01	65	1	Hela	10	24	9289	12908	4.56008	C2	0.159344	-0.176265	S	0.658646	0.133705	0.156495	0.047144	0.548125	0.214375	0.2375
IGG24_Bc65_Bc02	462117	416968	90.22	383673	83.02	87843	19	377958	238528	0.817884	IGG24	Bc65_Bc02	IGG24_Bc65_Bc02	65	2	Hela	10	24	9722	13971	4.58703	C2	0.0628772	-0.0770206	S	0.648064	0.114547	0.176638	0.0563097	0.50759	0.244307	0.248102
IGG24_Bc65_Bc03	36406	28026	76.98	24948	68.52	4738	13.01	17527	16499	0.481432	IGG24	Bc65_Bc03	IGG24_Bc65_Bc03	65	3	Hela	10	24	3804	4156	8.69179	C2	0.186375	-0.0608107	S	0.79334	0.148644	0.0538963	0.00343289	0.630573	0.0764331	0.292994
IGG24_Bc65_Bc04	238967	204632	85.63	187523	78.47	39417	16.49	174113	123194	0.728607	IGG24	Bc65_Bc04	IGG24_Bc65_Bc04	65	4	Hela	10	24	8145	10901	5.70501	C2	-0.000809822	-0.118925	G1	0.69295	0.118454	0.146487	0.0384111	0.54886	0.188925	0.262215
IGG24_Bc65_Bc05	230084	210203	91.35	192829	83.8	41840	18.18	188448	130801	0.81904	IGG24	Bc65_Bc05	IGG24_Bc65_Bc05	65	5	Hela	10	24	8415	11172	5.12577	C2	0.179006	-0.0946573	S	0.682261	0.119733	0.152469	0.0419121	0.527489	0.216939	0.255572
IGG24_Bc65_Bc06	32811	23333	71.11	20830	63.48	4130	12.58	16309	15484	0.497059	IGG24	Bc65_Bc06	IGG24_Bc65_Bc06	65	6	Hela	10	24	3779	4108	9.17009	C2	0.0781459	-0.1364	S	0.783173	0.160489	0.0541142	0.00148258	0.582192	0.0958904	0.321918
IGG24_Bc65_Bc08	253406	227525	89.78	209616	82.71	46053	18.17	203992	140900	0.805001	IGG24	Bc65_Bc08	IGG24_Bc65_Bc08	65	8	Hela	10	24	8636	11632	4.60614	C2	0.151495	-0.124382	S	0.674742	0.130681	0.153017	0.0385598	0.485113	0.248366	0.266521
IGG24_Bc65_Bc10	119604	104759	87.58	95905	80.18	20436	17.08	90172	63195	0.753921	IGG24	Bc65_Bc10	IGG24_Bc65_Bc10	65	10	Hela	10	24	6619	8023	5.98828	C2	0.0347042	-0.186731	S	0.74466	0.120494	0.107644	0.0250334	0.59845	0.162791	0.23876
IGG24_Bc65_Bc11	99955	92591	92.63	84898	84.93	18448	18.45	84381	62262	0.84419	IGG24	Bc65_Bc11	IGG24_Bc65_Bc11	65	11	Hela	10	24	6251	7538	6.65629	C2	-0.00489388	-0.194049	G1	0.75742	0.114664	0.0984099	0.0270318	0.526032	0.238779	0.235189
IGG24_Bc65_Bc12	122285	111570	91.23	102413	83.74	21548	17.62	101672	72430	0.831435	IGG24	Bc65_Bc12	IGG24_Bc65_Bc12	65	12	Hela	10	24	6461	8024	6.3672	C2	0.100196	-0.128413	S	0.740776	0.110366	0.118991	0.0268328	0.511409	0.234899	0.253691
IGG24_Bc65_Bc13	156941	143400	91.37	132031	84.12	29084	18.53	127990	85503	0.815529	IGG24	Bc65_Bc13	IGG24_Bc65_Bc13	65	13	Hela	10	24	7516	9500	6.04218	C2	0.166989	-0.153391	S	0.721047	0.114863	0.127746	0.0344453	0.535032	0.218684	0.246285
IGG24_Bc65_Bc15	124312	112255	90.3	103903	83.58	22262	17.9	100039	66973	0.804741	IGG24	Bc65_Bc15	IGG24_Bc65_Bc15	65	15	Hela	10	24	6865	8433	5.80432	C2	-0.0688858	-0.175601	G1	0.733205	0.129058	0.10945	0.0253938	0.544787	0.201175	0.254038
IGG24_Bc65_Bc16	167255	149403	89.32	137094	81.96	29739	17.78	132535	93992	0.792413	IGG24	Bc65_Bc16	IGG24_Bc65_Bc16	65	16	Hela	10	24	7836	10033	4.70094	C2	0.189299	0.0311917	S	0.701354	0.124436	0.134623	0.0371373	0.512452	0.241379	0.246169
IGG24_Bc65_Bc17	90482	81432	89.99	74918	82.79	16343	18.06	70033	48235	0.773999	IGG24	Bc65_Bc17	IGG24_Bc65_Bc17	65	17	Hela	10	24	6216	7549	7.17818	C1	-0.146641	-0.248706	G1	0.734076	0.132591	0.0965645	0.0319406	0.544231	0.192308	0.263462
IGG24_Bc65_Bc18	91936	82301	89.51	75538	82.16	16751	18.22	72247	50172	0.78584	IGG24	Bc65_Bc18	IGG24_Bc65_Bc18	65	18	Hela	10	24	6040	7256	6.84641	C2	0.0824771	-0.162968	S	0.756262	0.115029	0.0984586	0.0273603	0.53229	0.195695	0.272016
IGG24_Bc65_Bc20	174204	158483	90.97	145891	83.74	32800	18.82	140920	93733	0.808937	IGG24	Bc65_Bc20	IGG24_Bc65_Bc20	65	20	Hela	10	24	7809	9951	5.49921	C2	0.253596	-0.079628	S	0.729213	0.106701	0.130254	0.0310995	0.552448	0.213786	0.233766
IGG24_Bc65_Bc21	170539	155150	90.97	142783	83.72	31186	18.28	139147	92865	0.815925	IGG24	Bc65_Bc21	IGG24_Bc65_Bc21	65	21	Hela	10	24	7747	9863	5.75114	C2	0.0599371	-0.160097	S	0.716469	0.119101	0.126146	0.0349595	0.534247	0.212856	0.252898
IGG24_Bc65_Bc23	123218	111862	90.78	102895	83.5	21692	17.6	97735	68872	0.793188	IGG24	Bc65_Bc23	IGG24_Bc65_Bc23	65	23	Hela	10	24	6878	8454	5.60199	C2	-0.0616252	-0.161144	G1	0.743417	0.116089	0.110629	0.0280989	0.528302	0.195936	0.275762
IGG24_Bc65_Bc24	119820	106544	88.92	98204	81.95	21868	18.25	95327	66006	0.795585	IGG24	Bc65_Bc24	IGG24_Bc65_Bc24	65	24	Hela	10	24	6467	7892	5.18072	C2	-0.175334	-0.10732	G1	0.735142	0.119385	0.11593	0.0285073	0.518629	0.241431	0.23994
IGG24_Bc65_Bc25	92568	82670	89.3	76514	82.65	17008	18.37	72917	52781	0.787713	IGG24	Bc65_Bc25	IGG24_Bc65_Bc25	65	25	Hela	10	24	5888	7072	6.44304	C2	0.0371509	-0.115617	S	0.751474	0.110667	0.109907	0.0260506	0.532872	0.197232	0.269896
IGG24_Bc65_Bc26	205312	160744	78.29	146723	71.46	31590	15.38	124539	85478	0.606584	IGG24	Bc65_Bc26	IGG24_Bc65_Bc26	65	26	Hela	10	24	7965	10119	6.22808	C2	-0.0988557	-0.220098	G1	0.714913	0.141995	0.108382	0.0323776	0.56962	0.191139	0.239241
IGG24_Bc65_Bc28	86657	79292	91.5	72982	84.21	16076	18.55	71285	49028	0.822611	IGG24	Bc65_Bc28	IGG24_Bc65_Bc28	65	28	Hela	10	24	6078	7263	8.56943	C2	0.202803	-0.190991	S	0.76372	0.112155	0.0976059	0.025046	0.588679	0.188679	0.222642
IGG24_Bc65_Bc30	127436	104914	82.32	95983	75.31	19747	15.49	89840	64115	0.704981	IGG24	Bc65_Bc30	IGG24_Bc65_Bc30	65	30	Hela	10	24	6488	7954	6.52289	C2	-0.198845	-0.242094	G1	0.740372	0.118581	0.107939	0.0317568	0.527387	0.179969	0.292645
IGG24_Bc65_Bc32	110359	95545	86.57	87904	79.65	19009	17.22	85249	58550	0.77247	IGG24	Bc65_Bc32	IGG24_Bc65_Bc32	65	32	Hela	10	24	6475	7878	5.97144	C2	0.0848237	-0.204748	S	0.745205	0.117295	0.108219	0.0273973	0.533228	0.186709	0.280063
IGG24_Bc66_Bc02	697460	657919	94.33	615243	88.21	164561	23.59	605308	209487	0.867875	IGG24	Bc66_Bc02	IGG24_Bc66_Bc02	66	2	Hela	10	24	9059	12645	5.62773	C2	0.313997	-0.0626681	S	0.651369	0.0836571	0.184479	0.07652	0.504897	0.252204	0.242899
IGG24_Bc66_Bc03	560329	530833	94.73	496294	88.57	125549	22.4	482051	204910	0.8603	IGG24	Bc66_Bc03	IGG24_Bc66_Bc03	66	3	Hela	10	24	8743	11991	4.94636	C2	0.28625	0.036313	S	0.658944	0.0925765	0.177141	0.0667053	0.499183	0.26267	0.238147
IGG24_Bc66_Bc04	731977	701135	95.78	655898	89.6	169595	23.16	640890	248769	0.87556	IGG24	Bc66_Bc04	IGG24_Bc66_Bc04	66	4	Hela	10	24	9268	13045	5.16739	C2	0.177175	-0.106113	S	0.638029	0.0941396	0.180307	0.0781104	0.485889	0.270931	0.24318
IGG24_Bc66_Bc05	1186333	1143489	96.38	1064481	89.72	271998	22.92	1049438	364701	0.884607	IGG24	Bc66_Bc05	IGG24_Bc66_Bc05	66	5	Hela	10	24	10034	15050	3.87606	C2	0.201873	0.190736	S	0.612126	0.0882868	0.204229	0.0891969	0.504628	0.260199	0.235173
IGG24_Bc66_Bc08	476704	459427	96.37	430592	90.32	113161	23.73	423262	157724	0.887893	IGG24	Bc66_Bc08	IGG24_Bc66_Bc08	66	8	Hela	10	24	8395	11228	4.31067	C2	-0.0518048	-0.116515	G1	0.662978	0.105182	0.15613	0.0699025	0.486316	0.271579	0.242105
IGG24_Bc66_Bc09	302379	282517	93.43	265725	87.87	71030	23.49	249982	94312	0.826717	IGG24	Bc66_Bc09	IGG24_Bc66_Bc09	66	9	Hela	10	24	7094	8776	6.46189	C2	0.00254712	-0.208273	S	0.677118	0.151069	0.122565	0.0449723	0.475452	0.25969	0.264858
IGG24_Bc66_Bc10	165786	155899	94.03	145532	87.78	38335	23.12	137722	55346	0.830722	IGG24	Bc66_Bc10	IGG24_Bc66_Bc10	66	10	Hela	10	24	5564	6621	7.20457	C2	0.0482099	-0.11333	S	0.727643	0.114891	0.116724	0.0376859	0.465969	0.244328	0.289703
IGG24_Bc66_Bc11	315424	304788	96.62	285009	90.35	74388	23.58	281644	123579	0.892906	IGG24	Bc66_Bc11	IGG24_Bc66_Bc11	66	11	Hela	10	24	7193	9128	5.19398	C2	0.237231	-0.12822	S	0.702234	0.0887045	0.146011	0.0576899	0.520979	0.256119	0.222902
IGG24_Bc66_Bc12	388875	372351	95.75	348818	89.69	90881	23.37	343346	136769	0.882921	IGG24	Bc66_Bc12	IGG24_Bc66_Bc12	66	12	Hela	10	24	7590	9906	5.79984	C2	0.121101	-0.129769	S	0.672583	0.103622	0.150276	0.0684817	0.485235	0.272147	0.242618
IGG24_Bc66_Bc13	370564	357837	96.56	335433	90.51	87628	23.64	328993	115172	0.887817	IGG24	Bc66_Bc13	IGG24_Bc66_Bc13	66	13	Hela	10	24	7097	9108	5.41442	C2	0.0977038	-0.17378	S	0.702611	0.0876295	0.150072	0.0548341	0.506119	0.236014	0.257867
IGG24_Bc66_Bc14	224073	208286	92.95	194495	86.79	50390	22.48	181322	71884	0.809209	IGG24	Bc66_Bc14	IGG24_Bc66_Bc14	66	14	Hela	10	24	6442	7904	7.79776	C2	0.0378852	-0.197811	S	0.733878	0.0971505	0.120313	0.0446592	0.484765	0.229917	0.285319
IGG24_Bc66_Bc16	225127	192435	85.47	180121	80	50744	22.54	159163	68997	0.706992	IGG24	Bc66_Bc16	IGG24_Bc66_Bc16	66	16	Hela	10	24	6845	8277	5.60698	C2	0.141091	-0.118464	S	0.639941	0.236759	0.0900147	0.0311911	0.525581	0.269767	0.204651
IGG24_Bc66_Bc17	233148	223628	95.91	209088	89.68	53423	22.91	202259	70230	0.867513	IGG24	Bc66_Bc17	IGG24_Bc66_Bc17	66	17	Hela	10	24	6249	7584	6.52458	C2	0.0840975	-0.234839	S	0.727195	0.114585	0.115272	0.0393403	0.515648	0.245902	0.23845
IGG24_Bc66_Bc20	455931	437717	96	409798	89.88	107509	23.58	399968	133528	0.877256	IGG24	Bc66_Bc20	IGG24_Bc66_Bc20	66	20	Hela	10	24	7764	10104	5.14309	C2	0.0939396	-0.21096	S	0.689422	0.0962489	0.153419	0.0557231	0.503931	0.253145	0.242925
IGG24_Bc66_Bc22	298848	287875	96.32	270024	90.35	71060	23.77	263275	96661	0.880966	IGG24	Bc66_Bc22	IGG24_Bc66_Bc22	66	22	Hela	10	24	6905	8676	5.73085	C2	0.143659	-0.142006	S	0.715685	0.0970762	0.132796	0.0502665	0.475054	0.273319	0.251627
IGG24_Bc66_Bc25	262127	252617	96.37	237786	90.71	62884	23.98	230980	89495	0.881176	IGG24	Bc66_Bc25	IGG24_Bc66_Bc25	66	25	Hela	10	24	6464	8029	6.18704	C2	-0.0591957	0.00621806	G2M	0.710707	0.0946156	0.141768	0.0487084	0.48079	0.276619	0.242591
IGG24_Bc66_Bc26	294274	277631	94.34	259709	88.25	67941	23.08	243028	91397	0.825856	IGG24	Bc66_Bc26	IGG24_Bc66_Bc26	66	26	Hela	10	24	7060	8977	6.28335	C2	0.282568	-0.101125	S	0.70086	0.104269	0.141186	0.0494575	0.482036	0.240519	0.277445
IGG24_Bc66_Bc27	313764	302920	96.54	284318	90.61	75252	23.98	277304	98959	0.883798	IGG24	Bc66_Bc27	IGG24_Bc66_Bc27	66	27	Hela	10	24	6961	8927	6.5818	C2	-0.0809058	-0.139111	G1	0.699859	0.0970423	0.14507	0.0539437	0.471845	0.259223	0.268932
IGG24_Bc66_Bc28	226830	220376	97.15	206893	91.21	55402	24.42	202773	74445	0.893943	IGG24	Bc66_Bc28	IGG24_Bc66_Bc28	66	28	Hela	10	24	6226	7601	7.14746	C2	0.0312937	-0.176777	S	0.711597	0.0969921	0.141226	0.0471288	0.465831	0.261959	0.27221
IGG24_Bc66_Bc29	228310	220078	96.39	206445	90.42	54383	23.81	198495	74386	0.86941	IGG24	Bc66_Bc29	IGG24_Bc66_Bc29	66	29	Hela	10	24	6577	8107	4.12657	C2	-0.0205998	-0.218783	G1	0.71875	0.102858	0.129554	0.0441269	0.499394	0.247273	0.253333
IGG24_Bc66_Bc30	317771	285549	89.85	266689	83.92	68911	21.68	252810	104703	0.795573	IGG24	Bc66_Bc30	IGG24_Bc66_Bc30	66	30	Hela	10	24	7487	9331	5.9848	C2	-0.0823979	-0.134073	G1	0.664973	0.17244	0.112086	0.0471132	0.48489	0.251374	0.263736
IGG24_Bc66_Bc31	561493	544563	96.98	511555	91.1	138300	24.63	489159	168269	0.871176	IGG24	Bc66_Bc31	IGG24_Bc66_Bc31	66	31	Hela	10	24	8982	12256	4.50868	C2	0.162339	-0.191708	S	0.640913	0.0846506	0.18249	0.0828734	0.497181	0.274731	0.228088
IGG24_Bc66_Bc32	324588	313672	96.63	293743	90.49	75818	23.35	289972	102541	0.893354	IGG24	Bc66_Bc32	IGG24_Bc66_Bc32	66	32	Hela	10	24	7070	8942	5.5653	C2	0.288242	-0.0268845	S	0.705149	0.0946634	0.147359	0.049343	0.505005	0.276615	0.21838
IGG24_Bc67_Bc01	90060	82746	91.87	76566	85.01	17380	19.29	75169	63672	0.834655	IGG24	Bc67_Bc01	IGG24_Bc67_Bc01	67	1	Hela	10	24	6750	8261	6.24355	C2	0.1554	-0.0423212	S	0.732726	0.129898	0.115591	0.019509	0.579466	0.182841	0.237693
IGG24_Bc67_Bc03	116364	103220	88.7	95322	81.91	21002	18.04	92088	77620	0.791379	IGG24	Bc67_Bc03	IGG24_Bc67_Bc03	67	3	Hela	10	24	7304	9128	5.4755	C2	0.151124	0.254918	G2M	0.750892	0.123769	0.100642	0.0228408	0.598582	0.160284	0.241135
IGG24_Bc67_Bc04	72430	63182	87.23	58344	80.55	13133	18.13	55376	48198	0.764545	IGG24	Bc67_Bc04	IGG24_Bc67_Bc04	67	4	Hela	10	24	6095	7264	6.32792	C2	-0.0335833	0.283694	G2M	0.75975	0.121965	0.101913	0.0156365	0.604693	0.17148	0.223827
IGG24_Bc67_Bc07	75856	65191	85.94	60554	79.82	14376	18.95	57260	49031	0.754851	IGG24	Bc67_Bc07	IGG24_Bc67_Bc07	67	7	Hela	10	24	6644	7870	6.74437	C2	0.185238	-0.0942659	S	0.712175	0.177296	0.0920142	0.0164578	0.585366	0.170732	0.243902
IGG24_Bc67_Bc10	54799	46051	84.03	42387	77.34	9302	16.97	40021	33796	0.730324	IGG24	Bc67_Bc10	IGG24_Bc67_Bc10	67	10	Hela	10	24	5279	6152	7.06599	C2	-0.00255836	-0.125597	G1	0.765758	0.133165	0.0880128	0.012606	0.622396	0.158854	0.21875
IGG24_Bc67_Bc11	49509	45110	91.11	41718	84.26	9285	18.75	41334	35926	0.834879	IGG24	Bc67_Bc11	IGG24_Bc67_Bc11	67	11	Hela	10	24	5412	6298	5.79011	C2	0.3122	-0.0560213	S	0.78026	0.108488	0.0910445	0.018294	0.579439	0.170561	0.25
IGG24_Bc67_Bc12	64747	59261	91.52	54855	84.72	12275	18.95	54356	46472	0.839514	IGG24	Bc67_Bc12	IGG24_Bc67_Bc12	67	12	Hela	10	24	6088	7236	6.156	C2	0.0828521	0.226652	G2M	0.770331	0.111349	0.0927614	0.0243074	0.628131	0.150289	0.22158
IGG24_Bc67_Bc13	55096	49938	90.63	46006	83.5	10420	18.91	44629	37456	0.810023	IGG24	Bc67_Bc13	IGG24_Bc67_Bc13	67	13	Hela	10	24	5390	6303	6.56135	C2	0.143653	-0.0808397	S	0.786079	0.108983	0.0900383	0.0136228	0.58156	0.182033	0.236407
IGG24_Bc67_Bc14	167501	60161	35.91	54197	32.35	10369	6.19	37806	32856	0.225706	IGG24	Bc67_Bc14	IGG24_Bc67_Bc14	67	14	Hela	10	24	5421	6278	7.35833	C2	0.417876	0.062332	S	0.742077	0.179181	0.068747	0.00853242	0.585106	0.141844	0.27305
IGG24_Bc67_Bc15	37586	33306	88.61	30972	82.4	7017	18.66	30077	25459	0.800218	IGG24	Bc67_Bc15	IGG24_Bc67_Bc15	67	15	Hela	10	24	5060	5738	6.60391	C2	-0.0901359	0.118032	G2M	0.771252	0.142452	0.0721278	0.0131376	0.628571	0.15	0.221429
IGG24_Bc67_Bc16	38721	34306	88.59	31714	81.9	7030	18.15	30494	26378	0.787531	IGG24	Bc67_Bc16	IGG24_Bc67_Bc16	67	16	Hela	10	24	4779	5465	6.51073	C2	-0.0873183	-0.164829	G1	0.783048	0.125454	0.0767237	0.0132193	0.530405	0.158784	0.310811
IGG24_Bc67_Bc17	33782	30765	91.06	28330	83.86	5931	17.55	27863	23784	0.824788	IGG24	Bc67_Bc17	IGG24_Bc67_Bc17	67	17	Hela	10	24	4670	5241	7.12546	C2	-0.00290655	-0.121661	G1	0.788038	0.12277	0.0794858	0.00760756	0.630363	0.108911	0.260726
IGG24_Bc67_Bc19	39096	34622	88.55	32098	82.1	7568	19.35	30855	26567	0.789211	IGG24	Bc67_Bc19	IGG24_Bc67_Bc19	67	19	Hela	10	24	4956	5648	7.58162	C2	-0.0692298	-0.167775	G1	0.764857	0.155225	0.0637807	0.0143443	0.610442	0.13253	0.257028
IGG24_Bc67_Bc20	40246	35214	87.49	32505	80.76	7180	17.84	31619	26776	0.785643	IGG24	Bc67_Bc20	IGG24_Bc67_Bc20	67	20	Hela	10	24	4751	5372	7.26955	C2	0.0365978	-0.170314	S	0.784631	0.127287	0.0768427	0.0101934	0.619048	0.136054	0.244898
IGG24_Bc67_Bc23	26700	23644	88.55	21837	81.78	4781	17.9	20133	17575	0.754045	IGG24	Bc67_Bc23	IGG24_Bc67_Bc23	67	23	Hela	10	24	4004	4426	7.79037	C2	-0.00152156	-0.148725	G1	0.777454	0.143829	0.0677033	0.00842242	0.559809	0.133971	0.30622
IGG24_Bc67_Bc24	23639	21554	91.17	19973	84.49	4637	19.61	19325	16863	0.817505	IGG24	Bc67_Bc24	IGG24_Bc67_Bc24	67	24	Hela	10	24	3868	4291	7.13041	C2	-0.0195807	-0.191631	G1	0.786762	0.130421	0.0665145	0.0149984	0.622549	0.122549	0.254902
IGG24_Bc67_Bc25	34054	31317	91.96	29064	85.34	6410	18.82	28293	24371	0.830828	IGG24	Bc67_Bc25	IGG24_Bc67_Bc25	67	25	Hela	10	24	4455	5030	6.91684	C2	0.0178222	-0.00730204	S	0.801977	0.115902	0.0708597	0.0104367	0.554264	0.151163	0.294574
IGG24_Bc67_Bc26	48898	40580	82.98	37340	76.36	8119	16.6	34560	29090	0.706777	IGG24	Bc67_Bc26	IGG24_Bc67_Bc26	67	26	Hela	10	24	4808	5490	7.33854	C2	-0.0106078	-0.0232978	G1	0.789381	0.11909	0.0804046	0.0108723	0.657233	0.132075	0.210692
IGG24_Bc67_Bc28	29488	26873	91.13	24903	84.45	5553	18.83	24647	20973	0.835832	IGG24	Bc67_Bc28	IGG24_Bc67_Bc28	67	28	Hela	10	24	4076	4544	7.27217	C2	-0.0740533	0.149197	G2M	0.8	0.112023	0.0762463	0.0105572	0.569231	0.188462	0.242308
IGG24_Bc67_Bc30	47960	41375	86.26	38134	79.51	7965	16.6	36696	31122	0.765138	IGG24	Bc67_Bc30	IGG24_Bc67_Bc30	67	30	Hela	10	24	4773	5536	8.21855	C2	-0.0282815	-0.125205	G1	0.797247	0.120668	0.0695503	0.0120423	0.583039	0.169611	0.24735
IGG24_Bc67_Bc32	35094	31716	90.37	29286	83.45	6466	18.42	28911	24590	0.823816	IGG24	Bc67_Bc32	IGG24_Bc67_Bc32	67	32	Hela	10	24	4565	5165	6.49642	C2	-0.137521	-0.0110345	G1	0.794737	0.118947	0.0723684	0.0134211	0.610909	0.145455	0.243636
IGG24_Bc68_Bc01	388876	356779	91.74	330163	84.9	75117	19.31	328082	172362	0.843667	IGG24	Bc68_Bc01	IGG24_Bc68_Bc01	68	1	Hela	10	24	8309	11117	4.62747	C2	-0.0242614	0.000451992	G2M	0.655347	0.105965	0.167114	0.0666308	0.491318	0.291961	0.21672
IGG24_Bc68_Bc02	29198	25067	85.85	22803	78.09	4947	16.94	21304	17547	0.729639	IGG24	Bc68_Bc02	IGG24_Bc68_Bc02	68	2	Hela	10	24	3606	3942	10.4926	C2	-0.0099729	-0.0412386	G1	0.794593	0.147202	0.0544499	0.00300413	0.627586	0.0689655	0.303448
IGG24_Bc68_Bc03	250346	225621	90.12	207999	83.08	45869	18.32	199294	110195	0.796074	IGG24	Bc68_Bc03	IGG24_Bc68_Bc03	68	3	Hela	10	24	7272	9262	5.9892	C2	0.0816948	-0.0772918	S	0.712284	0.102299	0.142702	0.0405387	0.477598	0.245949	0.276454
IGG24_Bc68_Bc04	305642	272518	89.16	250987	82.11	54132	17.71	238146	131899	0.779166	IGG24	Bc68_Bc04	IGG24_Bc68_Bc04	68	4	Hela	10	24	7908	10312	5.44767	C2	0.0621398	-0.140182	S	0.696742	0.100459	0.149394	0.048112	0.522835	0.246457	0.230709
IGG24_Bc68_Bc06	421238	388770	92.29	359418	85.32	78552	18.64	355238	177913	0.843319	IGG24	Bc68_Bc06	IGG24_Bc68_Bc06	68	6	Hela	10	24	8493	11454	5.15018	C2	0.0384447	-0.175903	S	0.677597	0.0976473	0.15407	0.0648553	0.524324	0.252027	0.223649
IGG24_Bc68_Bc11	164847	152099	92.26	140394	85.16	31264	18.96	140641	83257	0.853161	IGG24	Bc68_Bc11	IGG24_Bc68_Bc11	68	11	Hela	10	24	6387	7867	4.59806	C2	-0.0132743	0.0347148	G2M	0.725521	0.0935654	0.12838	0.0470936	0.512107	0.245763	0.242131
IGG24_Bc68_Bc12	498276	459603	92.23	425092	85.31	92971	18.65	425194	214914	0.85333	IGG24	Bc68_Bc12	IGG24_Bc68_Bc12	68	12	Hela	10	24	8712	12024	4.69249	C2	0.0644175	0.239352	G2M	0.650526	0.0956327	0.172921	0.076171	0.512116	0.250404	0.23748
IGG24_Bc68_Bc13	167685	154885	92.36	143356	85.49	32443	19.34	141276	72897	0.842508	IGG24	Bc68_Bc13	IGG24_Bc68_Bc13	68	13	Hela	10	24	6257	7666	5.64105	C2	-0.0210281	0.18142	G2M	0.73903	0.0973671	0.122537	0.0385825	0.516216	0.252703	0.231081
IGG24_Bc68_Bc14	81657	73283	89.74	67395	82.53	14448	17.69	63253	35742	0.774618	IGG24	Bc68_Bc14	IGG24_Bc68_Bc14	68	14	Hela	10	24	4767	5513	6.76846	C2	0.184022	-0.0708965	S	0.78149	0.102885	0.0901442	0.0225962	0.546667	0.213333	0.24
IGG24_Bc68_Bc15	191609	175840	91.77	163036	85.08	35344	18.44	161828	78631	0.844574	IGG24	Bc68_Bc15	IGG24_Bc68_Bc15	68	15	Hela	10	24	6291	7777	5.48909	C2	0.072061	-0.145251	S	0.729229	0.10576	0.12049	0.041377	0.510989	0.239011	0.25
IGG24_Bc68_Bc16	165074	149559	90.6	137608	83.36	29944	18.13	134574	72399	0.815234	IGG24	Bc68_Bc16	IGG24_Bc68_Bc16	68	16	Hela	10	24	6546	7901	6.2844	C2	-0.144582	-0.178394	G1	0.722499	0.116484	0.119641	0.0378863	0.526389	0.223611	0.25
IGG24_Bc68_Bc19	293578	256517	87.37	237515	80.9	55359	18.85	231674	121537	0.78914	IGG24	Bc68_Bc19	IGG24_Bc68_Bc19	68	19	Hela	10	24	7849	10102	5.64154	C2	0.293854	0.190121	S	0.681299	0.132338	0.135455	0.0472727	0.501438	0.248322	0.25024
IGG24_Bc68_Bc20	135169	123549	91.4	114181	84.47	26282	19.44	110813	57440	0.819811	IGG24	Bc68_Bc20	IGG24_Bc68_Bc20	68	20	Hela	10	24	6042	7252	6.48643	C2	-0.084184	-0.185255	G1	0.744259	0.113889	0.103704	0.0351852	0.533929	0.192857	0.273214
IGG24_Bc68_Bc22	271901	244045	89.75	225791	83.04	50800	18.68	218161	106735	0.802355	IGG24	Bc68_Bc22	IGG24_Bc68_Bc22	68	22	Hela	10	24	7435	9584	6.07142	C2	0.029651	-0.192684	S	0.699034	0.106487	0.140623	0.0489596	0.495164	0.218569	0.286267
IGG24_Bc68_Bc23	511106	450110	88.06	416245	81.44	92324	18.06	403961	196155	0.790366	IGG24	Bc68_Bc23	IGG24_Bc68_Bc23	68	23	Hela	10	24	8665	11934	4.69084	C2	0.0239603	0.479043	G2M	0.650986	0.104241	0.174162	0.0670611	0.512458	0.232729	0.254813
IGG24_Bc68_Bc24	176546	155922	88.31	144165	81.65	32838	18.6	139788	72643	0.791794	IGG24	Bc68_Bc24	IGG24_Bc68_Bc24	68	24	Hela	10	24	6115	7439	6.43962	C2	-0.19565	-0.194967	G1	0.710875	0.120424	0.118656	0.0468612	0.511177	0.242921	0.245902
IGG24_Bc68_Bc25	187581	171585	91.47	159332	84.94	35037	18.67	155642	82102	0.829732	IGG24	Bc68_Bc25	IGG24_Bc68_Bc25	68	25	Hela	10	24	6401	7865	5.41721	C2	0.0261794	-0.115923	S	0.727932	0.101986	0.12169	0.0449243	0.523316	0.226684	0.25
IGG24_Bc68_Bc29	198605	182055	91.66	168045	84.61	36422	18.33	167108	85050	0.841409	IGG24	Bc68_Bc29	IGG24_Bc68_Bc29	68	29	Hela	10	24	6648	8200	6.24244	C2	0.10265	-0.166983	S	0.734703	0.0999533	0.121439	0.0395454	0.479487	0.260256	0.260256
IGG24_Bc68_Bc30	201835	181593	89.97	167075	82.77	34908	17.29	162788	86575	0.80654	IGG24	Bc68_Bc30	IGG24_Bc68_Bc30	68	30	Hela	10	24	6517	8134	6.36789	C2	-0.0262621	-0.0953611	G1	0.722615	0.100267	0.133899	0.0402326	0.476526	0.275822	0.247653
IGG24_Bc68_Bc32	212858	194415	91.33	179652	84.39	39762	18.68	178046	87517	0.836454	IGG24	Bc68_Bc32	IGG24_Bc68_Bc32	68	32	Hela	10	24	6980	8771	5.86244	C2	0.0482867	-0.163841	S	0.720535	0.0936194	0.13221	0.0486208	0.510011	0.230769	0.25922
IGG24_Bc69_Bc01	456563	414557	90.79	385223	84.37	94805	20.76	360564	153791	0.789735	IGG24	Bc69_Bc01	IGG24_Bc69_Bc01	69	1	Hela	30	24	7370	10025	5.5255	C3	0.019019	-0.215749	S	0.606064	0.0992134	0.199822	0.0869069	0.353016	0.433651	0.213333
IGG24_Bc69_Bc02	568249	535366	94.21	496950	87.45	124550	21.91	479048	182269	0.843025	IGG24	Bc69_Bc02	IGG24_Bc69_Bc02	69	2	Hela	30	24	8200	11581	4.30402	C3	-0.0584997	-0.161453	G1	0.56565	0.104694	0.225827	0.0967986	0.332854	0.386015	0.28113
IGG24_Bc69_Bc03	271370	248594	91.6	230009	84.75	53268	19.62	215250	98533	0.793197	IGG24	Bc69_Bc03	IGG24_Bc69_Bc03	69	3	Hela	30	24	6031	7668	6.98071	C3	-0.111212	-0.168646	G1	0.672293	0.104518	0.162148	0.0557545	0.398528	0.399579	0.201893
IGG24_Bc69_Bc04	291920	259710	88.96	240308	82.31	54944	18.82	223748	105685	0.76647	IGG24	Bc69_Bc04	IGG24_Bc69_Bc04	69	4	Hela	30	24	6372	8197	4.6154	C3	-0.139007	-0.0349384	G1	0.666334	0.110224	0.164755	0.0532003	0.415742	0.375378	0.20888
IGG24_Bc69_Bc05	203126	190540	93.8	176799	87.03	43253	21.29	169491	77173	0.834413	IGG24	Bc69_Bc05	IGG24_Bc69_Bc05	69	5	Hela	30	24	6049	7686	5.76997	C3	-0.0604834	-0.191919	G1	0.614849	0.113192	0.172522	0.0918131	0.307397	0.417867	0.274736
IGG24_Bc69_Bc06	189831	149332	78.66	140879	74.21	47413	24.97	88054	41640	0.463855	IGG24	Bc69_Bc06	IGG24_Bc69_Bc06	69	6	Hela	30	24	6067	7831	14.205	C3	-0.120673	-0.100791	G1	0.604796	0.239488	0.118265	0.0344941	0.233333	0.238889	0.527778
IGG24_Bc69_Bc07	529600	493984	93.27	461541	87.14	115047	21.72	415347	176664	0.784265	IGG24	Bc69_Bc07	IGG24_Bc69_Bc07	69	7	Hela	30	24	8282	11684	2.8469	C3	0.168453	-0.0730915	S	0.612833	0.0940181	0.207823	0.0790347	0.348376	0.4623	0.189323
IGG24_Bc69_Bc09	132542	122819	92.66	114353	86.27	27336	20.62	110553	49186	0.834098	IGG24	Bc69_Bc09	IGG24_Bc69_Bc09	69	9	Hela	30	24	4537	5458	6.30684	C3	-0.116882	0.19877	G2M	0.689232	0.108904	0.152318	0.0463576	0.289855	0.450886	0.259259
IGG24_Bc69_Bc10	388161	359518	92.62	333196	85.83	78241	20.15	316893	127508	0.816396	IGG24	Bc69_Bc10	IGG24_Bc69_Bc10	69	10	Hela	30	24	7163	9648	3.14181	C3	0.13046	0.191798	G2M	0.593754	0.109755	0.197918	0.0907338	0.362338	0.432468	0.205195
IGG24_Bc69_Bc12	137151	114537	83.51	106414	77.58	26445	19.28	92835	45778	0.676882	IGG24	Bc69_Bc12	IGG24_Bc69_Bc12	69	12	Hela	30	24	4696	5534	6.82751	C3	-0.17472	-0.175463	G1	0.663793	0.175089	0.115933	0.0404281	0.353846	0.438462	0.207692
IGG24_Bc69_Bc22	221777	208716	94.11	194020	87.48	45506	20.51	188790	76185	0.851261	IGG24	Bc69_Bc22	IGG24_Bc69_Bc22	69	22	Hela	30	24	5319	6639	5.75611	C3	0.0656396	-0.170301	S	0.666417	0.0926619	0.175028	0.060277	0.373262	0.4	0.226738
IGG24_Bc69_Bc23	253481	232044	91.54	216009	85.21	54347	21.44	191105	83063	0.753922	IGG24	Bc69_Bc23	IGG24_Bc69_Bc23	69	23	Hela	30	24	6109	7722	6.5467	C3	0.0208327	-0.136109	S	0.663082	0.112368	0.156685	0.0628593	0.347929	0.43432	0.217751
IGG24_Bc69_Bc24	195896	179452	91.6	166660	85.07	39540	20.18	158330	68923	0.808235	IGG24	Bc69_Bc24	IGG24_Bc69_Bc24	69	24	Hela	30	24	5341	6600	5.44034	C3	0.00255644	-0.148791	S	0.67902	0.100851	0.149453	0.0650061	0.398374	0.405149	0.196477
IGG24_Bc69_Bc25	189007	177971	94.16	164190	86.86	37876	20.03	152135	66853	0.804917	IGG24	Bc69_Bc25	IGG24_Bc69_Bc25	69	25	Hela	30	24	5304	6558	5.44256	C3	0.0151947	-0.181103	S	0.682977	0.0921509	0.15739	0.0636086	0.362694	0.409326	0.227979
IGG24_Bc69_Bc26	242302	207076	85.46	191667	79.1	44857	18.51	174691	72762	0.720964	IGG24	Bc69_Bc26	IGG24_Bc69_Bc26	69	26	Hela	30	24	5487	6838	5.76195	C3	-0.0380799	-0.131733	G1	0.712458	0.0955809	0.135173	0.0515897	0.399408	0.349112	0.251479
IGG24_Bc69_Bc27	225398	210900	93.56	196207	87.04	45394	20.13	187780	76576	0.833104	IGG24	Bc69_Bc27	IGG24_Bc69_Bc27	69	27	Hela	30	24	5252	6515	5.47384	C3	-0.0754945	-0.100582	G1	0.695328	0.101771	0.149989	0.0488585	0.362731	0.421053	0.216216
IGG24_Bc69_Bc29	200618	188143	93.78	174705	87.08	41345	20.6	169854	72307	0.846654	IGG24	Bc69_Bc29	IGG24_Bc69_Bc29	69	29	Hela	30	24	5580	6923	6.16831	C3	0.00276573	-0.105936	S	0.661722	0.102207	0.170405	0.0586107	0.325902	0.42569	0.248408
IGG24_Bc69_Bc30	219379	205439	93.64	190117	86.66	43091	19.64	184564	80154	0.841302	IGG24	Bc69_Bc30	IGG24_Bc69_Bc30	69	30	Hela	30	24	5590	7016	7.16422	C3	0.0443474	-0.147345	S	0.628637	0.102023	0.198013	0.0647622	0.301075	0.4319	0.267025
IGG24_Bc69_Bc32	223790	209820	93.75	194608	86.96	45895	20.5	188514	73617	0.84237	IGG24	Bc69_Bc32	IGG24_Bc69_Bc32	69	32	Hela	30	24	5406	6708	6.13335	C3	-0.064148	-0.158058	G1	0.692529	0.0952107	0.15	0.0572797	0.349936	0.443167	0.206897
IGG24_Bc70_Bc01	241281	221172	91.66	204840	84.89	48243	19.99	193780	108912	0.80313	IGG24	Bc70_Bc01	IGG24_Bc70_Bc01	70	1	Hela	30	24	6767	8804	6.24221	C3	-0.150416	-0.0865641	G1	0.662937	0.100245	0.168608	0.0620785	0.383636	0.382727	0.233636
IGG24_Bc70_Bc03	204219	186670	91.4	172477	84.45	38822	19	165188	93262	0.808877	IGG24	Bc70_Bc03	IGG24_Bc70_Bc03	70	3	Hela	30	24	6369	8110	5.82042	C3	-0.0181139	-0.0432742	G1	0.676875	0.107966	0.160247	0.0507347	0.410232	0.348456	0.241313
IGG24_Bc70_Bc04	272651	244319	89.6	225343	82.64	49843	18.28	213996	118760	0.784872	IGG24	Bc70_Bc04	IGG24_Bc70_Bc04	70	4	Hela	30	24	6887	9007	5.64223	C3	0.10315	0.0461318	S	0.649113	0.111994	0.168772	0.0624556	0.428932	0.383516	0.187553
IGG24_Bc70_Bc05	275887	256973	93.14	237156	85.96	53261	19.3	229646	123513	0.832392	IGG24	Bc70_Bc05	IGG24_Bc70_Bc05	70	5	Hela	30	24	7034	9307	6.02981	C3	-0.0388041	-0.151738	G1	0.652826	0.0996838	0.180531	0.0621477	0.371668	0.392993	0.235339
IGG24_Bc70_Bc06	255856	236155	92.29	219041	85.61	50390	19.69	204370	110631	0.79877	IGG24	Bc70_Bc06	IGG24_Bc70_Bc06	70	6	Hela	30	24	7170	9497	4.27928	C3	-0.110059	-0.000793388	G1	0.676243	0.106606	0.159837	0.0522094	0.382299	0.406934	0.210766
IGG24_Bc70_Bc07	201894	186069	92.16	172369	85.37	38906	19.27	167960	92662	0.831922	IGG24	Bc70_Bc07	IGG24_Bc70_Bc07	70	7	Hela	30	24	6047	7663	7.50612	C3	-0.00859323	-0.159807	G1	0.666996	0.108206	0.164611	0.0554185	0.38961	0.391608	0.218781
IGG24_Bc70_Bc09	131334	120522	91.76	111973	85.25	25650	19.53	105622	57266	0.804224	IGG24	Bc70_Bc09	IGG24_Bc70_Bc09	70	9	Hela	30	24	5260	6486	6.53127	C3	0.0230028	-0.132295	S	0.680558	0.115024	0.15149	0.048135	0.364512	0.405777	0.229711
IGG24_Bc70_Bc10	197122	178276	90.43	164878	83.64	37531	19.03	156285	83456	0.792834	IGG24	Bc70_Bc10	IGG24_Bc70_Bc10	70	10	Hela	30	24	6367	8203	4.0975	C3	-0.0759073	-0.0297714	G1	0.638677	0.119144	0.17361	0.0622467	0.368814	0.353875	0.277311
IGG24_Bc70_Bc13	211212	193381	91.55	179596	85.03	43220	20.46	164708	83602	0.779823	IGG24	Bc70_Bc13	IGG24_Bc70_Bc13	70	13	Hela	30	24	6404	8153	7.01467	C3	0.0457103	-0.136851	S	0.614093	0.128636	0.193213	0.0578255	0.301971	0.395161	0.302867
IGG24_Bc70_Bc16	161459	147040	91.06	135786	84.09	31228	19.34	125303	69425	0.776067	IGG24	Bc70_Bc16	IGG24_Bc70_Bc16	70	16	Hela	30	24	5923	7369	4.29506	C3	-0.178523	-0.159931	G1	0.6922	0.11171	0.145222	0.0462797	0.401099	0.369505	0.229396
IGG24_Bc70_Bc17	170813	154533	90.46	142873	83.64	31726	18.57	134937	68738	0.789969	IGG24	Bc70_Bc17	IGG24_Bc70_Bc17	70	17	Hela	30	24	5569	6921	6.0487	C3	-0.161728	0.00207199	G2M	0.722354	0.105628	0.130202	0.0372572	0.484018	0.324201	0.191781
IGG24_Bc70_Bc20	192806	176516	91.55	163141	84.61	38207	19.81	155643	79792	0.807252	IGG24	Bc70_Bc20	IGG24_Bc70_Bc20	70	20	Hela	30	24	6053	7628	6.56757	C3	-0.0853492	-0.055218	G1	0.638729	0.122577	0.171931	0.0619167	0.319415	0.435282	0.245303
IGG24_Bc70_Bc21	194555	179230	92.12	165860	85.25	38008	19.53	157974	80714	0.811976	IGG24	Bc70_Bc21	IGG24_Bc70_Bc21	70	21	Hela	30	24	5861	7426	5.11181	C3	-0.121825	-0.0742687	G1	0.677159	0.113547	0.151396	0.0496534	0.399752	0.371287	0.22896
IGG24_Bc70_Bc22	167782	151081	90.04	140091	83.49	32429	19.32	131300	69093	0.782563	IGG24	Bc70_Bc22	IGG24_Bc70_Bc22	70	22	Hela	30	24	5491	6627	6.30959	C3	-0.0592083	-0.102313	G1	0.704898	0.103534	0.142385	0.0462906	0.413643	0.359942	0.226415
IGG24_Bc70_Bc26	204097	180632	88.5	166803	81.72	38282	18.75	150674	78117	0.738247	IGG24	Bc70_Bc26	IGG24_Bc70_Bc26	70	26	Hela	30	24	6248	8026	6.52288	C3	-0.0828888	-0.179648	G1	0.644887	0.118768	0.171686	0.0587034	0.33003	0.432111	0.237859
IGG24_Bc70_Bc27	164908	148922	90.3	138082	83.73	31047	18.82	128773	68223	0.780878	IGG24	Bc70_Bc27	IGG24_Bc70_Bc27	70	27	Hela	30	24	5443	6883	5.41114	C3	-0.0449945	0.298338	G2M	0.661994	0.113536	0.174409	0.0470565	0.293915	0.396096	0.309989
IGG24_Bc70_Bc28	112527	101752	90.42	94277	83.78	21362	18.98	89337	48323	0.793916	IGG24	Bc70_Bc28	IGG24_Bc70_Bc28	70	28	Hela	30	24	4753	5796	6.15229	C3	-0.0893043	0.20301	G2M	0.660009	0.108127	0.187328	0.0394858	0.272059	0.433824	0.294118
IGG24_Bc70_Bc29	174001	158397	91.03	146726	84.32	32875	18.89	139915	73401	0.804105	IGG24	Bc70_Bc29	IGG24_Bc70_Bc29	70	29	Hela	30	24	5689	7115	6.47349	C3	-0.0116172	-0.16759	G1	0.70695	0.102304	0.138618	0.0480281	0.421127	0.378873	0.2
IGG24_Bc70_Bc31	185480	167205	90.14	154958	83.54	36549	19.7	144543	73576	0.779292	IGG24	Bc70_Bc31	IGG24_Bc70_Bc31	70	31	Hela	30	24	5729	7168	7.5226	C3	-0.00272591	-0.20493	G1	0.686176	0.118466	0.142079	0.0496468	0.399148	0.384943	0.215909
IGG24_Bc71_Bc01	257149	240216	93.41	222469	86.51	51995	20.21	217714	127124	0.846645	IGG24	Bc71_Bc01	IGG24_Bc71_Bc01	71	1	Hela	30	24	7028	9556	5.29846	C3	-0.0665787	0.318453	G2M	0.627114	0.101866	0.197637	0.0672886	0.378225	0.353052	0.268722
IGG24_Bc71_Bc04	156436	138528	88.55	127669	81.61	28720	18.35	120193	74783	0.768321	IGG24	Bc71_Bc04	IGG24_Bc71_Bc04	71	4	Hela	30	24	5702	7137	6.90607	C3	-0.0372944	0.186011	G2M	0.662711	0.123864	0.166512	0.0428333	0.349666	0.390869	0.259465
IGG24_Bc71_Bc05	220271	204970	93.05	189351	85.96	45436	20.62	182565	106593	0.82882	IGG24	Bc71_Bc05	IGG24_Bc71_Bc05	71	5	Hela	30	24	7063	9595	4.54928	C3	-0.027031	0.267872	G2M	0.586426	0.122084	0.228393	0.0600477	0.273941	0.441091	0.284968
IGG24_Bc71_Bc06	182834	168172	91.98	156148	85.4	37547	20.53	143886	84097	0.786976	IGG24	Bc71_Bc06	IGG24_Bc71_Bc06	71	6	Hela	30	24	6660	8557	4.84108	C3	-0.18554	-0.144704	G1	0.678864	0.11462	0.145698	0.0538012	0.415138	0.350917	0.233945
IGG24_Bc71_Bc10	143331	127820	89.17	118264	82.51	28324	19.76	107591	62790	0.750647	IGG24	Bc71_Bc10	IGG24_Bc71_Bc10	71	10	Hela	30	24	5594	6951	4.61205	C3	-0.100346	-0.171628	G1	0.679604	0.119116	0.15545	0.0414946	0.406375	0.383798	0.209827
IGG24_Bc71_Bc11	123743	115444	93.29	106641	86.17	25196	20.36	103269	66915	0.834544	IGG24	Bc71_Bc11	IGG24_Bc71_Bc11	71	11	Hela	30	24	5704	7052	4.53779	C3	-0.0612687	-0.166437	G1	0.675598	0.113876	0.155215	0.0516746	0.376079	0.35635	0.267571
IGG24_Bc71_Bc13	194412	179091	92.11	166256	85.51	40244	20.7	152950	84419	0.786731	IGG24	Bc71_Bc13	IGG24_Bc71_Bc13	71	13	Hela	30	24	6808	8901	4.21179	C3	0.00191508	-0.185957	S	0.660075	0.111396	0.163019	0.058717	0.382407	0.381481	0.236111
IGG24_Bc71_Bc18	125189	116452	93.02	107567	85.92	25084	20.03	101763	56941	0.812875	IGG24	Bc71_Bc18	IGG24_Bc71_Bc18	71	18	Hela	30	24	5135	6276	5.21915	C3	0.0171226	-0.173017	S	0.672635	0.117816	0.156941	0.0473033	0.350704	0.402817	0.246479
IGG24_Bc71_Bc19	109130	99668	91.32	92247	84.52	21889	20.05	89240	54424	0.81774	IGG24	Bc71_Bc19	IGG24_Bc71_Bc19	71	19	Hela	30	24	5206	6181	6.50546	C3	-0.0554091	-0.104774	G1	0.695314	0.125027	0.131289	0.0446988	0.389803	0.394737	0.215461
IGG24_Bc71_Bc20	178063	162539	91.28	150348	84.43	35242	19.79	147502	77592	0.82837	IGG24	Bc71_Bc20	IGG24_Bc71_Bc20	71	20	Hela	30	24	5710	7129	6.58695	C3	-0.164919	-0.0947493	G1	0.69547	0.104784	0.140076	0.0549391	0.484416	0.323377	0.192208
IGG24_Bc71_Bc23	185740	161372	86.88	149687	80.58	36235	19.5	140853	82267	0.758334	IGG24	Bc71_Bc23	IGG24_Bc71_Bc23	71	23	Hela	30	24	6734	8757	2.56632	C3	0.0488236	-0.109036	S	0.628135	0.119489	0.178844	0.0679234	0.384146	0.351916	0.263937
IGG24_Bc71_Bc24	122907	107661	87.59	99695	81.11	23689	19.27	95352	56458	0.775806	IGG24	Bc71_Bc24	IGG24_Bc71_Bc24	71	24	Hela	30	24	5354	6590	6.15506	C3	0.0625052	-0.192479	S	0.686085	0.117744	0.144504	0.0477563	0.381766	0.376068	0.242165
IGG24_Bc71_Bc25	123061	114630	93.14	106573	86.6	24772	20.12	100129	58458	0.813653	IGG24	Bc71_Bc25	IGG24_Bc71_Bc25	71	25	Hela	30	24	5293	6491	6.51698	C3	-0.0374906	-0.164178	G1	0.696273	0.106625	0.145549	0.047205	0.352774	0.409673	0.237553
IGG24_Bc71_Bc26	113922	90131	79.11	83022	72.87	19736	17.32	74028	43414	0.649813	IGG24	Bc71_Bc26	IGG24_Bc71_Bc26	71	26	Hela	30	24	4911	5933	5.47721	C3	-0.088703	-0.12653	G1	0.718189	0.120847	0.122077	0.0361802	0.417339	0.364919	0.217742
IGG24_Bc71_Bc27	134907	126358	93.66	117299	86.94	27027	20.03	112193	63494	0.831632	IGG24	Bc71_Bc27	IGG24_Bc71_Bc27	71	27	Hela	30	24	5929	7441	5.04812	C3	0.156178	-0.0872641	S	0.667804	0.112228	0.160711	0.0551266	0.374302	0.38324	0.242458
IGG24_Bc71_Bc30	165354	144355	87.3	133398	80.67	30522	18.45	118724	71147	0.717999	IGG24	Bc71_Bc30	IGG24_Bc71_Bc30	71	30	Hela	30	24	6309	8021	4.68183	C3	-0.00823532	-0.237392	G1	0.640915	0.139744	0.15271	0.0603278	0.389151	0.402123	0.208726
IGG24_Bc71_Bc31	163156	153057	93.81	141837	86.93	33154	20.32	136812	74924	0.838535	IGG24	Bc71_Bc31	IGG24_Bc71_Bc31	71	31	Hela	30	24	5900	7397	4.92487	C3	0.104565	0.03407	S	0.705957	0.106248	0.138939	0.0448602	0.467974	0.339869	0.192157
IGG24_Bc72_Bc02	390783	364590	93.29	337042	86.24	85800	21.95	326282	131201	0.834944	IGG24	Bc72_Bc02	IGG24_Bc72_Bc02	72	2	Hela	30	24	6696	9050	5.68843	C3	-0.103787	-0.168037	G1	0.566338	0.103928	0.239169	0.0831421	0.254515	0.514108	0.231377
IGG24_Bc72_Bc03	150227	126765	84.38	116743	77.71	27285	18.16	110383	59924	0.734775	IGG24	Bc72_Bc03	IGG24_Bc72_Bc03	72	3	Hela	30	24	5037	6188	6.53372	C3	-0.0828181	0.293481	G2M	0.702652	0.0975151	0.15285	0.0432241	0.39071	0.40847	0.20082
IGG24_Bc72_Bc04	281152	236258	84.03	218232	77.62	51913	18.46	203999	101737	0.725583	IGG24	Bc72_Bc04	IGG24_Bc72_Bc04	72	4	Hela	30	24	6077	7944	5.61956	C3	-0.0547418	0.151214	G2M	0.657771	0.101376	0.172373	0.06143	0.341772	0.44888	0.209348
IGG24_Bc72_Bc10	217755	199449	91.59	184450	84.7	45682	20.97	177964	73324	0.817267	IGG24	Bc72_Bc10	IGG24_Bc72_Bc10	72	10	Hela	30	24	5044	6168	6.14968	C3	-0.120003	-0.0258636	G1	0.705763	0.111661	0.137776	0.0420982	0.408497	0.400327	0.191176
IGG24_Bc72_Bc12	178277	169566	95.11	157186	88.16	38222	21.43	154622	70057	0.867313	IGG24	Bc72_Bc12	IGG24_Bc72_Bc12	72	12	Hela	30	24	4683	5823	4.10476	C3	-0.0581258	0.0136438	G2M	0.670792	0.0923832	0.172392	0.0612332	0.337871	0.435644	0.226485
IGG24_Bc72_Bc17	136651	128219	93.82	118776	86.91	30422	22.26	112880	46189	0.826046	IGG24	Bc72_Bc17	IGG24_Bc72_Bc17	72	17	Hela	30	24	4987	6131	4.04551	C3	-0.100696	0.179322	G2M	0.679973	0.110889	0.156132	0.0505655	0.302557	0.433239	0.264205
IGG24_Bc72_Bc19	139192	128952	92.64	119290	85.7	29870	21.45	114449	53395	0.822238	IGG24	Bc72_Bc19	IGG24_Bc72_Bc19	72	19	Hela	30	24	4370	5197	5.40337	C3	-0.141168	-0.14015	G1	0.703733	0.102524	0.131703	0.0570452	0.363273	0.371257	0.265469
IGG24_Bc72_Bc20	272182	253345	93.07	234391	86.11	60590	22.26	222634	85353	0.81796	IGG24	Bc72_Bc20	IGG24_Bc72_Bc20	72	20	Hela	30	24	5840	7330	8.16812	C3	-0.0320188	-0.164727	G1	0.657097	0.113409	0.154244	0.0693652	0.322543	0.386127	0.291329
IGG24_Bc72_Bc25	139163	128828	92.57	119887	86.14	31072	22.32	111651	52178	0.802304	IGG24	Bc72_Bc25	IGG24_Bc72_Bc25	72	25	Hela	30	24	4629	5607	4.82976	C3	-0.155331	-0.123375	G1	0.70678	0.108581	0.137603	0.0430323	0.389091	0.416364	0.194545
IGG24_Bc72_Bc26	115472	102989	89.18	95247	82.48	23744	20.56	87107	38061	0.754356	IGG24	Bc72_Bc26	IGG24_Bc72_Bc26	72	26	Hela	30	24	3853	4499	8.22038	C3	-0.106385	-0.126143	G1	0.733868	0.103371	0.123596	0.0317817	0.428571	0.363636	0.207792
IGG24_Bc72_Bc27	180208	167254	92.81	155169	86.1	39467	21.9	146625	60572	0.813643	IGG24	Bc72_Bc27	IGG24_Bc72_Bc27	72	27	Hela	30	24	5023	6229	7.55082	C3	-0.0594747	-0.170971	G1	0.613596	0.133304	0.18512	0.0617803	0.264354	0.504785	0.230861
IGG24_Bc72_Bc28	127651	118706	92.99	110104	86.25	27685	21.68	105663	45528	0.827749	IGG24	Bc72_Bc28	IGG24_Bc72_Bc28	72	28	Hela	30	24	4074	4836	5.2677	C3	-0.105094	-0.0797016	G1	0.700255	0.120352	0.134261	0.0405904	0.357294	0.433404	0.209302
IGG24_Bc73_Bc01	202772	184269	90.87	169363	83.52	39017	19.24	162435	103194	0.801072	IGG24	Bc73_Bc01	IGG24_Bc73_Bc01	73	1	Hela	30	24	6590	8646	5.12013	C3	0.0974802	-0.117053	S	0.647574	0.108325	0.167977	0.0700401	0.382509	0.409894	0.207597
IGG24_Bc73_Bc02	215060	192373	89.45	176159	81.91	41331	19.21	174349	105803	0.810699	IGG24	Bc73_Bc02	IGG24_Bc73_Bc02	73	2	Hela	30	24	6305	8004	5.1593	C3	-0.0102262	-0.0602812	G1	0.692685	0.10516	0.150065	0.0483344	0.400435	0.380849	0.218716
IGG24_Bc73_Bc03	241391	166672	69.04	152057	62.99	31871	13.2	143247	101313	0.593423	IGG24	Bc73_Bc03	IGG24_Bc73_Bc03	73	3	Hela	30	24	7038	9367	4.87687	C3	-0.0311393	0.263615	G2M	0.633829	0.122942	0.189989	0.0503186	0.331936	0.414396	0.253669
IGG24_Bc73_Bc04	136097	112823	82.89	102995	75.67	22509	16.53	92331	62414	0.678421	IGG24	Bc73_Bc04	IGG24_Bc73_Bc04	73	4	Hela	30	24	5746	7131	7.90123	C3	-0.0571274	-0.105979	G1	0.650909	0.155556	0.145253	0.0420202	0.350487	0.381085	0.268428
IGG24_Bc73_Bc09	61132	55083	90.1	50756	83.02	11549	18.89	48713	30652	0.796849	IGG24	Bc73_Bc09	IGG24_Bc73_Bc09	73	9	Hela	30	24	3744	4423	8.3046	C3	-0.071829	-0.143142	G1	0.709688	0.132965	0.118986	0.0357607	0.371585	0.374317	0.254098
IGG24_Bc73_Bc10	113926	99720	87.53	91417	80.24	20898	18.34	86444	54907	0.758773	IGG24	Bc73_Bc10	IGG24_Bc73_Bc10	73	10	Hela	30	24	5410	6688	5.67314	C3	0.0100599	-0.136323	S	0.6463	0.132513	0.163063	0.054751	0.360097	0.392944	0.246959
IGG24_Bc73_Bc11	74472	67979	91.28	62399	83.78	13981	18.77	61194	43428	0.821705	IGG24	Bc73_Bc11	IGG24_Bc73_Bc11	73	11	Hela	30	24	4694	5641	4.44663	C3	-0.0404276	-0.00862824	G1	0.679441	0.12027	0.157628	0.0390456	0.348624	0.396024	0.255352
IGG24_Bc73_Bc12	59761	54208	90.7	49865	83.44	10927	18.28	48497	33231	0.811516	IGG24	Bc73_Bc12	IGG24_Bc73_Bc12	73	12	Hela	30	24	3861	4461	6.02014	C3	-0.100995	0.0983682	G2M	0.759697	0.110606	0.0984848	0.0281818	0.433846	0.375385	0.190769
IGG24_Bc73_Bc17	107492	95124	88.49	87342	81.25	18965	17.64	83836	51579	0.779928	IGG24	Bc73_Bc17	IGG24_Bc73_Bc17	73	17	Hela	30	24	5549	6796	4.34729	C3	0.133547	-0.0295901	S	0.717297	0.108747	0.131206	0.0401891	0.448949	0.346847	0.204204
IGG24_Bc73_Bc18	100327	89332	89.04	81939	81.67	18877	18.81	76919	48382	0.766683	IGG24	Bc73_Bc18	IGG24_Bc73_Bc18	73	18	Hela	30	24	4752	5752	5.47498	C3	0.105842	-0.0939369	S	0.708637	0.106378	0.135091	0.0461285	0.390244	0.407666	0.202091
IGG24_Bc73_Bc20	99334	88071	88.66	80776	81.31	19247	19.37	75678	46285	0.761854	IGG24	Bc73_Bc20	IGG24_Bc73_Bc20	73	20	Hela	30	24	4942	5963	6.8561	C3	-0.0147335	-0.140761	G1	0.660537	0.151093	0.14339	0.041998	0.317158	0.422877	0.259965
IGG24_Bc73_Bc25	65480	58784	89.77	54286	82.9	12392	18.92	50623	33945	0.773106	IGG24	Bc73_Bc25	IGG24_Bc73_Bc25	73	25	Hela	30	24	4163	4906	6.39529	C3	-0.121558	-0.128741	G1	0.753437	0.109974	0.107341	0.026031	0.416894	0.373297	0.209809
IGG24_Bc73_Bc27	95888	85750	89.42	78955	82.34	17462	18.21	77046	48508	0.8035	IGG24	Bc73_Bc27	IGG24_Bc73_Bc27	73	27	Hela	30	24	4955	5955	5.52763	C3	0.0133287	-0.0579897	S	0.716548	0.116824	0.12807	0.0346569	0.408602	0.358423	0.232975
IGG24_Bc73_Bc28	72651	66141	91.03	60862	83.77	13269	18.26	59641	37580	0.820925	IGG24	Bc73_Bc28	IGG24_Bc73_Bc28	73	28	Hela	30	24	4075	4840	5.53846	C3	-0.169195	0.0148048	G2M	0.75817	0.105428	0.108269	0.0267121	0.454068	0.325459	0.220472
IGG24_Bc74_Bc01	123352	112063	90.84	103965	84.28	24819	20.12	98444	73704	0.798074	IGG24	Bc74_Bc01	IGG24_Bc74_Bc01	74	1	Hela	30	24	5948	7372	6.68075	C3	-0.0907049	-0.132813	G1	0.697465	0.120132	0.133358	0.0453711	0.450413	0.363636	0.18595
IGG24_Bc74_Bc03	92693	69713	75.2	64105	69.15	13968	15.06	59069	47050	0.637254	IGG24	Bc74_Bc03	IGG24_Bc74_Bc03	74	3	Hela	30	24	4703	5722	5.36143	C3	-0.0788511	-0.0637552	G1	0.724138	0.112433	0.134531	0.0262263	0.407942	0.361011	0.231047
IGG24_Bc74_Bc10	59574	50464	84.7	46618	78.25	10479	17.58	43091	32208	0.723319	IGG24	Bc74_Bc10	IGG24_Bc74_Bc10	74	10	Hela	30	24	4392	5134	5.29909	C3	-0.0725811	-0.139103	G1	0.743463	0.127168	0.10322	0.0231214	0.472	0.349333	0.178667
IGG24_Bc74_Bc17	45069	41703	92.53	38589	85.62	8398	18.63	37123	27056	0.823693	IGG24	Bc74_Bc17	IGG24_Bc74_Bc17	74	17	Hela	30	24	3800	4371	7.61136	C3	0.125763	0.0384655	S	0.769955	0.112265	0.0966905	0.0197923	0.503356	0.325503	0.171141
IGG24_Bc74_Bc18	58948	51510	87.38	47531	80.63	10942	18.56	45208	33299	0.766913	IGG24	Bc74_Bc18	IGG24_Bc74_Bc18	74	18	Hela	30	24	4434	5161	6.33685	C3	0.0577189	-0.10951	S	0.74757	0.117171	0.100432	0.0315875	0.456989	0.301075	0.241935
IGG24_Bc74_Bc19	72774	65255	89.66	60589	83.25	14615	20.08	57947	44275	0.79626	IGG24	Bc74_Bc19	IGG24_Bc74_Bc19	74	19	Hela	30	24	5447	6636	5.35075	C3	0.091139	-0.147888	S	0.681199	0.144624	0.127437	0.0446447	0.430921	0.337171	0.231908
IGG24_Bc74_Bc20	53478	48585	90.85	45002	84.15	10827	20.24	41818	29773	0.781966	IGG24	Bc74_Bc20	IGG24_Bc74_Bc20	74	20	Hela	30	24	3945	4599	10.1247	C3	-0.0738963	-0.133287	G1	0.729592	0.129464	0.114796	0.0232781	0.419444	0.341667	0.238889
IGG24_Bc74_Bc25	37756	34846	92.29	32486	86.04	7667	20.3	30383	23512	0.80472	IGG24	Bc74_Bc25	IGG24_Bc74_Bc25	74	25	Hela	30	24	3935	4565	6.98536	C3	-0.131462	-0.165974	G1	0.747112	0.121449	0.109273	0.0199813	0.414286	0.357143	0.228571
IGG24_Bc74_Bc26	72505	60946	84.05	56454	77.86	12965	17.88	51680	38171	0.712778	IGG24	Bc74_Bc26	IGG24_Bc74_Bc26	74	26	Hela	30	24	5241	6257	6.13713	C3	-0.202164	-0.222944	G1	0.746797	0.115961	0.10532	0.0282302	0.521649	0.292784	0.185567
IGG48_Bc51_Bc01	927889	877164	94.53	803169	86.55	214238	23.08	795999	281614	0.85786	IGG48	Bc51_Bc01	IGG48_Bc51_Bc01	51	1	Hela	0	6	9411	13632	3.76057	C1	-0.112295	-0.179153	G1	0.614847	0.106322	0.190172	0.0822768	0.462529	0.291034	0.246437
IGG48_Bc51_Bc03	729223	674082	92.43	617004	84.61	166108	22.77	602699	228139	0.826495	IGG48	Bc51_Bc03	IGG48_Bc51_Bc03	51	3	Hela	0	6	9184	13265	4.82497	C1	-0.122249	-0.0820499	G1	0.638783	0.105188	0.178694	0.0704441	0.461703	0.253883	0.284413
IGG48_Bc51_Bc04	797508	753398	94.46	689443	86.44	183705	23.03	687643	244152	0.86224	IGG48	Bc51_Bc04	IGG48_Bc51_Bc04	51	4	Hela	0	6	8386	11871	5.00561	C1	0.0047966	-0.132559	S	0.626848	0.096732	0.180794	0.0900955	0.458843	0.309789	0.231368
IGG48_Bc51_Bc05	1403079	1307280	93.17	1195946	85.23	324723	23.14	1160117	388763	0.826837	IGG48	Bc51_Bc05	IGG48_Bc51_Bc05	51	5	Hela	0	6	10331	16458	3.50058	C1	-0.160176	-0.209425	G1	0.582917	0.107814	0.212471	0.0897474	0.432423	0.279641	0.287936
IGG48_Bc51_Bc06	1007272	950977	94.41	871612	86.53	231801	23.01	861820	275724	0.855598	IGG48	Bc51_Bc06	IGG48_Bc51_Bc06	51	6	Hela	0	6	8998	13025	3.99581	C2	-0.128737	0.437511	G2M	0.617865	0.091978	0.195335	0.0868576	0.456796	0.317961	0.225243
IGG48_Bc51_Bc07	669233	591021	88.31	543102	81.15	150800	22.53	522723	191956	0.781078	IGG48	Bc51_Bc07	IGG48_Bc51_Bc07	51	7	Hela	0	6	9041	12495	4.51114	C1	-0.0446502	-0.18487	G1	0.632882	0.154666	0.145609	0.0632882	0.474803	0.270866	0.254331
IGG48_Bc51_Bc08	1456226	1372601	94.25	1256326	86.27	336872	23.13	1245169	401953	0.855066	IGG48	Bc51_Bc08	IGG48_Bc51_Bc08	51	8	Hela	0	6	10057	15729	3.07732	C1	-0.126987	0.679514	G2M	0.585073	0.102059	0.218011	0.0879465	0.459126	0.290624	0.25025
IGG48_Bc51_Bc09	380403	342988	90.16	315420	82.91	86736	22.8	295851	104682	0.77773	IGG48	Bc51_Bc09	IGG48_Bc51_Bc09	51	9	Hela	0	6	7300	9333	5.58775	C1	-0.168099	-0.1939	G1	0.672704	0.166748	0.11829	0.0381791	0.466207	0.263448	0.270345
IGG48_Bc51_Bc11	408071	387853	95.04	353923	86.73	93181	22.83	351797	139873	0.862098	IGG48	Bc51_Bc11	IGG48_Bc51_Bc11	51	11	Hela	0	6	7236	9421	5.4799	C1	-0.127311	-0.137037	G1	0.681453	0.0905621	0.162169	0.0604186	0.438312	0.299513	0.262175
IGG48_Bc51_Bc13	311273	292334	93.91	268108	86.13	72042	23.14	260867	92174	0.838065	IGG48	Bc51_Bc13	IGG48_Bc51_Bc13	51	13	Hela	0	6	6481	8186	4.78679	C1	-0.0336128	-0.18485	G1	0.719669	0.0898394	0.144697	0.041819	0.467033	0.279121	0.253846
IGG48_Bc51_Bc14	322561	302588	93.8	275963	85.55	72394	22.44	271817	97208	0.842684	IGG48	Bc51_Bc14	IGG48_Bc51_Bc14	51	14	Hela	0	6	6299	7919	5.70843	C1	-0.119118	-0.118839	G1	0.711001	0.10091	0.138462	0.0461538	0.405018	0.301075	0.293907
IGG48_Bc51_Bc15	268296	252137	93.97	232421	86.62	62023	23.11	226766	77471	0.845208	IGG48	Bc51_Bc15	IGG48_Bc51_Bc15	51	15	Hela	0	6	6286	7839	6.64949	C1	-0.115222	-0.139961	G1	0.713388	0.115029	0.128644	0.0385757	0.46133	0.24559	0.29308
IGG48_Bc51_Bc16	460418	431707	93.76	393773	85.52	104740	22.74	385860	136668	0.838065	IGG48	Bc51_Bc16	IGG48_Bc51_Bc16	51	16	Hela	0	6	7282	9617	5.6494	C1	-0.00716733	-0.142064	G1	0.688842	0.107342	0.149616	0.0506228	0.480957	0.255979	0.263065
IGG48_Bc51_Bc17	595030	558207	93.81	510101	85.72	133023	22.35	500483	156109	0.841105	IGG48	Bc51_Bc17	IGG48_Bc51_Bc17	51	17	Hela	0	6	8108	11081	4.81159	C1	0.0182028	0.131299	G2M	0.649925	0.10426	0.176539	0.0639649	0.448659	0.2845	0.266841
IGG48_Bc51_Bc19	487835	445986	91.42	408203	83.67	109943	22.53	398055	144811	0.815962	IGG48	Bc51_Bc19	IGG48_Bc51_Bc19	51	19	Hela	0	6	7946	10523	5.16946	C1	-0.150372	-0.155377	G1	0.675367	0.121009	0.141536	0.0585403	0.477171	0.256938	0.265891
IGG48_Bc51_Bc23	417460	393978	94.37	360034	86.24	91341	21.88	361304	128471	0.865482	IGG48	Bc51_Bc23	IGG48_Bc51_Bc23	51	23	Hela	0	6	6795	8805	5.13742	C1	-0.138773	-0.130176	G1	0.680051	0.0967289	0.159905	0.0598063	0.470588	0.287094	0.242318
IGG48_Bc51_Bc24	426707	402435	94.31	368224	86.29	96876	22.7	367995	130447	0.862407	IGG48	Bc51_Bc24	IGG48_Bc51_Bc24	51	24	Hela	0	6	7426	9807	4.8966	C1	0.267994	0.0939085	S	0.682589	0.100524	0.157895	0.0552507	0.466825	0.278831	0.254344
IGG48_Bc51_Bc25	296692	278208	93.76	256210	86.35	70251	23.67	245901	91289	0.828809	IGG48	Bc51_Bc25	IGG48_Bc51_Bc25	51	25	Hela	0	6	6765	8608	7.16607	C1	-0.117891	-0.192968	G1	0.702364	0.11142	0.135528	0.0460516	0.458381	0.256556	0.285063
IGG48_Bc51_Bc26	496160	442032	89.09	405045	81.63	111406	22.45	388932	128330	0.783884	IGG48	Bc51_Bc26	IGG48_Bc51_Bc26	51	26	Hela	0	6	7697	10014	6.08336	C1	-0.0875468	-0.0913722	G1	0.668938	0.137653	0.145578	0.0446329	0.466094	0.264565	0.269341
IGG48_Bc51_Bc28	252606	241552	95.62	221379	87.63	59149	23.41	219669	80838	0.869611	IGG48	Bc51_Bc28	IGG48_Bc51_Bc28	51	28	Hela	0	6	6414	7993	5.62157	C1	-0.0342925	0.740031	G2M	0.705443	0.101706	0.13225	0.0565394	0.468059	0.249386	0.282555
IGG48_Bc51_Bc29	275904	256016	92.79	234625	85.03	63596	23.05	222550	81525	0.806621	IGG48	Bc51_Bc29	IGG48_Bc51_Bc29	51	29	Hela	0	6	6831	8550	5.26937	C1	-0.208218	-0.116456	G1	0.716547	0.109193	0.128537	0.0418865	0.497512	0.241294	0.261194
IGG48_Bc51_Bc30	814019	755261	92.78	690481	84.82	179693	22.07	678606	240353	0.833649	IGG48	Bc51_Bc30	IGG48_Bc51_Bc30	51	30	Hela	0	6	8758	12462	4.26175	C1	0.141688	0.334902	G2M	0.636809	0.0953341	0.182508	0.0795891	0.477117	0.255129	0.267754
IGG48_Bc51_Bc31	480868	447235	93	410393	85.34	111913	23.27	399423	129969	0.830629	IGG48	Bc51_Bc31	IGG48_Bc51_Bc31	51	31	Hela	0	6	7314	9696	5.40859	C1	-0.114016	-0.188945	G1	0.674697	0.106691	0.160242	0.0538271	0.428694	0.292955	0.278351
IGG48_Bc52_Bc01	1437565	1329489	92.48	1213375	84.4	329068	22.89	1193858	395837	0.830472	IGG48	Bc52_Bc01	IGG48_Bc52_Bc01	52	1	Hela	0	6	10268	16069	3.26055	C1	-0.0722231	0.19941	G2M	0.596728	0.106663	0.202345	0.088288	0.46364	0.26615	0.27021
IGG48_Bc52_Bc02	1009036	953397	94.48	868151	86.03	240024	23.78	865625	265634	0.857873	IGG48	Bc52_Bc02	IGG48_Bc52_Bc02	52	2	Hela	0	6	9506	13944	4.50835	C1	-0.156545	-0.127832	G1	0.629192	0.0991157	0.187462	0.0782769	0.463802	0.270434	0.265764
IGG48_Bc52_Bc03	1263375	1175636	93.05	1073555	84.97	289238	22.89	1060935	391824	0.839763	IGG48	Bc52_Bc03	IGG48_Bc52_Bc03	52	3	Hela	0	6	10254	16282	3.58963	C1	0.331929	0.179726	S	0.600839	0.0959352	0.214895	0.0823621	0.470238	0.251323	0.278439
IGG48_Bc52_Bc04	717211	674240	94	616078	85.89	166107	23.16	610554	228796	0.851289	IGG48	Bc52_Bc04	IGG48_Bc52_Bc04	52	4	Hela	0	6	8836	12356	5.10291	C1	-0.118812	-0.17222	G1	0.646086	0.100391	0.180137	0.0684932	0.439978	0.28843	0.271592
IGG48_Bc52_Bc05	1800810	1609599	89.38	1470044	81.63	409149	22.72	1396861	464126	0.775685	IGG48	Bc52_Bc05	IGG48_Bc52_Bc05	52	5	Hela	0	6	11050	18173	1.74924	C1	-0.0881839	-0.198589	G1	0.573421	0.120741	0.204357	0.0937106	0.457589	0.259994	0.282418
IGG48_Bc52_Bc06	1687598	1569515	93	1437002	85.15	395085	23.41	1382296	426895	0.819091	IGG48	Bc52_Bc06	IGG48_Bc52_Bc06	52	6	Hela	0	6	10669	17418	3.52856	C1	0.311351	0.147282	S	0.589556	0.101704	0.219766	0.0832934	0.425724	0.287138	0.287138
IGG48_Bc52_Bc07	677278	609733	90.02	559755	82.64	158656	23.42	530253	194491	0.782918	IGG48	Bc52_Bc07	IGG48_Bc52_Bc07	52	7	Hela	0	6	9176	12900	4.98539	C1	-0.0687175	-0.193408	G1	0.639714	0.144444	0.159956	0.0515952	0.459422	0.267538	0.27304
IGG48_Bc52_Bc08	35778	34935	97.64	31878	89.09	8317	23.24	31249	22390	0.873414	IGG48	Bc52_Bc08	IGG48_Bc52_Bc08	52	8	Hela	0	6	4332	4823	8.1415	C1	-0.0778831	0.215164	G2M	0.79379	0.136871	0.0627073	0.00542659	0.677885	0.0769231	0.245192
IGG48_Bc52_Bc10	430114	396035	92.07	362214	84.21	102085	23.73	353085	124100	0.82091	IGG48	Bc52_Bc10	IGG48_Bc52_Bc10	52	10	Hela	0	6	7763	10383	4.62418	C1	-0.101212	0.558353	G2M	0.671206	0.116669	0.148357	0.0577452	0.483672	0.278906	0.237423
IGG48_Bc52_Bc12	601465	560975	93.26	511857	85.1	134532	22.36	509929	186627	0.847812	IGG48	Bc52_Bc12	IGG48_Bc52_Bc12	52	12	Hela	0	6	7892	10717	4.72207	C1	-0.0795894	-0.148624	G1	0.662314	0.0914046	0.171114	0.0705121	0.451228	0.303915	0.244857
IGG48_Bc52_Bc13	480200	446577	92.99	407972	84.95	112687	23.46	401263	132768	0.835616	IGG48	Bc52_Bc13	IGG48_Bc52_Bc13	52	13	Hela	0	6	7784	10226	6.23511	C1	-0.0593154	-0.107409	G1	0.681669	0.110672	0.154757	0.0493486	0.44983	0.255952	0.294218
IGG48_Bc52_Bc14	266513	248074	93.08	226312	84.91	60911	22.85	222679	82761	0.835528	IGG48	Bc52_Bc14	IGG48_Bc52_Bc14	52	14	Hela	0	6	6235	7778	6.43532	C1	-0.0266423	-0.0321112	G1	0.712374	0.100626	0.13521	0.0483142	0.473008	0.27635	0.250643
IGG48_Bc52_Bc15	757013	700828	92.57	643616	85.02	171501	22.65	632632	196638	0.835695	IGG48	Bc52_Bc15	IGG48_Bc52_Bc15	52	15	Hela	0	6	8683	12168	4.88406	C1	0.179009	0.176322	S	0.656474	0.10223	0.178625	0.0577253	0.457062	0.267797	0.275141
IGG48_Bc52_Bc17	745648	683495	91.66	623511	83.62	166582	22.34	597157	182189	0.800856	IGG48	Bc52_Bc17	IGG48_Bc52_Bc17	52	17	Hela	0	6	8787	12211	4.48557	C1	-0.111313	-0.180206	G1	0.656545	0.118505	0.165095	0.0541548	0.452855	0.270252	0.276892
IGG48_Bc52_Bc18	748753	692997	92.55	631108	84.28	171408	22.89	624525	203740	0.834087	IGG48	Bc52_Bc18	IGG48_Bc52_Bc18	52	18	Hela	0	6	8767	12469	5.18502	C1	0.0350728	-0.145368	S	0.639768	0.104464	0.182862	0.0652152	0.447843	0.28509	0.267067
IGG48_Bc52_Bc20	673885	615179	91.28	561413	83.3	156833	23.27	530924	164701	0.787855	IGG48	Bc52_Bc20	IGG48_Bc52_Bc20	52	20	Hela	0	6	8698	11885	5.47011	C1	-0.128117	-0.149101	G1	0.653393	0.122247	0.159956	0.0583982	0.432545	0.272601	0.294854
IGG48_Bc52_Bc21	597152	548560	91.86	500783	83.86	136623	22.87	481960	165632	0.807098	IGG48	Bc52_Bc21	IGG48_Bc52_Bc21	52	21	Hela	0	6	8582	11710	5.34215	C1	0.0554914	-0.154492	S	0.641727	0.115579	0.170622	0.0653702	0.458467	0.262073	0.279459
IGG48_Bc52_Bc22	350024	329015	93.99	300619	85.88	81147	23.18	297491	105157	0.849916	IGG48	Bc52_Bc22	IGG48_Bc52_Bc22	52	22	Hela	0	6	6896	8728	6.35063	C1	-0.0606445	-0.148613	G1	0.704094	0.115185	0.135197	0.0424687	0.410169	0.281356	0.308475
IGG48_Bc52_Bc23	687823	609967	88.68	558910	81.25	152524	22.17	526360	196231	0.765255	IGG48	Bc52_Bc23	IGG48_Bc52_Bc23	52	23	Hela	0	6	9275	13301	1.82981	C1	0.119429	0.278286	G2M	0.626132	0.113357	0.170589	0.0835848	0.465802	0.246462	0.287736
IGG48_Bc52_Bc25	231586	215902	93.22	198110	85.54	53990	23.31	190849	75329	0.824096	IGG48	Bc52_Bc25	IGG48_Bc52_Bc25	52	25	Hela	0	6	6331	7718	5.81171	C1	-0.153252	-0.157768	G1	0.730939	0.105652	0.119035	0.0390914	0.455621	0.272189	0.272189
IGG48_Bc52_Bc26	463175	430265	92.89	393116	84.87	109245	23.58	377245	128277	0.814476	IGG48	Bc52_Bc26	IGG48_Bc52_Bc26	52	26	Hela	0	6	7676	10285	6.05717	C1	-0.133473	-0.158074	G1	0.677702	0.101937	0.167888	0.0486784	0.438815	0.272798	0.288387
IGG48_Bc52_Bc27	358150	330741	92.34	302557	84.47	80719	22.53	291997	101923	0.815292	IGG48	Bc52_Bc27	IGG48_Bc52_Bc27	52	27	Hela	0	6	7073	9033	5.26172	C1	-0.153218	-0.171177	G1	0.708194	0.121687	0.127323	0.0409686	0.488038	0.228469	0.283493
IGG48_Bc52_Bc28	584798	547846	93.68	500662	85.61	134835	23.05	498761	165865	0.852877	IGG48	Bc52_Bc28	IGG48_Bc52_Bc28	52	28	Hela	0	6	7759	10365	4.75771	C1	0.2648	0.0948702	S	0.675439	0.0953216	0.157661	0.0660819	0.465875	0.284866	0.249258
IGG48_Bc52_Bc29	525982	494838	94.07	451776	85.89	120447	22.89	452197	153467	0.85972	IGG48	Bc52_Bc29	IGG48_Bc52_Bc29	52	29	Hela	0	6	7954	10770	4.82083	C1	0.0453552	-0.200667	S	0.672897	0.104322	0.158061	0.0608645	0.470806	0.260163	0.269032
IGG48_Bc52_Bc30	414735	391132	94.3	356706	86	91754	22.12	354444	134803	0.854628	IGG48	Bc52_Bc30	IGG48_Bc52_Bc30	52	30	Hela	0	6	7046	9214	5.23249	C1	-0.177639	-0.175668	G1	0.691559	0.0938673	0.155194	0.0556251	0.46595	0.261649	0.272401
IGG48_Bc52_Bc32	406010	382196	94.13	348720	85.88	93262	22.97	345656	114045	0.851348	IGG48	Bc52_Bc32	IGG48_Bc52_Bc32	52	32	Hela	0	6	7089	9134	5.86954	C1	-0.0261748	-0.126394	G1	0.70259	0.0966305	0.144528	0.0519354	0.478805	0.242775	0.27842
IGG48_Bc53_Bc02	119879	114588	95.58	104189	86.91	28298	23.6	105567	72941	0.880613	IGG48	Bc53_Bc02	IGG48_Bc53_Bc02	53	2	Hela	0	6	6765	8463	7.59476	C1	-0.0551929	-0.0923418	G1	0.743655	0.108661	0.121352	0.0245876	0.533333	0.177778	0.288889
IGG48_Bc53_Bc03	123212	118179	95.91	108025	87.67	28308	22.97	108558	77821	0.881067	IGG48	Bc53_Bc03	IGG48_Bc53_Bc03	53	3	Hela	0	6	6797	8572	6.60962	C1	-0.177821	-0.177284	G1	0.731588	0.111621	0.127086	0.0274077	0.539759	0.179518	0.280723
IGG48_Bc53_Bc04	142855	135537	94.87	123655	86.55	33726	23.6	122567	87425	0.857982	IGG48	Bc53_Bc04	IGG48_Bc53_Bc04	53	4	Hela	0	6	7222	9227	7.82421	C1	-0.123568	-0.208466	G1	0.718533	0.117494	0.134671	0.0264145	0.539121	0.20686	0.254019
IGG48_Bc53_Bc13	101098	96606	95.55	88334	87.37	24018	23.75	87757	61834	0.868039	IGG48	Bc53_Bc13	IGG48_Bc53_Bc13	53	13	Hela	0	6	6633	8296	4.93208	C1	0.171286	0.571917	G2M	0.738405	0.111278	0.11645	0.0313647	0.565903	0.147564	0.286533
IGG48_Bc53_Bc15	127377	120822	94.85	110787	86.97	29123	22.86	109519	73737	0.859802	IGG48	Bc53_Bc15	IGG48_Bc53_Bc15	53	15	Hela	0	6	6929	8651	7.12424	C1	0.118554	0.182986	G2M	0.74309	0.112751	0.118405	0.0233982	0.555703	0.161804	0.282493
IGG48_Bc53_Bc16	79793	76293	95.61	69512	87.11	19037	23.85	68147	49118	0.854047	IGG48	Bc53_Bc16	IGG48_Bc53_Bc16	53	16	Hela	0	6	5878	7071	7.48288	C1	-0.154545	-0.177963	G1	0.752489	0.111111	0.10912	0.025687	0.527372	0.202555	0.270073
IGG48_Bc53_Bc18	78783	75038	95.24	68212	86.58	18011	22.86	67813	48525	0.860757	IGG48	Bc53_Bc18	IGG48_Bc53_Bc18	53	18	Hela	0	6	5825	6970	7.80355	C1	-0.16007	-0.171949	G1	0.758821	0.11648	0.106055	0.0170409	0.531191	0.166352	0.302457
IGG48_Bc53_Bc19	175295	159495	90.98	145695	83.11	41322	23.57	137563	96448	0.784751	IGG48	Bc53_Bc19	IGG48_Bc53_Bc19	53	19	Hela	0	6	8074	10488	5.56205	C1	-0.172211	-0.214546	G1	0.700137	0.152198	0.120742	0.0243132	0.534699	0.171786	0.293515
IGG48_Bc53_Bc22	64919	61895	95.34	56579	87.15	15302	23.57	55066	39522	0.848226	IGG48	Bc53_Bc22	IGG48_Bc53_Bc22	53	22	Hela	0	6	5647	6715	6.82099	C1	-0.173472	-0.168411	G1	0.745594	0.129114	0.104481	0.0195371	0.560976	0.166667	0.272358
IGG48_Bc53_Bc25	101841	96128	94.39	88286	86.69	24127	23.69	85862	61260	0.843099	IGG48	Bc53_Bc25	IGG48_Bc53_Bc25	53	25	Hela	0	6	6633	8205	6.34652	C1	0.197295	0.200352	G2M	0.718116	0.127702	0.125691	0.0259762	0.5	0.196	0.304
IGG48_Bc53_Bc26	124209	107625	86.64	98145	79.01	27949	22.5	88495	61708	0.712469	IGG48	Bc53_Bc26	IGG48_Bc53_Bc26	53	26	Hela	0	6	6408	7897	8.28561	C1	-0.117117	-0.183763	G1	0.716898	0.158584	0.102964	0.0202079	0.534579	0.183178	0.282243
IGG48_Bc53_Bc27	183026	157871	86.25	144144	78.75	38176	20.85	137256	91589	0.749926	IGG48	Bc53_Bc27	IGG48_Bc53_Bc27	53	27	Hela	0	6	7449	9495	6.93926	C1	0.103523	-0.0946588	S	0.687646	0.174981	0.109557	0.0259518	0.506383	0.22695	0.266667
IGG48_Bc53_Bc28	144449	135435	93.75	123680	85.62	32992	22.83	122511	82417	0.848126	IGG48	Bc53_Bc28	IGG48_Bc53_Bc28	53	28	Hela	0	6	6748	8476	6.81223	C1	-0.117294	-0.139136	G1	0.71345	0.132922	0.124546	0.0276592	0.488579	0.23731	0.274112
IGG48_Bc53_Bc30	127555	104897	82.23	95324	74.73	24578	19.26	90280	69078	0.707773	IGG48	Bc53_Bc30	IGG48_Bc53_Bc30	53	30	Hela	0	6	6602	8184	7.37346	C1	-0.128979	-0.203498	G1	0.711736	0.169641	0.0950063	0.0218136	0.529412	0.185958	0.28463
IGG48_Bc53_Bc31	54098	37496	69.31	34001	62.85	8431	15.58	32167	21857	0.594606	IGG48	Bc53_Bc31	IGG48_Bc53_Bc31	53	31	Hela	0	6	3919	4428	4.4612	C1	-0.0776219	0.0656254	G2M	0.646625	0.294414	0.0473235	0.0108611	0.622951	0.254098	0.122951
IGG48_Bc53_Bc32	81556	55462	68	50206	61.56	13019	15.96	42476	28032	0.52082	IGG48	Bc53_Bc32	IGG48_Bc53_Bc32	53	32	Hela	0	6	4720	5504	4.73277	C1	-0.123909	-0.125706	G1	0.64882	0.271574	0.0591758	0.019373	0.547619	0.232143	0.220238
IGG48_Bc66_Bc06	202728	198309	97.82	183584	90.55	50065	24.69	177191	109608	0.874033	IGG48	Bc66_Bc06	IGG48_Bc66_Bc06	66	6	Hela	0	48	8677	11590	4.86569	C2	0.267882	0.00197376	S	0.694899	0.105708	0.145781	0.046897	0.575037	0.185736	0.239227
IGG48_Bc66_Bc07	238521	230385	96.58	214056	89.74	61111	25.62	198209	120442	0.830992	IGG48	Bc66_Bc07	IGG48_Bc66_Bc07	66	7	Hela	0	48	9011	12360	5.75615	C2	0.0223718	-0.204232	S	0.675307	0.147535	0.13365	0.0388799	0.514286	0.177489	0.308225
IGG48_Bc66_Bc08	156824	153312	97.76	141651	90.32	38899	24.8	136755	83123	0.872029	IGG48	Bc66_Bc08	IGG48_Bc66_Bc08	66	8	Hela	0	48	7617	9770	5.25649	C2	-0.137166	-0.138003	G1	0.711848	0.110429	0.129266	0.0421785	0.54699	0.190074	0.262936
IGG48_Bc66_Bc14	71553	69600	97.27	64233	89.76	17208	24.04	61353	42340	0.857448	IGG48	Bc66_Bc14	IGG48_Bc66_Bc14	66	14	Hela	0	48	6150	7310	6.1928	C2	0.111512	-0.0383363	S	0.764519	0.10622	0.102286	0.0241664	0.578755	0.186813	0.234432
IGG48_Bc66_Bc21	75983	73648	96.92	68209	89.76	19137	25.18	63054	39091	0.829844	IGG48	Bc66_Bc21	IGG48_Bc66_Bc21	66	21	Hela	0	48	5603	6665	7.17839	C2	-0.0979365	0.08672	G2M	0.747119	0.122279	0.105207	0.0224072	0.549696	0.192698	0.257606
IGG48_Bc66_Bc22	117310	113804	97.01	105489	89.92	29602	25.23	99114	63870	0.84489	IGG48	Bc66_Bc22	IGG48_Bc66_Bc22	66	22	Hela	0	48	7226	9123	5.80702	C2	0.184449	0.271057	G2M	0.729199	0.126036	0.109764	0.0313172	0.535664	0.177622	0.286713
IGG48_Bc66_Bc24	130751	127050	97.16	117694	90.01	32460	24.82	114708	70612	0.877301	IGG48	Bc66_Bc24	IGG48_Bc66_Bc24	66	24	Hela	0	48	7307	9204	4.40063	C2	-0.136575	0.923981	G2M	0.717019	0.117933	0.121216	0.0404055	0.578327	0.182568	0.239105
IGG48_Bc66_Bc29	152925	148690	97.23	137980	90.22	38029	24.86	129248	77723	0.845172	IGG48	Bc66_Bc29	IGG48_Bc66_Bc29	66	29	Hela	0	48	7858	10065	4.30778	C2	0.0350156	-0.0977689	S	0.71173	0.116473	0.133527	0.0346644	0.536864	0.185877	0.277259
IGG48_Bc66_Bc31	106469	103828	97.51	96037	90.2	26469	24.86	92803	56147	0.871643	IGG48	Bc66_Bc31	IGG48_Bc66_Bc31	66	31	Hela	0	48	6081	7402	4.17573	C2	0.0340603	-0.099737	S	0.749594	0.103193	0.116543	0.028324	0.535604	0.19195	0.272446
IGG48_Bc66_Bc32	78204	75957	97.12	70269	89.85	19451	24.87	65157	40353	0.833167	IGG48	Bc66_Bc32	IGG48_Bc66_Bc32	66	32	Hela	0	48	5945	7002	7.41982	C2	-0.00438105	-0.180909	G1	0.758593	0.11853	0.0938364	0.0270644	0.604211	0.145263	0.250526
IGG48_Bc67_Bc06	100378	95725	95.36	87956	87.62	22437	22.35	87972	66958	0.876407	IGG48	Bc67_Bc06	IGG48_Bc67_Bc06	67	6	Hela	0	48	6916	8429	6.42493	C2	-0.286986	-0.218571	G1	0.744343	0.111794	0.114192	0.0256257	0.615486	0.15748	0.227034
IGG48_Bc67_Bc07	122414	112064	91.54	103384	84.45	29441	24.05	97202	76880	0.794043	IGG48	Bc67_Bc07	IGG48_Bc67_Bc07	67	7	Hela	0	48	8057	10174	5.64471	C2	-0.11218	0.0860313	G2M	0.677868	0.176709	0.117903	0.0238992	0.560197	0.184275	0.255528
IGG48_Bc67_Bc08	147528	139931	94.85	128835	87.32	34924	23.67	124950	96418	0.846958	IGG48	Bc67_Bc08	IGG48_Bc67_Bc08	67	8	Hela	0	48	8413	11082	5.55034	C2	0.12786	0.509565	G2M	0.711685	0.124563	0.126975	0.0332811	0.607787	0.156695	0.235518
IGG48_Bc67_Bc13	38566	36503	94.65	33462	86.76	8725	22.62	32155	25587	0.833765	IGG48	Bc67_Bc13	IGG48_Bc67_Bc13	67	13	Hela	0	48	4910	5615	6.05521	C2	-0.164865	-0.146397	G1	0.783955	0.123382	0.0779386	0.0137091	0.566775	0.166124	0.267101
IGG48_Bc67_Bc16	39467	37546	95.13	34383	87.11	9050	22.93	33600	26894	0.851344	IGG48	Bc67_Bc16	IGG48_Bc67_Bc16	67	16	Hela	0	48	5173	5879	7.59107	C2	0.0692325	-0.166998	S	0.784831	0.10699	0.0893961	0.0173562	0.595745	0.125	0.279255
IGG48_Bc67_Bc22	52825	49631	93.95	45778	86.65	12074	22.85	43708	34893	0.827411	IGG48	Bc67_Bc22	IGG48_Bc67_Bc22	67	22	Hela	0	48	5917	6977	5.3102	C2	-0.016218	-0.151017	G1	0.739481	0.138716	0.0982484	0.0201329	0.645492	0.114754	0.239754
IGG48_Bc67_Bc23	53166	50151	94.32	45972	86.46	12019	22.6	43868	34486	0.825114	IGG48	Bc67_Bc23	IGG48_Bc67_Bc23	67	23	Hela	0	48	5394	6304	7.16933	C2	0.0605095	-0.177771	S	0.769588	0.115981	0.0958389	0.0157149	0.572748	0.150115	0.277136
IGG48_Bc67_Bc24	28231	26577	94.14	24461	86.64	6631	23.48	23073	18557	0.817293	IGG48	Bc67_Bc24	IGG48_Bc67_Bc24	67	24	Hela	0	48	3792	4251	6.90236	C2	-0.0513635	-0.107597	G1	0.791146	0.121325	0.0726597	0.0131801	0.595349	0.125581	0.27907
IGG48_Bc67_Bc29	48871	46240	94.61	42507	86.97	11296	23.11	39890	31063	0.81623	IGG48	Bc67_Bc29	IGG48_Bc67_Bc29	67	29	Hela	0	48	5309	6149	8.17815	C2	-0.0555349	-0.123642	G1	0.796317	0.105251	0.0797909	0.0165947	0.584046	0.122507	0.293447
IGG48_Bc67_Bc30	43156	40457	93.74	37066	85.88	9528	22.07	35516	29466	0.822968	IGG48	Bc67_Bc30	IGG48_Bc67_Bc30	67	30	Hela	0	48	5293	6110	6.71783	C2	0.0428028	-0.18613	S	0.777264	0.12061	0.082024	0.0182532	0.630986	0.135211	0.233803
IGG48_Bc68_Bc05	38371	36088	94.05	33087	86.22	8686	22.63	31616	28328	0.823956	IGG48	Bc68_Bc05	IGG48_Bc68_Bc05	68	5	Hela	0	48	5305	6164	7.01453	C2	0.245482	-0.165147	S	0.777752	0.127497	0.083372	0.0104505	0.593315	0.091922	0.314763
IGG48_Bc68_Bc07	35673	31912	89.45	29413	82.45	7976	22.35	27965	25517	0.783926	IGG48	Bc68_Bc07	IGG48_Bc68_Bc07	68	7	Hela	0	48	5336	6073	7.89624	C2	0.0415788	-0.11163	S	0.737968	0.182327	0.0718105	0.00687548	0.638298	0.0921986	0.269504
IGG48_Bc68_Bc08	33760	31718	93.95	29076	86.12	7730	22.89	28172	25609	0.834479	IGG48	Bc68_Bc08	IGG48_Bc68_Bc08	68	8	Hela	0	48	5051	5732	6.51625	C2	-0.0482716	-0.212953	G1	0.784954	0.128447	0.0742622	0.0106434	0.602606	0.110749	0.286645
IGG48_Bc68_Bc21	23256	21193	91.12	19371	83.29	5321	22.88	18042	16060	0.7758	IGG48	Bc68_Bc21	IGG48_Bc68_Bc21	68	21	Hela	0	48	4041	4500	8.49799	C2	-0.13896	-0.154195	G1	0.783594	0.13661	0.071497	0.00638366	0.571429	0.129464	0.299107
IGG48_Bc68_Bc32	17183	16117	93.79	14745	85.81	3866	22.49	14067	12502	0.818658	IGG48	Bc68_Bc32	IGG48_Bc68_Bc32	68	32	Hela	0	48	3600	3924	9.36198	C2	-0.18109	-0.230855	G1	0.797849	0.134273	0.0597181	0.0055638	0.664596	0.0807453	0.254658
IGG48_Bc70_Bc01	76833	73689	95.9	67596	87.97	18280	23.79	65738	52172	0.855596	IGG48	Bc70_Bc01	IGG48_Bc70_Bc01	70	1	Hela	10	48	6577	8052	8.25092	C2	-0.0275604	-0.0393015	G1	0.754273	0.1233	0.102023	0.018835	0.521368	0.162393	0.316239
IGG48_Bc70_Bc05	153254	149165	97.33	136555	89.1	35742	23.32	136847	105300	0.892942	IGG48	Bc70_Bc05	IGG48_Bc70_Bc05	70	5	Hela	10	48	8107	10646	4.98542	C2	-0.0062269	0.529587	G2M	0.713434	0.0977762	0.155319	0.0309491	0.587454	0.160148	0.252399
IGG48_Bc70_Bc08	81391	78978	97.03	72226	88.73	18788	23.08	72459	57483	0.890258	IGG48	Bc70_Bc08	IGG48_Bc70_Bc08	70	8	Hela	10	48	6575	7899	5.93723	C2	-0.123804	0.536633	G2M	0.75541	0.104824	0.112999	0.0254849	0.68227	0.153191	0.164539
IGG48_Bc70_Bc10	24038	22370	93.06	20559	85.52	5533	23.01	19433	15953	0.808428	IGG48	Bc70_Bc10	IGG48_Bc70_Bc10	70	10	Hela	10	48	3946	4486	9.39127	C2	-0.0175892	-0.0672197	G1	0.746857	0.127081	0.0988787	0.0244648	0.62543	0.116838	0.257732
IGG48_Bc70_Bc11	25734	24832	96.49	22669	88.08	5919	23	22706	18838	0.882335	IGG48	Bc70_Bc11	IGG48_Bc70_Bc11	70	11	Hela	10	48	3966	4401	8.03548	C2	-0.124664	-0.121675	G1	0.805329	0.110658	0.0711599	0.0112853	0.599119	0.132159	0.268722
IGG48_Bc70_Bc12	38305	36819	96.12	33864	88.4	8778	22.91	33260	26525	0.868294	IGG48	Bc70_Bc12	IGG48_Bc70_Bc12	70	12	Hela	10	48	4918	5584	10.361	C2	-0.0917635	-0.209806	G1	0.790335	0.106815	0.0835192	0.0171004	0.620178	0.118694	0.261128
IGG48_Bc70_Bc14	48127	45834	95.23	42031	87.33	10996	22.84	40669	33122	0.845035	IGG48	Bc70_Bc14	IGG48_Bc70_Bc14	70	14	Hela	10	48	5499	6407	5.94329	C2	-0.160092	0.676619	G2M	0.772025	0.115075	0.0957146	0.0158799	0.625	0.147727	0.227273
IGG48_Bc70_Bc15	46286	44471	96.07	40947	88.46	10633	22.97	40252	31416	0.869637	IGG48	Bc70_Bc15	IGG48_Bc70_Bc15	70	15	Hela	10	48	5717	6571	9.31033	C2	0.452572	0.170571	S	0.793307	0.10461	0.0879815	0.012208	0.617225	0.102871	0.279904
IGG48_Bc70_Bc16	38020	36807	96.8	33647	88.49	8698	22.87	33111	26544	0.870884	IGG48	Bc70_Bc16	IGG48_Bc70_Bc16	70	16	Hela	10	48	5045	5749	8.20423	C2	-0.106527	-0.166615	G1	0.783655	0.11532	0.0838694	0.0157255	0.661932	0.110795	0.227273
IGG48_Bc70_Bc17	35575	34346	96.54	31468	88.45	8219	23.1	30373	23794	0.853774	IGG48	Bc70_Bc17	IGG48_Bc70_Bc17	70	17	Hela	10	48	5077	5745	9.04664	C2	-0.0398303	-0.193895	G1	0.797726	0.106218	0.080571	0.0135495	0.591592	0.123123	0.285285
IGG48_Bc70_Bc18	43209	41540	96.13	37958	87.84	9636	22.3	37644	29503	0.871207	IGG48	Bc70_Bc18	IGG48_Bc70_Bc18	70	18	Hela	10	48	5099	5933	7.8377	C2	0.220076	-0.109325	S	0.789222	0.100955	0.0916326	0.0170532	0.602978	0.116625	0.280397
IGG48_Bc70_Bc19	53814	51237	95.21	46911	87.17	12285	22.82	45821	37244	0.85147	IGG48	Bc70_Bc19	IGG48_Bc70_Bc19	70	19	Hela	10	48	6085	7185	7.62176	C2	0.0692888	-0.151228	S	0.763108	0.121316	0.0958668	0.0181783	0.602794	0.121756	0.275449
IGG48_Bc70_Bc20	40493	39042	96.41	35729	88.23	9343	23.07	34894	26833	0.861729	IGG48	Bc70_Bc20	IGG48_Bc70_Bc20	70	20	Hela	10	48	5096	5814	9.9521	C2	-0.108484	-0.173793	G1	0.778188	0.120876	0.0839488	0.0155096	0.612903	0.111437	0.27566
IGG48_Bc70_Bc22	36579	35221	96.28	32265	88.2	8538	23.34	31467	25358	0.860248	IGG48	Bc70_Bc22	IGG48_Bc70_Bc22	70	22	Hela	10	48	4959	5661	8.73159	C2	0.0215401	-0.221164	S	0.79603	0.105955	0.0813896	0.0151365	0.594512	0.125	0.280488
IGG48_Bc70_Bc24	33337	32091	96.26	29442	88.31	7735	23.2	29070	23830	0.872004	IGG48	Bc70_Bc24	IGG48_Bc70_Bc24	70	24	Hela	10	48	4686	5291	6.77829	C2	-0.0997448	-0.158862	G1	0.809905	0.110137	0.0673201	0.0121228	0.586207	0.157088	0.256705
IGG48_Bc70_Bc25	25225	24430	96.84	22615	89.65	5769	22.87	21912	17927	0.868662	IGG48	Bc70_Bc25	IGG48_Bc70_Bc25	70	25	Hela	10	48	4048	4526	6.15659	C2	-0.0579246	-0.152755	G1	0.817194	0.103352	0.0701428	0.00900062	0.628319	0.106195	0.265487
IGG48_Bc70_Bc26	27555	26495	96.15	24226	87.91	6366	23.1	23644	19179	0.858066	IGG48	Bc70_Bc26	IGG48_Bc70_Bc26	70	26	Hela	10	48	4439	4979	8.89377	C2	0.180037	-0.143114	S	0.791468	0.115352	0.0766208	0.0148751	0.641026	0.0805861	0.278388
IGG48_Bc70_Bc27	29932	28898	96.54	26534	88.64	6865	22.93	26217	20601	0.875885	IGG48	Bc70_Bc27	IGG48_Bc70_Bc27	70	27	Hela	10	48	4326	4842	9.53261	C2	-0.11944	-0.152014	G1	0.780889	0.119804	0.0889145	0.00866051	0.626623	0.113636	0.25974
IGG48_Bc71_Bc01	79265	77342	97.57	70854	89.38	19116	24.11	69312	48678	0.874434	IGG48	Bc71_Bc01	IGG48_Bc71_Bc01	71	1	Hela	10	48	6033	7286	6.87432	C2	-0.13784	0.0403092	G2M	0.755581	0.108422	0.110861	0.0236353	0.556684	0.19797	0.245347
IGG48_Bc71_Bc03	104965	101589	96.78	93068	88.66	24505	23.34	90409	65810	0.861325	IGG48	Bc71_Bc03	IGG48_Bc71_Bc03	71	3	Hela	10	48	7298	9118	7.00573	C2	0.0045604	-0.158776	S	0.751599	0.107267	0.111919	0.0251453	0.577922	0.150649	0.271429
IGG48_Bc71_Bc04	131042	127481	97.28	116841	89.16	30849	23.54	115313	82527	0.87997	IGG48	Bc71_Bc04	IGG48_Bc71_Bc04	71	4	Hela	10	48	7777	10134	5.44182	C2	0.223575	0.34532	G2M	0.717845	0.102567	0.128367	0.0464146	0.596059	0.174384	0.229557
IGG48_Bc71_Bc05	163496	160096	97.92	146398	89.54	38770	23.71	145889	96271	0.892309	IGG48	Bc71_Bc05	IGG48_Bc71_Bc05	71	5	Hela	10	48	8083	10562	6.36882	C2	0.166624	-0.189333	S	0.712138	0.0991876	0.147205	0.038802	0.538715	0.177924	0.283361
IGG48_Bc71_Bc06	129988	127536	98.11	117160	90.13	30843	23.72	116621	77307	0.897167	IGG48	Bc71_Bc06	IGG48_Bc71_Bc06	71	6	Hela	10	48	7299	9192	6.11283	C2	-0.0435168	-0.0359306	G1	0.751472	0.100273	0.115357	0.0313173	0.552927	0.174346	0.272727
IGG48_Bc71_Bc08	204907	199708	97.46	183032	89.32	49187	24	179901	118982	0.877964	IGG48	Bc71_Bc08	IGG48_Bc71_Bc08	71	8	Hela	10	48	8477	11346	5.43626	C2	-0.00507383	0.751709	G2M	0.697739	0.111727	0.140324	0.0471071	0.593207	0.172196	0.234597
IGG48_Bc71_Bc14	53933	52398	97.15	47816	88.65	12383	22.95	47327	33306	0.877515	IGG48	Bc71_Bc14	IGG48_Bc71_Bc14	71	14	Hela	10	48	5218	6036	7.81138	C2	0.010766	-0.173562	S	0.787741	0.093076	0.0951192	0.0215664	0.553699	0.171838	0.274463
IGG48_Bc71_Bc15	69056	67142	97.22	61896	89.63	16153	23.39	60355	40020	0.874001	IGG48	Bc71_Bc15	IGG48_Bc71_Bc15	71	15	Hela	10	48	5881	6906	7.88718	C2	0.298611	-0.0468924	S	0.783186	0.10358	0.0927192	0.0181014	0.570499	0.156182	0.273319
IGG48_Bc71_Bc16	46865	45506	97.1	41645	88.86	10957	23.37	40460	28426	0.863331	IGG48	Bc71_Bc16	IGG48_Bc71_Bc16	71	16	Hela	10	48	5040	5717	8.05714	C2	-0.167294	-0.194776	G1	0.783855	0.106043	0.0893241	0.0188679	0.582888	0.131016	0.286096
IGG48_Bc71_Bc17	57405	56201	97.9	51214	89.21	12828	22.34	51682	33849	0.900305	IGG48	Bc71_Bc17	IGG48_Bc71_Bc17	71	17	Hela	10	48	5210	6055	7.98675	C2	-0.116999	-0.139848	G1	0.784994	0.103919	0.0922732	0.0174692	0.597087	0.162621	0.240291
IGG48_Bc71_Bc18	44687	43282	96.85	39635	88.69	10440	23.36	39252	27011	0.878376	IGG48	Bc71_Bc18	IGG48_Bc71_Bc18	71	18	Hela	10	48	4567	5164	6.65075	C2	-0.00585857	-0.0440536	G1	0.783856	0.102977	0.0943953	0.0163583	0.545455	0.173295	0.28125
IGG48_Bc71_Bc19	53346	51711	96.93	47422	88.89	12846	24.08	45077	31750	0.844993	IGG48	Bc71_Bc19	IGG48_Bc71_Bc19	71	19	Hela	10	48	5426	6277	7.88105	C2	-0.101036	-0.192983	G1	0.759023	0.119938	0.0950704	0.0215669	0.622685	0.122685	0.25463
IGG48_Bc71_Bc20	51005	49870	97.77	45579	89.36	12053	23.63	45282	29776	0.887795	IGG48	Bc71_Bc20	IGG48_Bc71_Bc20	71	20	Hela	10	48	5086	5860	8.8412	C2	-0.158085	-0.154696	G1	0.780386	0.107599	0.0885429	0.0209156	0.580052	0.146982	0.272966
IGG48_Bc71_Bc21	55133	53276	96.63	48915	88.72	13176	23.89	46883	32940	0.850362	IGG48	Bc71_Bc21	IGG48_Bc71_Bc21	71	21	Hela	10	48	5439	6325	8.46966	C2	-0.0491355	-0.200975	G1	0.78149	0.116289	0.0866124	0.014069	0.555838	0.139594	0.304569
IGG48_Bc71_Bc22	78526	76206	97.04	69938	89.06	18086	23.03	68753	45187	0.875544	IGG48	Bc71_Bc22	IGG48_Bc71_Bc22	71	22	Hela	10	48	6100	7255	7.83607	C2	0.0283758	-0.176456	S	0.758853	0.109612	0.108488	0.0206108	0.571675	0.16753	0.260794
IGG48_Bc71_Bc23	117948	114863	97.38	105313	89.28	27659	23.45	103411	69437	0.876751	IGG48	Bc71_Bc23	IGG48_Bc71_Bc23	71	23	Hela	10	48	6841	8376	6.8402	C2	-0.114727	0.488098	G2M	0.732371	0.0993752	0.122136	0.0444808	0.610231	0.211937	0.177832
IGG48_Bc71_Bc24	65366	63630	97.34	58251	89.11	15282	23.37	57917	39441	0.886042	IGG48	Bc71_Bc24	IGG48_Bc71_Bc24	71	24	Hela	10	48	5744	6686	7.79925	C2	-0.107246	-0.226351	G1	0.776651	0.0990453	0.0980509	0.0250597	0.586207	0.166329	0.247465
IGG48_Bc71_Bc25	28934	28382	98.09	26215	90.6	7015	24.24	25414	17930	0.878344	IGG48	Bc71_Bc25	IGG48_Bc71_Bc25	71	25	Hela	10	48	3913	4355	9.14723	C2	-0.132942	0.121996	G2M	0.798405	0.105901	0.077193	0.0162679	0.590909	0.136364	0.272727
IGG48_Bc71_Bc27	60912	59578	97.8	54676	89.76	14275	23.43	53967	36344	0.885983	IGG48	Bc71_Bc27	IGG48_Bc71_Bc27	71	27	Hela	10	48	5638	6580	7.62495	C2	0.465303	-0.03285	S	0.773309	0.107467	0.0959158	0.0218647	0.567742	0.163441	0.268817
IGG48_Bc71_Bc29	79220	76833	96.98	70533	89.03	18350	23.16	69222	46614	0.873794	IGG48	Bc71_Bc29	IGG48_Bc71_Bc29	71	29	Hela	10	48	6289	7569	6.69324	C2	0.233122	0.217042	S	0.760326	0.1092	0.102641	0.0249956	0.594128	0.153713	0.252159
IGG48_Bc71_Bc31	61350	59930	97.68	54960	89.58	14540	23.7	54264	35736	0.884499	IGG48	Bc71_Bc31	IGG48_Bc71_Bc31	71	31	Hela	10	48	5462	6367	7.39382	C2	-0.0433372	-0.196121	G1	0.758841	0.120579	0.095441	0.0234342	0.564732	0.174107	0.261161
IGG48_Bc74_Bc05	43663	34196	78.31	31176	71.4	8179	18.73	28946	26224	0.662941	IGG48	Bc74_Bc05	IGG48_Bc74_Bc05	74	5	Hela	30	48	3837	4554	9.68029	C3	-0.00226238	-0.155096	G1	0.61463	0.202489	0.146305	0.0320513	0.28866	0.435567	0.275773
IGG48_Bc78_Bc05	15581	14612	93.78	13291	85.3	3431	22.02	12868	12510	0.825878	IGG48	Bc78_Bc05	IGG48_Bc78_Bc05	78	5	Hela	0	24	3650	3986	6.27859	C2	0.217759	-0.125093	S	0.801224	0.128196	0.0648181	0.00504141	0.672222	0.0888889	0.238889
IGG48_Bc78_Bc07	17258	15077	87.36	13810	80.02	3720	21.55	12797	12417	0.741511	IGG48	Bc78_Bc07	IGG48_Bc78_Bc07	78	7	Hela	0	24	3606	3945	7.27651	C2	0.107279	-0.169738	S	0.76702	0.174357	0.0544629	0.00378215	0.638889	0.0972222	0.263889
IGG48_Bc78_Bc08	16436	14842	90.3	13480	82.01	3477	21.15	13086	12673	0.796179	IGG48	Bc78_Bc08	IGG48_Bc78_Bc08	78	8	Hela	0	24	3501	3798	7.67794	C2	-0.0630088	-0.132797	G1	0.79041	0.146945	0.0580046	0.00464037	0.653333	0.0866667	0.26
IGG48_Bc80_Bc01	29785	27092	90.95	24825	83.34	6688	22.45	23687	22256	0.795266	IGG48	Bc80_Bc01	IGG48_Bc80_Bc01	80	1	Hela	0	24	4754	5380	6.39269	C2	0.185351	-0.0881827	S	0.78626	0.132403	0.0705449	0.0100026	0.63806	0.115672	0.246269
IGG48_Bc80_Bc02	28098	25365	90.27	23174	82.47	6291	22.38	22275	20905	0.792761	IGG48	Bc80_Bc02	IGG48_Bc80_Bc02	80	2	Hela	0	24	4497	5072	6.48149	C2	-0.0272831	0.00969151	G2M	0.79701	0.12881	0.06728	0.00603795	0.598291	0.132479	0.269231
IGG48_Bc80_Bc05	23706	21889	92.33	20013	84.42	5280	22.27	19471	18406	0.821353	IGG48	Bc80_Bc05	IGG48_Bc80_Bc05	80	5	Hela	0	24	4258	4745	5.97573	C2	-0.0463688	0.0591233	G2M	0.790467	0.122872	0.0752089	0.00959455	0.600823	0.111111	0.288066
IGG48_Bc80_Bc06	37124	34119	91.9	31290	84.28	8093	21.79	29947	27997	0.806675	IGG48	Bc80_Bc06	IGG48_Bc80_Bc06	80	6	Hela	0	24	5327	6106	5.70459	C2	0.217329	0.00882212	S	0.780096	0.136437	0.0740656	0.00802568	0.665635	0.102167	0.232198
IGG48_Bc80_Bc07	27400	24612	89.82	22514	82.16	6139	22.4	21302	20092	0.777445	IGG48	Bc80_Bc07	IGG48_Bc80_Bc07	80	7	Hela	0	24	4641	5164	8.04995	C2	0.0725833	-0.155488	S	0.748665	0.179525	0.0664688	0.00445104	0.629464	0.0803571	0.290179
IGG48_Bc80_Bc27	24891	23056	92.62	21126	84.87	5610	22.53	20357	18787	0.817846	IGG48	Bc80_Bc27	IGG48_Bc80_Bc27	80	27	Hela	0	24	4405	4903	8.22826	C2	0.3067	0.127208	S	0.805979	0.122673	0.0645798	0.00564016	0.681223	0.0742358	0.244541
IGG48_Bc80_Bc31	21315	19499	91.48	17863	83.8	4802	22.52	16870	15760	0.791461	IGG48	Bc80_Bc31	IGG48_Bc80_Bc31	80	31	Hela	0	24	4060	4482	6.58575	C2	-0.0184809	-0.115569	G1	0.805645	0.119949	0.0673509	0.00641437	0.638095	0.0952381	0.266667

## Sheet: HepG2
Cell_ID	Raw_Reads	Q7_Reads	Q7_Percent	Q10_Reads	Q10_Percent	Q15_Reads	Q15_Percent	Mapped_Reads	UMI_count	Mapped_percent	Library	Name	Rename	Barcode.5	Barcode.3	Cell_Line	Concentration	Time	Gene_Detected	Trans_Detected	percent.mt	seurat_clusters	S.Score	G2M.Score	Phase	percent.FSM	percent.ISM	percent.NIC	percent.NNC	percent.NIC.CJ	percent.NIC.CS	percent.NIC.IR
IGG6_Bc69_Bc01	222797	216298	97.08	197695	88.73	37477	16.82	193557	111440	0.868759	IGG6	Bc69_Bc01	IGG6_Bc69_Bc01	69	1	HepG2	10	6	8426	10952	6.496	C1	0.0752904	0.320994	G2M	0.689013	0.120818	0.138581	0.0472077	0.553117	0.216857	0.230026
IGG6_Bc69_Bc02	205949	200461	97.33	182230	88.48	33438	16.23	182850	98086	0.887841	IGG6	Bc69_Bc02	IGG6_Bc69_Bc02	69	2	HepG2	10	6	7982	10030	5.76155	C2	-0.280991	-0.249966	G1	0.703896	0.121164	0.126234	0.0455031	0.549683	0.198732	0.251586
IGG6_Bc69_Bc03	138031	133815	96.94	121912	88.32	22434	16.25	120424	74082	0.872442	IGG6	Bc69_Bc03	IGG6_Bc69_Bc03	69	3	HepG2	10	6	7143	8768	6.34841	C1	0.19382	-0.116349	S	0.733428	0.122582	0.109102	0.0329845	0.546512	0.19186	0.261628
IGG6_Bc69_Bc04	172087	158496	92.1	144698	84.08	28517	16.57	135923	83742	0.78985	IGG6	Bc69_Bc04	IGG6_Bc69_Bc04	69	4	HepG2	10	6	7912	9766	7.17463	C1	0.0857144	-0.192986	S	0.675004	0.189262	0.1018	0.0304285	0.519562	0.228482	0.251956
IGG6_Bc69_Bc05	228085	220372	96.61	200851	88.05	37091	16.26	197812	110562	0.867273	IGG6	Bc69_Bc05	IGG6_Bc69_Bc05	69	5	HepG2	10	6	8072	10314	6.25485	C1	-0.264062	-0.237597	G1	0.695495	0.135693	0.124028	0.0404934	0.562162	0.204324	0.233514
IGG6_Bc69_Bc07	123836	119032	96.12	108843	87.89	20847	16.83	104651	62960	0.845077	IGG6	Bc69_Bc07	IGG6_Bc69_Bc07	69	7	HepG2	10	6	6874	8282	7.73303	C1	-0.253539	-0.216875	G1	0.715526	0.148142	0.105419	0.0281348	0.525535	0.207578	0.266886
IGG6_Bc69_Bc08	220855	212222	96.09	193981	87.83	37173	16.83	186242	108160	0.843277	IGG6	Bc69_Bc08	IGG6_Bc69_Bc08	69	8	HepG2	10	6	8498	10951	6.48751	C1	-0.016825	0.193148	G2M	0.674978	0.136584	0.139189	0.0454038	0.489305	0.270053	0.240642
IGG6_Bc69_Bc09	95431	91742	96.13	84190	88.22	16211	16.98	79748	46005	0.835661	IGG6	Bc69_Bc09	IGG6_Bc69_Bc09	69	9	HepG2	10	6	5784	6772	5.39252	C2	0.133345	-0.0309162	S	0.739937	0.135558	0.0992701	0.0229406	0.554622	0.205882	0.239496
IGG6_Bc69_Bc11	130705	127129	97.26	115566	88.41	20526	15.7	117505	71120	0.899009	IGG6	Bc69_Bc11	IGG6_Bc69_Bc11	69	11	HepG2	10	6	6690	8179	7.39368	C2	-0.288465	-0.265096	G1	0.732489	0.0972912	0.123097	0.0442379	0.542969	0.21875	0.238281
IGG6_Bc69_Bc12	85886	83868	97.65	76713	89.31	13752	16.01	76830	47508	0.894558	IGG6	Bc69_Bc12	IGG6_Bc69_Bc12	69	12	HepG2	10	6	5850	6968	6.69809	C2	-0.328084	-0.251911	G1	0.742644	0.112151	0.104318	0.0387849	0.564103	0.210623	0.225275
IGG6_Bc69_Bc13	112353	108565	96.62	99138	88.23	18763	16.7	97660	54733	0.869225	IGG6	Bc69_Bc13	IGG6_Bc69_Bc13	69	13	HepG2	10	6	6669	7808	7.77505	C1	0.214664	0.0769292	S	0.733945	0.143119	0.0994495	0.0212844	0.509225	0.228782	0.261993
IGG6_Bc69_Bc14	89293	86864	97.27	79097	88.58	14193	15.89	78531	45052	0.879475	IGG6	Bc69_Bc14	IGG6_Bc69_Bc14	69	14	HepG2	10	6	5665	6603	8.34699	C1	-0.194307	-0.244297	G1	0.75485	0.123428	0.0931571	0.0264336	0.610984	0.19222	0.196796
IGG6_Bc69_Bc15	100466	97335	96.88	89487	89.07	16163	16.08	87314	49075	0.86909	IGG6	Bc69_Bc15	IGG6_Bc69_Bc15	69	15	HepG2	10	6	6399	7589	6.17637	C1	-0.0992777	0.403371	G2M	0.740754	0.133321	0.0944896	0.0295858	0.616438	0.178082	0.205479
IGG6_Bc69_Bc16	163696	153129	93.54	139470	85.2	26475	16.17	136967	80430	0.836716	IGG6	Bc69_Bc16	IGG6_Bc69_Bc16	69	16	HepG2	10	6	7034	8963	3.56093	C2	-0.0765759	0.0513765	G2M	0.650488	0.150336	0.118437	0.0790598	0.48067	0.219072	0.300258
IGG6_Bc69_Bc17	131872	125384	95.08	114328	86.69	21641	16.41	109721	60053	0.832027	IGG6	Bc69_Bc17	IGG6_Bc69_Bc17	69	17	HepG2	10	6	7282	8827	6.45676	C1	0.0678548	0.37702	G2M	0.695086	0.179371	0.0967182	0.0269144	0.561939	0.195691	0.24237
IGG6_Bc69_Bc19	64968	63417	97.61	58007	89.28	11186	17.21	57181	35606	0.880141	IGG6	Bc69_Bc19	IGG6_Bc69_Bc19	69	19	HepG2	10	6	5342	6160	6.0887	C2	-0.219457	-0.0289166	G1	0.749468	0.131175	0.0891042	0.027653	0.554377	0.212202	0.233422
IGG6_Bc69_Bc20	103156	98626	95.6	90027	87.27	17708	17.16	83831	46410	0.812662	IGG6	Bc69_Bc20	IGG6_Bc69_Bc20	69	20	HepG2	10	6	6186	7204	7.66702	C1	0.128417	-0.139228	S	0.746493	0.138708	0.0920767	0.0211421	0.579399	0.201717	0.218884
IGG6_Bc69_Bc21	94507	92027	97.37	84029	88.91	15619	16.52	82395	48206	0.87184	IGG6	Bc69_Bc21	IGG6_Bc69_Bc21	69	21	HepG2	10	6	6094	7137	4.82739	C2	-0.234143	-0.21907	G1	0.759664	0.120461	0.0927372	0.024795	0.578947	0.2	0.221053
IGG6_Bc69_Bc22	172241	166613	96.73	151784	88.12	28166	16.35	149293	81048	0.866768	IGG6	Bc69_Bc22	IGG6_Bc69_Bc22	69	22	HepG2	10	6	7198	8793	6.66138	C1	0.188063	-0.0509703	S	0.718808	0.127405	0.115456	0.0361577	0.532258	0.228495	0.239247
IGG6_Bc69_Bc23	95875	93175	97.18	85074	88.73	16052	16.74	82302	47672	0.85843	IGG6	Bc69_Bc23	IGG6_Bc69_Bc23	69	23	HepG2	10	6	5905	7023	7.83087	C2	-0.259966	-0.221339	G1	0.705539	0.126485	0.108359	0.0567976	0.540892	0.215613	0.243494
IGG6_Bc69_Bc24	111339	108117	97.1	98383	88.36	18419	16.54	96799	56421	0.869408	IGG6	Bc69_Bc24	IGG6_Bc69_Bc24	69	24	HepG2	10	6	6355	7577	4.90619	C1	0.278083	0.187664	S	0.740399	0.124457	0.105616	0.0266304	0.554031	0.219554	0.226415
IGG6_Bc69_Bc25	55285	52984	95.83	47452	85.83	8410	15.21	42490	26115	0.768563	IGG6	Bc69_Bc25	IGG6_Bc69_Bc25	69	25	HepG2	10	6	4641	5126	7.39309	C1	0.214458	-0.176715	S	0.76087	0.144649	0.0755295	0.0172798	0.616236	0.191882	0.191882
IGG6_Bc69_Bc26	109760	103874	94.63	94837	86.4	17826	16.24	92539	52553	0.843103	IGG6	Bc69_Bc26	IGG6_Bc69_Bc26	69	26	HepG2	10	6	6662	7878	4.85044	C1	0.140415	-0.110138	S	0.731444	0.126129	0.10806	0.0320638	0.516393	0.263934	0.219672
IGG6_Bc69_Bc27	116711	113294	97.07	103488	88.67	18643	15.97	101332	56477	0.86823	IGG6	Bc69_Bc27	IGG6_Bc69_Bc27	69	27	HepG2	10	6	6627	7953	6.533	C1	-0.29248	-0.227862	G1	0.730755	0.135791	0.1	0.0303957	0.516187	0.190647	0.293165
IGG6_Bc69_Bc28	71532	69788	97.56	63714	89.07	11837	16.54	63011	35741	0.880878	IGG6	Bc69_Bc28	IGG6_Bc69_Bc28	69	28	HepG2	10	6	5365	6123	8.82699	C1	-0.25252	-0.232923	G1	0.768531	0.126107	0.0841492	0.0191142	0.520776	0.243767	0.235457
IGG6_Bc69_Bc29	141456	136691	96.63	124910	88.3	23045	16.29	122843	69448	0.868418	IGG6	Bc69_Bc29	IGG6_Bc69_Bc29	69	29	HepG2	10	6	6796	8406	6.20655	C2	0.0192591	0.360882	G2M	0.737492	0.11441	0.114076	0.0323549	0.55117	0.245614	0.203216
IGG6_Bc69_Bc30	138252	132504	95.84	120942	87.47	22718	16.43	114438	67843	0.827749	IGG6	Bc69_Bc30	IGG6_Bc69_Bc30	69	30	HepG2	10	6	6801	8163	6.4124	C1	0.273891	0.131363	S	0.711344	0.148866	0.104014	0.0324607	0.558725	0.209732	0.231544
IGG6_Bc69_Bc31	173428	168563	97.19	153957	88.77	28887	16.65	152167	83449	0.877407	IGG6	Bc69_Bc31	IGG6_Bc69_Bc31	69	31	HepG2	10	6	7512	9417	6.04448	C1	0.157124	0.179864	G2M	0.721669	0.126029	0.117367	0.0317598	0.564576	0.209102	0.226322
IGG6_Bc69_Bc32	127029	123274	97.04	112246	88.36	20432	16.08	111806	58680	0.880161	IGG6	Bc69_Bc32	IGG6_Bc69_Bc32	69	32	HepG2	10	6	6292	7448	7.60699	C1	-0.222929	-0.264789	G1	0.746629	0.130864	0.0945869	0.0262108	0.534137	0.182731	0.283133
IGG6_Bc70_Bc01	281987	275438	97.67	251235	89.09	47713	16.92	246274	134293	0.873352	IGG6	Bc70_Bc01	IGG6_Bc70_Bc01	70	1	HepG2	10	6	8862	11929	6.9502	C2	0.202653	0.196481	S	0.669282	0.123925	0.143702	0.0588994	0.519073	0.225879	0.255049
IGG6_Bc70_Bc02	290537	282148	97.11	256715	88.35	48668	16.75	252007	122802	0.867384	IGG6	Bc70_Bc02	IGG6_Bc70_Bc02	70	2	HepG2	10	6	8564	11049	6.47951	C1	-0.285566	-0.290432	G1	0.685124	0.131755	0.132483	0.0465088	0.530706	0.230981	0.238313
IGG6_Bc70_Bc03	251019	243585	97.03	222237	88.53	41316	16.45	219896	126979	0.876013	IGG6	Bc70_Bc03	IGG6_Bc70_Bc03	70	3	HepG2	10	6	8606	11084	6.42816	C1	-0.0213519	0.474286	G2M	0.693951	0.115871	0.141646	0.0449321	0.548361	0.214754	0.236885
IGG6_Bc70_Bc04	189790	184355	97.13	168578	88.82	32221	16.97	164528	92686	0.866895	IGG6	Bc70_Bc04	IGG6_Bc70_Bc04	70	4	HepG2	10	6	7447	9252	6.9192	C1	-0.211241	-0.270691	G1	0.70373	0.126374	0.128832	0.0381724	0.537598	0.232323	0.230079
IGG6_Bc70_Bc05	274537	268986	97.97	245037	89.25	45895	16.71	245935	134834	0.895817	IGG6	Bc70_Bc05	IGG6_Bc70_Bc05	70	5	HepG2	10	6	8562	11273	4.9013	C1	0.22788	0.0454314	S	0.682807	0.120713	0.148397	0.0440484	0.533233	0.231118	0.23565
IGG6_Bc70_Bc06	210344	204517	97.22	186853	88.83	34954	16.61	182003	98130	0.865264	IGG6	Bc70_Bc06	IGG6_Bc70_Bc06	70	6	HepG2	10	6	8031	10391	5.90471	C2	-0.307562	-0.239055	G1	0.684416	0.124164	0.139685	0.0484543	0.547425	0.212285	0.240289
IGG6_Bc70_Bc07	245925	238984	97.17	217930	88.61	40805	16.59	220656	118500	0.897249	IGG6	Bc70_Bc07	IGG6_Bc70_Bc07	70	7	HepG2	10	6	8255	10458	6.40406	C2	-0.254316	-0.253107	G1	0.682313	0.128478	0.135011	0.0506896	0.572581	0.251792	0.175627
IGG6_Bc70_Bc08	219820	214428	97.54	195863	89.1	35800	16.28	195624	107264	0.889928	IGG6	Bc70_Bc08	IGG6_Bc70_Bc08	70	8	HepG2	10	6	7928	10144	5.13906	C2	-0.294886	-0.294083	G1	0.697597	0.11451	0.130189	0.0542347	0.563672	0.214215	0.222113
IGG6_Bc70_Bc09	111020	107165	96.52	98396	88.62	18671	16.81	94200	49260	0.848496	IGG6	Bc70_Bc09	IGG6_Bc70_Bc09	70	9	HepG2	10	6	6015	6994	8.46706	C1	0.182406	0.0224433	S	0.74995	0.131881	0.0905424	0.0248034	0.585746	0.193764	0.22049
IGG6_Bc70_Bc10	105615	102486	97.03	93420	88.45	17963	17	90722	48945	0.858988	IGG6	Bc70_Bc10	IGG6_Bc70_Bc10	70	10	HepG2	10	6	6079	7076	8.45533	C1	-0.292135	-0.260642	G1	0.746	0.1252	0.099	0.0278	0.547475	0.2	0.252525
IGG6_Bc70_Bc11	142026	138422	97.46	125890	88.63	23338	16.43	125230	73771	0.88174	IGG6	Bc70_Bc11	IGG6_Bc70_Bc11	70	11	HepG2	10	6	6871	8317	7.6605	C1	-0.26403	-0.279946	G1	0.728405	0.118793	0.113524	0.0362446	0.531646	0.223629	0.244726
IGG6_Bc70_Bc12	64323	62076	96.5	56808	88.31	11059	17.19	52951	31285	0.823205	IGG6	Bc70_Bc12	IGG6_Bc70_Bc12	70	12	HepG2	10	6	4890	5454	9.92342	C1	-0.207488	-0.18347	G1	0.737112	0.159244	0.0780027	0.0232119	0.567474	0.242215	0.190311
IGG6_Bc70_Bc13	139118	134958	97	123292	88.62	23948	17.21	119881	63467	0.861722	IGG6	Bc70_Bc13	IGG6_Bc70_Bc13	70	13	HepG2	10	6	6661	8096	7.46082	C1	0.00854909	0.159609	G2M	0.726929	0.124592	0.112219	0.0329954	0.540582	0.238897	0.220521
IGG6_Bc70_Bc15	190190	183106	96.27	168166	88.42	32119	16.88	159007	80099	0.836043	IGG6	Bc70_Bc15	IGG6_Bc70_Bc15	70	15	HepG2	10	6	7632	9359	6.22821	C1	-0.293969	-0.308147	G1	0.696686	0.148358	0.121356	0.0308377	0.538559	0.214918	0.246523
IGG6_Bc70_Bc16	235769	229958	97.53	209521	88.86	40337	17.1	205262	110828	0.870606	IGG6	Bc70_Bc16	IGG6_Bc70_Bc16	70	16	HepG2	10	6	8305	10911	4.49888	C2	0.203907	0.169467	S	0.679431	0.11804	0.145757	0.0533674	0.547123	0.216013	0.236864
IGG6_Bc70_Bc17	170510	163868	96.1	149698	87.79	28503	16.71	141955	69897	0.832532	IGG6	Bc70_Bc17	IGG6_Bc70_Bc17	70	17	HepG2	10	6	7325	8867	7.2843	C1	-0.139338	-0.223278	G1	0.691008	0.157204	0.115523	0.0339678	0.515625	0.228693	0.255682
IGG6_Bc70_Bc18	110395	106383	96.36	97284	88.12	18950	17.16	91992	48880	0.833299	IGG6	Bc70_Bc18	IGG6_Bc70_Bc18	70	18	HepG2	10	6	6088	7134	8.10776	C1	-0.302366	-0.197028	G1	0.720227	0.151229	0.094518	0.0304558	0.484444	0.211111	0.304444
IGG6_Bc70_Bc19	113322	109865	96.94	100389	88.58	19436	17.15	98384	56347	0.868181	IGG6	Bc70_Bc19	IGG6_Bc70_Bc19	70	19	HepG2	10	6	6439	7620	7.4098	C1	0.269368	0.243312	S	0.731151	0.140677	0.10206	0.0244575	0.581982	0.205405	0.212613
IGG6_Bc70_Bc20	98890	96016	97.09	87544	88.52	16844	17.03	85147	43759	0.861027	IGG6	Bc70_Bc20	IGG6_Bc70_Bc20	70	20	HepG2	10	6	5892	6815	7.62416	C1	-0.28186	-0.297794	G1	0.74437	0.136989	0.088824	0.0275229	0.575117	0.199531	0.225352
IGG6_Bc70_Bc21	77490	75237	97.09	68795	88.77	13289	17.14	66191	37737	0.854188	IGG6	Bc70_Bc21	IGG6_Bc70_Bc21	70	21	HepG2	10	6	5924	6818	7.17729	C1	0.336323	-0.119578	S	0.72644	0.164921	0.0903141	0.0163613	0.543478	0.21256	0.243961
IGG6_Bc70_Bc23	102335	100196	97.9	91667	89.57	17825	17.41	88041	49953	0.860321	IGG6	Bc70_Bc23	IGG6_Bc70_Bc23	70	23	HepG2	10	6	6249	7413	6.31193	C2	0.0599042	0.0408473	S	0.721156	0.135156	0.101803	0.0403335	0.55619	0.222857	0.220952
IGG6_Bc70_Bc24	129867	126913	97.72	115550	88.97	20869	16.06	115699	60973	0.890904	IGG6	Bc70_Bc24	IGG6_Bc70_Bc24	70	24	HepG2	10	6	5924	7021	7.22292	C2	-0.259853	-0.197695	G1	0.734605	0.11258	0.113903	0.0368342	0.595357	0.182421	0.222222
IGG6_Bc70_Bc25	94065	91509	97.28	84048	89.35	15976	16.98	80167	45904	0.852251	IGG6	Bc70_Bc25	IGG6_Bc70_Bc25	70	25	HepG2	10	6	6034	7015	5.48873	C1	0.0896499	0.201081	G2M	0.73493	0.142683	0.0988431	0.022123	0.521561	0.2423	0.23614
IGG6_Bc70_Bc26	152929	148697	97.23	135895	88.86	26274	17.18	131682	67619	0.861066	IGG6	Bc70_Bc26	IGG6_Bc70_Bc26	70	26	HepG2	10	6	6985	8437	6.84193	C1	0.124434	0.168842	G2M	0.733137	0.129022	0.108934	0.0266209	0.565217	0.194903	0.23988
IGG6_Bc70_Bc27	29784	29079	97.63	26600	89.3	4955	16.63	26092	15659	0.876041	IGG6	Bc70_Bc27	IGG6_Bc70_Bc27	70	27	HepG2	10	6	3802	4080	8.98155	C2	-0.204983	-0.260099	G1	0.752405	0.164232	0.0691129	0.0128251	0.592784	0.175258	0.231959
IGG6_Bc70_Bc28	88632	86659	97.77	79238	89.4	15059	16.99	77792	42062	0.877697	IGG6	Bc70_Bc28	IGG6_Bc70_Bc28	70	28	HepG2	10	6	5406	6246	9.24962	C1	-0.248423	-0.221504	G1	0.763152	0.119096	0.0875308	0.0270875	0.516624	0.235294	0.248082
IGG6_Bc70_Bc30	127870	125135	97.86	114266	89.36	20673	16.16	111239	64348	0.869938	IGG6	Bc70_Bc30	IGG6_Bc70_Bc30	70	30	HepG2	10	6	6404	7744	6.63204	C1	-0.215782	-0.167876	G1	0.746367	0.110776	0.108118	0.0320808	0.55082	0.22623	0.222951
IGG6_Bc70_Bc31	110571	107303	97.04	98033	88.66	18747	16.95	94573	49901	0.855315	IGG6	Bc70_Bc31	IGG6_Bc70_Bc31	70	31	HepG2	10	6	6130	7158	9.53335	C1	-0.284513	-0.218434	G1	0.737515	0.145351	0.0862769	0.0294356	0.564706	0.2	0.235294
IGG6_Bc70_Bc32	168965	165017	97.66	150292	88.94	27281	16.14	150639	77026	0.89154	IGG6	Bc70_Bc32	IGG6_Bc70_Bc32	70	32	HepG2	10	6	7200	8781	5.12774	C2	0.0840751	0.119527	G2M	0.731476	0.113811	0.119443	0.0324541	0.552109	0.219603	0.228288
IGG6_Bc71_Bc01	407599	399532	98.02	364704	89.47	68511	16.8	365436	163335	0.896558	IGG6	Bc71_Bc01	IGG6_Bc71_Bc01	71	1	HepG2	10	6	8544	11487	3.3308	C2	0.112418	0.101863	S	0.676814	0.0958846	0.151039	0.0720195	0.511236	0.264747	0.224017
IGG6_Bc71_Bc03	299293	290812	97.16	265434	88.68	50619	16.91	258454	127197	0.863548	IGG6	Bc71_Bc03	IGG6_Bc71_Bc03	71	3	HepG2	10	6	8395	10867	4.69909	C2	0.231628	0.0438183	S	0.699189	0.0977984	0.147161	0.0523754	0.522047	0.252756	0.225197
IGG6_Bc71_Bc04	249654	243190	97.41	222147	88.98	42139	16.87	216687	103290	0.867949	IGG6	Bc71_Bc04	IGG6_Bc71_Bc04	71	4	HepG2	10	6	7616	9618	6.06026	C1	-0.234712	-0.215695	G1	0.70669	0.113615	0.121308	0.0555021	0.536806	0.225368	0.237826
IGG6_Bc71_Bc05	499045	486878	97.56	443158	88.8	81281	16.28	452753	194635	0.907239	IGG6	Bc71_Bc05	IGG6_Bc71_Bc05	71	5	HepG2	10	6	9115	12202	4.6132	C1	0.0210211	0.466619	G2M	0.659115	0.0980188	0.168452	0.0696749	0.517727	0.273495	0.208779
IGG6_Bc71_Bc06	482013	466737	96.83	424962	88.16	76327	15.83	432843	172938	0.89799	IGG6	Bc71_Bc06	IGG6_Bc71_Bc06	71	6	HepG2	10	6	8688	11419	5.49911	C1	-0.0437802	0.388259	G2M	0.662426	0.0983993	0.161707	0.0733634	0.533629	0.26269	0.20368
IGG6_Bc71_Bc07	469504	453726	96.63	414772	88.34	80461	17.13	398778	169130	0.84936	IGG6	Bc71_Bc07	IGG6_Bc71_Bc07	71	7	HepG2	10	6	9007	12127	4.58066	C1	-0.257553	-0.26917	G1	0.669644	0.129342	0.140148	0.0566766	0.502754	0.246263	0.250983
IGG6_Bc71_Bc08	386691	374884	96.94	341669	88.35	64878	16.77	338411	147221	0.875146	IGG6	Bc71_Bc08	IGG6_Bc71_Bc08	71	8	HepG2	10	6	8602	11321	5.08487	C1	-0.0525797	0.135508	G2M	0.677855	0.118415	0.137179	0.0625874	0.512319	0.251487	0.236194
IGG6_Bc71_Bc09	147921	143228	96.82	131120	88.64	25046	16.93	126129	51539	0.852678	IGG6	Bc71_Bc09	IGG6_Bc71_Bc09	71	9	HepG2	10	6	5676	6561	7.58744	C1	0.300351	0.0290222	S	0.733642	0.138356	0.0907689	0.0312844	0.475728	0.276699	0.247573
IGG6_Bc71_Bc10	118754	115609	97.35	105421	88.77	20324	17.11	102767	45905	0.865377	IGG6	Bc71_Bc10	IGG6_Bc71_Bc10	71	10	HepG2	10	6	5720	6664	5.76851	C1	-0.285418	-0.261508	G1	0.729022	0.134732	0.103374	0.0320069	0.529289	0.228033	0.242678
IGG6_Bc71_Bc11	151129	147170	97.38	133819	88.54	24761	16.38	133684	68795	0.884569	IGG6	Bc71_Bc11	IGG6_Bc71_Bc11	71	11	HepG2	10	6	6296	7509	5.57454	C1	-0.0786942	-0.0645414	G1	0.728783	0.104581	0.12119	0.0432561	0.524096	0.268072	0.207831
IGG6_Bc71_Bc12	87154	85222	97.78	75339	86.44	12762	14.64	68053	34526	0.780836	IGG6	Bc71_Bc12	IGG6_Bc71_Bc12	71	12	HepG2	10	6	4965	5731	6.12304	C2	-0.207929	-0.265385	G1	0.730687	0.108434	0.110324	0.0455941	0.486081	0.271949	0.24197
IGG6_Bc71_Bc13	154350	150826	97.71	137617	89.15	25583	16.57	138119	58980	0.894843	IGG6	Bc71_Bc13	IGG6_Bc71_Bc13	71	13	HepG2	10	6	6270	7455	5.72555	C1	-0.0230909	0.331902	G2M	0.721811	0.125264	0.113989	0.0375264	0.551777	0.222566	0.225657
IGG6_Bc71_Bc14	147096	143835	97.78	131228	89.21	23881	16.23	130291	58494	0.885755	IGG6	Bc71_Bc14	IGG6_Bc71_Bc14	71	14	HepG2	10	6	6057	7248	5.11555	C2	-0.295551	-0.279854	G1	0.747991	0.102264	0.101351	0.0445581	0.520721	0.21982	0.259459
IGG6_Bc71_Bc15	234975	228897	97.41	209836	89.3	38049	16.19	207992	81840	0.885167	IGG6	Bc71_Bc15	IGG6_Bc71_Bc15	71	15	HepG2	10	6	7206	8928	5.74007	C2	-0.29539	-0.286339	G1	0.718046	0.112691	0.119649	0.0446226	0.522124	0.231353	0.246523
IGG6_Bc71_Bc16	182796	178423	97.6	162002	88.62	30794	16.84	158161	69926	0.865232	IGG6	Bc71_Bc16	IGG6_Bc71_Bc16	71	16	HepG2	10	6	6512	7890	7.04446	C1	-0.246838	-0.28027	G1	0.724901	0.119101	0.108117	0.0434186	0.515873	0.239683	0.244444
IGG6_Bc71_Bc18	171436	167715	97.82	152311	88.84	28199	16.44	150783	65597	0.879529	IGG6	Bc71_Bc18	IGG6_Bc71_Bc18	71	18	HepG2	10	6	6509	7825	5.62867	C1	-0.00334723	0.496269	G2M	0.727919	0.102551	0.118688	0.0480652	0.533626	0.302632	0.163743
IGG6_Bc71_Bc20	180081	176294	97.89	160529	89.14	30409	16.88	158860	64133	0.882159	IGG6	Bc71_Bc20	IGG6_Bc71_Bc20	71	20	HepG2	10	6	6517	7851	5.59687	C2	0.105921	0.254465	G2M	0.736254	0.11134	0.111684	0.0393471	0.556923	0.215385	0.227692
IGG6_Bc71_Bc21	198035	192906	97.41	175682	88.71	33142	16.73	173195	73794	0.874568	IGG6	Bc71_Bc21	IGG6_Bc71_Bc21	71	21	HepG2	10	6	7148	8753	6.93373	C1	0.273592	0.141958	S	0.725699	0.119917	0.114517	0.0370076	0.506241	0.230236	0.263523
IGG6_Bc71_Bc22	115589	113110	97.85	102815	88.94	18755	16.22	104090	45538	0.900518	IGG6	Bc71_Bc22	IGG6_Bc71_Bc22	71	22	HepG2	10	6	5293	6094	7.31566	C1	-0.0965761	-0.111638	G1	0.748971	0.115443	0.0983323	0.033355	0.491189	0.277533	0.231278
IGG6_Bc71_Bc23	320245	303160	94.66	276256	86.26	49740	15.53	275886	118231	0.861484	IGG6	Bc71_Bc23	IGG6_Bc71_Bc23	71	23	HepG2	10	6	7425	9736	5.77816	C2	-0.210752	-0.152484	G1	0.670093	0.108108	0.152265	0.065347	0.504167	0.263333	0.2325
IGG6_Bc71_Bc24	183188	177002	96.62	161640	88.23	31378	17.12	157228	68765	0.858288	IGG6	Bc71_Bc24	IGG6_Bc71_Bc24	71	24	HepG2	10	6	6869	8196	6.78723	C1	0.0572829	0.424196	G2M	0.709439	0.143989	0.107819	0.0366862	0.543131	0.249201	0.207668
IGG6_Bc71_Bc25	173302	166720	96.2	153122	88.35	30519	17.61	141022	62114	0.813736	IGG6	Bc71_Bc25	IGG6_Bc71_Bc25	71	25	HepG2	10	6	6423	7649	7.36741	C1	-0.270573	-0.269985	G1	0.70822	0.139837	0.107136	0.0417344	0.531197	0.22597	0.242833
IGG6_Bc71_Bc26	156032	152226	97.56	138781	88.94	26475	16.96	135911	57785	0.871046	IGG6	Bc71_Bc26	IGG6_Bc71_Bc26	71	26	HepG2	10	6	6428	7664	6.03788	C2	-0.260021	-0.214394	G1	0.730444	0.116166	0.11203	0.0383025	0.542536	0.215088	0.242376
IGG6_Bc71_Bc28	158356	154467	97.54	141060	89.07	26276	16.59	138512	61077	0.874687	IGG6	Bc71_Bc28	IGG6_Bc71_Bc28	71	28	HepG2	10	6	6495	7661	5.32219	C1	-0.0810349	0.349755	G2M	0.731576	0.114444	0.11219	0.0402289	0.528594	0.251932	0.219474
IGG6_Bc71_Bc29	271823	263517	96.94	240238	88.38	45330	16.67	232804	93751	0.856454	IGG6	Bc71_Bc29	IGG6_Bc71_Bc29	71	29	HepG2	10	6	7470	9326	6.75941	C1	-0.108791	-0.220103	G1	0.700789	0.123686	0.128651	0.0429322	0.520999	0.240636	0.238365
IGG6_Bc71_Bc30	151933	148750	97.9	135083	88.9	23724	15.61	133645	63051	0.879631	IGG6	Bc71_Bc30	IGG6_Bc71_Bc30	71	30	HepG2	10	6	5942	7053	6.4545	C1	-0.229	-0.244185	G1	0.746232	0.108892	0.0987189	0.0425772	0.572519	0.206107	0.221374
IGG6_Bc71_Bc31	230041	223656	97.22	204563	88.92	39543	17.18	198054	82331	0.860951	IGG6	Bc71_Bc31	IGG6_Bc71_Bc31	71	31	HepG2	10	6	7368	9040	5.8494	C1	-0.190396	-0.219614	G1	0.709091	0.119309	0.118708	0.0476334	0.546835	0.234177	0.218987
IGG6_Bc71_Bc32	97778	94961	97.11	86388	88.35	16232	16.6	84731	37147	0.866565	IGG6	Bc71_Bc32	IGG6_Bc71_Bc32	71	32	HepG2	10	6	5159	5840	6.72377	C1	-0.0099859	0.348264	G2M	0.763375	0.121612	0.085317	0.0285176	0.610497	0.207182	0.18232
IGG6_Bc72_Bc01	597190	580282	97.16	526738	88.2	99822	16.71	519673	228794	0.870197	IGG6	Bc72_Bc01	IGG6_Bc72_Bc01	72	1	HepG2	10	6	9860	14066	3.98378	C2	0.11905	-0.00538358	S	0.646346	0.104545	0.168984	0.073975	0.507384	0.238397	0.254219
IGG6_Bc72_Bc02	498622	485482	97.36	439287	88.1	82879	16.62	446225	180227	0.894916	IGG6	Bc72_Bc02	IGG6_Bc72_Bc02	72	2	HepG2	10	6	9386	12738	4.05212	C2	0.0549744	0.250401	G2M	0.667183	0.10726	0.159342	0.061181	0.520049	0.236938	0.243013
IGG6_Bc72_Bc04	215256	206634	95.99	188184	87.42	36768	17.08	179933	89092	0.835902	IGG6	Bc72_Bc04	IGG6_Bc72_Bc04	72	4	HepG2	10	6	7429	9213	5.70876	C1	-0.237702	-0.266639	G1	0.707613	0.129663	0.118593	0.0415529	0.512788	0.23913	0.248082
IGG6_Bc72_Bc05	224160	216655	96.65	196432	87.63	37613	16.77	190053	90205	0.847845	IGG6	Bc72_Bc05	IGG6_Bc72_Bc05	72	5	HepG2	10	6	7230	8947	5.21192	C2	-0.253263	-0.254252	G1	0.711659	0.110613	0.122571	0.0520179	0.526829	0.243902	0.229268
IGG6_Bc72_Bc06	361755	352559	97.45	320350	88.55	59772	16.52	318273	134991	0.879803	IGG6	Bc72_Bc06	IGG6_Bc72_Bc06	72	6	HepG2	10	6	8442	11135	5.96731	C1	-0.267593	-0.297689	G1	0.682178	0.115035	0.145742	0.0535018	0.508104	0.235008	0.256888
IGG6_Bc72_Bc07	284918	273087	95.84	248966	87.38	49305	17.3	239983	109369	0.842288	IGG6	Bc72_Bc07	IGG6_Bc72_Bc07	72	7	HepG2	10	6	7956	10134	5.75256	C1	-0.176296	-0.155455	G1	0.695497	0.128913	0.126991	0.0448929	0.497297	0.251892	0.250811
IGG6_Bc72_Bc08	228131	223706	98.06	202961	88.96	38404	16.83	201246	95287	0.882151	IGG6	Bc72_Bc08	IGG6_Bc72_Bc08	72	8	HepG2	10	6	7651	9776	4.23159	C2	0.215424	-0.0096483	S	0.713502	0.109664	0.127347	0.0463331	0.53606	0.208827	0.255113
IGG6_Bc72_Bc10	123864	120094	96.95	108887	87.9	20498	16.54	108511	50063	0.87605	IGG6	Bc72_Bc10	IGG6_Bc72_Bc10	72	10	HepG2	10	6	5852	6975	6.62711	C2	-0.266866	-0.234695	G1	0.732842	0.105273	0.110508	0.0480807	0.464912	0.229825	0.305263
IGG6_Bc72_Bc11	158447	154551	97.54	139528	88.05	25456	16.06	139225	72536	0.878685	IGG6	Bc72_Bc11	IGG6_Bc72_Bc11	72	11	HepG2	10	6	6366	7779	5.03401	C2	-0.253844	-0.218463	G1	0.717004	0.104826	0.117627	0.0556997	0.485294	0.285294	0.229412
IGG6_Bc72_Bc12	152308	147288	96.7	133792	87.84	25689	16.86	129322	64004	0.849082	IGG6	Bc72_Bc12	IGG6_Bc72_Bc12	72	12	HepG2	10	6	6307	7515	6.64275	C1	0.0541894	-0.132849	S	0.724593	0.127815	0.105658	0.0404688	0.506066	0.2513	0.242634
IGG6_Bc72_Bc14	155606	150384	96.64	136378	87.64	25590	16.44	134757	63933	0.866014	IGG6	Bc72_Bc14	IGG6_Bc72_Bc14	72	14	HepG2	10	6	6894	8287	6.94814	C2	0.247612	0.157808	S	0.725893	0.123624	0.106607	0.0413747	0.56025	0.208138	0.231612
IGG6_Bc72_Bc15	176279	169153	95.95	154933	87.89	30398	17.24	144335	61264	0.818787	IGG6	Bc72_Bc15	IGG6_Bc72_Bc15	72	15	HepG2	10	6	7331	9001	8.19681	C2	-0.236771	-0.188188	G1	0.697518	0.135468	0.103443	0.0558847	0.521672	0.24613	0.232198
IGG6_Bc72_Bc16	219943	214510	97.52	193889	88.15	36215	16.46	195294	89049	0.88793	IGG6	Bc72_Bc16	IGG6_Bc72_Bc16	72	16	HepG2	10	6	7091	8797	4.96256	C2	0.162697	0.134537	S	0.702379	0.119108	0.124794	0.0505761	0.556355	0.220624	0.223022
IGG6_Bc72_Bc17	234300	229044	97.75	207937	88.74	37983	16.21	208883	83463	0.891519	IGG6	Bc72_Bc17	IGG6_Bc72_Bc17	72	17	HepG2	10	6	7025	8781	4.68536	C2	0.0710936	0.0646833	S	0.722205	0.104612	0.124007	0.0468845	0.536946	0.227833	0.235222
IGG6_Bc72_Bc18	173283	168599	97.29	152727	88.13	29737	17.16	149849	67806	0.864765	IGG6	Bc72_Bc18	IGG6_Bc72_Bc18	72	18	HepG2	10	6	6541	8199	6.57488	C2	0.0389092	0.528335	G2M	0.654588	0.121288	0.12565	0.0972991	0.427236	0.248331	0.324433
IGG6_Bc72_Bc19	171780	164700	95.87	149212	86.86	28620	16.66	149453	70212	0.870026	IGG6	Bc72_Bc19	IGG6_Bc72_Bc19	72	19	HepG2	10	6	6804	8136	7.18691	C1	0.318031	0.054753	S	0.72419	0.128756	0.110123	0.0344133	0.550305	0.222561	0.227134
IGG6_Bc72_Bc20	175513	170533	97.16	154139	87.82	28276	16.11	156585	64812	0.892156	IGG6	Bc72_Bc20	IGG6_Bc72_Bc20	72	20	HepG2	10	6	6458	7813	6.10149	C2	-0.30357	-0.280579	G1	0.735235	0.111542	0.109686	0.0410057	0.547692	0.218462	0.233846
IGG6_Bc72_Bc21	238642	233260	97.74	211673	88.69	40480	16.96	212507	93867	0.890484	IGG6	Bc72_Bc21	IGG6_Bc72_Bc21	72	21	HepG2	10	6	7358	9372	5.57374	C2	0.041655	0.253483	G2M	0.705849	0.115985	0.119108	0.056644	0.54708	0.224076	0.228844
IGG6_Bc72_Bc22	236154	227879	96.49	207172	87.72	39133	16.57	204667	88442	0.866668	IGG6	Bc72_Bc22	IGG6_Bc72_Bc22	72	22	HepG2	10	6	7457	9159	5.64301	C1	0.0328019	0.374873	G2M	0.698233	0.131853	0.123848	0.0430449	0.476829	0.264634	0.258537
IGG6_Bc72_Bc23	360355	348967	96.83	316909	87.94	59320	16.46	312976	140293	0.868521	IGG6	Bc72_Bc23	IGG6_Bc72_Bc23	72	23	HepG2	10	6	8645	11568	4.94156	C2	0.16115	0.27442	G2M	0.681797	0.110402	0.146854	0.0559554	0.516206	0.260079	0.223715
IGG6_Bc72_Bc25	174447	166781	95.6	151976	87.11	29244	16.76	144898	65709	0.830613	IGG6	Bc72_Bc25	IGG6_Bc72_Bc25	72	25	HepG2	10	6	6329	7566	7.75442	C1	-0.295971	-0.254911	G1	0.717811	0.140807	0.0977616	0.0390281	0.516634	0.244618	0.238748
IGG6_Bc72_Bc26	301395	288948	95.87	262662	87.14	52374	17.37	251919	108187	0.835843	IGG6	Bc72_Bc26	IGG6_Bc72_Bc26	72	26	HepG2	10	6	8072	10302	5.87948	C1	0.168829	0.303955	G2M	0.704774	0.114452	0.133677	0.0450323	0.517375	0.233591	0.249035
IGG6_Bc72_Bc28	125377	121144	96.62	110157	87.86	20468	16.32	108012	49363	0.861498	IGG6	Bc72_Bc28	IGG6_Bc72_Bc28	72	28	HepG2	10	6	5966	6934	6.16119	C1	-0.290923	-0.23741	G1	0.713015	0.152907	0.0941444	0.0376578	0.536264	0.213187	0.250549
IGG6_Bc72_Bc29	148736	143437	96.43	129921	87.35	24690	16.59	127431	56860	0.85676	IGG6	Bc72_Bc29	IGG6_Bc72_Bc29	72	29	HepG2	10	6	5985	7060	7.62681	C1	-0.251055	-0.264572	G1	0.739839	0.11722	0.100726	0.0402513	0.499025	0.241715	0.259259
IGG6_Bc72_Bc31	362483	350180	96.6	318925	87.98	61621	16.99	316433	128757	0.87296	IGG6	Bc72_Bc31	IGG6_Bc72_Bc31	72	31	HepG2	10	6	8459	10961	5.17348	C1	0.082508	0.428996	G2M	0.682087	0.12941	0.137923	0.0473723	0.543828	0.214669	0.241503
IGG6_Bc72_Bc32	211957	206231	97.29	186639	88.05	33835	15.96	188895	77548	0.891195	IGG6	Bc72_Bc32	IGG6_Bc72_Bc32	72	32	HepG2	10	6	6838	8306	6.1347	C1	-0.273176	-0.241833	G1	0.730862	0.104271	0.121193	0.0398066	0.525266	0.232713	0.242021
IGG6_Bc73_Bc01	390768	377037	96.48	340017	87.01	62271	15.93	341198	155793	0.873147	IGG6	Bc73_Bc01	IGG6_Bc73_Bc01	73	1	HepG2	10	6	8721	11465	5.56403	C1	0.0426298	0.156673	G2M	0.671263	0.116993	0.146686	0.0593861	0.530705	0.237301	0.231994
IGG6_Bc73_Bc02	551078	525764	95.4	473392	85.9	87979	15.96	481841	206333	0.874361	IGG6	Bc73_Bc02	IGG6_Bc73_Bc02	73	2	HepG2	10	6	9194	12749	3.17153	C2	0.0137644	0.160544	G2M	0.651881	0.113945	0.157564	0.0728214	0.531965	0.249267	0.218768
IGG6_Bc73_Bc03	255855	244595	95.59	220972	86.36	42121	16.46	217247	106633	0.849102	IGG6	Bc73_Bc03	IGG6_Bc73_Bc03	73	3	HepG2	10	6	7835	9843	7.12615	C1	-0.255142	-0.244866	G1	0.693012	0.139194	0.117498	0.0467737	0.513189	0.244604	0.242206
IGG6_Bc73_Bc05	336820	324414	96.31	292614	86.87	54368	16.14	294652	139801	0.874806	IGG6	Bc73_Bc05	IGG6_Bc73_Bc05	73	5	HepG2	10	6	8540	11323	4.86796	C1	-0.00946566	0.0645779	G2M	0.678779	0.11938	0.144421	0.0541579	0.503226	0.266935	0.229839
IGG6_Bc73_Bc06	298638	287928	96.41	260653	87.28	48889	16.37	260167	120938	0.871178	IGG6	Bc73_Bc06	IGG6_Bc73_Bc06	73	6	HepG2	10	6	8268	10420	6.1451	C1	0.0226434	0.495252	G2M	0.678738	0.117603	0.14082	0.0603155	0.580645	0.25448	0.164875
IGG6_Bc73_Bc07	237355	227527	95.85	206026	86.8	39269	16.54	203707	102214	0.858238	IGG6	Bc73_Bc07	IGG6_Bc73_Bc07	73	7	HepG2	10	6	7970	10100	4.54527	C2	0.0540439	0.408711	G2M	0.682224	0.121396	0.13342	0.0606335	0.582364	0.247093	0.170543
IGG6_Bc73_Bc09	101357	97821	96.51	88518	87.33	16081	15.86	88302	42259	0.871198	IGG6	Bc73_Bc09	IGG6_Bc73_Bc09	73	9	HepG2	10	6	5306	6112	6.36431	C2	-0.0285774	-0.229973	G1	0.750576	0.125979	0.083602	0.0359281	0.539945	0.242424	0.217631
IGG6_Bc73_Bc11	143873	139445	96.92	125470	87.2	23535	16.35	125797	69589	0.874361	IGG6	Bc73_Bc11	IGG6_Bc73_Bc11	73	11	HepG2	10	6	6496	8070	6.28294	C2	-0.273855	-0.252332	G1	0.689633	0.103997	0.129022	0.0723107	0.482368	0.283375	0.234257
IGG6_Bc73_Bc12	205884	196583	95.48	177508	86.21	32330	15.7	177183	87709	0.860596	IGG6	Bc73_Bc12	IGG6_Bc73_Bc12	73	12	HepG2	10	6	7113	8604	6.31391	C1	0.192543	0.0385663	S	0.699333	0.148666	0.10737	0.0420902	0.559172	0.220414	0.220414
IGG6_Bc73_Bc13	265949	251913	94.72	227763	85.64	43953	16.52	221193	99875	0.831712	IGG6	Bc73_Bc13	IGG6_Bc73_Bc13	73	13	HepG2	10	6	7800	9720	5.36963	C1	0.130656	0.15241	G2M	0.681928	0.149479	0.125232	0.0387962	0.531891	0.252847	0.215262
IGG6_Bc73_Bc14	154405	148863	96.41	134607	87.17	25556	16.55	133719	64077	0.866028	IGG6	Bc73_Bc14	IGG6_Bc73_Bc14	73	14	HepG2	10	6	6543	7998	5.82172	C2	-0.119783	0.0877161	G2M	0.720674	0.113519	0.114723	0.0476436	0.52024	0.265367	0.214393
IGG6_Bc73_Bc15	105381	101128	95.96	91964	87.26	17458	16.56	89627	39926	0.850504	IGG6	Bc73_Bc15	IGG6_Bc73_Bc15	73	15	HepG2	10	6	5420	6146	8.85711	C1	-0.208679	-0.235923	G1	0.735158	0.149768	0.0850232	0.0271195	0.508621	0.215517	0.275862
IGG6_Bc73_Bc16	189300	180947	95.58	162972	86.09	31229	16.49	160628	76288	0.848537	IGG6	Bc73_Bc16	IGG6_Bc73_Bc16	73	16	HepG2	10	6	7336	8963	6.21518	C1	-0.0810122	0.573454	G2M	0.684244	0.159646	0.115434	0.0385852	0.541783	0.225627	0.232591
IGG6_Bc73_Bc17	263701	252421	95.72	228073	86.48	42733	16.2	225251	94051	0.854191	IGG6	Bc73_Bc17	IGG6_Bc73_Bc17	73	17	HepG2	10	6	7683	9574	5.01587	C2	0.236879	0.212862	S	0.705658	0.131962	0.118589	0.0412932	0.50062	0.225527	0.273854
IGG6_Bc73_Bc18	182697	176168	96.42	158383	86.69	29021	15.88	159276	75444	0.871804	IGG6	Bc73_Bc18	IGG6_Bc73_Bc18	73	18	HepG2	10	6	6909	8626	5.6669	C2	-0.243267	-0.234191	G1	0.702568	0.108459	0.128399	0.0570997	0.509412	0.263529	0.227059
IGG6_Bc73_Bc19	225669	213424	94.57	192630	85.35	37503	16.61	191642	92047	0.849217	IGG6	Bc73_Bc19	IGG6_Bc73_Bc19	73	19	HepG2	10	6	7562	9464	7.04347	C1	0.275188	0.132594	S	0.69162	0.147964	0.121008	0.0370642	0.507264	0.260291	0.232446
IGG6_Bc73_Bc20	148091	143244	96.72	128914	87.05	23704	16	129787	56353	0.8764	IGG6	Bc73_Bc20	IGG6_Bc73_Bc20	73	20	HepG2	10	6	5980	7081	8.26025	C1	-0.237209	-0.21075	G1	0.740482	0.122572	0.0979021	0.0371018	0.55754	0.214286	0.228175
IGG6_Bc73_Bc21	58509	56814	97.1	51394	87.83	9796	16.74	51418	26597	0.878805	IGG6	Bc73_Bc21	IGG6_Bc73_Bc21	73	21	HepG2	10	6	4600	5145	6.2607	C2	0.0406678	0.104184	G2M	0.763581	0.129712	0.0800998	0.0246674	0.626298	0.200692	0.17301
IGG6_Bc73_Bc22	223645	214922	96.09	194462	86.95	36329	16.24	192838	87890	0.86225	IGG6	Bc73_Bc22	IGG6_Bc73_Bc22	73	22	HepG2	10	6	7285	8989	5.95507	C1	-0.111646	-0.164917	G1	0.697994	0.137419	0.118149	0.043595	0.525401	0.243316	0.231283
IGG6_Bc73_Bc23	191453	183213	95.69	165584	86.48	30861	16.11	163186	78856	0.852355	IGG6	Bc73_Bc23	IGG6_Bc73_Bc23	73	23	HepG2	10	6	7198	8848	6.18174	C2	0.150431	0.21117	G2M	0.697496	0.131612	0.121127	0.0474178	0.5	0.271318	0.228682
IGG6_Bc73_Bc24	146716	142286	96.98	128258	87.41	23922	16.3	128271	61614	0.874281	IGG6	Bc73_Bc24	IGG6_Bc73_Bc24	73	24	HepG2	10	6	6356	7616	5.07679	C2	-0.2232	-0.241068	G1	0.742283	0.112511	0.103014	0.0389041	0.498227	0.248227	0.253546
IGG6_Bc73_Bc27	36640	35173	95.99	31817	86.83	6051	16.51	31109	16591	0.849045	IGG6	Bc73_Bc27	IGG6_Bc73_Bc27	73	27	HepG2	10	6	3618	3934	9.87615	C1	-0.0579921	0.251701	G2M	0.769507	0.154621	0.0600503	0.0151025	0.628743	0.191617	0.179641
IGG6_Bc73_Bc28	121096	116109	95.88	105103	86.79	19939	16.46	102174	49864	0.843744	IGG6	Bc73_Bc28	IGG6_Bc73_Bc28	73	28	HepG2	10	6	5589	6603	5.41726	C2	-0.235579	-0.241325	G1	0.732006	0.127359	0.104957	0.0333956	0.505929	0.227273	0.266798
IGG6_Bc73_Bc29	165674	159339	96.17	144051	86.94	27437	16.56	140852	65546	0.850176	IGG6	Bc73_Bc29	IGG6_Bc73_Bc29	73	29	HepG2	10	6	6620	7944	6.00196	C1	-0.250191	-0.232853	G1	0.737004	0.125702	0.100706	0.0333273	0.491007	0.260791	0.248201
IGG6_Bc73_Bc30	298132	284323	95.36	256610	86.07	48126	16.14	249838	116847	0.838011	IGG6	Bc73_Bc30	IGG6_Bc73_Bc30	73	30	HepG2	10	6	7886	9993	6.56338	C1	-0.285279	-0.276338	G1	0.681021	0.149152	0.120205	0.045487	0.514828	0.218268	0.266904
IGG6_Bc73_Bc31	201895	195266	96.71	176965	87.65	34272	16.97	172678	77994	0.855286	IGG6	Bc73_Bc31	IGG6_Bc73_Bc31	73	31	HepG2	10	6	7183	8877	6.63681	C2	-0.253018	-0.174089	G1	0.710868	0.133229	0.11165	0.0401876	0.522409	0.238095	0.239496
IGG6_Bc73_Bc32	189330	182887	96.59	164499	86.88	29449	15.55	167297	70610	0.883626	IGG6	Bc73_Bc32	IGG6_Bc73_Bc32	73	32	HepG2	10	6	6422	7751	7.28257	C1	-0.259487	-0.221795	G1	0.724527	0.115258	0.113348	0.0442631	0.540582	0.20827	0.251149
IGG6_Bc74_Bc01	295975	285636	96.5	260744	88.09	50616	17.1	252596	132174	0.853437	IGG6	Bc74_Bc01	IGG6_Bc74_Bc01	74	1	HepG2	10	6	8270	10960	4.23974	C2	0.0837911	0.0639389	S	0.665917	0.121862	0.139152	0.06928	0.564255	0.231489	0.204255
IGG6_Bc74_Bc02	253718	245461	96.74	223115	87.93	42957	16.93	221156	108194	0.871661	IGG6	Bc74_Bc02	IGG6_Bc74_Bc02	74	2	HepG2	10	6	8230	10711	5.49451	C2	-0.0938553	-0.256405	G1	0.69118	0.126106	0.130023	0.0481425	0.56171	0.206025	0.232264
IGG6_Bc74_Bc04	217100	209318	96.41	191036	87.99	36807	16.95	186412	106017	0.858646	IGG6	Bc74_Bc04	IGG6_Bc74_Bc04	74	4	HepG2	10	6	8128	10472	5.6348	C2	-0.225269	-0.188653	G1	0.696621	0.120526	0.125657	0.0536921	0.512948	0.238048	0.249004
IGG6_Bc74_Bc06	373983	363092	97.08	331050	88.52	60473	16.16	328711	154798	0.878946	IGG6	Bc74_Bc06	IGG6_Bc74_Bc06	74	6	HepG2	10	6	8320	10933	6.4641	C2	-0.286925	-0.275939	G1	0.683621	0.105086	0.144073	0.062402	0.517885	0.250389	0.231726
IGG6_Bc74_Bc07	272328	260524	95.66	238277	87.49	45894	16.85	234249	121441	0.860172	IGG6	Bc74_Bc07	IGG6_Bc74_Bc07	74	7	HepG2	10	6	8639	11273	6.00163	C2	-0.249464	-0.262287	G1	0.672912	0.14193	0.125398	0.0563311	0.551758	0.211914	0.236328
IGG6_Bc74_Bc08	404429	391820	96.88	356319	88.1	64818	16.02	354754	173390	0.877173	IGG6	Bc74_Bc08	IGG6_Bc74_Bc08	74	8	HepG2	10	6	8734	11865	4.88767	C2	-0.245543	-0.256806	G1	0.661754	0.120623	0.142887	0.0696143	0.539137	0.257498	0.203365
IGG6_Bc74_Bc09	82958	79840	96.24	73131	88.15	13689	16.5	70789	37439	0.853311	IGG6	Bc74_Bc09	IGG6_Bc74_Bc09	74	9	HepG2	10	6	5096	5855	5.51729	C2	-0.240995	-0.243186	G1	0.745243	0.130114	0.0877735	0.0335395	0.563686	0.178862	0.257453
IGG6_Bc74_Bc12	77384	75529	97.6	68891	89.02	12483	16.13	69747	39787	0.90131	IGG6	Bc74_Bc12	IGG6_Bc74_Bc12	74	12	HepG2	10	6	5139	5964	6.23662	C2	0.0345567	0.153181	G2M	0.756993	0.114791	0.0910718	0.0362497	0.538084	0.255528	0.206388
IGG6_Bc74_Bc13	128510	124235	96.67	113269	88.14	21474	16.7	112191	55465	0.873014	IGG6	Bc74_Bc13	IGG6_Bc74_Bc13	74	13	HepG2	10	6	6168	7308	7.42465	C2	-0.237821	-0.256744	G1	0.728639	0.123692	0.105233	0.0393911	0.55877	0.227848	0.213382
IGG6_Bc74_Bc14	128828	124804	96.87	113564	88.15	20913	16.23	114171	59213	0.886228	IGG6	Bc74_Bc14	IGG6_Bc74_Bc14	74	14	HepG2	10	6	6190	7363	6.666	C1	0.22685	-0.0648798	S	0.743833	0.110177	0.10835	0.0359949	0.548061	0.256324	0.195616
IGG6_Bc74_Bc17	148580	143144	96.34	130245	87.65	23902	16.08	127251	60933	0.856448	IGG6	Bc74_Bc17	IGG6_Bc74_Bc17	74	17	HepG2	10	6	6721	8021	5.69075	C1	-0.0135631	-0.155483	G1	0.717118	0.146807	0.103147	0.030926	0.522046	0.252205	0.22575
IGG6_Bc74_Bc18	186200	180229	96.79	164162	88.16	30767	16.52	162707	82933	0.873829	IGG6	Bc74_Bc18	IGG6_Bc74_Bc18	74	18	HepG2	10	6	7493	9182	4.41787	C2	-0.054048	0.427817	G2M	0.707515	0.136129	0.11723	0.0358777	0.515113	0.243073	0.241814
IGG6_Bc74_Bc19	207692	200409	96.49	182603	87.92	34731	16.72	179957	93000	0.866461	IGG6	Bc74_Bc19	IGG6_Bc74_Bc19	74	19	HepG2	10	6	7800	9791	4.76378	C2	-0.305489	-0.27819	G1	0.689855	0.131367	0.121067	0.0530549	0.517483	0.24359	0.238928
IGG6_Bc74_Bc20	160444	154657	96.39	141176	87.99	27690	17.25	134642	65717	0.839184	IGG6	Bc74_Bc20	IGG6_Bc74_Bc20	74	20	HepG2	10	6	6986	8424	5.8461	C1	-0.0251394	0.374633	G2M	0.732672	0.118776	0.105376	0.0405294	0.637363	0.202512	0.160126
IGG6_Bc74_Bc21	158869	153318	96.5	139623	87.88	25814	16.24	139739	71394	0.879586	IGG6	Bc74_Bc21	IGG6_Bc74_Bc21	74	21	HepG2	10	6	6729	8234	4.86093	C2	0.179943	-0.14007	S	0.717599	0.120195	0.117113	0.0428224	0.523546	0.260388	0.216066
IGG6_Bc74_Bc23	156939	150420	95.84	137364	87.52	26009	16.57	133342	71304	0.849642	IGG6	Bc74_Bc23	IGG6_Bc74_Bc23	74	23	HepG2	10	6	7057	8630	5.96507	C1	0.264918	0.245754	S	0.701952	0.152994	0.107013	0.0348991	0.520866	0.250386	0.228748
IGG6_Bc74_Bc24	73152	69971	95.65	64074	87.59	12963	17.72	57555	31913	0.786786	IGG6	Bc74_Bc24	IGG6_Bc74_Bc24	74	24	HepG2	10	6	5190	5963	5.14428	C2	-0.255301	-0.241836	G1	0.745369	0.135589	0.0898987	0.0259323	0.53022	0.186813	0.282967
IGG6_Bc74_Bc25	124309	119279	95.95	109342	87.95	21269	17.1	104899	56296	0.843857	IGG6	Bc74_Bc25	IGG6_Bc74_Bc25	74	25	HepG2	10	6	6208	7464	6.96254	C2	-0.244231	-0.147276	G1	0.724816	0.130977	0.106029	0.035721	0.522282	0.262032	0.215686
IGG6_Bc74_Bc27	192554	185658	96.41	169350	87.94	31270	16.23	167898	81789	0.871953	IGG6	Bc74_Bc27	IGG6_Bc74_Bc27	74	27	HepG2	10	6	7114	8767	5.42927	C1	-0.271831	-0.279181	G1	0.719115	0.129615	0.111544	0.0361427	0.53352	0.23743	0.22905
IGG6_Bc74_Bc28	127568	122684	96.17	112215	87.96	21440	16.8	108309	55907	0.84903	IGG6	Bc74_Bc28	IGG6_Bc74_Bc28	74	28	HepG2	10	6	6486	7637	6.05777	C1	-0.272043	-0.287158	G1	0.729448	0.15132	0.0842985	0.0317069	0.524775	0.22973	0.245495
IGG6_Bc74_Bc29	167288	159176	95.15	145401	86.91	28099	16.79	138212	69094	0.826192	IGG6	Bc74_Bc29	IGG6_Bc74_Bc29	74	29	HepG2	10	6	7057	8504	5.93863	C1	-0.259719	-0.287728	G1	0.704615	0.161351	0.0956905	0.0344418	0.508865	0.264184	0.22695
IGG6_Bc74_Bc30	155234	150368	96.86	136764	88.1	24998	16.1	134174	73620	0.864334	IGG6	Bc74_Bc30	IGG6_Bc74_Bc30	74	30	HepG2	10	6	6894	8319	5.59706	C1	-0.204499	-0.246517	G1	0.719228	0.132494	0.109992	0.03644	0.505344	0.245802	0.248855
IGG6_Bc74_Bc31	197886	192914	97.48	177179	89.53	35114	17.74	173992	87242	0.879254	IGG6	Bc74_Bc31	IGG6_Bc74_Bc31	74	31	HepG2	10	6	7545	9625	5.12259	C2	-0.0225231	0.370953	G2M	0.704218	0.111565	0.13415	0.0478912	0.552738	0.207911	0.239351
IGG6_Bc74_Bc32	90339	87350	96.69	79530	88.03	14978	16.57	77237	39176	0.854969	IGG6	Bc74_Bc32	IGG6_Bc74_Bc32	74	32	HepG2	10	6	5566	6377	6.4319	C1	-0.269818	-0.263041	G1	0.763992	0.125871	0.08294	0.0256237	0.582656	0.178862	0.238482
IGG6_Bc75_Bc01	122203	117722	96.33	107394	87.88	20626	16.87	105288	65797	0.861583	IGG6	Bc75_Bc01	IGG6_Bc75_Bc01	75	1	HepG2	30	6	6889	8338	6.7433	C2	-0.271832	-0.245486	G1	0.710005	0.148097	0.104357	0.0339246	0.584158	0.166667	0.249175
IGG6_Bc75_Bc02	115705	112173	96.94	101924	88.08	20164	17.42	99539	56884	0.860283	IGG6	Bc75_Bc02	IGG6_Bc75_Bc02	75	2	HepG2	30	6	6419	7605	7.15836	C1	-0.266145	-0.265401	G1	0.746176	0.12238	0.0974504	0.0309726	0.552326	0.197674	0.25
IGG6_Bc75_Bc03	121571	116279	95.64	105713	86.95	20618	16.95	101499	65524	0.834895	IGG6	Bc75_Bc03	IGG6_Bc75_Bc03	75	3	HepG2	30	6	7255	8740	7.19633	C1	0.0390495	-0.205277	S	0.718066	0.143681	0.104665	0.0298558	0.54295	0.233387	0.223663
IGG6_Bc75_Bc04	138718	130094	93.78	118963	85.75	24873	17.93	110588	72613	0.797214	IGG6	Bc75_Bc04	IGG6_Bc75_Bc04	75	4	HepG2	30	6	7667	9408	6.6483	C1	-0.0915119	0.00409905	G2M	0.650133	0.209854	0.101692	0.0346715	0.549755	0.223491	0.226754
IGG6_Bc75_Bc05	178144	169826	95.33	154753	86.86	30998	17.4	148223	91160	0.83204	IGG6	Bc75_Bc05	IGG6_Bc75_Bc05	75	5	HepG2	30	6	8031	10078	5.31023	C1	-0.237654	-0.265801	G1	0.672126	0.165517	0.11681	0.041954	0.549815	0.221402	0.228782
IGG6_Bc75_Bc06	236131	230452	97.59	210181	89.01	38930	16.48	208903	121107	0.884691	IGG6	Bc75_Bc06	IGG6_Bc75_Bc06	75	6	HepG2	30	6	8431	10921	4.50048	C2	-0.315036	-0.273402	G1	0.683937	0.112593	0.13124	0.0688068	0.571942	0.192446	0.235612
IGG6_Bc75_Bc07	168493	156222	92.71	142997	84.86	29636	17.58	133134	84272	0.790146	IGG6	Bc75_Bc07	IGG6_Bc75_Bc07	75	7	HepG2	30	6	8146	10085	6.12949	C1	-0.0974061	-0.129999	G1	0.657954	0.207505	0.0960552	0.0347979	0.564274	0.218698	0.217028
IGG6_Bc75_Bc08	152885	148778	97.31	135209	88.43	25584	16.73	135373	83794	0.885456	IGG6	Bc75_Bc08	IGG6_Bc75_Bc08	75	8	HepG2	30	6	7832	9828	6.3287	C2	-0.332439	-0.283716	G1	0.693446	0.116411	0.13055	0.0533827	0.561741	0.230769	0.20749
IGG6_Bc75_Bc09	76034	71735	94.34	65530	86.18	13093	17.21	62011	38403	0.815569	IGG6	Bc75_Bc09	IGG6_Bc75_Bc09	75	9	HepG2	30	6	5733	6530	7.47571	C1	-0.0354296	-0.101444	G1	0.70337	0.184672	0.083795	0.0253924	0.556474	0.206612	0.236915
IGG6_Bc75_Bc10	60609	58967	97.29	53703	88.6	10208	16.84	53370	32501	0.880562	IGG6	Bc75_Bc10	IGG6_Bc75_Bc10	75	10	HepG2	30	6	4983	5634	6.69212	C2	0.0918443	-0.0101028	S	0.76925	0.112915	0.0873309	0.0290283	0.566197	0.197183	0.23662
IGG6_Bc75_Bc11	70294	68143	96.93	61830	87.95	11641	16.56	61184	41502	0.870401	IGG6	Bc75_Bc11	IGG6_Bc75_Bc11	75	11	HepG2	30	6	5477	6252	6.11049	C2	0.253281	0.165403	S	0.752884	0.132209	0.0882875	0.0252884	0.542714	0.226131	0.231156
IGG6_Bc75_Bc13	59666	57402	96.2	52314	87.67	10358	17.35	50066	30831	0.839104	IGG6	Bc75_Bc13	IGG6_Bc75_Bc13	75	13	HepG2	30	6	4933	5612	6.52623	C1	-0.0281063	0.409071	G2M	0.763878	0.121326	0.0886712	0.0248681	0.597734	0.201133	0.201133
IGG6_Bc75_Bc14	141909	138407	97.53	125705	88.58	23859	16.81	125641	74693	0.885363	IGG6	Bc75_Bc14	IGG6_Bc75_Bc14	75	14	HepG2	30	6	6983	8598	5.85211	C2	0.0806641	0.368627	G2M	0.718083	0.120093	0.115301	0.0449768	0.599196	0.19437	0.206434
IGG6_Bc75_Bc15	93562	89458	95.61	81938	87.57	15633	16.7	78574	45485	0.839807	IGG6	Bc75_Bc15	IGG6_Bc75_Bc15	75	15	HepG2	30	6	6241	7237	7.2107	C1	-0.00758721	0.25018	G2M	0.724298	0.153706	0.0943244	0.0254494	0.561028	0.190578	0.248394
IGG6_Bc75_Bc16	42859	41293	96.34	37515	87.53	7375	17.2	36271	22894	0.846287	IGG6	Bc75_Bc16	IGG6_Bc75_Bc16	75	16	HepG2	30	6	4220	4670	9.39317	C1	-0.0944336	-0.0729875	G1	0.757576	0.147412	0.0738636	0.0195707	0.598291	0.188034	0.213675
IGG6_Bc75_Bc17	48941	46965	95.96	42674	87.19	8079	16.5	41522	24737	0.848409	IGG6	Bc75_Bc17	IGG6_Bc75_Bc17	75	17	HepG2	30	6	4727	5265	6.79949	C2	-0.203998	-0.132253	G1	0.74392	0.158805	0.0714914	0.0219748	0.635246	0.139344	0.22541
IGG6_Bc75_Bc18	85309	81952	96.06	74130	86.89	13671	16.02	72893	43412	0.854458	IGG6	Bc75_Bc18	IGG6_Bc75_Bc18	75	18	HepG2	30	6	5707	6579	6.62613	C1	-0.231245	-0.241795	G1	0.719732	0.154292	0.0947603	0.0285396	0.555294	0.183529	0.261176
IGG6_Bc75_Bc19	74848	70401	94.05	64078	85.61	12761	17.04	61261	39062	0.818472	IGG6	Bc75_Bc19	IGG6_Bc75_Bc19	75	19	HepG2	30	6	5384	6224	6.51719	C1	-0.278125	-0.253599	G1	0.674922	0.219499	0.0821168	0.0213764	0.504762	0.2	0.295238
IGG6_Bc75_Bc20	83043	80832	97.33	73576	88.59	14246	17.15	72467	42474	0.872644	IGG6	Bc75_Bc20	IGG6_Bc75_Bc20	75	20	HepG2	30	6	5649	6620	6.21684	C2	-0.0962567	0.0308156	G2M	0.755519	0.114916	0.0998556	0.0278523	0.547521	0.245868	0.206612
IGG6_Bc75_Bc21	77287	73916	95.63	67589	87.45	13715	17.74	64639	39539	0.83635	IGG6	Bc75_Bc21	IGG6_Bc75_Bc21	75	21	HepG2	30	6	6007	6929	8.13375	C1	0.0424274	0.0994491	G2M	0.718591	0.165743	0.086417	0.0265899	0.576923	0.192308	0.230769
IGG6_Bc75_Bc22	74134	71475	96.41	65079	87.78	12625	17.02	63644	39492	0.858499	IGG6	Bc75_Bc22	IGG6_Bc75_Bc22	75	22	HepG2	30	6	5906	6761	5.18439	C2	0.162337	0.120364	S	0.731573	0.149314	0.0906019	0.0257656	0.573427	0.216783	0.20979
IGG6_Bc75_Bc24	80830	78606	97.24	71551	88.52	13744	17	70317	43693	0.869937	IGG6	Bc75_Bc24	IGG6_Bc75_Bc24	75	24	HepG2	30	6	5614	6591	4.34117	C2	0.0729328	0.143321	G2M	0.754219	0.120943	0.0923842	0.0298572	0.580796	0.199063	0.220141
IGG6_Bc75_Bc25	95293	92934	97.52	85068	89.26	15952	16.73	83469	50834	0.87592	IGG6	Bc75_Bc25	IGG6_Bc75_Bc25	75	25	HepG2	30	6	5924	6983	6.54474	C2	0.132789	0.00939895	S	0.747831	0.111987	0.0995662	0.0390379	0.584158	0.176238	0.239604
IGG6_Bc75_Bc27	93004	86556	93.06	78945	84.88	15692	16.87	74830	44836	0.804589	IGG6	Bc75_Bc27	IGG6_Bc75_Bc27	75	27	HepG2	30	6	6324	7328	7.91236	C1	-0.252301	-0.241869	G1	0.666813	0.215553	0.0915663	0.0232202	0.526316	0.236842	0.236842
IGG6_Bc75_Bc28	63661	60571	95.14	55202	86.71	10967	17.22	52656	32685	0.827131	IGG6	Bc75_Bc28	IGG6_Bc75_Bc28	75	28	HepG2	30	6	5386	6080	6.71635	C1	-0.304	-0.24098	G1	0.693494	0.205122	0.0763	0.0237784	0.561644	0.191781	0.246575
IGG6_Bc75_Bc29	83505	80806	96.76	73599	88.13	14235	17.04	71257	42562	0.853326	IGG6	Bc75_Bc29	IGG6_Bc75_Bc29	75	29	HepG2	30	6	6052	7038	6.77866	C1	-0.070973	-0.169825	G1	0.747717	0.126566	0.0932257	0.0290932	0.548975	0.205011	0.246014
IGG6_Bc75_Bc30	81827	79317	96.93	71907	87.87	13115	16.02	71278	44134	0.871082	IGG6	Bc75_Bc30	IGG6_Bc75_Bc30	75	30	HepG2	30	6	5462	6304	7.98095	C2	-0.226543	-0.248495	G1	0.757589	0.115887	0.0957235	0.0294704	0.553241	0.19213	0.25463
IGG6_Bc76_Bc02	155326	148961	95.9	135006	86.91	25587	16.47	131894	82258	0.849143	IGG6	Bc76_Bc02	IGG6_Bc76_Bc02	76	2	HepG2	30	6	8050	9991	4.837	C1	0.224369	0.182408	S	0.709044	0.144188	0.111079	0.0323921	0.550968	0.197419	0.251613
IGG6_Bc76_Bc03	128435	121686	94.74	110423	85.97	20996	16.34	106057	72797	0.825764	IGG6	Bc76_Bc03	IGG6_Bc76_Bc03	76	3	HepG2	30	6	7585	9246	6.87946	C1	0.123155	-0.140413	S	0.706395	0.155905	0.10736	0.0281624	0.576812	0.205797	0.217391
IGG6_Bc76_Bc04	123677	120390	97.34	109474	88.51	20144	16.28	108828	74621	0.879937	IGG6	Bc76_Bc04	IGG6_Bc76_Bc04	76	4	HepG2	30	6	7522	9438	4.95085	C2	-0.25045	-0.305623	G1	0.725119	0.112419	0.114802	0.0445753	0.586081	0.18315	0.230769
IGG6_Bc76_Bc05	875827	824941	94.18	672980	76.83	101718	11.61	419233	311872	0.478671	IGG6	Bc76_Bc05	IGG6_Bc76_Bc05	76	5	HepG2	30	6	12047	19004	3.3658	C2	-0.0589337	0.0339627	G2M	0.631182	0.118189	0.201496	0.045522	0.5664	0.1824	0.2512
IGG6_Bc76_Bc06	86099	81107	94.2	73952	85.89	13776	16	70337	47765	0.816932	IGG6	Bc76_Bc06	IGG6_Bc76_Bc06	76	6	HepG2	30	6	6454	7583	5.2941	C1	-0.177781	-0.183937	G1	0.745918	0.13783	0.0882582	0.025661	0.572687	0.174009	0.253304
IGG6_Bc76_Bc07	172440	161686	93.76	147720	85.66	29689	17.21	138530	93643	0.803352	IGG6	Bc76_Bc07	IGG6_Bc76_Bc07	76	7	HepG2	30	6	8526	10871	4.90687	C1	0.213827	-0.029541	S	0.682326	0.186603	0.0985936	0.0292881	0.558824	0.217647	0.223529
IGG6_Bc76_Bc08	95242	92414	97.03	83882	88.07	15077	15.83	83185	56596	0.873407	IGG6	Bc76_Bc08	IGG6_Bc76_Bc08	76	8	HepG2	30	6	6557	7873	3.8316	C2	-0.0806124	0.13116	G2M	0.744757	0.120093	0.103782	0.028679	0.583765	0.205527	0.210708
IGG6_Bc76_Bc09	54935	52877	96.25	48103	87.56	8736	15.9	46903	31414	0.853791	IGG6	Bc76_Bc09	IGG6_Bc76_Bc09	76	9	HepG2	30	6	5103	5801	5.07987	C2	-0.287602	-0.225913	G1	0.768245	0.122288	0.0833333	0.0224359	0.621302	0.162722	0.215976
IGG6_Bc76_Bc10	73715	70617	95.79	64196	87.08	12006	16.28	62735	41537	0.851048	IGG6	Bc76_Bc10	IGG6_Bc76_Bc10	76	10	HepG2	30	6	6050	7022	4.99742	C1	0.153315	-0.0260045	S	0.721759	0.167987	0.0877449	0.0216757	0.548694	0.180523	0.270784
IGG6_Bc76_Bc11	77476	75283	97.16	67910	87.65	11974	15.45	68544	48620	0.884713	IGG6	Bc76_Bc11	IGG6_Bc76_Bc11	76	11	HepG2	30	6	5817	6792	5.71558	C2	-0.00549408	0.100042	G2M	0.761933	0.0999804	0.103909	0.0333923	0.561437	0.202268	0.236295
IGG6_Bc76_Bc12	78500	76409	97.33	69262	88.23	12559	15.99	69318	47454	0.883032	IGG6	Bc76_Bc12	IGG6_Bc76_Bc12	76	12	HepG2	30	6	6085	7108	5.00635	C2	-0.0336177	0.400807	G2M	0.740489	0.108696	0.111025	0.0380435	0.604895	0.199301	0.195804
IGG6_Bc76_Bc14	99139	95768	96.59	86675	87.42	15581	15.71	86027	55984	0.867741	IGG6	Bc76_Bc14	IGG6_Bc76_Bc14	76	14	HepG2	30	6	6586	7978	6.3908	C2	-0.294402	-0.282394	G1	0.734687	0.114144	0.112779	0.0360007	0.586989	0.183056	0.229955
IGG6_Bc76_Bc15	72626	70057	96.46	64002	88.12	11581	15.94	63254	40195	0.870955	IGG6	Bc76_Bc15	IGG6_Bc76_Bc15	76	15	HepG2	30	6	5903	6925	6.95255	C2	-0.286435	-0.284309	G1	0.746716	0.129926	0.0948276	0.02422	0.603896	0.164502	0.231602
IGG6_Bc76_Bc16	81559	77835	95.43	70517	86.46	13156	16.13	67829	46302	0.831656	IGG6	Bc76_Bc16	IGG6_Bc76_Bc16	76	16	HepG2	30	6	6475	7636	5.30359	C1	0.117323	0.244508	G2M	0.72571	0.157813	0.0921383	0.0229863	0.553459	0.203354	0.243187
IGG6_Bc76_Bc17	167287	158802	94.92	143688	85.89	25793	15.41	140858	85586	0.842014	IGG6	Bc76_Bc17	IGG6_Bc76_Bc17	76	17	HepG2	30	6	7820	9746	3.57341	C1	0.0886946	0.234843	G2M	0.702183	0.155227	0.112435	0.0275704	0.581098	0.187739	0.231162
IGG6_Bc76_Bc19	64214	60738	94.58	55155	85.89	10921	17	52032	35432	0.810291	IGG6	Bc76_Bc19	IGG6_Bc76_Bc19	76	19	HepG2	30	6	5859	6679	7.33484	C1	-0.000478746	0.241909	G2M	0.701425	0.189549	0.084323	0.0232779	0.546479	0.188732	0.264789
IGG6_Bc76_Bc20	80181	77026	96.06	69907	87.18	13054	16.28	67178	42692	0.837829	IGG6	Bc76_Bc20	IGG6_Bc76_Bc20	76	20	HepG2	30	6	6105	7184	4.39713	C2	-0.12605	-0.242214	G1	0.755449	0.118976	0.0941812	0.0277944	0.626327	0.178344	0.195329
IGG6_Bc76_Bc22	61456	58529	95.23	53236	86.62	9757	15.87	51528	34124	0.838454	IGG6	Bc76_Bc22	IGG6_Bc76_Bc22	76	22	HepG2	30	6	5389	6132	6.50555	C1	-0.215005	-0.21671	G1	0.726415	0.164248	0.0861151	0.021045	0.581461	0.176966	0.241573
IGG6_Bc76_Bc23	57145	55471	97.07	50390	88.17	9145	16	49579	33781	0.8676	IGG6	Bc76_Bc23	IGG6_Bc76_Bc23	76	23	HepG2	30	6	5435	6231	5.5316	C2	-0.158903	-0.189852	G1	0.758994	0.126614	0.0814114	0.0306734	0.623229	0.192635	0.184136
IGG6_Bc76_Bc24	79240	77034	97.21	70025	88.37	12750	16.09	69449	46439	0.876439	IGG6	Bc76_Bc24	IGG6_Bc76_Bc24	76	24	HepG2	30	6	5982	7020	5.26085	C2	0.171182	0.142989	S	0.758889	0.117544	0.0880124	0.0338061	0.642384	0.187638	0.169978
IGG6_Bc76_Bc25	89885	83866	93.3	76553	85.16	14668	16.31	72062	47996	0.801713	IGG6	Bc76_Bc25	IGG6_Bc76_Bc25	76	25	HepG2	30	6	6432	7443	6.58267	C1	-0.288141	-0.315152	G1	0.685954	0.199346	0.0899612	0.0220814	0.581818	0.195455	0.222727
IGG6_Bc76_Bc26	67288	65297	97.04	59213	87.99	10883	16.17	58837	37463	0.874406	IGG6	Bc76_Bc26	IGG6_Bc76_Bc26	76	26	HepG2	30	6	5411	6202	7.39232	C1	-0.23484	-0.220765	G1	0.764468	0.121803	0.0870345	0.0244504	0.618557	0.17268	0.208763
IGG6_Bc76_Bc27	88191	85957	97.46	78187	88.65	13955	15.82	77892	50186	0.883219	IGG6	Bc76_Bc27	IGG6_Bc76_Bc27	76	27	HepG2	30	6	6335	7449	5.66323	C2	0.0858049	0.132312	G2M	0.762892	0.109194	0.0937787	0.032116	0.608611	0.189824	0.201566
IGG6_Bc76_Bc28	52717	51414	97.52	46745	88.67	8359	15.85	46823	31121	0.888195	IGG6	Bc76_Bc28	IGG6_Bc76_Bc28	76	28	HepG2	30	6	5148	5851	6.73139	C2	-0.302829	-0.267555	G1	0.78078	0.109727	0.0899906	0.018562	0.550914	0.229765	0.219321
IGG6_Bc76_Bc29	74907	65289	87.16	59529	79.47	12289	16.4	53531	35395	0.714633	IGG6	Bc76_Bc29	IGG6_Bc76_Bc29	76	29	HepG2	30	6	6131	6998	7.83826	C1	0.230137	-0.0288681	S	0.653408	0.271281	0.0586051	0.0156457	0.570136	0.162896	0.266968
IGG6_Bc76_Bc30	83600	79607	95.22	72185	86.34	13364	15.98	68082	46612	0.814378	IGG6	Bc76_Bc30	IGG6_Bc76_Bc30	76	30	HepG2	30	6	6205	7287	8.28132	C1	-0.261778	-0.261836	G1	0.716514	0.161504	0.0925016	0.0267037	0.577367	0.200924	0.221709
IGG6_Bc76_Bc31	81220	78181	96.25	71083	87.51	13444	16.55	68483	44986	0.843179	IGG6	Bc76_Bc31	IGG6_Bc76_Bc31	76	31	HepG2	30	6	6161	7216	3.88844	C2	-0.291488	-0.233301	G1	0.745121	0.12963	0.0961768	0.025687	0.552795	0.202899	0.244306
IGG6_Bc76_Bc32	124031	112028	90.32	100954	81.39	17880	14.41	97129	62086	0.783103	IGG6	Bc76_Bc32	IGG6_Bc76_Bc32	76	32	HepG2	30	6	6649	7965	5.2058	C2	-0.175891	-0.216473	G1	0.704207	0.183928	0.0830032	0.0267874	0.531818	0.193182	0.275
IGG6_Bc77_Bc01	261550	254620	97.35	232144	88.75	44234	16.91	226609	131648	0.866408	IGG6	Bc77_Bc01	IGG6_Bc77_Bc01	77	1	HepG2	30	6	8526	11122	2.88375	C2	0.256515	0.171481	S	0.68774	0.12679	0.135289	0.0470369	0.552496	0.224613	0.222892
IGG6_Bc77_Bc05	220516	215980	97.94	196099	88.92	35694	16.18	196800	111050	0.892452	IGG6	Bc77_Bc05	IGG6_Bc77_Bc05	77	5	HepG2	30	6	8262	10628	5.98326	C1	-0.258204	-0.264232	G1	0.691431	0.112229	0.142286	0.0502969	0.52385	0.247019	0.229131
IGG6_Bc77_Bc08	176363	170513	96.68	154768	87.75	29937	16.97	147085	84819	0.83399	IGG6	Bc77_Bc08	IGG6_Bc77_Bc08	77	8	HepG2	30	6	7797	9735	4.51013	C1	-0.212158	-0.244757	G1	0.680272	0.165584	0.109926	0.0411255	0.541491	0.21097	0.247539
IGG6_Bc77_Bc10	103276	98747	95.61	90098	87.24	18504	17.91	83960	49059	0.812967	IGG6	Bc77_Bc10	IGG6_Bc77_Bc10	77	10	HepG2	30	6	6503	7669	6.76075	C1	-0.118641	-0.152067	G1	0.692683	0.192886	0.0882114	0.022561	0.5553	0.211982	0.232719
IGG6_Bc77_Bc11	120442	117575	97.61	106786	88.66	19734	16.38	105077	66963	0.872428	IGG6	Bc77_Bc11	IGG6_Bc77_Bc11	77	11	HepG2	30	6	6412	7668	5.05376	C2	-0.258924	-0.315002	G1	0.734031	0.113378	0.114088	0.0356636	0.539658	0.239502	0.22084
IGG6_Bc77_Bc12	72973	71574	98.08	65087	89.19	11947	16.37	64386	40082	0.882326	IGG6	Bc77_Bc12	IGG6_Bc77_Bc12	77	12	HepG2	30	6	5264	6110	4.49417	C2	0.00190956	0.152387	G2M	0.760551	0.109005	0.0959151	0.0318213	0.52	0.251765	0.228235
IGG6_Bc77_Bc13	148039	142367	96.16	129627	87.56	24974	16.86	126242	71322	0.852762	IGG6	Bc77_Bc13	IGG6_Bc77_Bc13	77	13	HepG2	30	6	7319	8972	4.57463	C2	0.186435	0.126795	S	0.684783	0.170569	0.110201	0.0317726	0.537178	0.223065	0.239757
IGG6_Bc77_Bc14	90106	86961	96.5	78764	87.41	14236	15.79	78729	48363	0.873738	IGG6	Bc77_Bc14	IGG6_Bc77_Bc14	77	14	HepG2	30	6	5707	6516	6.88627	C1	-0.204897	-0.171062	G1	0.732101	0.153813	0.0900786	0.0220948	0.591981	0.191038	0.216981
IGG6_Bc77_Bc16	136516	132498	97.05	120296	88.11	23843	17.46	114556	67298	0.83914	IGG6	Bc77_Bc16	IGG6_Bc77_Bc16	77	16	HepG2	30	6	6839	8303	5.69165	C1	-0.120647	-0.0404124	G1	0.703339	0.155446	0.104543	0.0348477	0.516579	0.246073	0.237347
IGG6_Bc77_Bc17	102134	100010	97.92	90969	89.06	16932	16.57	86987	46187	0.851695	IGG6	Bc77_Bc17	IGG6_Bc77_Bc17	77	17	HepG2	30	6	6408	7513	6.94416	C2	-0.277048	-0.250503	G1	0.740272	0.129377	0.0996109	0.0276265	0.585938	0.171875	0.242188
IGG6_Bc77_Bc18	113686	110062	96.81	99864	87.84	19183	16.87	96652	56195	0.850166	IGG6	Bc77_Bc18	IGG6_Bc77_Bc18	77	18	HepG2	30	6	6658	7865	4.87657	C1	0.266868	0.0276004	S	0.727005	0.145327	0.0947388	0.0305372	0.55534	0.2	0.24466
IGG6_Bc77_Bc19	97557	94988	97.36	86468	88.63	17059	17.48	82804	49826	0.848776	IGG6	Bc77_Bc19	IGG6_Bc77_Bc19	77	19	HepG2	30	6	6306	7418	6.51639	C1	-0.0776814	-0.194691	G1	0.731254	0.135439	0.0999806	0.030808	0.575581	0.207364	0.217054
IGG6_Bc77_Bc20	106978	104583	97.76	95258	89.04	18575	17.36	92113	49351	0.861046	IGG6	Bc77_Bc20	IGG6_Bc77_Bc20	77	20	HepG2	30	6	6144	7240	7.43263	C2	-0.0378754	0.0984698	G2M	0.733641	0.123043	0.104376	0.0357286	0.540385	0.205769	0.253846
IGG6_Bc77_Bc21	118143	114983	97.32	104548	88.49	20061	16.98	102290	60560	0.865815	IGG6	Bc77_Bc21	IGG6_Bc77_Bc21	77	21	HepG2	30	6	6770	8146	5.75626	C2	-0.27357	-0.29546	G1	0.719678	0.15207	0.0985709	0.0256504	0.518587	0.237918	0.243494
IGG6_Bc77_Bc22	78469	76381	97.33	69700	88.82	13593	17.32	67553	39054	0.860888	IGG6	Bc77_Bc22	IGG6_Bc77_Bc22	77	22	HepG2	30	6	5486	6331	6.60328	C1	-0.0798644	-0.129851	G1	0.730733	0.14199	0.0971509	0.0277908	0.540865	0.225962	0.233173
IGG6_Bc77_Bc23	79279	77112	97.26	70213	88.56	12938	16.31	68545	42432	0.864605	IGG6	Bc77_Bc23	IGG6_Bc77_Bc23	77	23	HepG2	30	6	5774	6702	6.19802	C1	-0.294674	-0.229599	G1	0.741588	0.135462	0.092321	0.0273943	0.563084	0.191589	0.245327
IGG6_Bc77_Bc24	61274	59571	97.22	54167	88.4	10360	16.9	52648	31493	0.859223	IGG6	Bc77_Bc24	IGG6_Bc77_Bc24	77	24	HepG2	30	6	5059	5705	6.06219	C1	-0.315613	-0.23408	G1	0.706755	0.189139	0.0786755	0.0233113	0.589226	0.198653	0.212121
IGG6_Bc77_Bc25	77146	75408	97.74	69008	89.45	13334	17.28	66301	39493	0.859422	IGG6	Bc77_Bc25	IGG6_Bc77_Bc25	77	25	HepG2	30	6	5549	6414	6.48136	C1	-0.138938	-0.249969	G1	0.733797	0.138372	0.0955371	0.0307244	0.476526	0.260563	0.262911
IGG6_Bc77_Bc26	86490	83804	96.89	76517	88.46	14872	17.19	73355	45882	0.848133	IGG6	Bc77_Bc26	IGG6_Bc77_Bc26	77	26	HepG2	30	6	6298	7472	6.04328	C1	0.0226452	0.387056	G2M	0.746862	0.129369	0.097123	0.0245221	0.584493	0.210736	0.204771
IGG6_Bc77_Bc27	144262	141774	98.27	128774	89.26	22984	15.93	129669	70667	0.898844	IGG6	Bc77_Bc27	IGG6_Bc77_Bc27	77	27	HepG2	30	6	6859	8447	4.58167	C2	-0.251409	-0.255984	G1	0.728789	0.108198	0.117096	0.042898	0.525102	0.202171	0.272727
IGG6_Bc77_Bc28	64666	63141	97.64	57620	89.1	10987	16.99	54927	32153	0.849395	IGG6	Bc77_Bc28	IGG6_Bc77_Bc28	77	28	HepG2	30	6	5075	5796	4.7004	C2	-0.294365	-0.293405	G1	0.745806	0.14972	0.0793086	0.0223691	0.538462	0.208333	0.253205
IGG6_Bc77_Bc29	78670	76822	97.65	69970	88.94	13244	16.83	68353	39162	0.868857	IGG6	Bc77_Bc29	IGG6_Bc77_Bc29	77	29	HepG2	30	6	5771	6631	8.55075	C2	0.0867832	0.388278	G2M	0.742315	0.131894	0.0998474	0.0248528	0.572052	0.176856	0.251092
IGG6_Bc77_Bc30	104078	100683	96.73	91312	87.73	16704	16.04	88145	52930	0.846913	IGG6	Bc77_Bc30	IGG6_Bc77_Bc30	77	30	HepG2	30	6	6122	7171	8.36704	C1	-0.28143	-0.258123	G1	0.704337	0.16618	0.0936197	0.0323186	0.521158	0.216036	0.262806
IGG6_Bc77_Bc31	115030	112801	98.06	102860	89.42	19505	16.95	101880	57337	0.885682	IGG6	Bc77_Bc31	IGG6_Bc77_Bc31	77	31	HepG2	30	6	6158	7430	4.22883	C2	-0.00501988	-0.171776	G1	0.75347	0.101717	0.106099	0.0350621	0.58864	0.211704	0.199656
IGG6_Bc77_Bc32	75740	73367	96.86	66731	88.1	12799	16.89	63193	35229	0.834341	IGG6	Bc77_Bc32	IGG6_Bc77_Bc32	77	32	HepG2	30	6	5109	5759	7.42482	C1	-0.252514	-0.216807	G1	0.734725	0.139727	0.0876515	0.0335138	0.529412	0.188235	0.282353
IGG6_Bc78_Bc01	38493	28433	73.86	25470	66.16	4957	12.87	20297	16913	0.527291	IGG6	Bc78_Bc01	IGG6_Bc78_Bc01	78	1	HepG2	30	6	4125	4569	3.83288	C1	0.182423	0.251475	G2M	0.627083	0.330417	0.0358333	0.00625	0.593023	0.244186	0.162791
IGG6_Bc78_Bc02	56842	55072	96.88	49831	87.66	9584	16.86	50021	42270	0.880001	IGG6	Bc78_Bc02	IGG6_Bc78_Bc02	78	2	HepG2	30	6	6351	7402	3.65757	C1	0.0337826	0.372474	G2M	0.749808	0.140913	0.0935583	0.0139954	0.616803	0.147541	0.235656
IGG6_Bc78_Bc03	21422	20246	94.51	18406	85.92	3586	16.73	17536	15742	0.818598	IGG6	Bc78_Bc03	IGG6_Bc78_Bc03	78	3	HepG2	30	6	3969	4333	6.27729	C2	-0.258894	-0.130285	G1	0.782216	0.147273	0.0611323	0.00868357	0.715909	0.102273	0.181818
IGG6_Bc78_Bc04	27671	26647	96.29	24186	87.4	4707	17.01	23762	21102	0.858733	IGG6	Bc78_Bc04	IGG6_Bc78_Bc04	78	4	HepG2	30	6	4713	5275	9.74801	C2	-0.242423	-0.294025	G1	0.763246	0.146124	0.078918	0.0105968	0.618375	0.159011	0.222615
IGG6_Bc78_Bc05	33282	31147	93.58	28270	84.94	5567	16.72	27452	23905	0.82483	IGG6	Bc78_Bc05	IGG6_Bc78_Bc05	78	5	HepG2	30	6	4997	5515	7.79638	C1	-0.151558	-0.286064	G1	0.709357	0.208115	0.0698316	0.0113166	0.648221	0.158103	0.193676
IGG6_Bc78_Bc06	42933	40609	94.58	36998	86.17	7467	17.39	34541	30168	0.804533	IGG6	Bc78_Bc06	IGG6_Bc78_Bc06	78	6	HepG2	30	6	5853	6656	3.26216	C1	0.179521	0.230355	G2M	0.716248	0.195405	0.0757935	0.0111322	0.63125	0.1375	0.23125
IGG6_Bc78_Bc07	44391	42049	94.72	38327	86.33	7627	17.18	37388	32541	0.842243	IGG6	Bc78_Bc07	IGG6_Bc78_Bc07	78	7	HepG2	30	6	5765	6600	5.46788	C2	-0.229054	-0.240323	G1	0.747134	0.15956	0.0770289	0.0135259	0.613095	0.160714	0.22619
IGG6_Bc78_Bc08	29848	28958	97.01	26218	87.83	4891	16.38	25937	22707	0.868969	IGG6	Bc78_Bc08	IGG6_Bc78_Bc08	78	8	HepG2	30	6	4767	5318	6.46993	C2	-0.266326	-0.274837	G1	0.778204	0.14184	0.07092	0.00794085	0.671815	0.100386	0.227799
IGG6_Bc78_Bc09	23788	20611	86.64	18844	79.21	3810	16.01	16833	14479	0.707626	IGG6	Bc78_Bc09	IGG6_Bc78_Bc09	78	9	HepG2	30	6	4064	4438	5.17769	C2	-0.241191	-0.300725	G1	0.659861	0.296039	0.038383	0.00449163	0.648936	0.159574	0.191489
IGG6_Bc78_Bc14	23047	22345	96.95	20203	87.65	3835	16.63	19838	17379	0.860763	IGG6	Bc78_Bc14	IGG6_Bc78_Bc14	78	14	HepG2	30	6	4222	4616	6.37461	C1	-0.0489493	0.091774	G2M	0.803059	0.128744	0.0576801	0.00956023	0.629834	0.116022	0.254144
IGG6_Bc78_Bc15	18962	16186	85.36	14847	78.29	3292	17.36	12858	11257	0.678093	IGG6	Bc78_Bc15	IGG6_Bc78_Bc15	78	15	HepG2	30	6	3509	3752	7.79701	C1	-0.257899	-0.181502	G1	0.604713	0.349223	0.0423139	0.00321371	0.607595	0.189873	0.202532
IGG6_Bc78_Bc16	28633	27261	95.2	24676	86.18	4857	16.96	23776	20224	0.830371	IGG6	Bc78_Bc16	IGG6_Bc78_Bc16	78	16	HepG2	30	6	4300	4711	8.37366	C1	-0.254517	-0.207825	G1	0.761106	0.157618	0.0694307	0.0115169	0.635071	0.113744	0.251185
IGG6_Bc78_Bc18	16819	16211	96.38	14700	87.4	2898	17.23	14027	12188	0.833997	IGG6	Bc78_Bc18	IGG6_Bc78_Bc18	78	18	HepG2	30	6	3525	3792	5.0702	C1	-0.07565	0.24688	G2M	0.760974	0.171189	0.0578611	0.00957702	0.62069	0.124138	0.255172
IGG6_Bc78_Bc19	17061	16325	95.68	14843	86.99	2984	17.49	14590	12940	0.855167	IGG6	Bc78_Bc19	IGG6_Bc78_Bc19	78	19	HepG2	30	6	3670	3977	4.02515	C1	-0.123258	0.38147	G2M	0.771891	0.158572	0.0621781	0.0062546	0.733728	0.0828402	0.183432
IGG6_Bc78_Bc20	31873	30691	96.29	27877	87.46	5364	16.82	27278	23027	0.855834	IGG6	Bc78_Bc20	IGG6_Bc78_Bc20	78	20	HepG2	30	6	5013	5560	5.44747	C1	0.192468	0.0217797	S	0.76606	0.15257	0.0754818	0.00481799	0.670213	0.109929	0.219858
IGG6_Bc78_Bc21	20269	19212	94.78	17419	85.93	3334	16.44	16921	14777	0.834822	IGG6	Bc78_Bc21	IGG6_Bc78_Bc21	78	21	HepG2	30	6	3884	4192	1.61155	C2	-0.26964	-0.263553	G1	0.782394	0.138028	0.0707746	0.00809859	0.646766	0.109453	0.243781
IGG6_Bc78_Bc23	29761	28152	94.59	25620	86.08	5250	17.64	23837	20658	0.800948	IGG6	Bc78_Bc23	IGG6_Bc78_Bc23	78	23	HepG2	30	6	4853	5312	5.36713	C1	0.365816	0.0173307	S	0.725635	0.19935	0.0649734	0.00886001	0.654545	0.15	0.195455
IGG6_Bc78_Bc24	24022	22668	94.36	20423	85.01	3840	15.98	20005	17171	0.832778	IGG6	Bc78_Bc24	IGG6_Bc78_Bc24	78	24	HepG2	30	6	3857	4228	6.88119	C2	-0.0880955	-0.242843	G1	0.7542	0.177502	0.055515	0.0124178	0.684211	0.105263	0.210526
IGG6_Bc78_Bc27	19182	18534	96.62	16807	87.61	3222	16.79	16544	14306	0.862475	IGG6	Bc78_Bc27	IGG6_Bc78_Bc27	78	27	HepG2	30	6	3808	4152	5.39791	C2	0.0538811	0.369897	G2M	0.78428	0.137119	0.065097	0.0131579	0.62766	0.159574	0.212766
IGG6_Bc78_Bc29	19388	18671	96.3	16931	87.32	3245	16.73	16524	14328	0.85228	IGG6	Bc78_Bc29	IGG6_Bc78_Bc29	78	29	HepG2	30	6	3925	4290	3.56015	C1	-0.0181914	0.313245	G2M	0.797062	0.135975	0.0563717	0.00956611	0.69697	0.0666667	0.236364
IGG6_Bc78_Bc30	19202	18658	97.16	16956	88.3	3095	16.11	16705	14789	0.869961	IGG6	Bc78_Bc30	IGG6_Bc78_Bc30	78	30	HepG2	30	6	3810	4161	3.19699	C2	0.102752	0.313977	G2M	0.810756	0.115966	0.0615126	0.0110924	0.617486	0.120219	0.262295
IGG6_Bc78_Bc32	18622	17811	95.64	16191	86.94	3181	17.08	15655	13278	0.840672	IGG6	Bc78_Bc32	IGG6_Bc78_Bc32	78	32	HepG2	30	6	3579	3865	7.76066	C1	-0.281226	-0.27503	G1	0.739095	0.1893	0.0658436	0.00452675	0.58125	0.14375	0.275
IGG6_Bc79_Bc02	60352	57576	95.4	52067	86.27	9791	16.22	50178	42288	0.831422	IGG6	Bc79_Bc02	IGG6_Bc79_Bc02	79	2	HepG2	30	6	6161	7126	6.29353	C1	0.0378329	-0.159759	S	0.733292	0.167798	0.0847214	0.0131606	0.57767	0.133495	0.288835
IGG6_Bc79_Bc03	25158	22839	90.78	20735	82.41	4142	16.46	18434	16648	0.732729	IGG6	Bc79_Bc03	IGG6_Bc79_Bc03	79	3	HepG2	30	6	4431	4841	8.56048	C1	-0.207712	-0.146527	G1	0.668611	0.2676	0.0571762	0.00583431	0.646259	0.108844	0.244898
IGG6_Bc79_Bc05	30276	29074	96.02	26457	87.38	5129	16.94	25160	22289	0.831021	IGG6	Bc79_Bc05	IGG6_Bc79_Bc05	79	5	HepG2	30	6	4909	5509	6.19465	C1	-0.0797077	-0.0801505	G1	0.767241	0.150445	0.0695217	0.0116796	0.612	0.112	0.276
IGG6_Bc79_Bc06	40716	38641	94.9	35057	86.1	6478	15.91	33102	28800	0.812997	IGG6	Bc79_Bc06	IGG6_Bc79_Bc06	79	6	HepG2	30	6	5425	6156	6.09968	C1	-0.185686	-0.235187	G1	0.733118	0.185452	0.0707547	0.0091857	0.607018	0.157895	0.235088
IGG6_Bc79_Bc07	36164	34259	94.73	31183	86.22	6059	16.75	28964	25557	0.800907	IGG6	Bc79_Bc07	IGG6_Bc79_Bc07	79	7	HepG2	30	6	5311	5974	6.2417	C1	-0.296457	-0.196064	G1	0.726804	0.183668	0.0786761	0.00922409	0.606897	0.141379	0.251724
IGG6_Bc79_Bc08	40255	37871	94.07	34387	85.42	6460	16.04	32460	28072	0.806359	IGG6	Bc79_Bc08	IGG6_Bc79_Bc08	79	8	HepG2	30	6	5135	5780	7.21649	C1	-0.251128	-0.255324	G1	0.729809	0.184644	0.0743889	0.00982997	0.635714	0.132143	0.232143
IGG6_Bc79_Bc09	19155	17890	93.39	16303	85.11	2940	15.34	15551	13538	0.811851	IGG6	Bc79_Bc09	IGG6_Bc79_Bc09	79	9	HepG2	30	6	3828	4121	3.24749	C1	0.308494	0.0396946	S	0.724342	0.206743	0.0589107	0.00889218	0.716981	0.113208	0.169811
IGG6_Bc79_Bc10	22750	21990	96.65	19858	87.28	3443	15.13	19537	16631	0.858769	IGG6	Bc79_Bc10	IGG6_Bc79_Bc10	79	10	HepG2	30	6	3795	4102	9.57637	C1	-0.146931	-0.184638	G1	0.775064	0.157492	0.0608822	0.00619759	0.616766	0.113772	0.269461
IGG6_Bc79_Bc11	21498	20617	95.9	18651	86.75	3330	15.48	18184	16282	0.845846	IGG6	Bc79_Bc11	IGG6_Bc79_Bc11	79	11	HepG2	30	6	3946	4292	6.42885	C1	-0.0192808	-0.189738	G1	0.779442	0.149762	0.0605854	0.00918993	0.634831	0.134831	0.230337
IGG6_Bc79_Bc13	17831	17437	97.79	15830	88.77	2875	16.12	15661	13645	0.878302	IGG6	Bc79_Bc13	IGG6_Bc79_Bc13	79	13	HepG2	30	6	3746	4098	7.05071	C2	0.00869406	0.00308549	S	0.804371	0.12478	0.0609799	0.00916461	0.65896	0.104046	0.236994
IGG6_Bc79_Bc14	18523	17997	97.16	16292	87.95	2925	15.79	15965	14052	0.861901	IGG6	Bc79_Bc14	IGG6_Bc79_Bc14	79	14	HepG2	30	6	3773	4108	6.49635	C2	-0.193319	-0.236686	G1	0.786653	0.132434	0.0677732	0.00968188	0.668367	0.0969388	0.234694
IGG6_Bc79_Bc15	24496	21639	88.33	19799	80.82	3887	15.86	18108	15905	0.739223	IGG6	Bc79_Bc15	IGG6_Bc79_Bc15	79	15	HepG2	30	6	4493	4913	5.68885	C2	0.129378	0.171123	G2M	0.658339	0.287825	0.0460943	0.00633357	0.656489	0.145038	0.198473
IGG6_Bc79_Bc16	24019	22925	95.44	20642	85.94	3752	15.62	19934	17409	0.829926	IGG6	Bc79_Bc16	IGG6_Bc79_Bc16	79	16	HepG2	30	6	4142	4563	7.22144	C2	-0.15176	-0.234173	G1	0.754998	0.177906	0.0589631	0.00711623	0.62069	0.0804598	0.298851
IGG6_Bc79_Bc17	17274	16675	96.53	15098	87.4	2740	15.86	14736	12613	0.853074	IGG6	Bc79_Bc17	IGG6_Bc79_Bc17	79	17	HepG2	30	6	3589	3867	6.70281	C2	-0.284492	-0.231562	G1	0.781896	0.146703	0.0632072	0.00819352	0.703704	0.0864198	0.209877
IGG6_Bc79_Bc18	16055	15581	97.04	14118	87.93	2484	15.47	13964	12267	0.86976	IGG6	Bc79_Bc18	IGG6_Bc79_Bc18	79	18	HepG2	30	6	3618	3902	7.35406	C2	-0.0227209	0.400435	G2M	0.809524	0.117932	0.0613839	0.0100446	0.636364	0.127273	0.236364
IGG6_Bc79_Bc20	21583	20603	95.45	18773	86.98	3661	16.96	17805	15212	0.824955	IGG6	Bc79_Bc20	IGG6_Bc79_Bc20	79	20	HepG2	30	6	3927	4229	9.82795	C1	0.0416191	0.282796	G2M	0.753445	0.176164	0.0599628	0.0104283	0.614907	0.0993789	0.285714
IGG6_Bc79_Bc23	22503	21643	96.17	19610	87.14	3302	14.67	19246	16952	0.855264	IGG6	Bc79_Bc23	IGG6_Bc79_Bc23	79	23	HepG2	30	6	4077	4482	4.06578	C2	-0.00970224	-0.220959	G1	0.769782	0.157278	0.0651254	0.00748942	0.625	0.135	0.24
IGG6_Bc79_Bc26	19230	18297	95.14	16662	86.64	3044	15.82	16042	13925	0.834217	IGG6	Bc79_Bc26	IGG6_Bc79_Bc26	79	26	HepG2	30	6	3858	4194	6.47169	C1	-0.0378243	0.314733	G2M	0.769476	0.168201	0.0577195	0.00424929	0.650307	0.134969	0.214724
IGG6_Bc79_Bc30	22659	21673	95.64	19603	86.51	3531	15.58	18702	16653	0.825367	IGG6	Bc79_Bc30	IGG6_Bc79_Bc30	79	30	HepG2	30	6	4002	4394	4.88713	C2	-0.298936	-0.23799	G1	0.775419	0.14584	0.0623074	0.0150633	0.659341	0.131868	0.208791
IGG6_Bc79_Bc32	22470	18616	82.84	16882	75.13	3076	13.68	14338	12529	0.638095	IGG6	Bc79_Bc32	IGG6_Bc79_Bc32	79	32	HepG2	30	6	3534	3803	4.88826	C1	0.205709	0.0576617	S	0.670525	0.276046	0.0480855	0.00534283	0.666667	0.0925926	0.240741
IGG6_Bc80_Bc01	144361	139323	96.51	126941	87.93	25354	17.56	122685	76509	0.849849	IGG6	Bc80_Bc01	IGG6_Bc80_Bc01	80	1	HepG2	30	6	7374	9149	5.07385	C2	-0.10403	-0.134734	G1	0.698801	0.152887	0.105712	0.0405491	0.558209	0.222388	0.219403
IGG6_Bc80_Bc02	72807	70894	97.37	64363	88.4	12495	17.16	63163	37775	0.86754	IGG6	Bc80_Bc02	IGG6_Bc80_Bc02	80	2	HepG2	30	6	5566	6382	6.87743	C1	-0.276064	-0.258427	G1	0.730679	0.141218	0.10281	0.0220141	0.514806	0.202733	0.28246
IGG6_Bc80_Bc03	70355	63966	90.91	58251	82.79	12099	17.19	53564	38565	0.761339	IGG6	Bc80_Bc03	IGG6_Bc80_Bc03	80	3	HepG2	30	6	5789	6605	9.8632	C1	-0.263098	-0.263973	G1	0.664821	0.244726	0.0701477	0.0168776	0.571429	0.165414	0.263158
IGG6_Bc80_Bc04	91786	88222	96.11	80278	87.46	15364	16.73	79001	55745	0.860709	IGG6	Bc80_Bc04	IGG6_Bc80_Bc04	80	4	HepG2	30	6	6606	7845	5.3452	C1	-0.256656	-0.287554	G1	0.706136	0.156979	0.103337	0.0304987	0.569444	0.192708	0.237847
IGG6_Bc80_Bc06	115689	112898	97.58	102583	88.67	19000	16.42	101565	62072	0.877914	IGG6	Bc80_Bc06	IGG6_Bc80_Bc06	80	6	HepG2	30	6	6610	8000	4.37273	C2	0.178295	-0.135053	S	0.731143	0.121357	0.108991	0.0351528	0.544571	0.209076	0.246353
IGG6_Bc80_Bc07	132587	125193	94.42	114218	86.14	22553	17	110413	70903	0.832759	IGG6	Bc80_Bc07	IGG6_Bc80_Bc07	80	7	HepG2	30	6	7594	9372	2.27415	C2	0.10958	0.236034	G2M	0.689104	0.17159	0.102663	0.0337369	0.548742	0.196541	0.254717
IGG6_Bc80_Bc08	91314	89552	98.07	81322	89.05	15128	16.56	80858	51126	0.885494	IGG6	Bc80_Bc08	IGG6_Bc80_Bc08	80	8	HepG2	30	6	6391	7722	3.38571	C2	-0.172434	-0.24489	G1	0.701135	0.114934	0.125931	0.0555161	0.507042	0.257746	0.235211
IGG6_Bc80_Bc09	82064	73894	90.04	67594	82.36	13809	16.82	59721	37264	0.727737	IGG6	Bc80_Bc09	IGG6_Bc80_Bc09	80	9	HepG2	30	6	5441	6179	6.70287	C1	-0.105456	-0.105088	G1	0.659066	0.248352	0.0651099	0.0255495	0.514768	0.278481	0.206751
IGG6_Bc80_Bc10	116556	112786	96.76	102803	88.2	20474	17.56	100206	64110	0.859724	IGG6	Bc80_Bc10	IGG6_Bc80_Bc10	80	10	HepG2	30	6	7137	8877	4.19342	C2	0.243679	0.19637	S	0.701701	0.145015	0.110987	0.041024	0.580229	0.204871	0.2149
IGG6_Bc80_Bc11	58825	56182	95.5	51032	86.75	10169	17.28	48340	33437	0.821759	IGG6	Bc80_Bc11	IGG6_Bc80_Bc11	80	11	HepG2	30	6	5163	5839	4.92582	C2	-0.164987	-0.219111	G1	0.709859	0.159027	0.096799	0.0294494	0.521164	0.195767	0.283069
IGG6_Bc80_Bc12	64821	62576	96.53	56683	87.44	10785	16.63	54951	35105	0.847735	IGG6	Bc80_Bc12	IGG6_Bc80_Bc12	80	12	HepG2	30	6	5048	5704	7.31368	C1	-0.278344	-0.221283	G1	0.721456	0.16697	0.0863459	0.023407	0.533133	0.216867	0.25
IGG6_Bc80_Bc13	56552	55344	97.86	50405	89.13	9581	16.94	50191	30607	0.887519	IGG6	Bc80_Bc13	IGG6_Bc80_Bc13	80	13	HepG2	30	6	5158	5953	5.81409	C2	-0.32665	-0.247989	G1	0.754174	0.112709	0.100186	0.0310761	0.541667	0.238426	0.219907
IGG6_Bc80_Bc14	55840	54305	97.25	49359	88.39	9413	16.85	48211	31183	0.863378	IGG6	Bc80_Bc14	IGG6_Bc80_Bc14	80	14	HepG2	30	6	5172	5804	4.53893	C1	0.266081	0.0798962	S	0.753512	0.140744	0.0850382	0.0187331	0.576812	0.211594	0.211594
IGG6_Bc80_Bc17	100995	96327	95.37	87634	86.77	17157	16.98	82424	47227	0.81612	IGG6	Bc80_Bc17	IGG6_Bc80_Bc17	80	17	HepG2	30	6	6369	7529	5.85859	C2	-0.265565	-0.280306	G1	0.680526	0.19302	0.0945713	0.0286514	0.537585	0.243736	0.218679
IGG6_Bc80_Bc18	56415	55232	97.9	50187	88.96	9382	16.63	48580	29808	0.861118	IGG6	Bc80_Bc18	IGG6_Bc80_Bc18	80	18	HepG2	30	6	4845	5481	5.50473	C2	-0.271842	-0.240759	G1	0.759384	0.133675	0.0826357	0.0224143	0.568627	0.199346	0.232026
IGG6_Bc80_Bc19	75023	72099	96.1	65540	87.35	13180	17.56	63590	40938	0.847607	IGG6	Bc80_Bc19	IGG6_Bc80_Bc19	80	19	HepG2	30	6	5783	6643	4.82514	C2	-0.241993	-0.199386	G1	0.710289	0.175767	0.0886733	0.0232401	0.547074	0.221374	0.231552
IGG6_Bc80_Bc21	46453	44648	96.11	40614	87.43	7815	16.82	39566	25803	0.851743	IGG6	Bc80_Bc21	IGG6_Bc80_Bc21	80	21	HepG2	30	6	4996	5580	5.00319	C2	-0.175585	-0.213709	G1	0.72504	0.182137	0.0715057	0.017809	0.584906	0.158491	0.256604
IGG6_Bc80_Bc22	88172	85375	96.82	77491	87.88	14756	16.73	76646	46509	0.869278	IGG6	Bc80_Bc22	IGG6_Bc80_Bc22	80	22	HepG2	30	6	6078	7106	4.58895	C2	0.224889	0.239414	G2M	0.721086	0.156775	0.0939842	0.0259267	0.575431	0.204741	0.219828
IGG6_Bc80_Bc23	60102	57617	95.86	52392	87.17	10209	16.98	49499	32056	0.823583	IGG6	Bc80_Bc23	IGG6_Bc80_Bc23	80	23	HepG2	30	6	5339	5996	5.76933	C1	0.248802	-0.112903	S	0.70697	0.187609	0.0821884	0.0212341	0.56535	0.227964	0.206687
IGG6_Bc80_Bc24	56505	54767	96.92	49910	88.32	9609	17	48137	30624	0.851907	IGG6	Bc80_Bc24	IGG6_Bc80_Bc24	80	24	HepG2	30	6	5125	5792	5.79455	C1	0.173375	0.14595	S	0.742942	0.147598	0.0824666	0.0245171	0.570571	0.228228	0.201201
IGG6_Bc80_Bc25	90099	87757	97.4	80605	89.46	16138	17.91	77781	49500	0.863284	IGG6	Bc80_Bc25	IGG6_Bc80_Bc25	80	25	HepG2	30	6	6501	7867	4.69627	C2	0.0818977	0.0600712	S	0.740128	0.11206	0.107435	0.0382426	0.546358	0.221854	0.231788
IGG6_Bc80_Bc27	104594	101994	97.51	92800	88.72	17321	16.56	92091	54328	0.880462	IGG6	Bc80_Bc27	IGG6_Bc80_Bc27	80	27	HepG2	30	6	6385	7524	6.09161	C1	-0.195242	-0.158337	G1	0.740446	0.13356	0.0947787	0.0272418	0.532934	0.201597	0.265469
IGG6_Bc80_Bc28	55401	53448	96.47	48649	87.81	9449	17.05	47132	27485	0.850743	IGG6	Bc80_Bc28	IGG6_Bc80_Bc28	80	28	HepG2	30	6	4593	5083	9.42527	C1	-0.227972	-0.25075	G1	0.716272	0.191785	0.0691943	0.0208531	0.557078	0.178082	0.26484
IGG6_Bc80_Bc30	45063	43662	96.89	39718	88.13	7469	16.57	38816	25764	0.861372	IGG6	Bc80_Bc30	IGG6_Bc80_Bc30	80	30	HepG2	30	6	4729	5294	5.24812	C1	0.0181622	0.441706	G2M	0.731999	0.16347	0.0828468	0.0205727	0.516779	0.261745	0.221477
IGG24_Bc51_Bc02	74845	68232	91.16	63026	84.2	15418	20.59	61055	45223	0.815753	IGG24	Bc51_Bc02	IGG24_Bc51_Bc02	51	2	HepG2	10	24	5905	6968	5.23858	C2	-0.229159	-0.211455	G1	0.765512	0.118453	0.0924658	0.0211523	0.54902	0.191721	0.259259
IGG24_Bc51_Bc03	90149	74869	83.05	69033	76.57	15844	17.57	63113	49911	0.700097	IGG24	Bc51_Bc03	IGG24_Bc51_Bc03	51	3	HepG2	10	24	6241	7317	6.87683	C1	-0.0331584	0.360827	G2M	0.74478	0.14361	0.0870244	0.0236098	0.692825	0.165919	0.141256
IGG24_Bc51_Bc04	159238	128352	80.6	118313	74.29	26736	16.78	108077	83145	0.678714	IGG24	Bc51_Bc04	IGG24_Bc51_Bc04	51	4	HepG2	10	24	7700	9643	5.6958	C1	-0.0508996	-0.066825	G1	0.70468	0.16235	0.107073	0.0231713	0.561528	0.213579	0.224894
IGG24_Bc51_Bc05	137687	123190	89.47	114028	82.81	27322	19.84	109780	80192	0.797316	IGG24	Bc51_Bc05	IGG24_Bc51_Bc05	51	5	HepG2	10	24	7606	9384	5.27291	C1	0.30144	0.190795	S	0.734747	0.125799	0.109094	0.0278908	0.580559	0.197071	0.22237
IGG24_Bc51_Bc06	112692	100524	89.2	93298	82.79	22290	19.77	88439	65268	0.784785	IGG24	Bc51_Bc06	IGG24_Bc51_Bc06	51	6	HepG2	10	24	7251	8677	6.09058	C1	0.232351	0.12839	S	0.727836	0.149992	0.0968661	0.0234624	0.579585	0.192042	0.228374
IGG24_Bc51_Bc07	154525	133087	86.12	123666	80.02	30123	19.49	117573	85886	0.760867	IGG24	Bc51_Bc07	IGG24_Bc51_Bc07	51	7	HepG2	10	24	7710	9528	7.25113	C1	-0.252249	-0.2694	G1	0.684831	0.184754	0.103169	0.0255625	0.575668	0.204748	0.219585
IGG24_Bc51_Bc08	178073	161222	90.53	149508	83.95	36367	20.42	144963	106045	0.814065	IGG24	Bc51_Bc08	IGG24_Bc51_Bc08	51	8	HepG2	10	24	7989	10337	4.2581	C2	-0.0300035	0.251225	G2M	0.699082	0.133454	0.131644	0.0337515	0.540275	0.242633	0.217092
IGG24_Bc51_Bc09	34283	31268	91.2	29044	84.71	6887	20.08	28208	21498	0.822798	IGG24	Bc51_Bc09	IGG24_Bc51_Bc09	51	9	HepG2	10	24	4372	4892	6.35767	C2	-0.218706	-0.210247	G1	0.778161	0.116667	0.0853448	0.0186782	0.542088	0.188552	0.26936
IGG24_Bc51_Bc10	64277	51497	80.11	47549	73.97	11608	18.05	42196	32072	0.656471	IGG24	Bc51_Bc10	IGG24_Bc51_Bc10	51	10	HepG2	10	24	5616	6380	4.3101	C1	-0.0154126	0.144235	G2M	0.728478	0.187605	0.0704123	0.0125392	0.623288	0.167808	0.208904
IGG24_Bc51_Bc11	70401	64109	91.06	59216	84.11	13531	19.21	58168	44768	0.826238	IGG24	Bc51_Bc11	IGG24_Bc51_Bc11	51	11	HepG2	10	24	5772	6623	5.84487	C1	-0.00959437	0.146981	G2M	0.757845	0.132122	0.0807184	0.0276631	0.626598	0.196931	0.176471
IGG24_Bc51_Bc12	54039	48325	89.42	44716	82.74	10469	19.37	43212	33454	0.799645	IGG24	Bc51_Bc12	IGG24_Bc51_Bc12	51	12	HepG2	10	24	5113	5815	7.01083	C2	-0.197684	-0.192883	G1	0.785217	0.116151	0.0815935	0.0155988	0.558824	0.217647	0.223529
IGG24_Bc51_Bc13	65360	56509	86.45	52375	80.13	12767	19.53	48571	35855	0.74313	IGG24	Bc51_Bc13	IGG24_Bc51_Bc13	51	13	HepG2	10	24	5650	6495	7.22873	C1	-0.060478	0.303662	G2M	0.771204	0.137458	0.0767154	0.0137233	0.548387	0.205279	0.246334
IGG24_Bc51_Bc14	53315	43210	81.04	39802	74.65	9601	18	35513	26987	0.666098	IGG24	Bc51_Bc14	IGG24_Bc51_Bc14	51	14	HepG2	10	24	4756	5331	8.66575	C1	-0.0355385	-0.168536	G1	0.761771	0.151626	0.0745516	0.0109305	0.631579	0.150376	0.218045
IGG24_Bc51_Bc16	51561	46263	89.72	42630	82.67	9911	19.22	41270	31190	0.800411	IGG24	Bc51_Bc16	IGG24_Bc51_Bc16	51	16	HepG2	10	24	5033	5757	6.60945	C2	-0.263118	-0.229989	G1	0.772652	0.11962	0.0863258	0.019025	0.595041	0.190083	0.214876
IGG24_Bc51_Bc18	56106	49212	87.71	45473	81.04	11177	19.92	42877	31830	0.764214	IGG24	Bc51_Bc18	IGG24_Bc51_Bc18	51	18	HepG2	10	24	5458	6306	5.41821	C2	-0.269664	-0.255322	G1	0.764302	0.125172	0.0823799	0.0249428	0.572222	0.194444	0.233333
IGG24_Bc51_Bc19	59961	52876	88.18	49160	81.98	12427	20.72	46247	35502	0.771285	IGG24	Bc51_Bc19	IGG24_Bc51_Bc19	51	19	HepG2	10	24	5742	6599	5.13941	C1	0.00824713	0.249612	G2M	0.738564	0.166743	0.0800549	0.0137237	0.591429	0.188571	0.22
IGG24_Bc51_Bc20	105541	92162	87.32	85383	80.9	21093	19.98	80502	56559	0.762756	IGG24	Bc51_Bc20	IGG24_Bc51_Bc20	51	20	HepG2	10	24	6844	8132	6.30387	C1	0.0689507	0.27524	G2M	0.735477	0.14674	0.0939776	0.0220288	0.574669	0.185255	0.240076
IGG24_Bc51_Bc21	59539	50490	84.8	46607	78.27	11012	18.49	44133	32601	0.741245	IGG24	Bc51_Bc21	IGG24_Bc51_Bc21	51	21	HepG2	10	24	4999	5687	6.65501	C2	-0.15026	-0.0759845	G1	0.75348	0.147811	0.0784611	0.0174639	0.570968	0.193548	0.235484
IGG24_Bc51_Bc22	56189	49427	87.96	45830	81.56	11192	19.91	42808	31408	0.761857	IGG24	Bc51_Bc22	IGG24_Bc51_Bc22	51	22	HepG2	10	24	5069	5686	8.65089	C1	-0.25094	-0.183352	G1	0.750453	0.155676	0.0757693	0.0175847	0.583618	0.1843	0.232082
IGG24_Bc51_Bc23	42505	37199	87.51	34473	81.1	7846	18.45	32300	24674	0.759911	IGG24	Bc51_Bc23	IGG24_Bc51_Bc23	51	23	HepG2	10	24	4489	4975	6.72432	C1	-0.0900729	0.333181	G2M	0.772961	0.146321	0.0647461	0.0136908	0.638767	0.202643	0.15859
IGG24_Bc51_Bc24	35448	31008	87.47	28676	80.89	7157	20.19	26992	20691	0.761453	IGG24	Bc51_Bc24	IGG24_Bc51_Bc24	51	24	HepG2	10	24	4201	4618	5.84677	C1	-0.158159	0.00897481	G2M	0.772181	0.151771	0.0623984	0.0126747	0.541667	0.151042	0.307292
IGG24_Bc51_Bc25	32947	29154	88.48	27112	82.28	6544	19.86	24933	19552	0.756761	IGG24	Bc51_Bc25	IGG24_Bc51_Bc25	51	25	HepG2	10	24	4151	4583	6.92106	C1	-0.249924	-0.274727	G1	0.75783	0.162092	0.0658702	0.0125928	0.617647	0.161765	0.220588
IGG24_Bc51_Bc26	81491	68011	83.45	62758	77.01	14515	17.81	57552	42108	0.706237	IGG24	Bc51_Bc26	IGG24_Bc51_Bc26	51	26	HepG2	10	24	6015	7014	5.63317	C2	-0.202694	-0.240251	G1	0.728232	0.169597	0.0814891	0.0194416	0.621827	0.159898	0.218274
IGG24_Bc51_Bc27	80542	72232	89.68	67201	83.43	15759	19.56	63581	45867	0.789414	IGG24	Bc51_Bc27	IGG24_Bc51_Bc27	51	27	HepG2	10	24	6071	7090	7.18286	C1	-0.254687	-0.252429	G1	0.730714	0.163392	0.0843847	0.0192347	0.590686	0.17402	0.235294
IGG24_Bc51_Bc28	34379	30860	89.76	28565	83.08	6671	19.4	27239	20505	0.792315	IGG24	Bc51_Bc28	IGG24_Bc51_Bc28	51	28	HepG2	10	24	4260	4789	5.23446	C2	-0.19996	-0.249814	G1	0.800811	0.115518	0.0671685	0.015055	0.573276	0.181034	0.24569
IGG24_Bc51_Bc31	51912	46557	89.68	43178	83.17	10472	20.17	41171	30419	0.793092	IGG24	Bc51_Bc31	IGG24_Bc51_Bc31	51	31	HepG2	10	24	5428	6245	7.30403	C2	-0.195962	-0.243348	G1	0.763523	0.122746	0.0855294	0.0256588	0.597297	0.175676	0.227027
IGG24_Bc51_Bc32	53886	47511	88.16	43895	81.45	10319	19.14	42635	30597	0.791207	IGG24	Bc51_Bc32	IGG24_Bc51_Bc32	51	32	HepG2	10	24	5053	5645	6.78089	C1	0.0496433	0.233169	G2M	0.77753	0.143034	0.0670626	0.0103935	0.667897	0.136531	0.195572
IGG24_Bc52_Bc01	56333	51584	91.56	47854	84.94	12750	22.63	46328	38142	0.822395	IGG24	Bc52_Bc01	IGG24_Bc52_Bc01	52	1	HepG2	10	24	5963	6857	9.58837	C1	0.154484	-0.0425881	S	0.766445	0.142173	0.0774355	0.0124896	0.58871	0.180108	0.231183
IGG24_Bc52_Bc02	78168	66550	85.13	61813	79.07	16513	21.12	59935	49633	0.766746	IGG24	Bc52_Bc02	IGG24_Bc52_Bc02	52	2	HepG2	10	24	6873	8281	1.45489	C2	-0.222708	-0.153027	G1	0.75992	0.119376	0.100448	0.0184294	0.613223	0.152066	0.234711
IGG24_Bc52_Bc03	85521	75300	88.04	69714	81.51	17760	20.76	66104	58358	0.772956	IGG24	Bc52_Bc03	IGG24_Bc52_Bc03	52	3	HepG2	10	24	7105	8536	3.30987	C2	0.0275738	0.382689	G2M	0.730807	0.136319	0.112369	0.019357	0.591241	0.178102	0.230657
IGG24_Bc52_Bc04	165490	149965	90.61	138903	83.93	35492	21.44	134470	114210	0.812557	IGG24	Bc52_Bc04	IGG24_Bc52_Bc04	52	4	HepG2	10	24	8339	11001	3.301	C2	-0.0269589	0.662899	G2M	0.693487	0.128294	0.141995	0.0348311	0.601799	0.199509	0.198692
IGG24_Bc52_Bc05	66720	61010	91.44	56489	84.66	15049	22.55	53640	44798	0.803957	IGG24	Bc52_Bc05	IGG24_Bc52_Bc05	52	5	HepG2	10	24	6363	7542	6.83355	C1	-0.152117	-0.0604101	G1	0.746672	0.14722	0.0855521	0.0178152	0.608696	0.1373	0.254005
IGG24_Bc52_Bc06	85614	71218	83.18	66289	77.42	18902	22.07	57749	46375	0.674528	IGG24	Bc52_Bc06	IGG24_Bc52_Bc06	52	6	HepG2	10	24	6541	7636	9.12421	C1	-0.189795	-0.206069	G1	0.715722	0.176116	0.0914757	0.0150784	0.556044	0.162637	0.281319
IGG24_Bc52_Bc07	50606	44364	87.66	41343	81.69	11072	21.87	39039	33555	0.77143	IGG24	Bc52_Bc07	IGG24_Bc52_Bc07	52	7	HepG2	10	24	5935	6807	6.09653	C1	0.0334247	0.431827	G2M	0.713232	0.200939	0.0708538	0.0129638	0.66877	0.14511	0.18612
IGG24_Bc52_Bc08	98871	91022	92.06	84612	85.57	22120	22.37	81959	67284	0.828949	IGG24	Bc52_Bc08	IGG24_Bc52_Bc08	52	8	HepG2	10	24	7360	9042	4.90904	C2	-0.2867	-0.254106	G1	0.745904	0.128034	0.0973908	0.0262439	0.58567	0.172897	0.241433
IGG24_Bc52_Bc10	36609	32387	88.46	29984	81.9	8022	21.91	27743	23206	0.757819	IGG24	Bc52_Bc10	IGG24_Bc52_Bc10	52	10	HepG2	10	24	4770	5356	8.07091	C1	-0.0855142	0.0813869	G2M	0.763232	0.15991	0.0689752	0.00788288	0.620408	0.134694	0.244898
IGG24_Bc52_Bc12	24459	22644	92.57	21034	85.99	5420	22.15	20104	17183	0.821947	IGG24	Bc52_Bc12	IGG24_Bc52_Bc12	52	12	HepG2	10	24	3998	4346	7.47132	C1	-0.200002	-0.244139	G1	0.779327	0.144509	0.066304	0.00952057	0.635897	0.123077	0.241026
IGG24_Bc52_Bc13	38729	35855	92.57	33416	86.28	8651	22.33	32137	26505	0.829792	IGG24	Bc52_Bc13	IGG24_Bc52_Bc13	52	13	HepG2	10	24	5223	5909	4.87282	C2	-0.316862	-0.268341	G1	0.795035	0.11844	0.0702128	0.0148936	0.622896	0.151515	0.225589
IGG24_Bc52_Bc14	32188	27595	85.73	25554	79.38	6733	20.91	23107	19506	0.717876	IGG24	Bc52_Bc14	IGG24_Bc52_Bc14	52	14	HepG2	10	24	4365	4825	8.62707	C1	-0.0543552	0.366857	G2M	0.773732	0.155307	0.064737	0.00591348	0.649038	0.139423	0.211538
IGG24_Bc52_Bc15	29864	26604	89.08	24804	83.05	6333	21.2	23537	19226	0.78814	IGG24	Bc52_Bc15	IGG24_Bc52_Bc15	52	15	HepG2	10	24	4367	4764	9.07014	C1	-0.188257	-0.161003	G1	0.762717	0.162717	0.0660348	0.00758294	0.641148	0.100478	0.258373
IGG24_Bc52_Bc16	26690	24099	90.29	22327	83.65	5973	22.37	21244	17969	0.795954	IGG24	Bc52_Bc16	IGG24_Bc52_Bc16	52	16	HepG2	10	24	4214	4624	8.02419	C1	-0.101691	0.178441	G2M	0.76793	0.158472	0.0635766	0.00876918	0.665025	0.133005	0.20197
IGG24_Bc52_Bc17	32359	30345	93.77	28136	86.94	7369	22.77	27013	21305	0.834791	IGG24	Bc52_Bc17	IGG24_Bc52_Bc17	52	17	HepG2	10	24	4420	5009	12.1424	C1	-0.261253	-0.282814	G1	0.763212	0.136994	0.0859167	0.0129908	0.62543	0.120275	0.254296
IGG24_Bc52_Bc18	26055	23220	89.11	21459	82.36	5661	21.72	20219	16688	0.776012	IGG24	Bc52_Bc18	IGG24_Bc52_Bc18	52	18	HepG2	10	24	3908	4223	9.87331	C1	-0.222509	-0.192029	G1	0.755806	0.169247	0.0665025	0.00738916	0.666667	0.121693	0.21164
IGG24_Bc52_Bc20	38035	34977	91.96	32490	85.42	8597	22.6	30947	25179	0.813645	IGG24	Bc52_Bc20	IGG24_Bc52_Bc20	52	20	HepG2	10	24	5199	5814	7.74394	C1	0.17903	-0.0421022	S	0.752437	0.167265	0.0697794	0.0100051	0.650735	0.106618	0.242647
IGG24_Bc52_Bc21	17816	15827	88.83	14739	82.72	4061	22.79	13614	11908	0.764145	IGG24	Bc52_Bc21	IGG24_Bc52_Bc21	52	21	HepG2	10	24	3668	4003	3.78606	C2	-0.344643	-0.137208	G1	0.735511	0.18203	0.0731233	0.00739012	0.579787	0.148936	0.271277
IGG24_Bc52_Bc23	38806	34793	89.65	32270	83.15	8289	21.36	30361	25161	0.782379	IGG24	Bc52_Bc23	IGG24_Bc52_Bc23	52	23	HepG2	10	24	4939	5501	5.66255	C2	0.0291208	0.137701	G2M	0.775121	0.145083	0.0668995	0.0118216	0.610442	0.15261	0.236948
IGG24_Bc52_Bc24	23008	21323	92.67	19800	86.05	5326	23.14	19008	16299	0.826147	IGG24	Bc52_Bc24	IGG24_Bc52_Bc24	52	24	HepG2	10	24	4034	4391	7.68625	C1	-0.186711	-0.0682738	G1	0.789182	0.135223	0.0658195	0.00912349	0.648515	0.158416	0.193069
IGG24_Bc52_Bc25	33991	31395	92.36	29322	86.26	7499	22.06	27926	23300	0.82157	IGG24	Bc52_Bc25	IGG24_Bc52_Bc25	52	25	HepG2	10	24	4596	5119	9.78581	C2	-0.167717	-0.231082	G1	0.790632	0.128104	0.0702596	0.00818284	0.646586	0.128514	0.2249
IGG24_Bc52_Bc26	37000	31959	86.37	29542	79.84	7474	20.2	26871	22551	0.726243	IGG24	Bc52_Bc26	IGG24_Bc52_Bc26	52	26	HepG2	10	24	4917	5496	4.4003	C1	0.0419669	-0.195093	S	0.778719	0.142403	0.0717311	0.00608788	0.630996	0.125461	0.243542
IGG24_Bc52_Bc27	37747	34342	90.97	31922	84.56	8202	21.72	30372	24375	0.80462	IGG24	Bc52_Bc27	IGG24_Bc52_Bc27	52	27	HepG2	10	24	4554	5066	9.48265	C1	-0.183443	-0.229525	G1	0.762493	0.149912	0.0764256	0.00999412	0.542308	0.169231	0.288462
IGG24_Bc52_Bc28	24836	23209	93.44	21567	86.83	5717	23.01	20657	17059	0.831736	IGG24	Bc52_Bc28	IGG24_Bc52_Bc28	52	28	HepG2	10	24	4197	4594	13.0344	C1	-0.234448	-0.204325	G1	0.771982	0.157808	0.0597113	0.00951444	0.664835	0.10989	0.225275
IGG24_Bc52_Bc29	38966	35939	92.23	33390	85.69	8417	21.6	32184	26127	0.825951	IGG24	Bc52_Bc29	IGG24_Bc52_Bc29	52	29	HepG2	10	24	4731	5258	5.99646	C2	-0.249191	-0.221132	G1	0.764545	0.155695	0.0636438	0.0150232	0.639485	0.133047	0.227468
IGG24_Bc52_Bc30	26045	24164	92.77	22348	85.8	5686	21.83	21439	18031	0.823152	IGG24	Bc52_Bc30	IGG24_Bc52_Bc30	52	30	HepG2	10	24	4040	4405	8.44744	C1	-0.0398416	0.0720112	G2M	0.81075	0.115546	0.06598	0.00708079	0.668293	0.15122	0.180488
IGG24_Bc52_Bc31	37883	34390	90.77	32042	84.58	8687	22.93	30119	25012	0.795053	IGG24	Bc52_Bc31	IGG24_Bc52_Bc31	52	31	HepG2	10	24	5265	5903	4.22971	C2	0.129597	0.275761	G2M	0.739328	0.181612	0.0654206	0.0123769	0.648649	0.11583	0.235521
IGG24_Bc52_Bc32	37592	34396	91.49	31963	85.02	8442	22.45	30841	25259	0.820414	IGG24	Bc52_Bc32	IGG24_Bc52_Bc32	52	32	HepG2	10	24	5022	5638	5.30328	C2	0.0481417	0.14483	G2M	0.779609	0.122039	0.0829042	0.0144181	0.580745	0.173913	0.245342
IGG24_Bc53_Bc03	130078	94811	72.88	87876	67.55	24175	18.58	76604	52509	0.588908	IGG24	Bc53_Bc03	IGG24_Bc53_Bc03	53	3	HepG2	10	24	6501	7673	9.54318	C1	-0.204184	-0.149298	G1	0.722308	0.159373	0.0915957	0.0251743	0.530655	0.17759	0.291755
IGG24_Bc53_Bc04	131797	111562	84.64	103280	78.36	26606	20.18	98177	66898	0.744911	IGG24	Bc53_Bc04	IGG24_Bc53_Bc04	53	4	HepG2	10	24	7336	8963	5.0565	C2	-0.194377	-0.296302	G1	0.737415	0.102423	0.11606	0.0413463	0.60375	0.18625	0.21
IGG24_Bc53_Bc05	227007	210644	92.79	195450	86.09	53797	23.69	187643	109979	0.826596	IGG24	Bc53_Bc05	IGG24_Bc53_Bc05	53	5	HepG2	10	24	8379	10756	5.70225	C1	0.0710275	-0.153146	S	0.702495	0.129788	0.123866	0.0409526	0.525941	0.226857	0.247202
IGG24_Bc53_Bc06	196030	182169	92.92	169573	86.5	46488	23.71	161845	95465	0.825613	IGG24	Bc53_Bc06	IGG24_Bc53_Bc06	53	6	HepG2	10	24	8106	10248	6.46312	C1	0.289103	-0.0412116	S	0.685488	0.156354	0.125139	0.0306604	0.539911	0.221729	0.238359
IGG24_Bc53_Bc07	109278	98391	90.03	91876	84.07	26705	24.43	84399	52226	0.772333	IGG24	Bc53_Bc07	IGG24_Bc53_Bc07	53	7	HepG2	10	24	6559	7810	8.80679	C1	-0.209185	-0.148494	G1	0.708002	0.178375	0.0836897	0.0285074	0.537713	0.170316	0.291971
IGG24_Bc53_Bc08	213178	199458	93.56	185480	87	49982	23.44	181324	108131	0.850576	IGG24	Bc53_Bc08	IGG24_Bc53_Bc08	53	8	HepG2	10	24	8328	10832	4.22796	C2	-0.204141	-0.236417	G1	0.689226	0.118526	0.136541	0.0526253	0.521701	0.235243	0.243056
IGG24_Bc53_Bc09	55988	53570	95.68	50105	89.49	13707	24.48	48726	30248	0.870294	IGG24	Bc53_Bc09	IGG24_Bc53_Bc09	53	9	HepG2	10	24	5303	6054	5.75595	C2	-0.274514	-0.267207	G1	0.753738	0.117807	0.0937925	0.0314907	0.548309	0.246377	0.205314
IGG24_Bc53_Bc10	102287	90492	88.46	83997	82.11	23367	22.84	76416	46528	0.747074	IGG24	Bc53_Bc10	IGG24_Bc53_Bc10	53	10	HepG2	10	24	6231	7346	7.01837	C1	-0.243675	-0.251328	G1	0.709196	0.180406	0.086164	0.0219553	0.538462	0.1875	0.274038
IGG24_Bc53_Bc11	101111	94342	93.3	87526	86.56	23866	23.6	83888	54483	0.829662	IGG24	Bc53_Bc11	IGG24_Bc53_Bc11	53	11	HepG2	10	24	6736	7854	5.88534	C1	0.0401757	0.165166	G2M	0.710329	0.163548	0.0976796	0.0261976	0.511494	0.208812	0.279693
IGG24_Bc53_Bc12	114163	106503	93.29	98885	86.61	26770	23.44	94958	59589	0.831776	IGG24	Bc53_Bc12	IGG24_Bc53_Bc12	53	12	HepG2	10	24	6603	7805	5.10034	C1	0.0797825	0.172488	G2M	0.734359	0.127228	0.103286	0.0333799	0.539763	0.216582	0.243655
IGG24_Bc53_Bc13	76248	71950	94.36	66943	87.79	18051	23.67	64742	38908	0.849098	IGG24	Bc53_Bc13	IGG24_Bc53_Bc13	53	13	HepG2	10	24	5824	6763	3.9716	C2	-0.305422	-0.305049	G1	0.762982	0.11487	0.0932337	0.027144	0.550633	0.191983	0.257384
IGG24_Bc53_Bc15	76092	72443	95.2	67609	88.85	17882	23.5	64985	37607	0.854032	IGG24	Bc53_Bc15	IGG24_Bc53_Bc15	53	15	HepG2	10	24	5580	6440	7.06646	C2	-0.148346	-0.232908	G1	0.771066	0.122565	0.0847012	0.0207923	0.576227	0.173127	0.250646
IGG24_Bc53_Bc16	76558	70371	91.91	65340	85.34	18249	23.83	61353	37836	0.801392	IGG24	Bc53_Bc16	IGG24_Bc53_Bc16	53	16	HepG2	10	24	5606	6423	7.32372	C1	-0.127025	-0.0222666	G1	0.703756	0.181246	0.0853744	0.0261255	0.527322	0.218579	0.254098
IGG24_Bc53_Bc17	122891	111953	91.09	103772	84.44	26447	21.52	101279	56441	0.824137	IGG24	Bc53_Bc17	IGG24_Bc53_Bc17	53	17	HepG2	10	24	6730	7995	5.29463	C1	0.256251	-0.0462982	S	0.75665	0.109662	0.100395	0.0308907	0.57265	0.165812	0.261538
IGG24_Bc53_Bc18	77830	70717	90.86	65789	84.52	18897	24.27	60605	36088	0.778684	IGG24	Bc53_Bc18	IGG24_Bc53_Bc18	53	18	HepG2	10	24	5655	6499	7.92741	C1	-0.131634	0.368971	G2M	0.724096	0.17522	0.0782014	0.0200391	0.578125	0.184375	0.2375
IGG24_Bc53_Bc19	184295	172050	93.35	160250	86.95	45024	24.43	155592	94233	0.844255	IGG24	Bc53_Bc19	IGG24_Bc53_Bc19	53	19	HepG2	10	24	8168	10465	5.10936	C2	-0.325262	-0.25614	G1	0.652994	0.118914	0.169912	0.0533106	0.49212	0.282951	0.224928
IGG24_Bc53_Bc20	104384	96218	92.17	89490	85.73	25360	24.29	84435	48218	0.808888	IGG24	Bc53_Bc20	IGG24_Bc53_Bc20	53	20	HepG2	10	24	6544	7770	7.34934	C1	-0.0683493	0.361276	G2M	0.719901	0.158374	0.0945689	0.0248766	0.576305	0.186747	0.236948
IGG24_Bc53_Bc21	110913	103800	93.58	96395	86.91	25592	23.07	93506	56905	0.843057	IGG24	Bc53_Bc21	IGG24_Bc53_Bc21	53	21	HepG2	10	24	6704	8039	6.65759	C2	-0.253054	-0.307062	G1	0.748517	0.104559	0.111676	0.0327063	0.575114	0.182094	0.242792
IGG24_Bc53_Bc22	70418	62272	88.43	57945	82.28	15552	22.08	55027	33759	0.781434	IGG24	Bc53_Bc22	IGG24_Bc53_Bc22	53	22	HepG2	10	24	5245	5968	7.02741	C1	-0.0941194	-0.0679168	G1	0.755155	0.128229	0.0940981	0.020384	0.576826	0.183879	0.239295
IGG24_Bc53_Bc23	110713	102703	92.76	95292	86.07	24796	22.39	92523	56418	0.835701	IGG24	Bc53_Bc23	IGG24_Bc53_Bc23	53	23	HepG2	10	24	6309	7587	5.17253	C2	0.103802	0.154972	G2M	0.765372	0.106257	0.0961884	0.0300252	0.553271	0.185047	0.261682
IGG24_Bc53_Bc24	192340	169376	88.06	157855	82.07	45239	23.52	147841	86060	0.768644	IGG24	Bc53_Bc24	IGG24_Bc53_Bc24	53	24	HepG2	10	24	8106	10067	6.45738	C1	-0.0884571	0.536458	G2M	0.663811	0.192614	0.109601	0.0317578	0.543127	0.214286	0.242588
IGG24_Bc53_Bc26	86890	74143	85.32	68783	79.16	18341	21.1	62258	38901	0.716515	IGG24	Bc53_Bc26	IGG24_Bc53_Bc26	53	26	HepG2	10	24	5682	6490	7.85689	C1	-0.235812	-0.243402	G1	0.745709	0.151762	0.0822042	0.0182927	0.554945	0.197802	0.247253
IGG24_Bc53_Bc27	72251	69195	95.77	64493	89.26	16906	23.39	63212	37582	0.874894	IGG24	Bc53_Bc27	IGG24_Bc53_Bc27	53	27	HepG2	10	24	5549	6365	5.58011	C2	-0.283721	-0.270228	G1	0.778623	0.106041	0.0891424	0.0228137	0.597156	0.2109	0.191943
IGG24_Bc53_Bc28	55711	52929	95	49233	88.37	13115	23.54	47680	27969	0.855845	IGG24	Bc53_Bc28	IGG24_Bc53_Bc28	53	28	HepG2	10	24	4529	5096	9.74938	C2	-0.255325	-0.272231	G1	0.775007	0.109681	0.0898364	0.0241352	0.552239	0.223881	0.223881
IGG24_Bc53_Bc29	79032	73907	93.51	68721	86.95	18555	23.47	65536	39937	0.829234	IGG24	Bc53_Bc29	IGG24_Bc53_Bc29	53	29	HepG2	10	24	5784	6708	4.5923	C2	-0.31647	-0.280683	G1	0.765666	0.11288	0.0914472	0.0275566	0.571429	0.167411	0.261161
IGG24_Bc53_Bc30	98892	92090	93.12	85399	86.35	21796	22.04	81739	51061	0.826548	IGG24	Bc53_Bc30	IGG24_Bc53_Bc30	53	30	HepG2	10	24	6065	7145	6.06415	C2	-0.279591	-0.223268	G1	0.775097	0.103282	0.0951737	0.0239382	0.604462	0.186613	0.208925
IGG24_Bc53_Bc31	102573	98587	96.11	91923	89.61	25531	24.89	90111	51882	0.878506	IGG24	Bc53_Bc31	IGG24_Bc53_Bc31	53	31	HepG2	10	24	6241	7535	4.97746	C2	-0.271132	-0.229196	G1	0.754571	0.101932	0.106933	0.0348396	0.558065	0.209677	0.232258
IGG24_Bc53_Bc32	86361	80249	92.92	74614	86.39	20416	23.64	71522	40564	0.828175	IGG24	Bc53_Bc32	IGG24_Bc53_Bc32	53	32	HepG2	10	24	5622	6477	7.32897	C1	-0.269312	-0.262434	G1	0.742845	0.150594	0.0827829	0.0217966	0.523936	0.178191	0.297872
IGG24_Bc54_Bc01	77968	70905	90.94	66137	84.82	17680	22.67	61489	47853	0.788644	IGG24	Bc54_Bc01	IGG24_Bc54_Bc01	54	1	HepG2	10	24	6344	7448	7.0141	C1	-0.255085	-0.29487	G1	0.729763	0.166159	0.0827754	0.0184622	0.551471	0.198529	0.25
IGG24_Bc54_Bc02	98717	89149	90.3	82973	84.05	21423	21.7	81664	62096	0.827254	IGG24	Bc54_Bc02	IGG24_Bc54_Bc02	54	2	HepG2	10	24	7167	8548	4.18581	C1	0.282837	0.172289	S	0.732374	0.147082	0.0978417	0.0198241	0.584967	0.187908	0.227124
IGG24_Bc54_Bc03	79910	69614	87.11	64541	80.76	15806	19.77	60622	49360	0.758628	IGG24	Bc54_Bc03	IGG24_Bc54_Bc03	54	3	HepG2	10	24	6524	7752	4.29711	C2	-0.226912	-0.207506	G1	0.766721	0.111772	0.0982513	0.021453	0.607339	0.185321	0.207339
IGG24_Bc54_Bc05	111777	102082	91.32	94997	84.98	24471	21.89	90088	68493	0.805962	IGG24	Bc54_Bc05	IGG24_Bc54_Bc05	54	5	HepG2	10	24	7496	9143	4.44964	C1	-0.0172408	0.283619	G2M	0.723814	0.14541	0.102434	0.0252619	0.580451	0.192481	0.227068
IGG24_Bc54_Bc06	139327	127505	91.51	118835	85.29	30414	21.82	113480	83644	0.814487	IGG24	Bc54_Bc06	IGG24_Bc54_Bc06	54	6	HepG2	10	24	7912	9976	6.61983	C1	-0.271641	-0.265764	G1	0.724277	0.129171	0.114572	0.0298943	0.580097	0.174757	0.245146
IGG24_Bc54_Bc07	48897	45499	93.05	42686	87.29	11637	23.79	39649	31847	0.810868	IGG24	Bc54_Bc07	IGG24_Bc54_Bc07	54	7	HepG2	10	24	6037	7023	5.00856	C2	-0.251948	-0.2415	G1	0.7548	0.130008	0.0939065	0.0191987	0.553333	0.191111	0.255556
IGG24_Bc54_Bc10	36371	31628	86.95	29368	80.74	7586	20.85	26082	20497	0.71711	IGG24	Bc54_Bc10	IGG24_Bc54_Bc10	54	10	HepG2	10	24	4450	4895	7.96742	C1	-0.206213	-0.231982	G1	0.751882	0.17064	0.0655583	0.0109787	0.617225	0.138756	0.244019
IGG24_Bc54_Bc11	42030	38724	92.13	35923	85.46	8961	21.32	34661	27809	0.824673	IGG24	Bc54_Bc11	IGG24_Bc54_Bc11	54	11	HepG2	10	24	4675	5223	7.95174	C1	-0.205586	-0.277148	G1	0.77671	0.130184	0.0744301	0.0181269	0.642066	0.147601	0.210332
IGG24_Bc54_Bc12	37282	32205	86.38	29948	80.32	7366	19.75	28250	22829	0.757738	IGG24	Bc54_Bc12	IGG24_Bc54_Bc12	54	12	HepG2	10	24	4666	5279	3.59403	C2	-0.0471012	0.165535	G2M	0.786371	0.130341	0.0678745	0.0137912	0.589641	0.14741	0.262948
IGG24_Bc54_Bc13	36438	31954	87.69	29765	81.68	7714	21.17	27941	21183	0.766809	IGG24	Bc54_Bc13	IGG24_Bc54_Bc13	54	13	HepG2	10	24	4673	5159	10.3405	C1	-0.072188	0.161221	G2M	0.771163	0.149266	0.0685666	0.00931151	0.617284	0.164609	0.218107
IGG24_Bc54_Bc14	50047	43755	87.42	40581	81.08	10705	21.38	36636	28801	0.732032	IGG24	Bc54_Bc14	IGG24_Bc54_Bc14	54	14	HepG2	10	24	5530	6225	7.77683	C1	-0.192829	-0.00918912	G1	0.724832	0.188914	0.0750684	0.01044	0.576159	0.149007	0.274834
IGG24_Bc54_Bc15	39248	36434	92.83	34077	86.82	8728	22.23	32236	24547	0.821341	IGG24	Bc54_Bc15	IGG24_Bc54_Bc15	54	15	HepG2	10	24	4892	5515	5.83757	C2	-0.212843	-0.277187	G1	0.771838	0.133507	0.0779661	0.0151239	0.588629	0.170569	0.240803
IGG24_Bc54_Bc16	47322	42756	90.35	39858	84.22	10996	23.23	36062	28770	0.762056	IGG24	Bc54_Bc16	IGG24_Bc54_Bc16	54	16	HepG2	10	24	5801	6628	4.99679	C1	0.0874648	0.221971	G2M	0.729957	0.183389	0.0736918	0.0105617	0.612378	0.127036	0.260586
IGG24_Bc54_Bc17	41606	38488	92.5	35763	85.95	8906	21.4	34288	25706	0.824112	IGG24	Bc54_Bc17	IGG24_Bc54_Bc17	54	17	HepG2	10	24	5051	5726	5.97185	C2	-0.244286	-0.274112	G1	0.787537	0.1158	0.0770363	0.0181551	0.589172	0.178344	0.232484
IGG24_Bc54_Bc18	34176	28176	82.44	26115	76.41	6630	19.39	23858	18761	0.698092	IGG24	Bc54_Bc18	IGG24_Bc54_Bc18	54	18	HepG2	10	24	4211	4650	4.18114	C2	-0.253534	-0.212181	G1	0.788982	0.130408	0.0675381	0.0112045	0.603687	0.165899	0.230415
IGG24_Bc54_Bc19	33934	31296	92.22	29260	86.22	7621	22.45	27912	22055	0.822538	IGG24	Bc54_Bc19	IGG24_Bc54_Bc19	54	19	HepG2	10	24	4519	5049	9.26954	C2	-0.265046	-0.239781	G1	0.77638	0.135545	0.070632	0.0162997	0.631579	0.157895	0.210526
IGG24_Bc54_Bc20	33089	30819	93.13	28801	87.04	7375	22.28	27347	20864	0.826468	IGG24	Bc54_Bc20	IGG24_Bc54_Bc20	54	20	HepG2	10	24	4420	4885	7.03806	C2	-0.285441	-0.276304	G1	0.781558	0.130409	0.0698299	0.0161146	0.615385	0.162393	0.222222
IGG24_Bc54_Bc21	48619	42823	88.07	39895	82.05	10384	21.35	37037	28717	0.76178	IGG24	Bc54_Bc21	IGG24_Bc54_Bc21	54	21	HepG2	10	24	5342	6080	6.65153	C1	-0.308143	-0.274524	G1	0.751626	0.155578	0.0752876	0.0162581	0.564784	0.149502	0.285714
IGG24_Bc54_Bc22	48569	44079	90.75	40628	83.65	10184	20.96	37548	28929	0.773086	IGG24	Bc54_Bc22	IGG24_Bc54_Bc22	54	22	HepG2	10	24	5343	6076	5.08826	C2	-0.276844	-0.284617	G1	0.771634	0.12633	0.0823693	0.0187413	0.606742	0.16573	0.227528
IGG24_Bc54_Bc23	38667	31319	80.99	29115	75.29	7546	19.51	25875	20582	0.669175	IGG24	Bc54_Bc23	IGG24_Bc54_Bc23	54	23	HepG2	10	24	4704	5252	5.3765	C2	-0.073096	0.160043	G2M	0.743814	0.181955	0.06035	0.0117683	0.57	0.17	0.26
IGG24_Bc54_Bc24	33772	30370	89.92	28400	84.09	7569	22.41	26207	20633	0.775998	IGG24	Bc54_Bc24	IGG24_Bc54_Bc24	54	24	HepG2	10	24	4678	5143	8.90806	C1	-0.279063	-0.286631	G1	0.729081	0.192296	0.0669403	0.0113672	0.556604	0.188679	0.254717
IGG24_Bc54_Bc25	32601	28501	87.42	26742	82.02	7389	22.66	23408	18713	0.718015	IGG24	Bc54_Bc25	IGG24_Bc54_Bc25	54	25	HepG2	10	24	4320	4755	9.12388	C1	-0.212189	-0.19283	G1	0.711572	0.217024	0.0590925	0.0112557	0.553571	0.154762	0.291667
IGG24_Bc54_Bc27	61293	56863	92.77	53025	86.51	13286	21.67	50964	38438	0.831482	IGG24	Bc54_Bc27	IGG24_Bc54_Bc27	54	27	HepG2	10	24	5958	6910	5.8126	C2	-0.246859	-0.263029	G1	0.767967	0.134908	0.0804928	0.0160164	0.635204	0.160714	0.204082
IGG24_Bc54_Bc28	58380	53155	91.05	49596	84.95	13049	22.35	46403	35222	0.794844	IGG24	Bc54_Bc28	IGG24_Bc54_Bc28	54	28	HepG2	10	24	5966	6859	5.12208	C1	0.234372	0.190301	S	0.761976	0.149244	0.0711092	0.0163934	0.601796	0.185629	0.212575
IGG24_Bc54_Bc30	55585	50255	90.41	46779	84.15	11668	20.99	43767	34063	0.787389	IGG24	Bc54_Bc30	IGG24_Bc54_Bc30	54	30	HepG2	10	24	5596	6323	7.47307	C1	0.209367	0.100829	S	0.774902	0.135198	0.0795008	0.00970649	0.601744	0.15407	0.244186
IGG24_Bc54_Bc31	57119	52099	91.21	48580	85.05	12668	22.17	45763	34141	0.801187	IGG24	Bc54_Bc31	IGG24_Bc54_Bc31	54	31	HepG2	10	24	5504	6263	7.29598	C1	-0.2025	-0.25798	G1	0.758757	0.150777	0.0760844	0.0122941	0.539634	0.17378	0.286585
IGG24_Bc55_Bc01	93403	79178	84.77	73480	78.66	19555	20.93	70046	54231	0.749933	IGG24	Bc55_Bc01	IGG24_Bc55_Bc01	55	1	HepG2	10	24	6771	8117	6.08076	C2	-0.251425	-0.225653	G1	0.753102	0.125633	0.0966276	0.0220164	0.618445	0.151899	0.229656
IGG24_Bc55_Bc02	126921	111720	88.02	103593	81.62	27940	22.01	97763	72239	0.770267	IGG24	Bc55_Bc02	IGG24_Bc55_Bc02	55	2	HepG2	10	24	7479	9211	4.62777	C1	0.279824	0.061967	S	0.744862	0.121844	0.10643	0.0248092	0.626207	0.161379	0.212414
IGG24_Bc55_Bc03	102663	89720	87.39	82703	80.55	20271	19.74	76641	62363	0.74653	IGG24	Bc55_Bc03	IGG24_Bc55_Bc03	55	3	HepG2	10	24	7163	8636	7.18904	C1	0.190327	0.148468	S	0.743006	0.139232	0.098406	0.0185426	0.618182	0.166942	0.214876
IGG24_Bc55_Bc04	87909	74599	84.85	68959	78.44	17378	19.76	60484	49735	0.68803	IGG24	Bc55_Bc04	IGG24_Bc55_Bc04	55	4	HepG2	10	24	7003	8337	2.44099	C2	-0.272832	-0.244128	G1	0.731635	0.161403	0.0874193	0.0176235	0.612774	0.139721	0.247505
IGG24_Bc55_Bc05	166007	152515	91.87	141203	85.05	37600	22.64	135638	101290	0.817062	IGG24	Bc55_Bc05	IGG24_Bc55_Bc05	55	5	HepG2	10	24	8510	10955	4.42861	C1	-0.0401422	0.330116	G2M	0.717073	0.133834	0.118949	0.0280175	0.582545	0.198738	0.218717
IGG24_Bc55_Bc06	85966	78522	91.34	72898	84.79	18910	21.99	68052	51934	0.791615	IGG24	Bc55_Bc06	IGG24_Bc55_Bc06	55	6	HepG2	10	24	6572	7874	3.75665	C2	-0.248983	-0.284201	G1	0.762768	0.130514	0.0871316	0.0179389	0.613445	0.153361	0.233193
IGG24_Bc55_Bc07	95936	87290	90.98	81317	84.76	22448	23.39	73773	56954	0.768981	IGG24	Bc55_Bc07	IGG24_Bc55_Bc07	55	7	HepG2	10	24	7377	8945	5.23468	C1	0.139303	-0.173956	S	0.720134	0.164441	0.0946943	0.018974	0.554731	0.163265	0.282004
IGG24_Bc55_Bc08	92400	84306	91.24	78181	84.61	20838	22.55	73707	54914	0.797695	IGG24	Bc55_Bc08	IGG24_Bc55_Bc08	55	8	HepG2	10	24	6801	8047	6.75754	C1	0.19748	0.000820027	S	0.735908	0.148792	0.090959	0.0215959	0.603622	0.160966	0.235412
IGG24_Bc55_Bc10	66111	57459	86.91	53141	80.38	13987	21.15	48790	37217	0.738001	IGG24	Bc55_Bc10	IGG24_Bc55_Bc10	55	10	HepG2	10	24	6136	7116	5.32316	C1	0.215395	0.0255964	S	0.739959	0.166046	0.0778468	0.0146998	0.619681	0.180851	0.199468
IGG24_Bc55_Bc11	45709	41873	91.6	38753	84.78	10107	22.11	36823	29783	0.805596	IGG24	Bc55_Bc11	IGG24_Bc55_Bc11	55	11	HepG2	10	24	5311	6045	6.09965	C2	0.115507	0.183764	G2M	0.761408	0.135922	0.0793689	0.0218447	0.602446	0.12844	0.269113
IGG24_Bc55_Bc12	60319	54967	91.12	50972	84.5	13202	21.88	48367	37323	0.801853	IGG24	Bc55_Bc12	IGG24_Bc55_Bc12	55	12	HepG2	10	24	5654	6414	8.6199	C1	-0.241011	-0.14503	G1	0.761356	0.144181	0.0752542	0.0169492	0.582583	0.153153	0.264264
IGG24_Bc55_Bc13	51077	46814	91.65	43544	85.25	11484	22.48	41163	30771	0.805901	IGG24	Bc55_Bc13	IGG24_Bc55_Bc13	55	13	HepG2	10	24	5293	5994	8.36485	C1	-0.0983414	0.10397	G2M	0.759259	0.144737	0.0752924	0.0177875	0.588997	0.184466	0.226537
IGG24_Bc55_Bc14	50016	42423	84.81	39117	78.2	10161	20.31	35157	27100	0.702915	IGG24	Bc55_Bc14	IGG24_Bc55_Bc14	55	14	HepG2	10	24	4960	5635	9.80805	C1	-0.224435	-0.239399	G1	0.753681	0.157697	0.0773762	0.00963855	0.626298	0.148789	0.224913
IGG24_Bc55_Bc16	82811	75274	90.89	69640	84.09	18419	22.24	65537	48904	0.791405	IGG24	Bc55_Bc16	IGG24_Bc55_Bc16	55	16	HepG2	10	24	6818	7975	5.08365	C1	0.0174985	0.071963	G2M	0.734025	0.154742	0.0899326	0.0200255	0.617409	0.137652	0.244939
IGG24_Bc55_Bc17	76356	68722	90	63733	83.46	16762	21.95	59448	42804	0.778564	IGG24	Bc55_Bc17	IGG24_Bc55_Bc17	55	17	HepG2	10	24	6431	7487	5.65477	C1	0.125899	0.31464	G2M	0.724863	0.174195	0.0852317	0.0133543	0.610599	0.154378	0.235023
IGG24_Bc55_Bc18	50026	44712	89.37	41307	82.57	10502	20.99	39040	29468	0.780394	IGG24	Bc55_Bc18	IGG24_Bc55_Bc18	55	18	HepG2	10	24	5264	5910	5.46571	C1	0.172417	0.222882	G2M	0.774512	0.134601	0.0740924	0.0155594	0.583333	0.163333	0.253333
IGG24_Bc55_Bc19	68614	61759	90	57339	83.56	15512	22.6	53830	41737	0.784534	IGG24	Bc55_Bc19	IGG24_Bc55_Bc19	55	19	HepG2	10	24	6240	7251	6.94631	C1	0.139702	0.420227	G2M	0.739554	0.163286	0.0819473	0.0139959	0.59901	0.14604	0.25495
IGG24_Bc55_Bc20	48071	43972	91.47	40738	84.74	10575	21.99	38688	28860	0.80481	IGG24	Bc55_Bc20	IGG24_Bc55_Bc20	55	20	HepG2	10	24	5257	5945	5.20059	C2	-0.219364	-0.271626	G1	0.777435	0.127044	0.0789287	0.0146954	0.615616	0.141141	0.243243
IGG24_Bc55_Bc21	31487	29143	92.55	26925	85.51	6956	22.09	25329	20068	0.804427	IGG24	Bc55_Bc21	IGG24_Bc55_Bc21	55	21	HepG2	10	24	4561	5096	5.41962	C2	-0.230268	-0.245524	G1	0.789383	0.132141	0.0660704	0.0115407	0.606987	0.139738	0.253275
IGG24_Bc55_Bc25	40972	38118	93.03	35613	86.92	9286	22.66	33107	26137	0.80804	IGG24	Bc55_Bc25	IGG24_Bc55_Bc25	55	25	HepG2	10	24	5071	5771	4.46243	C1	-0.142992	0.135431	G2M	0.778215	0.131792	0.078928	0.00885173	0.613707	0.165109	0.221184
IGG24_Bc55_Bc26	62713	49716	79.27	45694	72.86	11208	17.87	40573	31232	0.646963	IGG24	Bc55_Bc26	IGG24_Bc55_Bc26	55	26	HepG2	10	24	5382	6128	10.908	C2	-0.260848	-0.19581	G1	0.767195	0.145592	0.0753959	0.0101631	0.636364	0.0940439	0.269592
IGG24_Bc55_Bc27	58864	53573	91.01	49789	84.58	12932	21.96	46832	35014	0.795597	IGG24	Bc55_Bc27	IGG24_Bc55_Bc27	55	27	HepG2	10	24	5750	6537	7.43011	C1	-0.27139	-0.283493	G1	0.730561	0.174536	0.078459	0.0147992	0.631737	0.122754	0.245509
IGG24_Bc55_Bc28	41213	38568	93.58	35820	86.91	9454	22.93	34747	26100	0.843108	IGG24	Bc55_Bc28	IGG24_Bc55_Bc28	55	28	HepG2	10	24	4818	5445	6.9899	C2	-0.226843	-0.256761	G1	0.783777	0.120382	0.0790493	0.0139499	0.558824	0.186275	0.254902
IGG24_Bc55_Bc29	87684	75953	86.62	70555	80.46	18923	21.58	66616	49961	0.759728	IGG24	Bc55_Bc29	IGG24_Bc55_Bc29	55	29	HepG2	10	24	7155	8529	6.96664	C2	-0.173475	-0.163261	G1	0.649036	0.242241	0.0885216	0.0183655	0.582988	0.149378	0.267635
IGG24_Bc55_Bc32	44513	41050	92.22	38175	85.76	10250	23.02	35672	26659	0.801384	IGG24	Bc55_Bc32	IGG24_Bc55_Bc32	55	32	HepG2	10	24	5271	5917	6.54847	C1	-0.0822146	-0.20258	G1	0.76788	0.147875	0.0682107	0.014253	0.511194	0.19403	0.294776
IGG24_Bc56_Bc01	68997	62819	91.04	58325	84.53	15364	22.26	55553	46287	0.805151	IGG24	Bc56_Bc01	IGG24_Bc56_Bc01	56	1	HepG2	10	24	6557	7691	6.56469	C1	0.198044	0.126839	S	0.747286	0.151441	0.0849869	0.0146013	0.594714	0.156388	0.248899
IGG24_Bc56_Bc02	90196	82838	91.84	76592	84.91	20124	22.31	73744	58272	0.817597	IGG24	Bc56_Bc02	IGG24_Bc56_Bc02	56	2	HepG2	10	24	7064	8468	8.5416	C1	-0.211271	-0.220278	G1	0.756186	0.13197	0.0900693	0.0196305	0.622711	0.152015	0.225275
IGG24_Bc56_Bc03	54391	47807	87.89	44103	81.08	11096	20.4	40378	35490	0.742365	IGG24	Bc56_Bc03	IGG24_Bc56_Bc03	56	3	HepG2	10	24	6265	7255	3.71302	C2	0.0478683	0.199454	G2M	0.7661	0.13224	0.0836371	0.0172134	0.627119	0.142857	0.230024
IGG24_Bc56_Bc06	56747	51937	91.52	48246	85.01	12586	22.17	44861	37671	0.790544	IGG24	Bc56_Bc06	IGG24_Bc56_Bc06	56	6	HepG2	10	24	6372	7463	4.51778	C1	0.0210391	-0.159916	S	0.747645	0.151934	0.0823812	0.0164362	0.59854	0.163017	0.238443
IGG24_Bc56_Bc07	97159	85569	88.07	79646	81.97	21357	21.98	74396	60799	0.765714	IGG24	Bc56_Bc07	IGG24_Bc56_Bc07	56	7	HepG2	10	24	7329	8840	6.30738	C1	0.15259	0.271218	G2M	0.698806	0.197401	0.0869336	0.0159817	0.575758	0.208081	0.216162
IGG24_Bc56_Bc09	25106	19470	77.55	18163	72.34	5156	20.53	15363	12998	0.611925	IGG24	Bc56_Bc09	IGG24_Bc56_Bc09	56	9	HepG2	10	24	3848	4205	7.20384	C1	-0.0784745	0.335183	G2M	0.612782	0.333177	0.0460526	0.00704887	0.571429	0.132653	0.295918
IGG24_Bc56_Bc10	51372	42471	82.67	39138	76.18	10052	19.56	35241	29399	0.685996	IGG24	Bc56_Bc10	IGG24_Bc56_Bc10	56	10	HepG2	10	24	5716	6545	3.91338	C1	0.18218	0.0460606	S	0.723587	0.188886	0.0727403	0.0114477	0.580328	0.127869	0.291803
IGG24_Bc56_Bc11	41002	37529	91.52	34646	84.49	8622	21.02	33525	27905	0.817643	IGG24	Bc56_Bc11	IGG24_Bc56_Bc11	56	11	HepG2	10	24	4959	5516	7.22578	C1	-0.233754	-0.273497	G1	0.756468	0.158176	0.0690851	0.0144038	0.629344	0.15444	0.216216
IGG24_Bc56_Bc14	45563	38554	84.61	35538	77.99	8504	18.66	32774	27783	0.719312	IGG24	Bc56_Bc14	IGG24_Bc56_Bc14	56	14	HepG2	10	24	5191	5908	5.74933	C2	-0.297512	-0.252693	G1	0.776985	0.131055	0.0784362	0.01254	0.61442	0.141066	0.244514
IGG24_Bc56_Bc15	38641	35329	91.42	32860	85.03	8236	21.31	31243	25241	0.808545	IGG24	Bc56_Bc15	IGG24_Bc56_Bc15	56	15	HepG2	10	24	5085	5741	6.48126	C2	-0.21832	-0.248518	G1	0.778905	0.131846	0.0780933	0.0103955	0.633117	0.12013	0.246753
IGG24_Bc56_Bc17	35063	31824	90.76	29493	84.11	7374	21.03	27625	22461	0.787868	IGG24	Bc56_Bc17	IGG24_Bc56_Bc17	56	17	HepG2	10	24	4729	5307	3.32107	C1	-0.156885	-0.00149356	G1	0.760089	0.158085	0.0698581	0.0105761	0.625498	0.131474	0.243028
IGG24_Bc56_Bc19	31605	29101	92.07	26949	85.26	7135	22.57	25464	21464	0.805695	IGG24	Bc56_Bc19	IGG24_Bc56_Bc19	56	19	HepG2	10	24	4876	5439	6.39157	C2	0.146607	0.208482	G2M	0.767429	0.156999	0.0641383	0.0105968	0.595652	0.143478	0.26087
IGG24_Bc56_Bc20	26318	24024	91.28	22287	84.68	5743	21.82	21198	17393	0.805456	IGG24	Bc56_Bc20	IGG24_Bc56_Bc20	56	20	HepG2	10	24	4146	4549	5.80659	C2	-0.0859868	0.392904	G2M	0.796076	0.128015	0.0643294	0.010936	0.71	0.155	0.135
IGG24_Bc56_Bc22	40286	36474	90.53	33858	84.04	8754	21.72	31764	25733	0.788462	IGG24	Bc56_Bc22	IGG24_Bc56_Bc22	56	22	HepG2	10	24	4771	5299	6.97821	C1	-0.292679	-0.220973	G1	0.753397	0.162186	0.0664932	0.0150332	0.604348	0.134783	0.26087
IGG24_Bc56_Bc24	50480	45830	90.78	42588	84.36	11034	21.85	40563	33278	0.803546	IGG24	Bc56_Bc24	IGG24_Bc56_Bc24	56	24	HepG2	10	24	5712	6541	4.56803	C2	-0.0197495	0.154051	G2M	0.762062	0.146508	0.0744657	0.0143203	0.597633	0.159763	0.242604
IGG24_Bc56_Bc25	33706	31045	92.1	28922	85.8	7497	22.24	27409	23056	0.813179	IGG24	Bc56_Bc25	IGG24_Bc56_Bc25	56	25	HepG2	10	24	4959	5555	6.19343	C2	-0.0954862	0.393173	G2M	0.768048	0.143081	0.0774042	0.0106854	0.646465	0.111111	0.242424
IGG24_Bc56_Bc26	51533	41591	80.7	38236	74.19	9257	17.96	33982	27953	0.659422	IGG24	Bc56_Bc26	IGG24_Bc56_Bc26	56	26	HepG2	10	24	4900	5487	7.81126	C1	-0.258586	-0.175206	G1	0.75454	0.165107	0.0685195	0.00990644	0.610442	0.120482	0.269076
IGG24_Bc56_Bc28	30026	26501	88.26	24594	81.9	6726	22.4	22100	17980	0.736029	IGG24	Bc56_Bc28	IGG24_Bc56_Bc28	56	28	HepG2	10	24	4223	4610	9.87346	C1	-0.288709	-0.196963	G1	0.768048	0.154746	0.0648396	0.0106952	0.592784	0.118557	0.28866
IGG24_Bc56_Bc29	48888	43991	89.98	40773	83.4	10484	21.44	39050	31980	0.798765	IGG24	Bc56_Bc29	IGG24_Bc56_Bc29	56	29	HepG2	10	24	5437	6200	5.13904	C2	0.14072	0.231071	G2M	0.759002	0.155331	0.0717816	0.0131796	0.632787	0.131148	0.236066
IGG24_Bc56_Bc30	44685	38899	87.05	35831	80.18	8580	19.2	33697	28143	0.754101	IGG24	Bc56_Bc30	IGG24_Bc56_Bc30	56	30	HepG2	10	24	5220	5903	7.41322	C2	-0.135394	-0.165007	G1	0.787109	0.120605	0.0703125	0.0197754	0.652778	0.142361	0.204861
IGG24_Bc56_Bc32	42936	38669	90.06	35805	83.39	9441	21.98	33567	27060	0.781792	IGG24	Bc56_Bc32	IGG24_Bc56_Bc32	56	32	HepG2	10	24	5150	5787	9.1743	C1	-0.225963	-0.260827	G1	0.721141	0.192749	0.0775793	0.00853106	0.587629	0.109966	0.302405
IGG24_Bc57_Bc01	195767	177518	90.67	166335	84.96	44907	22.93	152481	97244	0.77889	IGG24	Bc57_Bc01	IGG24_Bc57_Bc01	57	1	HepG2	30	24	7728	10053	4.23311	C3	0.0559546	0.0555981	S	0.659094	0.167099	0.130813	0.0399451	0.47669	0.310023	0.213287
IGG24_Bc57_Bc02	177337	165057	93.07	153979	86.82	41168	23.21	143531	84193	0.809369	IGG24	Bc57_Bc02	IGG24_Bc57_Bc02	57	2	HepG2	30	24	6804	8783	6.2489	C3	-0.0317696	0.0516133	G2M	0.705812	0.110427	0.137778	0.0434188	0.456576	0.316377	0.227047
IGG24_Bc57_Bc03	75870	69615	91.75	64716	85.29	15518	20.45	60244	43260	0.794042	IGG24	Bc57_Bc03	IGG24_Bc57_Bc03	57	3	HepG2	30	24	4926	5800	6.0475	C3	-0.286671	-0.210974	G1	0.761588	0.107678	0.0998336	0.0278108	0.566667	0.254762	0.178571
IGG24_Bc57_Bc04	90895	80548	88.61	75035	82.55	18202	20.02	71359	50665	0.785071	IGG24	Bc57_Bc04	IGG24_Bc57_Bc04	57	4	HepG2	30	24	5853	6920	6.95926	C1	-0.0905103	0.222705	G2M	0.692518	0.149053	0.113694	0.0423911	0.5	0.269759	0.230241
IGG24_Bc57_Bc05	164320	151708	92.32	141581	86.16	37152	22.6	134257	81067	0.817046	IGG24	Bc57_Bc05	IGG24_Bc57_Bc05	57	5	HepG2	30	24	6422	7845	7.87689	C3	-0.255273	-0.224014	G1	0.691594	0.148265	0.118389	0.0385971	0.496865	0.27116	0.231975
IGG24_Bc57_Bc06	156494	140962	90.07	132062	84.38	36013	23.01	117783	72911	0.752636	IGG24	Bc57_Bc06	IGG24_Bc57_Bc06	57	6	HepG2	30	24	6821	8534	5.76463	C3	-0.164626	-0.023945	G1	0.660432	0.183518	0.121177	0.033119	0.446945	0.310289	0.242765
IGG24_Bc57_Bc07	111848	104635	93.55	97981	87.6	25972	23.22	92869	59978	0.830314	IGG24	Bc57_Bc07	IGG24_Bc57_Bc07	57	7	HepG2	30	24	6300	7718	7.28255	C3	-0.128576	0.12545	G2M	0.680213	0.153917	0.125598	0.037146	0.409956	0.346999	0.243045
IGG24_Bc57_Bc08	318652	288414	90.51	269789	84.66	72302	22.68	250404	143645	0.785823	IGG24	Bc57_Bc08	IGG24_Bc57_Bc08	57	8	HepG2	30	24	8696	11660	6.42568	C3	-0.275027	-0.241293	G1	0.625483	0.169029	0.14906	0.0516619	0.437338	0.365601	0.197061
IGG24_Bc57_Bc09	50600	46468	91.83	43477	85.92	11236	22.2	40848	25789	0.807273	IGG24	Bc57_Bc09	IGG24_Bc57_Bc09	57	9	HepG2	30	24	3736	4177	8.97875	C3	-0.25252	-0.221648	G1	0.774856	0.128602	0.0713256	0.0237752	0.454545	0.30303	0.242424
IGG24_Bc57_Bc13	119195	111489	93.53	104399	87.58	27860	23.37	98640	59291	0.827551	IGG24	Bc57_Bc13	IGG24_Bc57_Bc13	57	13	HepG2	30	24	6238	7578	5.99883	C2	-0.240167	-0.232142	G1	0.698419	0.127437	0.12854	0.042295	0.479256	0.294707	0.226037
IGG24_Bc57_Bc14	68047	58995	86.69	54990	80.81	14299	21.01	48643	31784	0.714844	IGG24	Bc57_Bc14	IGG24_Bc57_Bc14	57	14	HepG2	30	24	4714	5347	7.11821	C3	-0.258601	-0.214063	G1	0.750653	0.148331	0.0795356	0.0188679	0.518248	0.251825	0.229927
IGG24_Bc57_Bc16	52139	46573	89.32	43430	83.29	11485	22.02	39288	25517	0.753524	IGG24	Bc57_Bc16	IGG24_Bc57_Bc16	57	16	HepG2	30	24	3593	4033	6.63765	C3	-0.208961	-0.201107	G1	0.739392	0.135561	0.0980098	0.0247841	0.471264	0.360153	0.168582
IGG24_Bc57_Bc17	55594	50668	91.13	47349	85.16	13317	23.95	40911	24834	0.735889	IGG24	Bc57_Bc17	IGG24_Bc57_Bc17	57	17	HepG2	30	24	4149	4714	8.95032	C3	-0.158227	-0.157345	G1	0.688222	0.213626	0.0723634	0.0227098	0.43617	0.329787	0.234043
IGG24_Bc57_Bc20	59923	55843	93.19	52227	87.15	13582	22.66	49355	30407	0.82364	IGG24	Bc57_Bc20	IGG24_Bc57_Bc20	57	20	HepG2	30	24	4597	5238	4.63721	C3	-0.266173	-0.235702	G1	0.768767	0.113973	0.090411	0.0249315	0.524242	0.260606	0.215152
IGG24_Bc57_Bc23	70522	64532	91.5	60489	85.77	16378	23.22	52550	34253	0.745158	IGG24	Bc57_Bc23	IGG24_Bc57_Bc23	57	23	HepG2	30	24	4961	5869	4.58198	C3	-0.171517	-0.0858639	G1	0.690201	0.18667	0.0914996	0.0282406	0.425926	0.342593	0.231481
IGG24_Bc57_Bc25	82642	78324	94.77	73362	88.77	18158	21.97	69947	43880	0.846386	IGG24	Bc57_Bc25	IGG24_Bc57_Bc25	57	25	HepG2	30	24	4865	5734	6.16486	C3	-0.259892	-0.22184	G1	0.762527	0.108206	0.0970709	0.0297749	0.498753	0.286783	0.214464
IGG24_Bc57_Bc26	65584	57167	87.16	53195	81.1	13345	20.34	48184	31629	0.734691	IGG24	Bc57_Bc26	IGG24_Bc57_Bc26	57	26	HepG2	30	24	4425	5061	6.22648	C3	-0.184038	-0.251676	G1	0.749853	0.135937	0.0889607	0.0240752	0.478548	0.320132	0.20132
IGG24_Bc57_Bc28	52017	48181	92.62	45059	86.62	11545	22.19	43259	26749	0.831632	IGG24	Bc57_Bc28	IGG24_Bc57_Bc28	57	28	HepG2	30	24	3991	4482	5.73772	C3	-0.0179089	-0.105939	G1	0.775088	0.116279	0.0853775	0.0219815	0.533582	0.272388	0.19403
IGG24_Bc57_Bc29	137830	129413	93.89	121122	87.87	31617	22.93	114808	67883	0.832968	IGG24	Bc57_Bc29	IGG24_Bc57_Bc29	57	29	HepG2	30	24	6352	7683	4.66953	C2	0.077462	0.0977264	G2M	0.729705	0.110666	0.115217	0.0420459	0.552923	0.225908	0.221169
IGG24_Bc57_Bc30	62801	56765	90.38	53037	84.45	14052	22.37	45873	30037	0.73045	IGG24	Bc57_Bc30	IGG24_Bc57_Bc30	57	30	HepG2	30	24	4897	5663	8.97697	C3	-0.251612	-0.249115	G1	0.709138	0.164024	0.0925339	0.0319977	0.451713	0.342679	0.205607
IGG24_Bc57_Bc31	110057	98739	89.71	92634	84.16	26329	23.92	80483	48925	0.731285	IGG24	Bc57_Bc31	IGG24_Bc57_Bc31	57	31	HepG2	30	24	6127	7423	6.6329	C3	0.104548	0.134943	G2M	0.656394	0.203312	0.107636	0.0303588	0.450855	0.361111	0.188034
IGG24_Bc57_Bc32	64426	59653	92.59	55734	86.5	14295	22.18	52870	31617	0.820631	IGG24	Bc57_Bc32	IGG24_Bc57_Bc32	57	32	HepG2	30	24	4272	4822	5.62085	C3	-0.212929	-0.24246	G1	0.754048	0.146349	0.0730217	0.0238313	0.539749	0.263598	0.196653
IGG24_Bc58_Bc01	82335	77717	94.39	72351	87.87	19166	23.27	70663	50576	0.858238	IGG24	Bc58_Bc01	IGG24_Bc58_Bc01	58	1	HepG2	30	24	5161	6029	4.52083	C3	-0.168289	-0.157085	G1	0.765046	0.115509	0.0907407	0.0263889	0.545918	0.242347	0.211735
IGG24_Bc58_Bc02	137976	127033	92.06	118106	85.59	32520	23.56	111930	76671	0.811228	IGG24	Bc58_Bc02	IGG24_Bc58_Bc02	58	2	HepG2	30	24	7084	8822	6.48718	C3	0.146911	0.0164669	S	0.703177	0.158173	0.113005	0.0234944	0.550512	0.245974	0.203514
IGG24_Bc58_Bc03	50225	40279	80.19	37471	74.6	10543	20.99	30619	25521	0.609637	IGG24	Bc58_Bc03	IGG24_Bc58_Bc03	58	3	HepG2	30	24	4744	5421	5.62822	C3	-0.14824	-0.108177	G1	0.64829	0.28053	0.0610607	0.00907188	0.531429	0.291429	0.177143
IGG24_Bc58_Bc04	42315	38067	89.96	35348	83.53	9121	21.55	32327	26322	0.763961	IGG24	Bc58_Bc04	IGG24_Bc58_Bc04	58	4	HepG2	30	24	4333	4958	6.26953	C3	-0.19767	-0.187746	G1	0.761384	0.14238	0.0777171	0.0163934	0.589844	0.21875	0.191406
IGG24_Bc58_Bc06	147480	136756	92.72	127518	86.46	34996	23.72	116633	80816	0.790839	IGG24	Bc58_Bc06	IGG24_Bc58_Bc06	58	6	HepG2	30	24	7402	9382	6.58436	C3	0.0211027	-0.136062	S	0.693603	0.165703	0.110071	0.0277305	0.53323	0.301391	0.165379
IGG24_Bc58_Bc07	145400	129337	88.95	120832	83.1	34566	23.77	108364	76437	0.745282	IGG24	Bc58_Bc07	IGG24_Bc58_Bc07	58	7	HepG2	30	24	6861	8571	6.70135	C3	0.0460332	-0.100373	S	0.655275	0.207095	0.106055	0.028789	0.483363	0.313485	0.203152
IGG24_Bc58_Bc08	80592	75460	93.63	70244	87.16	19310	23.96	63480	45702	0.787671	IGG24	Bc58_Bc08	IGG24_Bc58_Bc08	58	8	HepG2	30	24	5636	6810	2.58498	C3	-0.208763	-0.253513	G1	0.739593	0.12234	0.107308	0.0270583	0.530172	0.267241	0.202586
IGG24_Bc58_Bc10	47669	42615	89.39	39601	83.07	10316	21.64	36849	26537	0.773018	IGG24	Bc58_Bc10	IGG24_Bc58_Bc10	58	10	HepG2	30	24	3896	4352	8.79755	C3	-0.25918	-0.210619	G1	0.751933	0.160928	0.0748419	0.0115952	0.605634	0.187793	0.206573
IGG24_Bc58_Bc11	40182	37374	93.01	34631	86.18	8996	22.38	33615	25462	0.836569	IGG24	Bc58_Bc11	IGG24_Bc58_Bc11	58	11	HepG2	30	24	3974	4507	5.49058	C3	-0.245318	-0.269142	G1	0.792659	0.102382	0.0824211	0.0215712	0.519531	0.257812	0.222656
IGG24_Bc58_Bc14	55286	49712	89.91	46313	83.76	12694	22.96	41832	31510	0.756647	IGG24	Bc58_Bc14	IGG24_Bc58_Bc14	58	14	HepG2	30	24	4896	5745	7.76406	C3	0.129367	0.0478793	S	0.719668	0.179778	0.0836565	0.0149584	0.519868	0.31457	0.165563
IGG24_Bc58_Bc17	59781	54590	91.31	50637	84.7	12997	21.74	48065	33268	0.804018	IGG24	Bc58_Bc17	IGG24_Bc58_Bc17	58	17	HepG2	30	24	4498	5182	5.99742	C3	-0.227339	-0.180599	G1	0.725758	0.18025	0.0770375	0.0163593	0.544402	0.266409	0.189189
IGG24_Bc58_Bc18	39770	36511	91.8	33947	85.35	9289	23.35	31515	23103	0.792431	IGG24	Bc58_Bc18	IGG24_Bc58_Bc18	58	18	HepG2	30	24	4017	4560	6.26848	C3	0.0508648	0.163346	G2M	0.750607	0.157128	0.0756157	0.0156087	0.509174	0.284404	0.206422
IGG24_Bc58_Bc19	48159	41933	87.07	39170	81.33	11289	23.44	34519	25108	0.716772	IGG24	Bc58_Bc19	IGG24_Bc58_Bc19	58	19	HepG2	30	24	4164	4755	8.1173	C3	-0.226877	-0.24553	G1	0.718054	0.174375	0.0880439	0.0157588	0.404669	0.287938	0.307393
IGG24_Bc58_Bc20	53984	48708	90.22	45283	83.88	12291	22.76	42540	29553	0.788011	IGG24	Bc58_Bc20	IGG24_Bc58_Bc20	58	20	HepG2	30	24	4322	4932	4.62772	C3	-0.00803763	0.102486	G2M	0.743717	0.163202	0.0747751	0.0164443	0.576763	0.261411	0.161826
IGG24_Bc58_Bc21	66302	61073	92.11	56847	85.73	15205	22.93	53866	39685	0.812434	IGG24	Bc58_Bc21	IGG24_Bc58_Bc21	58	21	HepG2	30	24	5365	6319	5.94481	C3	-0.00101962	0.0566808	G2M	0.762545	0.118728	0.100134	0.0174731	0.565996	0.230425	0.203579
IGG24_Bc58_Bc23	82825	75444	91.08	70038	84.56	18086	21.83	66628	48908	0.804443	IGG24	Bc58_Bc23	IGG24_Bc58_Bc23	58	23	HepG2	30	24	5611	6703	6.53742	C3	-0.0816106	0.303541	G2M	0.699635	0.162841	0.109848	0.0251019	0.462891	0.332031	0.205078
IGG24_Bc58_Bc24	67668	61294	90.58	57105	84.38	15561	22.99	52952	35967	0.782526	IGG24	Bc58_Bc24	IGG24_Bc58_Bc24	58	24	HepG2	30	24	4704	5477	6.24268	C3	-0.0327776	0.0556386	G2M	0.729849	0.160024	0.0841453	0.0233245	0.505263	0.242105	0.252632
IGG24_Bc58_Bc25	42043	38906	92.53	36330	86.41	9988	23.75	33691	24502	0.801346	IGG24	Bc58_Bc25	IGG24_Bc58_Bc25	58	25	HepG2	30	24	3873	4370	9.30578	C3	-0.130854	-0.0650795	G1	0.769753	0.158026	0.0589918	0.0114408	0.563636	0.272727	0.163636
IGG24_Bc58_Bc26	56700	49162	86.7	45652	80.51	12089	21.32	41406	31272	0.730265	IGG24	Bc58_Bc26	IGG24_Bc58_Bc26	58	26	HepG2	30	24	4899	5705	9.476	C3	-0.11085	0.276458	G2M	0.676709	0.214226	0.0937238	0.0136681	0.419643	0.333333	0.247024
IGG24_Bc58_Bc27	39108	36666	93.75	33984	86.89	8485	21.69	33300	23728	0.851488	IGG24	Bc58_Bc27	IGG24_Bc58_Bc27	58	27	HepG2	30	24	3657	4068	6.35839	C3	0.043095	0.0411627	S	0.791018	0.119519	0.074611	0.0127298	0.563981	0.274882	0.161137
IGG24_Bc58_Bc29	44174	40319	91.27	37525	84.94	9803	22.19	36444	25921	0.82501	IGG24	Bc58_Bc29	IGG24_Bc58_Bc29	58	29	HepG2	30	24	3866	4340	10.6327	C3	-0.191317	-0.123841	G1	0.753434	0.140942	0.0850229	0.0199477	0.473077	0.342308	0.184615
IGG24_Bc58_Bc30	45934	41648	90.66	38740	84.33	10264	22.34	35249	27051	0.767384	IGG24	Bc58_Bc30	IGG24_Bc58_Bc30	58	30	HepG2	30	24	4484	5140	8.18544	C3	0.0418211	0.195564	G2M	0.71264	0.17661	0.0915535	0.0171294	0.503226	0.3	0.196774
IGG24_Bc58_Bc31	43118	38898	90.21	36303	84.19	10280	23.84	32514	23232	0.75407	IGG24	Bc58_Bc31	IGG24_Bc58_Bc31	58	31	HepG2	30	24	4019	4512	7.5018	C3	-0.106555	-0.15044	G1	0.741362	0.167294	0.0725282	0.0171057	0.537736	0.29717	0.165094
IGG24_Bc59_Bc03	94769	79084	83.44	73021	77.05	17098	18.04	62710	50289	0.661714	IGG24	Bc59_Bc03	IGG24_Bc59_Bc03	59	3	HepG2	30	24	5652	6769	6.21997	C3	-0.0808158	-0.0193981	G1	0.688439	0.176149	0.106736	0.0259445	0.481876	0.304904	0.21322
IGG24_Bc59_Bc05	115903	103686	89.45	95688	82.55	21223	18.31	94561	69637	0.815863	IGG24	Bc59_Bc05	IGG24_Bc59_Bc05	59	5	HepG2	30	24	5701	6954	5.26021	C3	-0.0434063	0.0956797	G2M	0.707457	0.134034	0.122562	0.0323136	0.5039	0.321373	0.174727
IGG24_Bc59_Bc06	99473	81898	82.33	76051	76.45	17979	18.07	71596	54186	0.719753	IGG24	Bc59_Bc06	IGG24_Bc59_Bc06	59	6	HepG2	30	24	6057	7455	4.00809	C3	-0.074773	0.00282552	G2M	0.663466	0.200418	0.103967	0.0311065	0.481928	0.311245	0.206827
IGG24_Bc59_Bc07	89395	75206	84.12	69781	78.05	17122	19.15	64562	49977	0.72221	IGG24	Bc59_Bc07	IGG24_Bc59_Bc07	59	7	HepG2	30	24	5872	6929	9.0669	C3	0.117799	-0.0739897	S	0.683119	0.188641	0.0946586	0.0295245	0.464286	0.32619	0.209524
IGG24_Bc59_Bc08	65410	58626	89.62	54381	83.13	12923	19.75	50835	39265	0.777175	IGG24	Bc59_Bc08	IGG24_Bc59_Bc08	59	8	HepG2	30	24	5008	5874	5.22334	C3	-0.211018	-0.144552	G1	0.729216	0.139953	0.10086	0.0273651	0.49354	0.322997	0.183463
IGG24_Bc59_Bc10	60905	50933	83.62	47078	77.29	10994	18.05	42650	32342	0.700271	IGG24	Bc59_Bc10	IGG24_Bc59_Bc10	59	10	HepG2	30	24	4899	5664	6.69345	C3	0.0961247	-0.140835	S	0.667297	0.219822	0.0912773	0.020794	0.45858	0.337278	0.204142
IGG24_Bc59_Bc11	46269	40439	87.39	37329	80.67	8645	18.68	35287	28438	0.762649	IGG24	Bc59_Bc11	IGG24_Bc59_Bc11	59	11	HepG2	30	24	4379	4950	6.13874	C3	0.106646	0.0439661	S	0.743706	0.158022	0.0749166	0.0224446	0.51417	0.295547	0.190283
IGG24_Bc59_Bc14	49629	40926	82.46	37548	75.65	8300	16.72	33810	25651	0.681255	IGG24	Bc59_Bc14	IGG24_Bc59_Bc14	59	14	HepG2	30	24	3974	4411	8.28635	C3	-0.196126	-0.22009	G1	0.71614	0.190526	0.0757895	0.0168421	0.523148	0.236111	0.240741
IGG24_Bc59_Bc15	50710	42186	83.19	39330	77.55	9499	18.73	34910	26101	0.688424	IGG24	Bc59_Bc15	IGG24_Bc59_Bc15	59	15	HepG2	30	24	4388	4978	7.44126	C3	-0.276866	-0.208287	G1	0.696101	0.1996	0.0816395	0.0216594	0.465306	0.306122	0.228571
IGG24_Bc59_Bc16	41620	37053	89.02	34177	82.11	7822	18.79	32217	25055	0.774075	IGG24	Bc59_Bc16	IGG24_Bc59_Bc16	59	16	HepG2	30	24	4023	4517	4.5384	C3	-0.20451	-0.245714	G1	0.768144	0.120424	0.0844573	0.0256904	0.494297	0.288973	0.21673
IGG24_Bc59_Bc17	55852	48862	87.48	45210	80.94	10317	18.47	41247	29843	0.738505	IGG24	Bc59_Bc17	IGG24_Bc59_Bc17	59	17	HepG2	30	24	4308	4997	5.53952	C3	0.038337	0.00481453	S	0.760876	0.139593	0.0782473	0.0190923	0.476	0.296	0.228
IGG24_Bc59_Bc18	92954	77577	83.45	71633	77.06	16854	18.13	66907	48489	0.719786	IGG24	Bc59_Bc18	IGG24_Bc59_Bc18	59	18	HepG2	30	24	5422	6441	6.00341	C3	-0.233361	-0.19495	G1	0.699536	0.176102	0.0988399	0.0238979	0.528169	0.300469	0.171362
IGG24_Bc59_Bc19	49903	42000	84.16	38929	78	9135	18.3	36286	27956	0.727131	IGG24	Bc59_Bc19	IGG24_Bc59_Bc19	59	19	HepG2	30	24	4191	4736	9.16264	C3	-0.247934	-0.217396	G1	0.700413	0.190098	0.0879086	0.0190416	0.483755	0.31769	0.198556
IGG24_Bc59_Bc20	70305	59128	84.1	54659	77.74	12432	17.68	52037	37991	0.740161	IGG24	Bc59_Bc20	IGG24_Bc59_Bc20	59	20	HepG2	30	24	5084	5914	7.20449	C3	0.0655547	0.068149	G2M	0.694373	0.177594	0.101962	0.0247806	0.473418	0.313924	0.212658
IGG24_Bc59_Bc22	36044	31769	88.13	29435	81.66	7062	19.59	26341	20084	0.730801	IGG24	Bc59_Bc22	IGG24_Bc59_Bc22	59	22	HepG2	30	24	3569	4001	6.63386	C3	-0.123347	-0.200157	G1	0.74573	0.151398	0.0842391	0.015528	0.529954	0.267281	0.202765
IGG24_Bc59_Bc26	74024	63911	86.33	58803	79.43	12690	17.14	54624	40237	0.737923	IGG24	Bc59_Bc26	IGG24_Bc59_Bc26	59	26	HepG2	30	24	5198	6138	2.95238	C2	0.0760838	0.0667548	S	0.761351	0.13554	0.0789533	0.0223664	0.611898	0.195467	0.192635
IGG24_Bc59_Bc27	51102	44351	86.78	41181	80.58	9778	19.13	37637	28501	0.736507	IGG24	Bc59_Bc27	IGG24_Bc59_Bc27	59	27	HepG2	30	24	4403	5018	7.19883	C3	-0.197245	-0.133465	G1	0.721947	0.189709	0.0740856	0.0136392	0.476987	0.305439	0.217573
IGG24_Bc59_Bc28	35614	31166	87.51	28947	81.27	7059	19.82	26043	19867	0.731257	IGG24	Bc59_Bc28	IGG24_Bc59_Bc28	59	28	HepG2	30	24	3867	4333	8.05537	C3	-0.212273	-0.214948	G1	0.70395	0.203396	0.0771502	0.0136582	0.483254	0.30622	0.210526
IGG24_Bc59_Bc29	60505	50380	83.26	46757	77.27	11351	18.76	42234	32068	0.698025	IGG24	Bc59_Bc29	IGG24_Bc59_Bc29	59	29	HepG2	30	24	4706	5504	5.12486	C3	-0.143285	0.0120072	G2M	0.670069	0.213449	0.0918643	0.0231162	0.418301	0.385621	0.196078
IGG24_Bc59_Bc30	80544	69289	86.02	63885	79.31	14547	18.06	57729	43489	0.716739	IGG24	Bc59_Bc30	IGG24_Bc59_Bc30	59	30	HepG2	30	24	5576	6552	4.98829	C3	0.120887	0.105175	S	0.720495	0.161036	0.0925676	0.0236486	0.513382	0.245742	0.240876
IGG24_Bc59_Bc31	51232	47091	91.91	43730	85.35	10126	19.76	41212	30493	0.804419	IGG24	Bc59_Bc31	IGG24_Bc59_Bc31	59	31	HepG2	30	24	4638	5399	5.22788	C2	-0.264755	-0.219647	G1	0.755438	0.120424	0.0970822	0.0254642	0.532787	0.240437	0.226776
IGG24_Bc59_Bc32	47224	41809	88.53	38691	81.93	9073	19.21	36362	26765	0.76999	IGG24	Bc59_Bc32	IGG24_Bc59_Bc32	59	32	HepG2	30	24	4246	4800	6.08861	C3	-0.197611	-0.211855	G1	0.723655	0.161414	0.086915	0.0251512	0.479853	0.358974	0.161172
IGG24_Bc60_Bc02	32069	25563	79.71	23734	74	6001	18.71	21580	19815	0.672924	IGG24	Bc60_Bc02	IGG24_Bc60_Bc02	60	2	HepG2	30	24	3881	4347	5.16476	C3	-0.0384055	0.00346821	G2M	0.789474	0.142959	0.0600996	0.00711238	0.621302	0.147929	0.230769
IGG24_Bc61_Bc01	104009	91131	87.61	84672	81.4	20995	20.18	78709	52062	0.756752	IGG24	Bc61_Bc01	IGG24_Bc61_Bc01	61	1	HepG2	30	24	5325	6461	6.81307	C3	-0.139225	0.00340869	G2M	0.691818	0.139392	0.129103	0.0369917	0.381404	0.388994	0.229602
IGG24_Bc61_Bc02	182697	151064	82.68	140411	76.85	35211	19.27	130837	81181	0.716142	IGG24	Bc61_Bc02	IGG24_Bc61_Bc02	61	2	HepG2	30	24	6774	8491	4.12776	C3	0.0763288	0.182036	G2M	0.690673	0.132231	0.131219	0.040479	0.42545	0.379177	0.195373
IGG24_Bc61_Bc04	176255	144939	82.23	134150	76.11	30816	17.48	120857	83490	0.685694	IGG24	Bc61_Bc04	IGG24_Bc61_Bc04	61	4	HepG2	30	24	7057	8810	5.94248	C3	-0.263466	-0.262073	G1	0.678632	0.167172	0.10819	0.0406134	0.520249	0.286604	0.193146
IGG24_Bc61_Bc05	183461	161859	88.22	150156	81.84	36332	19.8	142199	90694	0.775091	IGG24	Bc61_Bc05	IGG24_Bc61_Bc05	61	5	HepG2	30	24	6785	8629	4.6035	C3	-0.220603	-0.236861	G1	0.635887	0.137158	0.166561	0.056103	0.362595	0.419847	0.217557
IGG24_Bc61_Bc07	234640	201555	85.89	187671	79.98	45764	19.5	174393	106785	0.743236	IGG24	Bc61_Bc07	IGG24_Bc61_Bc07	61	7	HepG2	30	24	7409	9518	4.45743	C3	-0.229585	-0.269508	G1	0.654028	0.155292	0.131122	0.0540284	0.449398	0.315663	0.23494
IGG24_Bc61_Bc09	52219	39179	75.02	36661	70.2	9574	18.33	29890	20524	0.572397	IGG24	Bc61_Bc09	IGG24_Bc61_Bc09	61	9	HepG2	30	24	3951	4434	5.78418	C3	-0.13994	-0.0984502	G1	0.623698	0.295139	0.0611979	0.0186632	0.390071	0.397163	0.212766
IGG24_Bc61_Bc10	75548	63219	83.68	58427	77.33	13122	17.36	55513	36253	0.734804	IGG24	Bc61_Bc10	IGG24_Bc61_Bc10	61	10	HepG2	30	24	4535	5205	4.99814	C3	-0.20006	-0.18628	G1	0.739741	0.152808	0.0737041	0.0326674	0.538462	0.29304	0.168498
IGG24_Bc61_Bc15	95370	69942	73.33	65299	68.46	16095	16.87	58066	36808	0.60885	IGG24	Bc61_Bc15	IGG24_Bc61_Bc15	61	15	HepG2	30	24	5039	5913	6.15025	C3	-0.161846	0.0514923	G2M	0.643995	0.227376	0.106431	0.0210586	0.347594	0.331551	0.320856
IGG24_Bc61_Bc16	73346	61673	84.08	57371	78.21	15135	20.63	49518	33207	0.675129	IGG24	Bc61_Bc16	IGG24_Bc61_Bc16	61	16	HepG2	30	24	4898	5710	7.17129	C3	-0.0159332	-0.0165541	G1	0.658774	0.222526	0.0913783	0.0251973	0.425249	0.312292	0.262458
IGG24_Bc61_Bc17	114471	100902	88.14	93737	81.88	22536	19.68	85438	51615	0.746372	IGG24	Bc61_Bc17	IGG24_Bc61_Bc17	61	17	HepG2	30	24	6067	7348	4.28154	C3	0.178324	0.119049	S	0.718414	0.126943	0.114189	0.0376644	0.460733	0.25829	0.280977
IGG24_Bc61_Bc18	61113	51254	83.86	47533	77.77	12001	19.63	42112	27708	0.689084	IGG24	Bc61_Bc18	IGG24_Bc61_Bc18	61	18	HepG2	30	24	4194	4815	7.49663	C3	-0.0889843	0.0206585	G2M	0.725333	0.154333	0.0903333	0.0276667	0.424354	0.354244	0.221402
IGG24_Bc61_Bc19	79105	67585	85.43	63008	79.65	16468	20.81	55242	37130	0.698338	IGG24	Bc61_Bc19	IGG24_Bc61_Bc19	61	19	HepG2	30	24	4998	5844	6.69335	C3	-0.221108	-0.186876	G1	0.690294	0.192353	0.0885294	0.0261765	0.392027	0.395349	0.212625
IGG24_Bc61_Bc20	106608	90891	85.25	84398	79.16	20796	19.5	78803	48505	0.739185	IGG24	Bc61_Bc20	IGG24_Bc61_Bc20	61	20	HepG2	30	24	5249	6187	4.77796	C3	-0.100919	0.345699	G2M	0.72162	0.133526	0.10605	0.0363943	0.493182	0.293182	0.213636
IGG24_Bc61_Bc21	100069	83158	83.1	77285	77.23	18818	18.8	70859	44550	0.708101	IGG24	Bc61_Bc21	IGG24_Bc61_Bc21	61	21	HepG2	30	24	5155	6060	6.29826	C3	0.0427446	0.0643867	G2M	0.695663	0.167711	0.108298	0.0250689	0.395833	0.354167	0.25
IGG24_Bc61_Bc23	77895	68074	87.39	63244	81.19	15009	19.26	59309	39542	0.761397	IGG24	Bc61_Bc23	IGG24_Bc61_Bc23	61	23	HepG2	30	24	5124	5954	6.53968	C3	0.142656	0.106918	S	0.722102	0.149193	0.0947216	0.0320559	0.529262	0.295165	0.175573
IGG24_Bc61_Bc24	80046	65292	81.56	60862	76.03	15893	19.85	51402	32857	0.642156	IGG24	Bc61_Bc24	IGG24_Bc61_Bc24	61	24	HepG2	30	24	4646	5416	7.41842	C3	-0.175224	-0.193827	G1	0.710793	0.176039	0.0890674	0.0220049	0.462745	0.313725	0.223529
IGG24_Bc61_Bc26	97243	80288	82.56	74025	76.12	16834	17.31	67641	43338	0.695587	IGG24	Bc61_Bc26	IGG24_Bc61_Bc26	61	26	HepG2	30	24	5142	6007	7.07785	C3	-0.133611	-0.168524	G1	0.741151	0.143029	0.0912593	0.0216711	0.55409	0.261214	0.184697
IGG24_Bc61_Bc27	107126	93070	86.87	86646	80.88	21369	19.94	78849	49703	0.73604	IGG24	Bc61_Bc27	IGG24_Bc61_Bc27	61	27	HepG2	30	24	5809	7021	6.69116	C3	0.16821	0.127177	S	0.679106	0.186369	0.102793	0.0292737	0.506522	0.291304	0.202174
IGG24_Bc61_Bc30	55936	47656	85.19	43994	78.65	10210	18.25	40040	26866	0.715818	IGG24	Bc61_Bc30	IGG24_Bc61_Bc30	61	30	HepG2	30	24	3720	4173	8.26159	C3	-0.205781	-0.185083	G1	0.725303	0.165993	0.081895	0.0238707	0.421525	0.336323	0.242152
IGG24_Bc61_Bc31	57159	50505	88.35	47010	82.24	11421	19.98	44929	29081	0.786035	IGG24	Bc61_Bc31	IGG24_Bc61_Bc31	61	31	HepG2	30	24	4145	4717	5.13671	C3	0.0597746	0.0621572	G2M	0.767348	0.120508	0.0820942	0.0300496	0.509434	0.343396	0.14717
IGG24_Bc62_Bc01	107291	93721	87.35	87559	81.6	23872	22.24	77805	40823	0.725177	IGG24	Bc62_Bc01	IGG24_Bc62_Bc01	62	1	HepG2	30	24	4517	5266	10.3527	C3	-0.204542	-0.230513	G1	0.704159	0.149338	0.10271	0.042218	0.395706	0.41411	0.190184
IGG24_Bc62_Bc02	307220	254991	82.99	238056	77.48	65821	21.42	213879	100941	0.696175	IGG24	Bc62_Bc02	IGG24_Bc62_Bc02	62	2	HepG2	30	24	7747	9936	7.62837	C3	0.173676	-0.0665848	S	0.632891	0.173885	0.140642	0.0465079	0.404545	0.4	0.195455
IGG24_Bc62_Bc03	250187	204483	81.73	190450	76.12	47500	18.98	173650	94127	0.694081	IGG24	Bc62_Bc03	IGG24_Bc62_Bc03	62	3	HepG2	30	24	7096	9152	5.12257	C3	0.114762	0.0784815	S	0.704278	0.111895	0.132581	0.046231	0.458629	0.319149	0.222222
IGG24_Bc62_Bc06	338763	305083	90.05	285605	84.3	76617	22.61	258865	120512	0.764148	IGG24	Bc62_Bc06	IGG24_Bc62_Bc06	62	6	HepG2	30	24	7790	10206	6.05789	C3	-0.176465	-0.236775	G1	0.646519	0.168477	0.128539	0.0529457	0.467857	0.360714	0.171429
IGG24_Bc62_Bc08	205657	180797	87.91	169615	82.47	47820	23.25	148003	74259	0.719659	IGG24	Bc62_Bc08	IGG24_Bc62_Bc08	62	8	HepG2	30	24	6726	8395	3.93749	C3	-0.184387	-0.0797832	G1	0.660358	0.193844	0.108985	0.0336938	0.482824	0.368321	0.148855
IGG24_Bc62_Bc09	69877	43328	62	40687	58.22	11117	15.9	33743	19155	0.482891	IGG24	Bc62_Bc09	IGG24_Bc62_Bc09	62	9	HepG2	30	24	3655	4041	5.52103	C3	0.137298	0.120099	S	0.551042	0.390166	0.0454303	0.0122929	0.4	0.329412	0.270588
IGG24_Bc62_Bc12	90364	82367	91.15	76903	85.1	18773	20.77	75880	41261	0.839715	IGG24	Bc62_Bc12	IGG24_Bc62_Bc12	62	12	HepG2	30	24	4230	4916	5.03512	C3	-0.0480459	0.075192	G2M	0.748244	0.113452	0.0991356	0.0367369	0.514986	0.340599	0.144414
IGG24_Bc62_Bc14	74271	65775	88.56	61287	82.51	15752	21.2	54861	28412	0.73866	IGG24	Bc62_Bc14	IGG24_Bc62_Bc14	62	14	HepG2	30	24	3605	4088	6.79523	C3	-0.263311	-0.201788	G1	0.757075	0.107313	0.0948181	0.0374862	0.534884	0.333333	0.131783
IGG24_Bc62_Bc16	122838	107712	87.68	100603	81.89	27645	22.5	88981	45862	0.724377	IGG24	Bc62_Bc16	IGG24_Bc62_Bc16	62	16	HepG2	30	24	5446	6432	7.33143	C3	-0.1302	-0.161306	G1	0.615146	0.231843	0.110106	0.0372189	0.330986	0.448357	0.220657
IGG24_Bc62_Bc17	124391	111899	89.95	104305	83.85	25700	20.66	101490	44601	0.815895	IGG24	Bc62_Bc17	IGG24_Bc62_Bc17	62	17	HepG2	30	24	4852	5646	9.19083	C3	-0.215403	-0.184545	G1	0.660874	0.188091	0.108868	0.0403782	0.434272	0.352113	0.213615
IGG24_Bc62_Bc18	79836	70645	88.48	65942	82.59	17703	22.17	58886	31052	0.737587	IGG24	Bc62_Bc18	IGG24_Bc62_Bc18	62	18	HepG2	30	24	4226	4874	8.10224	C3	-0.172508	-0.109954	G1	0.708664	0.175354	0.0866414	0.0265792	0.370518	0.442231	0.187251
IGG24_Bc62_Bc19	175833	160055	91.02	149769	85.17	40945	23.28	138640	67742	0.788475	IGG24	Bc62_Bc19	IGG24_Bc62_Bc19	62	19	HepG2	30	24	6138	7468	8.06398	C3	0.0814166	0.0256612	S	0.651484	0.185284	0.121393	0.0385408	0.36163	0.427844	0.210526
IGG24_Bc62_Bc20	114267	101290	88.64	94499	82.7	24657	21.57	88894	41900	0.77795	IGG24	Bc62_Bc20	IGG24_Bc62_Bc20	62	20	HepG2	30	24	4696	5425	5.02281	C3	-0.226469	-0.224393	G1	0.730703	0.162442	0.077477	0.0262097	0.494424	0.297398	0.208178
IGG24_Bc62_Bc21	62314	57418	92.14	53691	86.16	14633	23.48	48646	24858	0.780659	IGG24	Bc62_Bc21	IGG24_Bc62_Bc21	62	21	HepG2	30	24	3652	4127	9.73203	C3	-0.226304	-0.138642	G1	0.713408	0.151364	0.0968114	0.0353438	0.420635	0.404762	0.174603
IGG24_Bc62_Bc22	200731	184566	91.94	173031	86.2	47414	23.62	156526	75058	0.77978	IGG24	Bc62_Bc22	IGG24_Bc62_Bc22	62	22	HepG2	30	24	6656	8219	4.19171	C2	0.0593839	0.0599821	G2M	0.683564	0.119102	0.134012	0.0591124	0.422775	0.32199	0.255236
IGG24_Bc62_Bc23	103285	93534	90.55	87533	84.74	23470	22.72	75829	40854	0.734172	IGG24	Bc62_Bc23	IGG24_Bc62_Bc23	62	23	HepG2	30	24	5178	6121	6.59012	C3	0.0915991	0.0957063	G2M	0.688028	0.18571	0.0908099	0.0319062	0.426426	0.384384	0.189189
IGG24_Bc62_Bc24	104344	89200	85.48	83358	79.88	22564	21.62	75554	38028	0.724086	IGG24	Bc62_Bc24	IGG24_Bc62_Bc24	62	24	HepG2	30	24	4440	5082	8.664	C3	-0.249673	-0.173621	G1	0.675286	0.178593	0.105532	0.0375827	0.34188	0.458689	0.19943
IGG24_Bc62_Bc25	118139	110488	93.52	103295	87.43	26804	22.68	94949	47899	0.803706	IGG24	Bc62_Bc25	IGG24_Bc62_Bc25	62	25	HepG2	30	24	4870	5880	4.41897	C3	-0.0532942	0.00455131	G2M	0.695437	0.132688	0.126984	0.0416667	0.382812	0.400391	0.216797
IGG24_Bc62_Bc26	126598	108534	85.73	101097	79.85	26202	20.69	86701	45882	0.684853	IGG24	Bc62_Bc26	IGG24_Bc62_Bc26	62	26	HepG2	30	24	5597	6773	5.85711	C3	-0.176722	-0.190994	G1	0.660702	0.179642	0.122705	0.0336974	0.367424	0.418561	0.214015
IGG24_Bc62_Bc27	233346	215180	92.21	201285	86.26	51621	22.12	191796	86659	0.821938	IGG24	Bc62_Bc27	IGG24_Bc62_Bc27	62	27	HepG2	30	24	6822	8455	6.92152	C3	0.010268	-0.0671161	S	0.658188	0.150457	0.138487	0.0487116	0.417767	0.367347	0.214886
IGG24_Bc62_Bc28	143381	129701	90.45	121696	84.87	33335	23.24	111117	53424	0.774977	IGG24	Bc62_Bc28	IGG24_Bc62_Bc28	62	28	HepG2	30	24	5896	6963	5.01577	C3	0.0147446	-0.00962125	S	0.625531	0.228258	0.105969	0.0386765	0.413502	0.398734	0.187764
IGG24_Bc62_Bc29	104452	95399	91.33	89221	85.41	22857	21.88	84829	42159	0.812134	IGG24	Bc62_Bc29	IGG24_Bc62_Bc29	62	29	HepG2	30	24	4779	5524	6.58199	C3	-0.210226	-0.236499	G1	0.746424	0.121456	0.0975293	0.0296489	0.474667	0.264	0.261333
IGG24_Bc62_Bc31	173940	160478	92.26	150220	86.36	41226	23.7	140697	64311	0.808882	IGG24	Bc62_Bc31	IGG24_Bc62_Bc31	62	31	HepG2	30	24	6359	7792	6.9704	C2	-0.276966	-0.184905	G1	0.695644	0.126631	0.122955	0.0501746	0.443946	0.310912	0.245142
IGG48_Bc54_Bc01	416145	391828	94.15	360240	86.56	97569	23.44	355710	169005	0.854774	IGG48	Bc54_Bc01	IGG48_Bc54_Bc01	54	1	HepG2	0	6	9094	12301	4.294	C2	0.170094	0.323979	G2M	0.676245	0.110338	0.14889	0.0611514	0.554258	0.250687	0.195055
IGG48_Bc54_Bc02	394829	376160	95.27	344255	87.19	92802	23.5	346078	141378	0.876526	IGG48	Bc54_Bc02	IGG48_Bc54_Bc02	54	2	HepG2	0	6	8085	10671	5.96961	C2	-0.255792	-0.276373	G1	0.68656	0.103227	0.148229	0.0582242	0.537643	0.228314	0.234043
IGG48_Bc54_Bc03	274108	247132	90.15	227350	82.94	64281	23.45	214941	109811	0.784147	IGG48	Bc54_Bc03	IGG48_Bc54_Bc03	54	3	HepG2	0	6	8136	10385	6.45632	C1	0.143297	0.180264	G2M	0.694198	0.1316	0.130554	0.0394668	0.528529	0.232232	0.239239
IGG48_Bc54_Bc04	217383	202213	93.02	185879	85.5	50350	23.16	183112	91930	0.842347	IGG48	Bc54_Bc04	IGG48_Bc54_Bc04	54	4	HepG2	0	6	7761	9820	7.66042	C2	-0.281389	-0.28718	G1	0.703294	0.117945	0.120405	0.0535739	0.518729	0.222474	0.258797
IGG48_Bc54_Bc05	298453	278913	93.45	256485	85.93	70322	23.56	248825	122193	0.833716	IGG48	Bc54_Bc05	IGG48_Bc54_Bc05	54	5	HepG2	0	6	8546	11220	5.29527	C2	-0.287699	-0.25906	G1	0.680389	0.115791	0.153992	0.0462688	0.523112	0.241911	0.234977
IGG48_Bc54_Bc07	56266	42837	76.13	39689	70.53	12222	21.72	30927	17965	0.549657	IGG48	Bc54_Bc07	IGG48_Bc54_Bc07	54	7	HepG2	0	6	3700	4113	11.9035	C2	-0.138109	-0.134366	G1	0.699095	0.225339	0.0565611	0.0158371	0.528	0.104	0.368
IGG48_Bc54_Bc08	372831	348325	93.42	320690	86.01	90077	24.16	310070	144702	0.831664	IGG48	Bc54_Bc08	IGG48_Bc54_Bc08	54	8	HepG2	0	6	8622	11916	4.52139	C2	-0.200191	-0.196701	G1	0.608851	0.110099	0.166504	0.104784	0.487296	0.287296	0.225407
IGG48_Bc54_Bc09	100417	93032	92.64	85881	85.52	23234	23.13	82864	38349	0.825199	IGG48	Bc54_Bc09	IGG48_Bc54_Bc09	54	9	HepG2	0	6	5022	5734	10.4085	C1	-0.260975	-0.202749	G1	0.728178	0.155963	0.0820446	0.0311927	0.498403	0.236422	0.265176
IGG48_Bc54_Bc10	155670	143236	92.01	131601	84.53	35974	23.1	129256	61062	0.830321	IGG48	Bc54_Bc10	IGG48_Bc54_Bc10	54	10	HepG2	0	6	6592	7933	7.26822	C2	0.0738992	0.288565	G2M	0.721195	0.114543	0.116409	0.0427626	0.53207	0.253644	0.214286
IGG48_Bc54_Bc11	164427	156434	95.13	143507	87.27	38708	23.54	141892	75638	0.862948	IGG48	Bc54_Bc11	IGG48_Bc54_Bc11	54	11	HepG2	0	6	6788	8255	6.75839	C2	-0.256852	-0.212143	G1	0.719541	0.113682	0.111851	0.0500999	0.544643	0.24256	0.212798
IGG48_Bc54_Bc12	144206	136585	94.71	125650	87.13	33082	22.94	124779	63041	0.865283	IGG48	Bc54_Bc12	IGG48_Bc54_Bc12	54	12	HepG2	0	6	6354	7710	7.25071	C2	-0.282516	-0.252758	G1	0.739138	0.102959	0.115131	0.0382079	0.521292	0.25257	0.226138
IGG48_Bc54_Bc16	183859	167771	91.24	153998	83.75	41994	22.84	149585	71228	0.813585	IGG48	Bc54_Bc16	IGG48_Bc54_Bc16	54	16	HepG2	0	6	6674	8028	7.04131	C1	0.334604	0.131481	S	0.721572	0.121397	0.11738	0.0365066	0.528274	0.239583	0.232143
IGG48_Bc54_Bc17	314479	291095	92.56	266943	84.88	70109	22.29	264947	110958	0.842495	IGG48	Bc54_Bc17	IGG48_Bc54_Bc17	54	17	HepG2	0	6	8298	10638	6.23906	C1	0.178367	0.225335	G2M	0.695412	0.133145	0.126719	0.0398406	0.553753	0.249493	0.196755
IGG48_Bc54_Bc18	196276	183207	93.34	168055	85.62	44874	22.86	166028	78017	0.84589	IGG48	Bc54_Bc18	IGG48_Bc54_Bc18	54	18	HepG2	0	6	6994	8761	6.58822	C2	-0.231541	-0.219462	G1	0.684967	0.115396	0.135965	0.0571688	0.50723	0.281424	0.211346
IGG48_Bc54_Bc19	143439	133984	93.4	123152	85.85	33818	23.57	122301	60675	0.852634	IGG48	Bc54_Bc19	IGG48_Bc54_Bc19	54	19	HepG2	0	6	6358	7630	7.23687	C2	0.195021	0.110409	S	0.736936	0.119672	0.109149	0.031746	0.529412	0.243464	0.227124
IGG48_Bc54_Bc20	160038	150138	93.81	137891	86.16	37217	23.25	136630	60648	0.853735	IGG48	Bc54_Bc20	IGG48_Bc54_Bc20	54	20	HepG2	0	6	6441	7670	6.22689	C1	0.0374949	0.605892	G2M	0.744884	0.117855	0.106387	0.0287579	0.58209	0.217247	0.200663
IGG48_Bc54_Bc21	80701	74420	92.21	68451	84.82	18645	23.1	67737	33611	0.839358	IGG48	Bc54_Bc21	IGG48_Bc54_Bc21	54	21	HepG2	0	6	4853	5584	7.7867	C2	-0.107684	-0.0126419	G1	0.764855	0.108685	0.0942103	0.0309802	0.592992	0.191375	0.215633
IGG48_Bc54_Bc22	268202	254185	94.77	232743	86.77	61960	23.1	230921	104490	0.860997	IGG48	Bc54_Bc22	IGG48_Bc54_Bc22	54	22	HepG2	0	6	7770	9849	5.44118	C2	-0.0661331	0.531355	G2M	0.706927	0.104422	0.134969	0.0501022	0.545455	0.231061	0.223485
IGG48_Bc54_Bc23	219403	200543	91.4	184775	84.21	50177	22.86	177068	87160	0.807045	IGG48	Bc54_Bc23	IGG48_Bc54_Bc23	54	23	HepG2	0	6	7471	9382	5.28336	C1	-0.0873489	0.449485	G2M	0.684925	0.159488	0.11829	0.0355805	0.502639	0.26781	0.229551
IGG48_Bc54_Bc25	104262	97546	93.55	90267	86.57	24964	23.94	86674	43953	0.83131	IGG48	Bc54_Bc25	IGG48_Bc54_Bc25	54	25	HepG2	0	6	5516	6491	7.13	C2	-0.05254	0.391818	G2M	0.759417	0.103636	0.097322	0.0365774	0.530201	0.297539	0.17226
IGG48_Bc54_Bc26	125237	112911	90.15	103816	82.89	28917	23.08	99843	45818	0.797232	IGG48	Bc54_Bc26	IGG48_Bc54_Bc26	54	26	HepG2	0	6	5627	6591	9.87714	C1	-0.24311	-0.225794	G1	0.744238	0.135377	0.0955471	0.0228239	0.489461	0.255269	0.255269
IGG48_Bc54_Bc27	190957	177789	93.1	163554	85.64	44024	23.05	161204	73238	0.84419	IGG48	Bc54_Bc27	IGG48_Bc54_Bc27	54	27	HepG2	0	6	6683	8186	6.66345	C1	0.167493	0.223476	G2M	0.738485	0.117429	0.113548	0.0298633	0.494799	0.263001	0.242199
IGG48_Bc54_Bc29	146018	136808	93.69	125663	86.05	33795	23.14	123291	55299	0.844355	IGG48	Bc54_Bc29	IGG48_Bc54_Bc29	54	29	HepG2	0	6	5909	6950	10.3016	C1	-0.266973	-0.23331	G1	0.735865	0.135197	0.0970165	0.0298352	0.567742	0.227957	0.204301
IGG48_Bc54_Bc30	245720	227083	92.41	208248	84.75	53558	21.79	204018	99549	0.830287	IGG48	Bc54_Bc30	IGG48_Bc54_Bc30	54	30	HepG2	0	6	7544	9247	5.77584	C2	-0.319128	-0.246719	G1	0.704894	0.136645	0.113208	0.0405366	0.527344	0.259115	0.213542
IGG48_Bc54_Bc32	181438	172518	95.08	158446	87.32	42736	23.55	157628	69408	0.868771	IGG48	Bc54_Bc32	IGG48_Bc54_Bc32	54	32	HepG2	0	6	6427	7815	6.61052	C2	-0.142466	0.443094	G2M	0.737568	0.116559	0.111673	0.0319316	0.507812	0.245312	0.246875
IGG48_Bc55_Bc01	129701	95635	73.73	88053	67.88	27465	21.17	67238	33652	0.518408	IGG48	Bc55_Bc01	IGG48_Bc55_Bc01	55	1	HepG2	0	6	5335	6261	10.8908	C2	-0.16941	-0.096493	G1	0.674585	0.230394	0.0654084	0.0250569	0.512438	0.164179	0.323383
IGG48_Bc55_Bc02	266393	246559	92.55	224216	84.16	60723	22.79	222438	92284	0.834999	IGG48	Bc55_Bc02	IGG48_Bc55_Bc02	55	2	HepG2	0	6	7513	9478	6.79864	C1	-0.00880147	0.456477	G2M	0.697326	0.124449	0.123421	0.0508375	0.560714	0.280952	0.158333
IGG48_Bc55_Bc05	530494	486483	91.7	443529	83.6	120031	22.62	433071	186086	0.816354	IGG48	Bc55_Bc05	IGG48_Bc55_Bc05	55	5	HepG2	0	6	9247	12645	5.6438	C1	-0.0267796	0.377296	G2M	0.658629	0.131336	0.152062	0.053663	0.509447	0.240891	0.249663
IGG48_Bc55_Bc06	523740	486390	92.86	444452	84.86	117294	22.39	432955	177961	0.82666	IGG48	Bc55_Bc06	IGG48_Bc55_Bc06	55	6	HepG2	0	6	9320	12680	5.63089	C1	-0.295827	-0.262604	G1	0.65042	0.128917	0.153185	0.062052	0.520722	0.246658	0.23262
IGG48_Bc55_Bc07	359747	330234	91.79	302218	84	81423	22.63	297354	134261	0.826564	IGG48	Bc55_Bc07	IGG48_Bc55_Bc07	55	7	HepG2	0	6	8490	11063	5.76173	C2	-0.286603	-0.278888	G1	0.662299	0.139164	0.136804	0.0567753	0.519413	0.256255	0.224331
IGG48_Bc55_Bc08	472285	445405	94.3	406871	86.14	109961	23.28	403600	173949	0.854569	IGG48	Bc55_Bc08	IGG48_Bc55_Bc08	55	8	HepG2	0	6	9011	12390	4.38861	C2	-0.07268	0.351578	G2M	0.643848	0.112083	0.159831	0.0795135	0.549686	0.258491	0.191824
IGG48_Bc55_Bc09	143747	134145	93.32	122625	85.3	31686	22.04	121479	53619	0.845089	IGG48	Bc55_Bc09	IGG48_Bc55_Bc09	55	9	HepG2	0	6	5564	6453	8.53885	C1	-0.206129	-0.19243	G1	0.741162	0.121356	0.0982014	0.0359727	0.564211	0.231579	0.204211
IGG48_Bc55_Bc11	247208	227520	92.03	206432	83.5	54168	21.91	205269	101897	0.830349	IGG48	Bc55_Bc11	IGG48_Bc55_Bc11	55	11	HepG2	0	6	7626	9573	6.29703	C1	-0.00225762	0.418075	G2M	0.668345	0.131572	0.142198	0.0536913	0.453294	0.298918	0.247788
IGG48_Bc55_Bc13	203996	193836	95.01	177285	86.9	48149	23.6	175391	74524	0.859777	IGG48	Bc55_Bc13	IGG48_Bc55_Bc13	55	13	HepG2	0	6	6953	8574	5.7537	C2	-0.318487	-0.267238	G1	0.712735	0.111874	0.123683	0.0489946	0.540645	0.24129	0.218065
IGG48_Bc55_Bc14	340880	316455	92.83	288188	84.54	75836	22.24	284723	123973	0.835259	IGG48	Bc55_Bc14	IGG48_Bc55_Bc14	55	14	HepG2	0	6	8210	10585	5.93073	C1	0.0832358	0.302777	G2M	0.687392	0.124351	0.139061	0.0454883	0.551111	0.209778	0.239111
IGG48_Bc55_Bc15	326378	303465	92.97	277701	85.08	72634	22.25	274213	103279	0.84017	IGG48	Bc55_Bc15	IGG48_Bc55_Bc15	55	15	HepG2	0	6	7811	9802	8.45101	C1	-0.261014	-0.258737	G1	0.690722	0.134857	0.127891	0.0434661	0.520697	0.230937	0.248366
IGG48_Bc55_Bc16	155380	144816	93.2	131944	84.91	35072	22.57	129858	59746	0.835745	IGG48	Bc55_Bc16	IGG48_Bc55_Bc16	55	16	HepG2	0	6	6271	7438	6.82735	C2	-0.225031	0.0268386	G2M	0.715935	0.129523	0.113934	0.037144	0.538851	0.244932	0.216216
IGG48_Bc55_Bc17	301102	281261	93.41	256094	85.05	66287	22.01	251549	97503	0.835428	IGG48	Bc55_Bc17	IGG48_Bc55_Bc17	55	17	HepG2	0	6	7507	9524	6.23024	C2	-0.0421981	0.230342	G2M	0.684375	0.144605	0.132518	0.0356663	0.507883	0.25	0.242117
IGG48_Bc55_Bc19	457780	418658	91.45	382068	83.46	104979	22.93	374330	163423	0.817707	IGG48	Bc55_Bc19	IGG48_Bc55_Bc19	55	19	HepG2	0	6	8911	12075	5.32228	C1	-0.121456	0.163714	G2M	0.663522	0.125288	0.150741	0.0572682	0.503639	0.257642	0.238719
IGG48_Bc55_Bc20	274356	251167	91.54	229227	83.55	62343	22.72	221131	89357	0.806	IGG48	Bc55_Bc20	IGG48_Bc55_Bc20	55	20	HepG2	0	6	7604	9289	6.11189	C1	-0.0340691	0.550472	G2M	0.703515	0.126294	0.121773	0.0447718	0.57485	0.256287	0.168862
IGG48_Bc55_Bc21	245532	220570	89.83	201019	81.87	54556	22.21	193512	82674	0.788134	IGG48	Bc55_Bc21	IGG48_Bc55_Bc21	55	21	HepG2	0	6	7166	8808	8.1474	C1	-0.269798	-0.240834	G1	0.697025	0.143636	0.119669	0.0353719	0.495856	0.23895	0.265193
IGG48_Bc55_Bc22	271444	255899	94.27	233613	86.06	61100	22.5	233439	99714	0.85999	IGG48	Bc55_Bc22	IGG48_Bc55_Bc22	55	22	HepG2	0	6	7375	9211	4.68433	C2	0.121528	0.393585	G2M	0.694315	0.115902	0.136226	0.049437	0.522177	0.259073	0.21875
IGG48_Bc55_Bc23	203499	184163	90.49	167976	82.54	44491	21.86	160940	73951	0.790864	IGG48	Bc55_Bc23	IGG48_Bc55_Bc23	55	23	HepG2	0	6	6707	8134	5.98499	C1	-0.221887	-0.215323	G1	0.710531	0.132284	0.109978	0.0425385	0.496855	0.246855	0.256289
IGG48_Bc55_Bc25	145409	135850	93.42	124748	85.79	33671	23.15	120777	56534	0.830602	IGG48	Bc55_Bc25	IGG48_Bc55_Bc25	55	25	HepG2	0	6	5995	7091	6.92989	C2	0.2137	0.0738168	S	0.737898	0.130183	0.0977821	0.0316297	0.538462	0.236686	0.224852
IGG48_Bc55_Bc27	268530	246742	91.88	225474	83.96	59076	21.99	220398	93050	0.820757	IGG48	Bc55_Bc27	IGG48_Bc55_Bc27	55	27	HepG2	0	6	7376	9114	5.47538	C1	-0.00440619	0.485329	G2M	0.712992	0.115813	0.118931	0.0487008	0.570537	0.27965	0.149813
IGG48_Bc55_Bc29	227358	211604	93.07	193149	84.95	51589	22.69	189050	82435	0.831508	IGG48	Bc55_Bc29	IGG48_Bc55_Bc29	55	29	HepG2	0	6	6975	8728	5.61629	C2	-0.286985	-0.258733	G1	0.715489	0.130245	0.114647	0.0363438	0.533333	0.235374	0.231293
IGG48_Bc55_Bc32	211389	184852	87.44	168683	79.79	46562	22.02	161142	69310	0.762301	IGG48	Bc55_Bc32	IGG48_Bc55_Bc32	55	32	HepG2	0	6	7156	8800	6.06189	C2	-0.122011	0.144981	G2M	0.679456	0.177537	0.102895	0.03767	0.566102	0.271186	0.162712
IGG48_Bc56_Bc01	349751	312392	89.31	285329	81.58	76452	21.85	281252	155314	0.804149	IGG48	Bc56_Bc01	IGG48_Bc56_Bc01	56	1	HepG2	0	6	9020	12012	5.06892	C2	0.17574	0.252503	G2M	0.677483	0.124959	0.144869	0.0490595	0.514047	0.261959	0.223994
IGG48_Bc56_Bc03	215950	196498	90.99	179018	82.89	47522	22	175372	105279	0.812095	IGG48	Bc56_Bc03	IGG48_Bc56_Bc03	56	3	HepG2	0	6	8176	10411	7.6827	C1	0.107353	0.383565	G2M	0.698536	0.141936	0.123674	0.0337048	0.548317	0.229099	0.222584
IGG48_Bc56_Bc05	223273	207728	93.03	189112	84.69	49966	22.37	186536	102067	0.835462	IGG48	Bc56_Bc05	IGG48_Bc56_Bc05	56	5	HepG2	0	6	7940	10037	7.84292	C1	-0.194165	-0.222546	G1	0.700698	0.131655	0.127138	0.0373614	0.516685	0.22282	0.260495
IGG48_Bc56_Bc06	214152	201925	94.29	184551	86.17	48521	22.65	183213	101570	0.855528	IGG48	Bc56_Bc06	IGG48_Bc56_Bc06	56	6	HepG2	0	6	7927	10083	5.54101	C1	-0.0978125	0.0174637	G2M	0.705252	0.123958	0.13216	0.0359836	0.537538	0.218218	0.244244
IGG48_Bc56_Bc07	285191	262590	92.07	240468	84.31	65384	22.92	234274	130224	0.821464	IGG48	Bc56_Bc07	IGG48_Bc56_Bc07	56	7	HepG2	0	6	8479	11261	6.95422	C2	-0.292788	-0.235178	G1	0.676463	0.133648	0.131592	0.0543058	0.519301	0.249081	0.231618
IGG48_Bc56_Bc08	392454	365983	93.25	333844	85.06	88808	22.62	327654	170983	0.834885	IGG48	Bc56_Bc08	IGG48_Bc56_Bc08	56	8	HepG2	0	6	9342	12863	5.76994	C2	-0.290755	-0.239015	G1	0.658456	0.125026	0.157628	0.0556821	0.527905	0.22981	0.242285
IGG48_Bc56_Bc10	106091	95818	90.31	87382	82.36	23865	22.49	85065	47244	0.801812	IGG48	Bc56_Bc10	IGG48_Bc56_Bc10	56	10	HepG2	0	6	5983	6883	8.45909	C1	-0.140047	0.515458	G2M	0.725087	0.158208	0.0856791	0.0281488	0.604317	0.232614	0.16307
IGG48_Bc56_Bc11	137322	125089	91.09	113947	82.97	30715	22.36	110258	69333	0.802916	IGG48	Bc56_Bc11	IGG48_Bc56_Bc11	56	11	HepG2	0	6	6929	8445	5.33255	C2	0.287818	-0.0101415	S	0.700416	0.129079	0.114843	0.0505438	0.550139	0.250696	0.199164
IGG48_Bc56_Bc12	115211	110357	95.78	100738	87.43	26112	22.66	101013	60377	0.876765	IGG48	Bc56_Bc12	IGG48_Bc56_Bc12	56	12	HepG2	0	6	6371	7701	6.20826	C2	-0.0362152	0.244464	G2M	0.729261	0.113756	0.111481	0.0428771	0.562009	0.215071	0.22292
IGG48_Bc56_Bc13	140636	130056	92.47	118770	84.45	31751	22.57	117773	63772	0.837431	IGG48	Bc56_Bc13	IGG48_Bc56_Bc13	56	13	HepG2	0	6	6720	8159	7.63769	C1	-0.0251865	0.0421288	G2M	0.736286	0.118772	0.112229	0.0300285	0.544096	0.200299	0.255605
IGG48_Bc56_Bc14	93867	86121	91.74	78484	83.61	20748	22.1	76263	43862	0.812458	IGG48	Bc56_Bc14	IGG48_Bc56_Bc14	56	14	HepG2	0	6	5671	6577	8.71872	C1	-0.221456	-0.244799	G1	0.72757	0.140897	0.0951655	0.0333188	0.558352	0.212815	0.228833
IGG48_Bc56_Bc15	126816	118475	93.42	108642	85.66	28233	22.26	106954	56355	0.843379	IGG48	Bc56_Bc15	IGG48_Bc56_Bc15	56	15	HepG2	0	6	6384	7549	7.41565	C1	-0.281822	-0.273957	G1	0.728369	0.143185	0.100881	0.0243109	0.499051	0.216319	0.28463
IGG48_Bc56_Bc16	255629	236881	92.66	215258	84.2	57072	22.32	213837	114276	0.836513	IGG48	Bc56_Bc16	IGG48_Bc56_Bc16	56	16	HepG2	0	6	8097	10409	6.41636	C1	-0.233303	-0.291005	G1	0.699	0.12388	0.131671	0.041553	0.547337	0.197239	0.255424
IGG48_Bc56_Bc17	161296	151395	93.86	137909	85.5	35895	22.25	134271	70422	0.832451	IGG48	Bc56_Bc17	IGG48_Bc56_Bc17	56	17	HepG2	0	6	7048	8655	6.12505	C2	-0.284225	-0.281247	G1	0.733377	0.135461	0.104201	0.0254714	0.549206	0.203175	0.247619
IGG48_Bc56_Bc19	175300	165314	94.3	151033	86.15	41382	23.6	150635	86803	0.859298	IGG48	Bc56_Bc19	IGG48_Bc56_Bc19	56	19	HepG2	0	6	7250	9136	4.87526	C2	0.104684	0.208769	G2M	0.6918	0.139859	0.119322	0.04617	0.547739	0.244975	0.207286
IGG48_Bc56_Bc20	148056	135831	91.74	123835	83.64	33798	22.82	119269	61603	0.805567	IGG48	Bc56_Bc20	IGG48_Bc56_Bc20	56	20	HepG2	0	6	6661	7964	8.82466	C1	-0.246749	-0.248796	G1	0.731259	0.134461	0.101346	0.0302038	0.56553	0.170557	0.263914
IGG48_Bc56_Bc21	146564	135096	92.17	123117	84	32970	22.49	121685	67579	0.830252	IGG48	Bc56_Bc21	IGG48_Bc56_Bc21	56	21	HepG2	0	6	7105	8569	8.35389	C1	-0.0203486	0.599634	G2M	0.712649	0.142264	0.11338	0.0287185	0.556369	0.20205	0.241581
IGG48_Bc56_Bc24	172088	160908	93.5	146635	85.2	38812	22.55	145856	79931	0.847566	IGG48	Bc56_Bc24	IGG48_Bc56_Bc24	56	24	HepG2	0	6	7201	8871	6.14865	C2	-0.046033	0.333204	G2M	0.727583	0.12628	0.107509	0.0361464	0.525253	0.225108	0.249639
IGG48_Bc56_Bc25	155300	144345	92.94	132317	85.2	34264	22.06	130648	73658	0.841262	IGG48	Bc56_Bc25	IGG48_Bc56_Bc25	56	25	HepG2	0	6	7028	8763	8.1424	C2	-0.254682	-0.227024	G1	0.702249	0.12138	0.129082	0.0442083	0.5179	0.22315	0.25895
IGG48_Bc56_Bc26	168928	155426	92	141931	84.01	37652	22.28	140930	77803	0.834261	IGG48	Bc56_Bc26	IGG48_Bc56_Bc26	56	26	HepG2	0	6	7223	9042	6.32725	C1	-0.0620872	0.3218	G2M	0.734913	0.105051	0.122187	0.0360602	0.564634	0.2	0.235366
IGG48_Bc56_Bc27	153987	143717	93.33	131494	85.39	35204	22.86	128453	71206	0.834181	IGG48	Bc56_Bc27	IGG48_Bc56_Bc27	56	27	HepG2	0	6	7116	8724	6.60166	C2	-0.0978947	-0.161248	G1	0.728811	0.127609	0.11575	0.0260911	0.569672	0.20765	0.222678
IGG48_Bc56_Bc29	102551	72236	70.43	65941	64.3	17699	17.25	64447	37346	0.628439	IGG48	Bc56_Bc29	IGG48_Bc56_Bc29	56	29	HepG2	0	6	5404	6254	7.73002	C2	-0.146278	0.541805	G2M	0.760949	0.114051	0.0999088	0.0237226	0.575342	0.189498	0.23516
IGG48_Bc56_Bc30	160045	149206	93.22	135789	84.84	34831	21.76	135130	77370	0.844325	IGG48	Bc56_Bc30	IGG48_Bc56_Bc30	56	30	HepG2	0	6	6847	8483	7.5435	C1	-0.122768	0.255818	G2M	0.733902	0.107008	0.118371	0.0383523	0.534667	0.206667	0.258667
IGG48_Bc56_Bc31	112220	106204	94.63	96829	86.28	26013	23.18	96846	50674	0.863001	IGG48	Bc56_Bc31	IGG48_Bc56_Bc31	56	31	HepG2	0	6	5911	6956	11.1098	C1	-0.242669	-0.236881	G1	0.755547	0.11593	0.096742	0.0301819	0.580579	0.192149	0.227273
IGG48_Bc56_Bc32	110374	103354	93.63	94194	85.34	24585	22.27	94125	50989	0.852782	IGG48	Bc56_Bc32	IGG48_Bc56_Bc32	56	32	HepG2	0	6	6091	7158	7.75626	C1	0.0183639	-0.152897	S	0.746283	0.122417	0.103302	0.0256806	0.530841	0.220561	0.248598
IGG48_Bc57_Bc02	53008	50870	95.96	46943	88.55	12934	24.4	44569	29753	0.840798	IGG48	Bc57_Bc02	IGG48_Bc57_Bc02	57	2	HepG2	0	48	5282	5984	6.30209	C1	-0.241467	-0.230058	G1	0.73657	0.14416	0.094135	0.021932	0.528796	0.15445	0.316754
IGG48_Bc57_Bc03	46401	44067	94.96	40618	87.53	10941	23.57	37927	29831	0.817375	IGG48	Bc57_Bc03	IGG48_Bc57_Bc03	57	3	HepG2	0	48	4957	5584	9.85266	C1	-0.274151	-0.192477	G1	0.75108	0.156317	0.0769438	0.012689	0.533333	0.196491	0.270175
IGG48_Bc57_Bc04	36659	35169	95.93	32474	88.58	8846	24.13	30881	24038	0.842385	IGG48	Bc57_Bc04	IGG48_Bc57_Bc04	57	4	HepG2	0	48	4179	4649	9.24403	C1	-0.230318	-0.19908	G1	0.784368	0.124189	0.0725981	0.0135928	0.617021	0.144681	0.238298
IGG48_Bc57_Bc10	32969	31890	96.72	29306	88.88	8032	24.36	28638	20327	0.868634	IGG48	Bc57_Bc10	IGG48_Bc57_Bc10	57	10	HepG2	0	48	4185	4746	4.71144	C2	-0.175127	-0.268878	G1	0.747596	0.126502	0.0922476	0.0321514	0.579805	0.205212	0.214984
IGG48_Bc57_Bc18	41069	39436	96.02	36153	88.02	9394	22.87	35437	23446	0.862865	IGG48	Bc57_Bc18	IGG48_Bc57_Bc18	57	18	HepG2	0	48	4210	4721	10.9164	C2	-0.242735	-0.199399	G1	0.78595	0.116482	0.075653	0.0180126	0.579365	0.206349	0.214286
IGG48_Bc57_Bc20	56530	54282	96.02	50083	88.59	13510	23.89	47868	31040	0.846772	IGG48	Bc57_Bc20	IGG48_Bc57_Bc20	57	20	HepG2	0	48	5235	5963	9.06984	C1	-0.136931	0.435151	G2M	0.748286	0.144956	0.0874143	0.0181195	0.591036	0.170868	0.238095
IGG48_Bc57_Bc27	48069	46025	95.74	42480	88.37	11451	23.82	40405	26708	0.840563	IGG48	Bc57_Bc27	IGG48_Bc57_Bc27	57	27	HepG2	0	48	4532	5097	8.12078	C1	-0.0915297	0.216044	G2M	0.748477	0.149985	0.0844212	0.0139252	0.56701	0.171821	0.261168
IGG48_Bc57_Bc28	32745	31679	96.74	29247	89.31	7775	23.74	28455	19072	0.868988	IGG48	Bc57_Bc28	IGG48_Bc57_Bc28	57	28	HepG2	0	48	3800	4173	10.1385	C2	-0.177286	-0.121021	G1	0.765908	0.128935	0.0790355	0.022438	0.54661	0.207627	0.245763
IGG48_Bc58_Bc01	35489	26491	74.64	24309	68.49	6957	19.6	21367	18338	0.602074	IGG48	Bc58_Bc01	IGG48_Bc58_Bc01	58	1	HepG2	0	48	4464	4852	10.2147	C1	0.0288104	0.258331	G2M	0.657367	0.300196	0.0357564	0.00589391	0.703297	0.131868	0.164835
IGG48_Bc58_Bc02	57496	53514	93.07	48902	85.05	13630	23.7	46676	38612	0.811813	IGG48	Bc58_Bc02	IGG48_Bc58_Bc02	58	2	HepG2	0	48	6089	7312	9.34106	C1	-0.103911	0.264072	G2M	0.760447	0.134445	0.0848459	0.0175179	0.676617	0.144279	0.179104
IGG48_Bc58_Bc03	22757	20395	89.62	18556	81.53	4858	21.34	17775	16220	0.781078	IGG48	Bc58_Bc03	IGG48_Bc58_Bc03	58	3	HepG2	0	48	3705	4022	9.60773	C1	-0.251362	-0.21055	G1	0.779928	0.156631	0.0577061	0.0046595	0.670807	0.149068	0.180124
IGG48_Bc58_Bc19	21173	19039	89.92	17397	82.16	4686	22.13	16718	14341	0.789591	IGG48	Bc58_Bc19	IGG48_Bc58_Bc19	58	19	HepG2	0	48	3778	4112	10.2919	C1	-0.117731	-0.020689	G1	0.785999	0.142184	0.0609358	0.00979325	0.589286	0.125	0.285714
IGG48_Bc59_Bc01	46254	40975	88.58	37677	81.45	10853	23.46	34767	26409	0.751654	IGG48	Bc59_Bc01	IGG48_Bc59_Bc01	59	1	HepG2	0	48	4825	5413	9.09013	C1	-0.307989	-0.209165	G1	0.753979	0.146049	0.0795867	0.0164758	0.515789	0.196491	0.287719
IGG48_Bc59_Bc02	65945	62516	94.8	57389	87.02	15795	23.95	56352	40912	0.85453	IGG48	Bc59_Bc02	IGG48_Bc59_Bc02	59	2	HepG2	0	48	5994	7110	5.14159	C2	-0.232351	-0.216444	G1	0.722965	0.115218	0.116398	0.0405033	0.548986	0.219595	0.231419
IGG48_Bc59_Bc03	35547	32739	92.1	30066	84.58	8458	23.79	28175	22642	0.792613	IGG48	Bc59_Bc03	IGG48_Bc59_Bc03	59	3	HepG2	0	48	4770	5293	8.53538	C1	-0.264749	-0.207576	G1	0.756881	0.153383	0.0771216	0.0117546	0.561338	0.126394	0.312268
IGG48_Bc59_Bc04	55228	48704	88.18	44641	80.83	12587	22.79	40497	31355	0.733269	IGG48	Bc59_Bc04	IGG48_Bc59_Bc04	59	4	HepG2	0	48	5199	5874	11.8245	C1	-0.309238	-0.277711	G1	0.722349	0.180524	0.0752606	0.0203407	0.597973	0.138514	0.263514
IGG48_Bc59_Bc10	33207	30103	90.65	27601	83.11	7562	22.77	25677	19305	0.773241	IGG48	Bc59_Bc10	IGG48_Bc59_Bc10	59	10	HepG2	0	48	3934	4319	8.58915	C1	-0.265387	-0.233869	G1	0.752401	0.165422	0.0672359	0.0135183	0.613757	0.0846561	0.301587
IGG48_Bc59_Bc17	24480	23043	94.12	21066	86.05	5550	22.67	20298	14749	0.829167	IGG48	Bc59_Bc17	IGG48_Bc59_Bc17	59	17	HepG2	0	48	3582	3894	9.16107	C1	-0.232872	-0.21351	G1	0.801445	0.123241	0.064283	0.00912895	0.615385	0.12426	0.260355
IGG48_Bc59_Bc27	39736	36213	91.13	33298	83.79	8940	22.49	31572	23355	0.794544	IGG48	Bc59_Bc27	IGG48_Bc59_Bc27	59	27	HepG2	0	48	4801	5345	9.0685	C1	-0.217548	-0.220203	G1	0.765166	0.143705	0.0749528	0.0156376	0.564748	0.176259	0.258993
IGG48_Bc59_Bc28	23620	21574	91.33	19837	83.98	5532	23.42	18239	13699	0.772185	IGG48	Bc59_Bc28	IGG48_Bc59_Bc28	59	28	HepG2	0	48	3614	3957	10.4953	C1	-0.160231	-0.282688	G1	0.735997	0.162162	0.0728555	0.0262436	0.645161	0.172043	0.182796
IGG48_Bc60_Bc01	33279	31978	96.09	29493	88.62	7792	23.41	28465	23998	0.855344	IGG48	Bc60_Bc01	IGG48_Bc60_Bc01	60	1	HepG2	10	48	4851	5404	7.41433	C1	0.0375369	0.196584	G2M	0.776527	0.141747	0.0715434	0.0096463	0.59176	0.11236	0.29588
IGG48_Bc60_Bc02	64286	61775	96.09	56893	88.49	14962	23.27	56729	45733	0.882447	IGG48	Bc60_Bc02	IGG48_Bc60_Bc02	60	2	HepG2	10	48	6174	7236	5.51699	C2	0.169119	0.153455	S	0.77548	0.117198	0.0892491	0.0163965	0.617954	0.133612	0.248434
IGG48_Bc60_Bc05	51327	49238	95.93	45453	88.55	12121	23.61	44006	36948	0.857366	IGG48	Bc60_Bc05	IGG48_Bc60_Bc05	60	5	HepG2	10	48	5989	6851	7.37074	C1	0.0952137	0.0404593	S	0.767164	0.136259	0.0844006	0.0100777	0.61194	0.149254	0.238806
IGG48_Bc60_Bc07	34406	32106	93.31	29609	86.05	7612	22.12	29017	24745	0.84337	IGG48	Bc60_Bc07	IGG48_Bc60_Bc07	60	7	HepG2	10	48	5123	5631	4.12833	C1	0.0536217	0.227932	G2M	0.733158	0.18	0.0715789	0.0136842	0.599265	0.139706	0.261029
IGG48_Bc60_Bc09	21987	20430	92.91	18934	86.11	5216	23.72	17115	14330	0.778415	IGG48	Bc60_Bc09	IGG48_Bc60_Bc09	60	9	HepG2	10	48	4097	4433	6.91817	C1	0.101758	0.183726	G2M	0.760534	0.185393	0.0463483	0.0073736	0.674242	0.128788	0.19697
IGG48_Bc60_Bc10	21415	20502	95.73	18835	87.95	4939	23.06	18389	15542	0.858697	IGG48	Bc60_Bc10	IGG48_Bc60_Bc10	60	10	HepG2	10	48	3899	4211	7.18912	C1	-0.0632329	0.235085	G2M	0.797798	0.131131	0.0620621	0.00834168	0.677419	0.112903	0.209677
IGG48_Bc60_Bc12	19489	18766	96.29	17310	88.81	4641	23.81	16820	14314	0.863051	IGG48	Bc60_Bc12	IGG48_Bc60_Bc12	60	12	HepG2	10	48	3636	3945	8.16665	C1	-0.0918432	-0.0321371	G1	0.799401	0.125	0.0696108	0.00523952	0.639785	0.102151	0.258065
IGG48_Bc60_Bc19	22818	21680	95.01	19956	87.45	5325	23.33	19104	15959	0.837234	IGG48	Bc60_Bc19	IGG48_Bc60_Bc19	60	19	HepG2	10	48	3567	3857	11.781	C1	-0.206465	-0.177287	G1	0.766064	0.153136	0.0727203	0.00692574	0.560847	0.148148	0.291005
IGG48_Bc60_Bc21	24836	23196	93.39	21342	85.93	5833	23.48	19339	16409	0.778668	IGG48	Bc60_Bc21	IGG48_Bc60_Bc21	60	21	HepG2	10	48	4046	4425	10.1045	C1	-0.275035	-0.183897	G1	0.741062	0.191766	0.0556157	0.010112	0.662338	0.142857	0.194805
IGG48_Bc60_Bc29	20527	19658	95.76	18049	87.92	4778	23.27	17441	14567	0.849661	IGG48	Bc60_Bc29	IGG48_Bc60_Bc29	60	29	HepG2	10	48	3966	4379	7.68862	C2	-0.0257546	0.283486	G2M	0.770016	0.135091	0.0840198	0.00955519	0.607843	0.105882	0.286275
IGG48_Bc61_Bc02	44372	41959	94.56	38548	86.87	10412	23.46	36904	29891	0.831696	IGG48	Bc61_Bc02	IGG48_Bc61_Bc02	61	2	HepG2	10	48	5432	6134	7.93347	C1	-0.305431	-0.278032	G1	0.740596	0.169516	0.0776746	0.0105032	0.597484	0.125786	0.27673
IGG48_Bc61_Bc03	26381	24073	91.25	22059	83.61	5782	21.91	21156	18818	0.801941	IGG48	Bc61_Bc03	IGG48_Bc61_Bc03	61	3	HepG2	10	48	4193	4615	8.75938	C1	-0.227137	-0.208378	G1	0.778407	0.149827	0.0626377	0.00723953	0.603015	0.130653	0.266332
IGG48_Bc61_Bc04	40048	37431	93.46	34382	85.85	8902	22.22	33137	27881	0.827432	IGG48	Bc61_Bc04	IGG48_Bc61_Bc04	61	4	HepG2	10	48	4773	5301	12.8453	C1	-0.274578	-0.259087	G1	0.765198	0.150586	0.0711099	0.0114334	0.631373	0.121569	0.247059
IGG48_Bc61_Bc05	44981	42855	95.27	39358	87.49	10449	23.22	38342	31989	0.852404	IGG48	Bc61_Bc05	IGG48_Bc61_Bc05	61	5	HepG2	10	48	5263	6003	7.41424	C1	-0.210225	-0.127574	G1	0.773019	0.138948	0.0725672	0.0133238	0.655738	0.147541	0.196721
IGG48_Bc61_Bc07	56845	53235	93.64	49138	86.44	13457	23.67	46595	38526	0.819685	IGG48	Bc61_Bc07	IGG48_Bc61_Bc07	61	7	HepG2	10	48	6414	7467	6.76531	C1	-0.30375	-0.249932	G1	0.689383	0.209641	0.0845626	0.0149595	0.58231	0.167076	0.250614
IGG48_Bc61_Bc09	25697	23852	92.82	21955	85.43	5967	23.22	21071	17334	0.819979	IGG48	Bc61_Bc09	IGG48_Bc61_Bc09	61	9	HepG2	10	48	4236	4594	8.92042	C1	0.00998985	0.210223	G2M	0.72712	0.204913	0.0609017	0.006393	0.618785	0.160221	0.220994
IGG48_Bc61_Bc11	25134	23984	95.42	21966	87.39	5562	22.12	21966	18711	0.873956	IGG48	Bc61_Bc11	IGG48_Bc61_Bc11	61	11	HepG2	10	48	4135	4616	7.38038	C2	-0.197201	-0.14251	G1	0.801638	0.105617	0.0781159	0.0117028	0.644195	0.149813	0.205993
IGG48_Bc61_Bc13	26566	25166	94.73	23122	87.03	6215	23.39	22378	17850	0.842355	IGG48	Bc61_Bc13	IGG48_Bc61_Bc13	61	13	HepG2	10	48	4191	4579	10.7176	C1	-0.26295	-0.199166	G1	0.795268	0.135016	0.0621451	0.00725552	0.700508	0.121827	0.177665
IGG48_Bc61_Bc16	25007	23517	94.04	21465	85.83	5744	22.96	20962	17391	0.838245	IGG48	Bc61_Bc16	IGG48_Bc61_Bc16	61	16	HepG2	10	48	4019	4368	9.26338	C1	0.0577653	-0.0778032	S	0.785926	0.141401	0.065439	0.00723446	0.628141	0.165829	0.20603
IGG48_Bc61_Bc18	34233	32135	93.87	29495	86.15	7868	22.98	28087	22897	0.820466	IGG48	Bc61_Bc18	IGG48_Bc61_Bc18	61	18	HepG2	10	48	4757	5276	8.65458	C1	-0.209005	-0.252669	G1	0.761429	0.150857	0.0782857	0.00828571	0.540146	0.167883	0.291971
IGG48_Bc61_Bc20	37341	35098	93.99	32216	86.27	8890	23.8	30634	24506	0.820385	IGG48	Bc61_Bc20	IGG48_Bc61_Bc20	61	20	HepG2	10	48	4902	5455	6.94974	C1	0.0870662	0.292321	G2M	0.780359	0.139388	0.0712777	0.00818374	0.614815	0.125926	0.259259
IGG48_Bc61_Bc22	22167	20819	93.91	19156	86.41	5123	23.11	17828	14622	0.804259	IGG48	Bc61_Bc22	IGG48_Bc61_Bc22	61	22	HepG2	10	48	3832	4151	8.4635	C1	-0.139418	-0.118348	G1	0.769146	0.155376	0.0640648	0.0095729	0.655172	0.12069	0.224138
IGG48_Bc61_Bc25	28558	27485	96.24	25361	88.8	6454	22.59	24944	20149	0.873451	IGG48	Bc61_Bc25	IGG48_Bc61_Bc25	61	25	HepG2	10	48	4094	4498	8.96654	C2	-0.256029	-0.164455	G1	0.789602	0.125266	0.0681058	0.013986	0.549107	0.165179	0.285714
IGG48_Bc61_Bc28	21082	20201	95.82	18627	88.35	4882	23.15	17697	14487	0.839436	IGG48	Bc61_Bc28	IGG48_Bc61_Bc28	61	28	HepG2	10	48	3748	4049	10.8782	C1	-0.229339	-0.255066	G1	0.763425	0.154572	0.0664006	0.0126996	0.644809	0.142077	0.213115
IGG48_Bc61_Bc32	34152	32975	96.55	30185	88.38	7835	22.94	30207	24484	0.884487	IGG48	Bc61_Bc32	IGG48_Bc61_Bc32	61	32	HepG2	10	48	4940	5514	8.6124	C2	0.00383405	0.450962	G2M	0.786716	0.123493	0.0779828	0.0100861	0.66877	0.132492	0.198738
IGG48_Bc62_Bc01	69445	66352	95.54	61038	87.89	16431	23.66	59508	42607	0.856908	IGG48	Bc62_Bc01	IGG48_Bc62_Bc01	62	1	HepG2	10	48	5915	6770	9.339	C1	-0.263171	-0.286452	G1	0.749247	0.150022	0.0817908	0.0178648	0.621053	0.155263	0.223684
IGG48_Bc62_Bc02	86712	84343	97.26	77462	89.33	20616	23.77	77252	54601	0.890903	IGG48	Bc62_Bc02	IGG48_Bc62_Bc02	62	2	HepG2	10	48	6397	7751	6.46766	C2	-0.246441	-0.247774	G1	0.74359	0.113846	0.109573	0.0292308	0.574103	0.180967	0.24493
IGG48_Bc62_Bc04	50698	48101	94.87	44253	87.28	11580	22.84	43000	34542	0.84816	IGG48	Bc62_Bc04	IGG48_Bc62_Bc04	62	4	HepG2	10	48	5584	6423	7.18448	C1	-0.294012	-0.254751	G1	0.760841	0.137467	0.0826106	0.0160451	0.60105	0.16273	0.23622
IGG48_Bc62_Bc05	84134	81200	96.51	74680	88.76	20254	24.07	74115	55948	0.880916	IGG48	Bc62_Bc05	IGG48_Bc62_Bc05	62	5	HepG2	10	48	6756	8236	4.86796	C2	-0.173736	-0.0975139	G1	0.695546	0.129385	0.134606	0.0357318	0.551515	0.22303	0.225455
IGG48_Bc62_Bc06	99666	96114	96.43	88679	88.97	23564	23.64	84570	60329	0.848534	IGG48	Bc62_Bc06	IGG48_Bc62_Bc06	62	6	HepG2	10	48	7252	8802	5.91282	C1	-0.0583571	-0.125445	G1	0.738545	0.128484	0.110061	0.0205062	0.582242	0.187773	0.229985
IGG48_Bc62_Bc07	55668	52445	94.21	48643	87.38	13576	24.38	45720	34864	0.821298	IGG48	Bc62_Bc07	IGG48_Bc62_Bc07	62	7	HepG2	10	48	6185	7298	4.70447	C2	-0.271375	-0.210369	G1	0.681079	0.199058	0.093964	0.0216182	0.571754	0.189066	0.23918
IGG48_Bc62_Bc09	26613	24924	93.65	23105	86.81	6300	23.67	21213	15847	0.797092	IGG48	Bc62_Bc09	IGG48_Bc62_Bc09	62	9	HepG2	10	48	3868	4204	9.92372	C1	-0.249438	-0.217071	G1	0.722586	0.208157	0.0619469	0.00654098	0.608696	0.186335	0.204969
IGG48_Bc62_Bc11	33220	31988	96.29	29365	88.39	7751	23.33	28502	22060	0.857977	IGG48	Bc62_Bc11	IGG48_Bc62_Bc11	62	11	HepG2	10	48	4502	4937	11.1671	C1	-0.261877	-0.248902	G1	0.768953	0.141697	0.0761131	0.0120337	0.608696	0.185771	0.205534
IGG48_Bc62_Bc12	45457	43093	94.79	39664	87.25	10348	22.76	38442	28829	0.845678	IGG48	Bc62_Bc12	IGG48_Bc62_Bc12	62	12	HepG2	10	48	4853	5423	9.88608	C1	-0.268665	-0.21348	G1	0.732849	0.16169	0.0852838	0.0191014	0.59306	0.189274	0.217666
IGG48_Bc62_Bc13	30047	28965	96.39	26637	88.65	7073	23.53	25789	18656	0.858289	IGG48	Bc62_Bc13	IGG48_Bc62_Bc13	62	13	HepG2	10	48	3953	4368	12.1179	C1	-0.220848	-0.160165	G1	0.781987	0.129611	0.075108	0.0122964	0.641593	0.159292	0.199115
IGG48_Bc62_Bc14	39608	38052	96.07	34966	88.28	9111	23	34724	26172	0.876692	IGG48	Bc62_Bc14	IGG48_Bc62_Bc14	62	14	HepG2	10	48	4755	5439	7.63179	C2	-0.245941	-0.242599	G1	0.787741	0.115755	0.0795339	0.0151976	0.656051	0.149682	0.194268
IGG48_Bc62_Bc15	40232	38612	95.97	35846	89.09	9541	23.71	34162	23990	0.849125	IGG48	Bc62_Bc15	IGG48_Bc62_Bc15	62	15	HepG2	10	48	4580	5120	8.39131	C1	-0.257023	-0.19479	G1	0.738513	0.181983	0.0734583	0.00544135	0.559671	0.0987654	0.341564
IGG48_Bc62_Bc16	31420	28639	91.14	26390	83.99	7328	23.32	23977	18098	0.763113	IGG48	Bc62_Bc16	IGG48_Bc62_Bc16	62	16	HepG2	10	48	3957	4278	11.5936	C1	-0.251524	-0.17994	G1	0.70151	0.228935	0.0556439	0.0115262	0.585714	0.171429	0.242857
IGG48_Bc62_Bc17	40718	39221	96.32	36026	88.47	9335	22.92	35020	24664	0.860062	IGG48	Bc62_Bc17	IGG48_Bc62_Bc17	62	17	HepG2	10	48	4827	5361	9.88352	C1	-0.263939	-0.182569	G1	0.761157	0.143526	0.0801653	0.0132231	0.62543	0.0962199	0.278351
IGG48_Bc62_Bc19	35780	33989	94.99	31407	87.77	8566	23.94	29621	22177	0.827865	IGG48	Bc62_Bc19	IGG48_Bc62_Bc19	62	19	HepG2	10	48	4474	4922	9.99361	C1	-0.267042	-0.177248	G1	0.734287	0.183883	0.067206	0.013379	0.564815	0.152778	0.282407
IGG48_Bc62_Bc21	49144	46958	95.55	43161	87.82	11606	23.61	41945	31341	0.853512	IGG48	Bc62_Bc21	IGG48_Bc62_Bc21	62	21	HepG2	10	48	5237	5962	7.92217	C1	0.209412	0.199388	S	0.751271	0.147251	0.0891257	0.0106563	0.567935	0.160326	0.271739
IGG48_Bc62_Bc22	45379	41189	90.76	37961	83.65	9969	21.96	37231	27467	0.820446	IGG48	Bc62_Bc22	IGG48_Bc62_Bc22	62	22	HepG2	10	48	5042	5623	8.78933	C1	0.06538	0.0209954	S	0.746819	0.175019	0.0636198	0.0137627	0.632653	0.183673	0.183673
IGG48_Bc62_Bc23	32656	30278	92.71	27929	85.52	7355	22.52	25757	19788	0.788737	IGG48	Bc62_Bc23	IGG48_Bc62_Bc23	62	23	HepG2	10	48	4486	4875	10.0908	C1	-0.258493	-0.232437	G1	0.693355	0.228571	0.0654485	0.0119601	0.593909	0.162437	0.243655
IGG48_Bc62_Bc24	44786	42545	94.99	39243	87.62	10763	24.03	37642	27529	0.840486	IGG48	Bc62_Bc24	IGG48_Bc62_Bc24	62	24	HepG2	10	48	5162	5785	8.47964	C1	-0.180996	0.234676	G2M	0.736911	0.183373	0.0639305	0.0142068	0.621399	0.144033	0.234568
IGG48_Bc62_Bc27	58625	56113	95.71	51879	88.49	13735	23.42	49690	35460	0.847591	IGG48	Bc62_Bc27	IGG48_Bc62_Bc27	62	27	HepG2	10	48	5712	6508	8.27813	C1	-0.207896	-0.210474	G1	0.750573	0.147503	0.0815392	0.0180944	0.595506	0.154494	0.25
IGG48_Bc62_Bc28	61783	59540	96.36	54965	88.96	14207	22.99	53699	36468	0.869155	IGG48	Bc62_Bc28	IGG48_Bc62_Bc28	62	28	HepG2	10	48	5094	5775	8.65984	C1	-0.202997	-0.244916	G1	0.756467	0.143241	0.0839434	0.0143973	0.587209	0.186047	0.226744
IGG48_Bc62_Bc29	61325	59419	96.89	54741	89.26	14756	24.06	54032	39456	0.881076	IGG48	Bc62_Bc29	IGG48_Bc62_Bc29	62	29	HepG2	10	48	6126	7189	5.63148	C2	0.0452891	0.17172	G2M	0.75	0.113584	0.105142	0.0274367	0.541971	0.215328	0.242701
IGG48_Bc62_Bc31	48851	46410	95	42922	87.86	11532	23.6	40801	28681	0.835213	IGG48	Bc62_Bc31	IGG48_Bc62_Bc31	62	31	HepG2	10	48	4998	5615	10.4792	C1	-0.251194	-0.234604	G1	0.755783	0.140116	0.0859621	0.0152471	0.587156	0.149847	0.262997
IGG48_Bc75_Bc01	27558	26026	94.44	23784	86.3	6278	22.78	23687	22290	0.859533	IGG48	Bc75_Bc01	IGG48_Bc75_Bc01	75	1	HepG2	0	24	4823	5438	5.45999	C2	-0.176789	-0.169573	G1	0.759787	0.138216	0.0873502	0.0135819	0.661585	0.115854	0.222561
IGG48_Bc75_Bc02	25297	23818	94.15	21711	85.82	5889	23.27	21457	19973	0.848203	IGG48	Bc75_Bc02	IGG48_Bc75_Bc02	75	2	HepG2	0	24	4521	4994	8.33785	C2	-0.156742	0.69946	G2M	0.777063	0.143651	0.0737273	0.00555881	0.666667	0.134921	0.198413
IGG48_Bc75_Bc03	19126	17138	89.6	15732	82.25	4196	21.93	14859	14171	0.776901	IGG48	Bc75_Bc03	IGG48_Bc75_Bc03	75	3	HepG2	0	24	3680	4010	8.7418	C1	-0.157861	0.473081	G2M	0.755086	0.169674	0.0702495	0.00383877	0.699454	0.0546448	0.245902
IGG48_Bc75_Bc04	16865	14909	88.4	13544	80.3	3595	21.31	12306	11787	0.729677	IGG48	Bc75_Bc04	IGG48_Bc75_Bc04	75	4	HepG2	0	24	3544	3767	9.67085	C1	-0.253785	-0.22634	G1	0.738784	0.207128	0.0498952	0.00377358	0.647059	0.092437	0.260504
IGG48_Bc75_Bc05	20976	19927	94.99	18277	87.13	5019	23.92	18002	16970	0.858219	IGG48	Bc75_Bc05	IGG48_Bc75_Bc05	75	5	HepG2	0	24	4142	4616	5.28986	C2	-0.121664	0.579671	G2M	0.757015	0.15338	0.0816327	0.00669643	0.632812	0.140625	0.226562
IGG48_Bc76_Bc01	16149	14857	91.99	13516	83.69	3446	21.33	12957	12505	0.802341	IGG48	Bc76_Bc01	IGG48_Bc76_Bc01	76	1	HepG2	0	24	3501	3765	9.24778	C2	-0.160529	-0.189021	G1	0.785018	0.145923	0.060476	0.00741319	0.696774	0.083871	0.219355
IGG48_Bc76_Bc05	775407	698144	90.03	566530	73.06	133522	17.21	396165	309607	0.510912	IGG48	Bc76_Bc05	IGG48_Bc76_Bc05	76	5	HepG2	0	24	11991	19239	3.30512	C2	-0.109438	-0.0217195	G1	0.634926	0.118056	0.202181	0.0410103	0.546057	0.167508	0.286435
IGG48_Bc77_Bc01	34588	32996	95.39	30052	86.88	8038	23.23	29509	26335	0.853157	IGG48	Bc77_Bc01	IGG48_Bc77_Bc01	77	1	HepG2	0	24	5032	5615	9.79536	C1	-0.187039	-0.233818	G1	0.762758	0.15798	0.0694897	0.00787188	0.625	0.140625	0.234375
IGG48_Bc77_Bc02	31549	29771	94.36	27057	85.76	7275	23.05	26596	23845	0.843006	IGG48	Bc77_Bc02	IGG48_Bc77_Bc02	77	2	HepG2	0	24	4546	5078	8.50498	C1	-0.266768	-0.182675	G1	0.785548	0.140163	0.0658735	0.00609402	0.638767	0.118943	0.242291
IGG48_Bc77_Bc04	18738	16731	89.28	15281	81.55	4101	21.88	14339	13518	0.765236	IGG48	Bc77_Bc04	IGG48_Bc77_Bc04	77	4	HepG2	0	24	3531	3801	8.60819	C1	0.0433754	0.250999	G2M	0.77103	0.169471	0.055396	0.00328272	0.614815	0.111111	0.274074
IGG48_Bc77_Bc05	22182	19809	89.3	18063	81.43	5236	23.6	15555	14307	0.701244	IGG48	Bc77_Bc05	IGG48_Bc77_Bc05	77	5	HepG2	0	24	3873	4183	7.67525	C1	-0.220566	-0.190398	G1	0.749611	0.197512	0.0478227	0.00349922	0.650407	0.0731707	0.276423
IGG48_Bc77_Bc18	21370	20362	95.28	18575	86.92	4842	22.65	18721	16920	0.876041	IGG48	Bc77_Bc18	IGG48_Bc77_Bc18	77	18	HepG2	0	24	3638	3932	7.22221	C1	0.0343466	0.228888	G2M	0.782376	0.15305	0.0549411	0.00856225	0.75974	0.0974026	0.142857
IGG48_Bc77_Bc27	25624	24260	94.67	22151	86.44	5815	22.69	21510	19264	0.839447	IGG48	Bc77_Bc27	IGG48_Bc77_Bc27	77	27	HepG2	0	24	4296	4689	8.96117	C1	0.0371556	0.207696	G2M	0.752735	0.187935	0.0507126	0.00696056	0.614379	0.156863	0.228758
IGG48_Bc77_Bc29	16066	15450	96.16	14121	87.89	3848	23.95	13913	12666	0.86599	IGG48	Bc77_Bc29	IGG48_Bc77_Bc29	77	29	HepG2	0	24	3574	3882	6.51693	C2	-0.163765	0.0303797	G2M	0.777608	0.150936	0.0634314	0.0068781	0.626506	0.138554	0.23494
