# Supplementary material for: High-throughput and high-sensitivity full-length single-cell RNA-seq analysis on third-generation sequencing platform
Source: Cell Discov. 2023 Jan 11;9:5. doi: 10.1038/s41421-022-00500-4 (PMC9834245; doi:10.1038/s41421-022-00500-4)
Supplement: Supplementary file 8 — Supplementary Table S7. DEG and DTU for IGG-responsive cluster [file 41421_2022_500_MOESM8_ESM.xlsx]

## Sheet: DEG_Hela
gene	p_val	avg_log2FC	pct.1	pct.2	p_val_adj	cluster	Cell_Line
DNAJB1	1.36766e-67	1.26238	1	0.898	4.8664e-63	C1	Hela
DNAJA1	3.14458e-65	0.850252	1	1	1.11891e-60	C1	Hela
TM4SF1	4.73091e-64	1.44999	1	0.981	1.68335e-59	C1	Hela
HSPA8	1.67178e-62	1.00862	1	1	5.94853e-58	C1	Hela
CD59	1.97116e-49	0.639697	1	1	7.01379e-45	C1	Hela
TUBA4A	7.41704e-48	0.894113	0.993	0.78	2.63913e-43	C1	Hela
BAG3	1.15219e-47	0.517959	0.953	0.492	4.09972e-43	C1	Hela
ARHGDIA	2.64664e-45	0.686379	0.993	0.99	9.41726e-41	C1	Hela
DKK1	1.61511e-44	0.937678	0.975	0.732	5.7469e-40	C1	Hela
TSC22D1	7.45892e-44	0.810269	1	0.917	2.65403e-39	C1	Hela
EIF4A1	1.17727e-42	0.459172	1	1	4.18896e-38	C1	Hela
EIF4G2	2.10274e-42	0.480439	1	1	7.48197e-38	C1	Hela
CCT6A	1.27468e-41	0.490461	1	1	4.53555e-37	C1	Hela
ACTG1	3.94825e-41	0.744536	1	1	1.40487e-36	C1	Hela
ANXA2	1.33034e-39	0.484727	1	1	4.73362e-35	C1	Hela
YWHAQ	1.96795e-39	0.526847	1	1	7.00235e-35	C1	Hela
PHLDA2	2.11557e-37	0.609689	0.996	0.99	7.52761e-33	C1	Hela
CHORDC1	1.78957e-36	0.475891	1	0.978	6.36766e-32	C1	Hela
TNFRSF12A	3.92171e-36	0.795294	1	0.946	1.39542e-31	C1	Hela
CCT3	6.9402e-36	0.387044	1	1	2.46946e-31	C1	Hela
HSPE1	1.07005e-35	0.500134	1	1	3.80746e-31	C1	Hela
GPRC5A	4.68052e-35	0.759455	0.996	0.821	1.66542e-30	C1	Hela
TRIML2	4.22857e-34	0.412112	0.783	0.297	1.50461e-29	C1	Hela
C11orf58	4.38404e-34	0.444978	1	1	1.55993e-29	C1	Hela
GLO1	8.41948e-34	0.516324	1	0.994	2.99582e-29	C1	Hela
S100A10	9.03919e-34	0.660372	1	0.997	3.21632e-29	C1	Hela
CPA4	3.08321e-33	0.384178	0.75	0.294	1.09707e-28	C1	Hela
TXNRD2	6.52603e-32	0.585388	0.967	0.652	2.32209e-27	C1	Hela
HSPD1	8.50302e-32	0.451645	1	1	3.02555e-27	C1	Hela
PCMT1	1.10669e-31	0.426041	1	1	3.93783e-27	C1	Hela
ANXA1	3.36374e-31	0.536151	1	0.994	1.19689e-26	C1	Hela
CSRP1	3.60001e-31	0.557068	1	0.971	1.28096e-26	C1	Hela
TRIM16	3.79543e-30	0.575332	0.982	0.923	1.35049e-25	C1	Hela
POLR2E	1.34111e-29	0.397129	1	0.997	4.77194e-25	C1	Hela
PLAC8	2.80629e-29	0.545877	0.978	0.853	9.98534e-25	C1	Hela
CLPTM1L	9.78678e-29	0.502437	0.989	0.824	3.48233e-24	C1	Hela
TUBA1C	1.18562e-28	0.587284	1	0.955	4.21868e-24	C1	Hela
TRIM16L	1.78358e-28	0.625189	0.978	0.853	6.34632e-24	C1	Hela
HSPH1	5.30991e-28	0.413094	0.989	0.818	1.88937e-23	C1	Hela
DNAJB4	1.36008e-27	0.444575	0.996	0.789	4.83945e-23	C1	Hela
LDHA	2.05367e-27	0.380765	1	1	7.30738e-23	C1	Hela
ENO1	3.00763e-27	0.30977	1	1	1.07017e-22	C1	Hela
DDX5	3.54326e-27	0.408653	0.996	1	1.26076e-22	C1	Hela
EIF5	4.28488e-27	0.448113	1	0.997	1.52465e-22	C1	Hela
EIF3D	6.00267e-27	0.386123	1	0.994	2.13587e-22	C1	Hela
SNRPE	6.06616e-27	0.384142	1	1	2.15846e-22	C1	Hela
MYADM	9.06182e-27	0.321966	0.793	0.367	3.22438e-22	C1	Hela
ACTB	1.10897e-26	0.386033	1	1	3.94595e-22	C1	Hela
HIGD1A	1.9225e-25	0.429846	1	0.981	6.84062e-21	C1	Hela
COA4	2.30943e-25	0.424072	1	0.968	8.2174e-21	C1	Hela
KRT7	1.21251e-24	0.552107	1	0.955	4.31436e-20	C1	Hela
PGK1	1.63904e-24	0.293061	1	1	5.83203e-20	C1	Hela
PPP2R3C	1.76346e-24	0.370261	0.891	0.572	6.27474e-20	C1	Hela
PSMA1	1.98204e-24	0.333959	1	0.997	7.05248e-20	C1	Hela
FOSL1	4.198e-24	0.4232	0.855	0.495	1.49373e-19	C1	Hela
HSPB8	5.55904e-24	0.292076	0.906	0.55	1.97802e-19	C1	Hela
PRTFDC1	6.80307e-24	0.445182	0.967	0.827	2.42067e-19	C1	Hela
PSMC1	9.88054e-24	0.344332	1	0.997	3.5157e-19	C1	Hela
TAGLN2	2.4937e-23	0.451452	1	0.997	8.87308e-19	C1	Hela
HSP90AA1	2.77594e-23	0.475235	1	1	9.87735e-19	C1	Hela
TNFRSF1A	3.29265e-23	0.372951	0.986	0.815	1.17159e-18	C1	Hela
XRCC5	4.48019e-23	0.359449	0.996	0.997	1.59414e-18	C1	Hela
TUBB2A	5.02169e-23	0.334369	0.909	0.559	1.78682e-18	C1	Hela
CAVIN1	5.89561e-23	0.357056	0.96	0.748	2.09778e-18	C1	Hela
PSMD12	6.19634e-23	0.373831	0.996	0.99	2.20478e-18	C1	Hela
DRG1	8.81213e-23	0.361187	0.996	0.997	3.13553e-18	C1	Hela
LDHB	9.04862e-23	0.289168	1	1	3.21968e-18	C1	Hela
PSMC5	1.43494e-22	0.326662	1	1	5.1058e-18	C1	Hela
GNG12	1.93958e-22	0.418127	1	0.978	6.90141e-18	C1	Hela
KPNA2	2.11334e-22	0.58741	0.993	0.974	7.51968e-18	C1	Hela
CHMP4A	2.72138e-22	0.296682	1	0.99	9.6832e-18	C1	Hela
BAG2	3.136e-22	0.416451	1	0.907	1.11585e-17	C1	Hela
TPD52	5.27922e-22	0.402326	0.989	0.949	1.87845e-17	C1	Hela
VCL	5.47781e-22	0.360012	0.946	0.671	1.94911e-17	C1	Hela
TCP1	6.2677e-22	0.324624	1	1	2.23017e-17	C1	Hela
CFL2	6.86823e-22	0.345562	0.967	0.799	2.44385e-17	C1	Hela
NDUFB4	1.47394e-21	0.336383	1	1	5.24457e-17	C1	Hela
DEPDC7	2.02014e-21	0.425722	0.917	0.69	7.18805e-17	C1	Hela
ABCD3	2.74189e-21	0.279302	0.949	0.757	9.75619e-17	C1	Hela
C4BPB	2.85032e-21	0.505772	0.996	0.997	1.0142e-16	C1	Hela
PLS3	3.80865e-21	0.315802	0.989	0.837	1.35519e-16	C1	Hela
TIMM17A	3.91579e-21	0.367232	1	1	1.39332e-16	C1	Hela
EMC7	5.38604e-21	0.352458	1	0.99	1.91646e-16	C1	Hela
CTNNAL1	8.99977e-21	0.392769	0.993	0.942	3.2023e-16	C1	Hela
JMJD6	9.06336e-21	0.340393	0.975	0.847	3.22493e-16	C1	Hela
EFEMP1	1.44049e-20	0.450226	0.996	0.971	5.12555e-16	C1	Hela
FKBP3	1.61107e-20	0.365712	1	0.99	5.73249e-16	C1	Hela
LIMCH1	1.81485e-20	0.36038	0.986	0.853	6.4576e-16	C1	Hela
CALM2	2.25567e-20	0.391458	1	1	8.02614e-16	C1	Hela
PARK7	2.30745e-20	0.295213	1	1	8.21036e-16	C1	Hela
TPM4	2.46993e-20	0.45923	0.996	1	8.7885e-16	C1	Hela
TUBB4B	3.14699e-20	0.553023	0.996	0.99	1.11976e-15	C1	Hela
STIP1	4.32623e-20	0.338813	1	0.994	1.53936e-15	C1	Hela
PSMC3	5.29744e-20	0.329155	1	0.997	1.88493e-15	C1	Hela
DIMT1	6.15046e-20	0.32487	0.975	0.85	2.18846e-15	C1	Hela
MACROH2A1	7.61423e-20	0.37355	1	0.955	2.70929e-15	C1	Hela
DNTTIP2	8.92847e-20	0.350689	0.996	0.978	3.17693e-15	C1	Hela
MRPL20	1.04628e-19	0.311439	1	1	3.72286e-15	C1	Hela
ATP5PB	2.02827e-19	0.29911	1	0.997	7.217e-15	C1	Hela
PGAM1	2.4313e-19	0.27047	1	1	8.65104e-15	C1	Hela
COL7A1	4.6142e-19	0.366129	0.946	0.741	1.64182e-14	C1	Hela
DNAJB6	5.24676e-19	0.333113	1	1	1.8669e-14	C1	Hela
SRXN1	7.34675e-19	0.283212	0.822	0.518	2.61412e-14	C1	Hela
SDHC	1.19452e-18	0.374647	1	0.997	4.25034e-14	C1	Hela
ACTL6A	1.29684e-18	0.333385	0.996	0.981	4.6144e-14	C1	Hela
ACOT9	1.54335e-18	0.285723	0.942	0.738	5.49156e-14	C1	Hela
ANXA8L1	1.95325e-18	0.481719	0.949	0.767	6.95007e-14	C1	Hela
TPM1	1.96666e-18	0.427304	0.971	0.866	6.99779e-14	C1	Hela
MAP2K3	2.00844e-18	0.330266	0.953	0.802	7.14642e-14	C1	Hela
MYL6	2.13894e-18	0.358821	1	1	7.61079e-14	C1	Hela
COX20	3.49558e-18	0.324574	0.993	0.939	1.2438e-13	C1	Hela
GHITM	4.11827e-18	0.287724	1	0.997	1.46536e-13	C1	Hela
TMEM14B	5.18283e-18	0.30748	1	1	1.84416e-13	C1	Hela
MEST	6.10187e-18	0.337925	0.978	0.914	2.17117e-13	C1	Hela
UBE2A	7.76201e-18	0.335973	0.989	0.952	2.76188e-13	C1	Hela
COPZ1	1.98799e-17	0.304208	1	0.981	7.07366e-13	C1	Hela
CAP1	2.41872e-17	0.317874	1	1	8.60629e-13	C1	Hela
GNL2	2.56694e-17	0.335998	0.978	0.866	9.13368e-13	C1	Hela
CCT7	2.90472e-17	0.287825	1	0.997	1.03356e-12	C1	Hela
MAPK1IP1L	3.07719e-17	0.313221	1	0.955	1.09493e-12	C1	Hela
AK2	3.24939e-17	0.329264	1	0.997	1.1562e-12	C1	Hela
HNRNPH2	3.38799e-17	0.336045	1	0.911	1.20551e-12	C1	Hela
OSGIN1	3.61623e-17	0.312272	0.685	0.361	1.28673e-12	C1	Hela
SLC25A45	3.67754e-17	0.26028	0.844	0.578	1.30854e-12	C1	Hela
NPM1	3.85133e-17	0.291856	1	1	1.37038e-12	C1	Hela
ACP1	3.94819e-17	0.271528	1	0.997	1.40484e-12	C1	Hela
GNG10	4.45024e-17	0.315668	1	0.965	1.58348e-12	C1	Hela
CNN2	4.71311e-17	0.378989	0.975	0.914	1.67702e-12	C1	Hela
VDAC2	4.97624e-17	0.27456	1	0.997	1.77065e-12	C1	Hela
TXNRD1	6.16512e-17	0.400242	1	0.99	2.19367e-12	C1	Hela
CMSS1	7.72735e-17	0.307324	0.996	0.981	2.74955e-12	C1	Hela
ANTXR1	8.54934e-17	0.319364	0.938	0.744	3.04203e-12	C1	Hela
HLA-E	9.43702e-17	0.355514	0.891	0.764	3.35788e-12	C1	Hela
H3-3A	9.48384e-17	0.386798	1	1	3.37454e-12	C1	Hela
FAM98A	1.30717e-16	0.302031	0.967	0.863	4.65117e-12	C1	Hela
TPM3	1.38586e-16	0.278051	1	1	4.93118e-12	C1	Hela
CLU	1.40288e-16	0.402531	1	0.997	4.99172e-12	C1	Hela
LMNA	1.44926e-16	0.365648	1	1	5.15677e-12	C1	Hela
MPDU1	1.52373e-16	0.311846	0.996	0.952	5.42175e-12	C1	Hela
RARS1	1.79712e-16	0.309471	1	0.99	6.39453e-12	C1	Hela
BUD23	2.0375e-16	0.319598	1	0.994	7.24983e-12	C1	Hela
MYL12B	2.06238e-16	0.264195	1	1	7.33836e-12	C1	Hela
NOL3	3.09769e-16	0.273616	0.942	0.687	1.10222e-11	C1	Hela
CCT2	3.7508e-16	0.304941	0.996	0.984	1.33461e-11	C1	Hela
PDLIM5	4.53526e-16	0.261158	0.906	0.652	1.61374e-11	C1	Hela
PPID	4.62754e-16	0.293522	0.993	0.971	1.64657e-11	C1	Hela
CBWD1	5.52122e-16	0.326546	0.982	0.914	1.96456e-11	C1	Hela
SCAMP2	5.58192e-16	0.260551	0.938	0.783	1.98616e-11	C1	Hela
UQCC3	6.09085e-16	0.307658	0.993	0.952	2.16725e-11	C1	Hela
GPATCH4	7.28718e-16	0.3309	1	0.955	2.59293e-11	C1	Hela
GABPB1	1.02295e-15	0.261322	0.942	0.732	3.63985e-11	C1	Hela
CCN5	1.32642e-15	0.335278	0.866	0.633	4.71968e-11	C1	Hela
YWHAE	1.35087e-15	0.314306	0.993	0.987	4.80666e-11	C1	Hela
CCT8	1.38864e-15	0.265268	1	0.997	4.94106e-11	C1	Hela
HNRNPK	1.46148e-15	0.253413	1	1	5.20024e-11	C1	Hela
UBE2L3	1.47882e-15	0.267629	1	0.997	5.26193e-11	C1	Hela
RBM3	1.98429e-15	0.376236	1	0.971	7.0605e-11	C1	Hela
TSR2	2.24327e-15	0.316832	0.982	0.84	7.982e-11	C1	Hela
NAA20	3.23068e-15	0.286655	1	0.994	1.14954e-10	C1	Hela
ETFA	3.38451e-15	0.305174	1	0.974	1.20427e-10	C1	Hela
ATP5F1B	3.38477e-15	0.26542	1	0.997	1.20437e-10	C1	Hela
MTCH1	3.6101e-15	0.265919	0.993	0.853	1.28454e-10	C1	Hela
NOL11	3.9046e-15	0.288936	0.986	0.875	1.38934e-10	C1	Hela
HAT1	6.13668e-15	0.329298	0.971	0.907	2.18355e-10	C1	Hela
PDHA1	7.93579e-15	0.272081	1	0.997	2.82371e-10	C1	Hela
MORF4L1	8.56716e-15	0.254578	1	1	3.04837e-10	C1	Hela
EIF4H	8.91816e-15	0.251667	0.996	0.997	3.17326e-10	C1	Hela
EIF1AX	1.03501e-14	0.31672	0.996	0.99	3.68279e-10	C1	Hela
CD151	1.06084e-14	0.356919	1	0.968	3.77468e-10	C1	Hela
PCNP	1.06912e-14	0.297386	1	0.994	3.80413e-10	C1	Hela
ANXA5	1.58728e-14	0.308329	1	1	5.64785e-10	C1	Hela
CACYBP	1.5933e-14	0.296896	1	0.994	5.66928e-10	C1	Hela
SYAP1	2.1271e-14	0.256202	1	0.923	7.56865e-10	C1	Hela
PTGES3	2.19661e-14	0.270401	1	0.997	7.81598e-10	C1	Hela
DYNLL1	2.33304e-14	0.30356	1	1	8.30143e-10	C1	Hela
NDFIP1	2.39074e-14	0.262829	0.996	0.984	8.50674e-10	C1	Hela
IL32	2.95606e-14	0.429613	1	0.997	1.05182e-09	C1	Hela
PPIF	4.04708e-14	0.268048	0.993	0.834	1.44003e-09	C1	Hela
ANP32A	4.06223e-14	0.275526	1	1	1.44542e-09	C1	Hela
MRPL18	4.15373e-14	0.28087	1	0.971	1.47798e-09	C1	Hela
AHSA1	4.36037e-14	0.26426	1	0.994	1.55151e-09	C1	Hela
EIF2S3	5.47057e-14	0.258257	1	1	1.94654e-09	C1	Hela
RDX	5.88615e-14	0.284292	0.989	0.949	2.09441e-09	C1	Hela
CCT4	5.89181e-14	0.254863	1	1	2.09642e-09	C1	Hela
RPS6KB2	6.19123e-14	0.264086	0.986	0.901	2.20296e-09	C1	Hela
THOC7	6.3896e-14	0.277773	0.993	0.962	2.27355e-09	C1	Hela
EWSR1	6.55969e-14	0.311291	1	0.984	2.33407e-09	C1	Hela
UPP1	6.82567e-14	0.360384	0.989	0.949	2.42871e-09	C1	Hela
HNRNPA1	7.30211e-14	0.257946	1	1	2.59824e-09	C1	Hela
MT-ND1	7.94901e-14	0.278107	1	1	2.82842e-09	C1	Hela
GALNT2	8.07645e-14	0.273594	0.949	0.764	2.87376e-09	C1	Hela
DDX47	8.49457e-14	0.281013	0.975	0.885	3.02254e-09	C1	Hela
WDR1	9.36392e-14	0.289348	0.986	0.936	3.33187e-09	C1	Hela
C8orf33	1.23534e-13	0.257887	0.993	0.997	4.39558e-09	C1	Hela
UBE2V2	1.31221e-13	0.279305	0.996	0.997	4.66909e-09	C1	Hela
RPS19BP1	1.73134e-13	0.276929	0.996	0.984	6.16045e-09	C1	Hela
NDUFA9	1.75992e-13	0.274344	0.993	0.987	6.26214e-09	C1	Hela
ALG8	1.78893e-13	0.265954	0.986	0.936	6.36537e-09	C1	Hela
SGK1	1.82211e-13	0.42103	0.986	0.904	6.48344e-09	C1	Hela
ATP5MC1	2.36125e-13	0.291677	1	1	8.40179e-09	C1	Hela
HEATR5A	2.75937e-13	0.271008	0.971	0.863	9.81839e-09	C1	Hela
SEPTIN9	3.90284e-13	0.25111	0.964	0.901	1.38871e-08	C1	Hela
HSP90AB1	4.33832e-13	0.251455	1	1	1.54366e-08	C1	Hela
NRAS	4.38256e-13	0.254697	0.978	0.895	1.5594e-08	C1	Hela
TMX2	4.52706e-13	0.288234	1	0.955	1.61082e-08	C1	Hela
LEPROT	5.03449e-13	0.25293	0.967	0.77	1.79137e-08	C1	Hela
MRPS18B	5.27507e-13	0.310284	0.978	0.955	1.87698e-08	C1	Hela
ANP32E	6.67205e-13	0.296752	0.993	0.942	2.37405e-08	C1	Hela
REEP5	8.32052e-13	0.251214	1	0.997	2.96061e-08	C1	Hela
PARVA	1.43514e-12	0.268164	0.975	0.898	5.10653e-08	C1	Hela
AIMP1	1.59728e-12	0.26319	0.996	0.978	5.68345e-08	C1	Hela
TRAPPC2L	1.62558e-12	0.254252	0.993	0.93	5.78415e-08	C1	Hela
YWHAZ	1.71593e-12	0.275141	1	0.994	6.10563e-08	C1	Hela
FSTL3	2.33787e-12	0.294141	0.949	0.789	8.31861e-08	C1	Hela
FARSB	3.02373e-12	0.286622	0.982	0.952	1.0759e-07	C1	Hela
SCO2	4.36713e-12	0.255402	0.971	0.859	1.55391e-07	C1	Hela
HPSE	4.41779e-12	0.309191	0.808	0.591	1.57194e-07	C1	Hela
RAB1A	4.42603e-12	0.283443	1	0.994	1.57487e-07	C1	Hela
ANAPC11	5.05794e-12	0.2771	0.996	0.994	1.79972e-07	C1	Hela
TUBB6	6.1679e-12	0.291394	0.982	0.856	2.19466e-07	C1	Hela
TPM2	6.73434e-12	0.266283	1	1	2.39621e-07	C1	Hela
TCIM	2.10813e-11	0.43952	0.971	0.843	7.50115e-07	C1	Hela
LIMA1	2.46848e-11	0.292882	0.967	0.834	8.78336e-07	C1	Hela
EZR	2.91169e-11	0.267002	0.982	0.888	1.03604e-06	C1	Hela
VMP1	9.0635e-11	0.304683	0.996	1	3.22497e-06	C1	Hela
KRT8	1.90583e-10	0.335504	1	0.997	6.78132e-06	C1	Hela
KYNU	2.46826e-10	0.339648	0.996	1	8.78257e-06	C1	Hela
TSPAN14	5.09353e-10	0.281287	0.938	0.847	1.81238e-05	C1	Hela
AQP3	8.76018e-10	0.389275	1	0.984	3.11705e-05	C1	Hela
ZNF224	9.22596e-10	0.281247	0.964	0.837	3.28278e-05	C1	Hela
FBXO22	1.84833e-09	0.25127	0.993	0.907	6.57673e-05	C1	Hela
TSG101	1.85129e-09	0.250609	0.993	0.933	6.58725e-05	C1	Hela
COL5A1	3.30477e-09	0.288509	0.938	0.754	0.00011759	C1	Hela
HMGCS1	4.23503e-09	0.357658	0.982	0.824	0.000150691	C1	Hela
SFN	5.76765e-09	0.494165	1	0.984	0.000205224	C1	Hela
DUSP14	8.81095e-09	0.281803	0.764	0.629	0.000313511	C1	Hela
RHOC	1.03471e-08	0.262861	0.993	0.949	0.00036817	C1	Hela
H1-2	1.35901e-08	0.453689	0.942	0.831	0.000483562	C1	Hela
CKB	1.38393e-08	0.25565	1	0.997	0.00049243	C1	Hela
EPGN	2.71323e-08	0.327376	0.855	0.681	0.000965423	C1	Hela
KRT18	4.17656e-08	0.257446	1	1	0.0014861	C1	Hela
DNAJC9	4.21009e-08	0.250061	0.964	0.923	0.00149803	C1	Hela
HMGB1	5.44434e-08	0.30232	1	1	0.0019372	C1	Hela
ANXA8	1.51056e-07	0.29934	0.935	0.843	0.00537488	C1	Hela
CR381653.2	1.95931e-07	0.268992	0.717	0.508	0.00697161	C1	Hela
UBE2C	2.87196e-07	0.5216	0.667	0.476	0.010219	C1	Hela
CDKN1A	4.14233e-07	0.553753	0.949	0.853	0.0147392	C1	Hela
EIF4EBP1	1.88766e-43	0.806277	1	1	6.71666e-39	C2	Hela
ID1	6.95695e-40	0.970639	0.986	0.886	2.47542e-35	C2	Hela
SLC16A3	1.75449e-37	0.632318	0.919	0.774	6.24282e-33	C2	Hela
CTSD	2.70896e-37	1.00589	0.995	0.989	9.63903e-33	C2	Hela
PSAT1	6.2163e-35	0.66498	0.995	1	2.21189e-30	C2	Hela
MT-CO3	1.04552e-33	0.455553	1	1	3.72017e-29	C2	Hela
DBI	3.51637e-32	0.558147	1	0.995	1.25119e-27	C2	Hela
TRIB3	1.02557e-31	0.874005	0.982	0.962	3.64917e-27	C2	Hela
CYB5B	2.71203e-31	0.530914	1	0.997	9.64996e-27	C2	Hela
IDH1	8.07822e-31	0.54927	0.995	0.978	2.87439e-26	C2	Hela
AVPI1	2.46922e-30	0.770569	0.991	0.973	8.78598e-26	C2	Hela
DDIT3	5.38603e-30	0.725639	0.923	0.66	1.91646e-25	C2	Hela
EXOSC8	6.33163e-29	0.516404	0.995	0.976	2.25292e-24	C2	Hela
DHCR7	4.64502e-28	0.767748	0.991	0.948	1.65279e-23	C2	Hela
NQO2	2.327e-27	0.528288	0.986	0.981	8.27994e-23	C2	Hela
NUDCD2	8.63312e-27	0.445679	0.982	0.962	3.07184e-22	C2	Hela
SIGMAR1	1.04463e-26	0.554878	1	0.995	3.71702e-22	C2	Hela
DPM2	2.06866e-26	0.458472	0.991	0.995	7.36072e-22	C2	Hela
PCK2	3.83355e-26	0.362678	0.964	0.935	1.36405e-21	C2	Hela
GARS1	1.11784e-24	0.468411	1	0.997	3.97748e-20	C2	Hela
SPINK4	1.51301e-24	0.884385	0.946	0.845	5.38359e-20	C2	Hela
SLC25A6	3.03732e-24	0.478017	1	1	1.08074e-19	C2	Hela
QPRT	3.4322e-24	0.672587	0.959	0.897	1.22125e-19	C2	Hela
EBP	6.80831e-24	0.559712	0.982	0.997	2.42253e-19	C2	Hela
EIF2S2	9.71642e-24	0.352825	1	1	3.4573e-19	C2	Hela
THEM6	1.47133e-23	0.461813	0.928	0.823	5.2353e-19	C2	Hela
SLC6A9	2.9992e-23	0.311879	0.796	0.519	1.06718e-18	C2	Hela
COASY	3.02992e-23	0.419164	0.995	0.981	1.0781e-18	C2	Hela
SLC2A6	1.4634e-22	0.335971	0.819	0.59	5.20708e-18	C2	Hela
FDPS	2.57914e-22	0.628279	1	1	9.1771e-18	C2	Hela
SLC38A2	4.41114e-22	0.484048	0.982	0.957	1.56957e-17	C2	Hela
CCN1	6.26914e-22	0.776277	0.982	0.872	2.23069e-17	C2	Hela
CTH	1.23931e-21	0.497003	0.919	0.796	4.40973e-17	C2	Hela
MMAB	1.8223e-21	0.447317	0.864	0.761	6.48411e-17	C2	Hela
C1orf43	2.54582e-21	0.333889	1	1	9.05853e-17	C2	Hela
CASP4	4.36377e-21	0.473937	0.986	0.962	1.55272e-16	C2	Hela
SCD	7.28064e-21	0.52088	0.964	0.962	2.5906e-16	C2	Hela
HAGHL	2.81604e-20	0.373591	0.787	0.56	1.002e-15	C2	Hela
CTSC	4.7489e-20	0.417172	0.995	0.997	1.68975e-15	C2	Hela
NUPR1	4.92836e-20	0.560113	0.995	0.992	1.75361e-15	C2	Hela
LAMTOR4	6.22401e-20	0.391171	0.991	0.97	2.21463e-15	C2	Hela
C19orf48	8.10254e-20	0.536697	0.968	0.959	2.88305e-15	C2	Hela
NCOA7	8.6672e-20	0.466752	0.991	0.951	3.08396e-15	C2	Hela
SLC1A5	1.55372e-19	0.387529	0.995	0.957	5.52846e-15	C2	Hela
DNPH1	2.11196e-19	0.446957	0.991	0.995	7.51478e-15	C2	Hela
HINT2	2.21617e-19	0.429997	0.941	0.889	7.88556e-15	C2	Hela
IARS1	3.51771e-19	0.374247	0.95	0.916	1.25167e-14	C2	Hela
IDI1	4.27295e-19	0.601769	0.982	0.94	1.5204e-14	C2	Hela
AMDHD2	4.54609e-19	0.354801	0.805	0.649	1.61759e-14	C2	Hela
PSCA	6.83296e-19	0.504197	0.71	0.459	2.4313e-14	C2	Hela
S100A4	7.13465e-19	0.732314	1	1	2.53865e-14	C2	Hela
ARL4D	1.149e-18	0.39185	0.855	0.688	4.08836e-14	C2	Hela
NAMPT	1.89966e-18	0.402969	0.941	0.921	6.75938e-14	C2	Hela
ERG28	2.74143e-18	0.421791	0.932	0.905	9.75456e-14	C2	Hela
NNMT	3.24638e-18	0.510318	0.986	0.986	1.15513e-13	C2	Hela
RDH11	3.38181e-18	0.403455	0.986	0.938	1.20332e-13	C2	Hela
CD63	3.6008e-18	0.412811	0.995	1	1.28124e-13	C2	Hela
LSM8	3.69977e-18	0.319688	0.968	0.965	1.31645e-13	C2	Hela
TMEM60	4.05688e-18	0.31952	0.805	0.611	1.44352e-13	C2	Hela
LGALS3BP	4.84156e-18	0.428682	0.986	0.97	1.72272e-13	C2	Hela
OASL	5.2722e-18	1.65036	0.674	0.378	1.87595e-13	C2	Hela
PCSK9	5.59486e-18	0.2659	0.579	0.283	1.99076e-13	C2	Hela
PDIA4	5.60961e-18	0.364357	0.991	0.989	1.99601e-13	C2	Hela
GDF15	7.14949e-18	0.594133	0.995	0.986	2.54393e-13	C2	Hela
MRPL34	1.68452e-17	0.327517	1	0.992	5.99385e-13	C2	Hela
RUVBL1	1.69788e-17	0.264575	0.982	0.967	6.0414e-13	C2	Hela
SLC25A10	1.86382e-17	0.417789	0.937	0.878	6.63183e-13	C2	Hela
IFIT2	2.0951e-17	1.12471	0.57	0.31	7.45479e-13	C2	Hela
MFSD3	2.42846e-17	0.370113	0.774	0.603	8.64095e-13	C2	Hela
DESI1	4.91002e-17	0.370033	0.977	0.962	1.74708e-12	C2	Hela
S100P	5.0968e-17	0.463979	0.995	0.997	1.81354e-12	C2	Hela
LSM2	5.3143e-17	0.333573	0.986	0.965	1.89093e-12	C2	Hela
CBS	6.42783e-17	0.354012	0.919	0.886	2.28715e-12	C2	Hela
LRRC61	7.88934e-17	0.525499	0.873	0.81	2.80719e-12	C2	Hela
CHAC1	8.29066e-17	0.283973	0.738	0.429	2.94998e-12	C2	Hela
DNAJC19	8.71573e-17	0.321251	0.968	0.965	3.10123e-12	C2	Hela
SHMT2	9.19908e-17	0.391146	0.982	0.986	3.27322e-12	C2	Hela
GTPBP2	1.54562e-16	0.298175	0.683	0.462	5.49963e-12	C2	Hela
AJUBA	1.94667e-16	0.39161	0.869	0.766	6.92663e-12	C2	Hela
TMEM139	2.26544e-16	0.353531	0.643	0.386	8.06087e-12	C2	Hela
FTH1	2.49228e-16	0.47416	1	1	8.86803e-12	C2	Hela
CSTB	3.57512e-16	0.30463	1	1	1.2721e-11	C2	Hela
APOBEC3C	4.55899e-16	0.412645	0.946	0.905	1.62218e-11	C2	Hela
PMAIP1	4.62178e-16	0.368797	0.873	0.75	1.64452e-11	C2	Hela
MT-CO2	4.73368e-16	0.270031	1	1	1.68434e-11	C2	Hela
MCM2	4.85741e-16	0.451948	0.955	0.916	1.72837e-11	C2	Hela
GATD3B	5.39959e-16	0.271014	0.842	0.72	1.92128e-11	C2	Hela
PHF19	7.52501e-16	0.388042	0.932	0.88	2.67755e-11	C2	Hela
HERPUD1	8.27044e-16	0.443709	1	0.992	2.94279e-11	C2	Hela
POR	1.97965e-15	0.344549	1	0.997	7.04399e-11	C2	Hela
SMIM30	2.44097e-15	0.340146	0.986	0.899	8.68547e-11	C2	Hela
ERP29	2.46046e-15	0.301648	1	0.997	8.7548e-11	C2	Hela
EIF1B	2.69997e-15	0.337099	0.905	0.818	9.60704e-11	C2	Hela
H2AZ1	3.43199e-15	0.317171	1	1	1.22117e-10	C2	Hela
DPM3	4.54899e-15	0.340118	0.9	0.84	1.61862e-10	C2	Hela
INSIG1	5.04605e-15	0.499085	0.896	0.753	1.79549e-10	C2	Hela
ID3	6.28053e-15	0.390529	1	0.954	2.23474e-10	C2	Hela
CHTOP	9.7755e-15	0.350384	0.968	0.935	3.47832e-10	C2	Hela
H2BC11	1.33081e-14	0.256138	0.593	0.326	4.73528e-10	C2	Hela
ZBTB20	1.36034e-14	0.367485	0.855	0.723	4.84035e-10	C2	Hela
MRPL36	1.46478e-14	0.309701	0.995	0.989	5.21198e-10	C2	Hela
SLC2A3	1.48911e-14	0.258952	0.819	0.666	5.29855e-10	C2	Hela
MRPS11	1.4994e-14	0.308057	1	0.976	5.33517e-10	C2	Hela
H2AC6	1.92527e-14	0.623202	0.95	0.81	6.8505e-10	C2	Hela
DVL2	2.04863e-14	0.326486	0.819	0.663	7.28943e-10	C2	Hela
PRSS21	2.06421e-14	0.287277	1	0.989	7.34487e-10	C2	Hela
CUTA	2.21375e-14	0.352281	1	1	7.87696e-10	C2	Hela
GRN	2.66653e-14	0.478336	1	0.992	9.48803e-10	C2	Hela
PSPH	3.22229e-14	0.33045	0.991	0.984	1.14655e-09	C2	Hela
RAB17	3.23006e-14	0.315882	0.643	0.424	1.14932e-09	C2	Hela
SNX1	3.27162e-14	0.326038	0.977	0.978	1.16411e-09	C2	Hela
MIEN1	3.34005e-14	0.346884	0.959	0.938	1.18846e-09	C2	Hela
TMEM223	3.46487e-14	0.293167	0.955	0.921	1.23287e-09	C2	Hela
COMMD5	3.55724e-14	0.298225	0.946	0.924	1.26574e-09	C2	Hela
TFB1M	3.72291e-14	0.274039	0.751	0.592	1.32469e-09	C2	Hela
UCHL5	3.79756e-14	0.316775	0.973	0.957	1.35125e-09	C2	Hela
PYCR2	3.9746e-14	0.334522	0.95	0.918	1.41424e-09	C2	Hela
FBXL15	4.38472e-14	0.279084	0.774	0.59	1.56017e-09	C2	Hela
BAX	5.11361e-14	0.32302	0.941	0.897	1.81952e-09	C2	Hela
WFDC21P	5.93262e-14	0.455353	0.602	0.38	2.11094e-09	C2	Hela
POLA2	6.45512e-14	0.264365	0.674	0.459	2.29686e-09	C2	Hela
IFIT3	8.24644e-14	1.24879	0.629	0.418	2.93425e-09	C2	Hela
AC100868.1	9.62566e-14	0.457984	0.457	0.207	3.425e-09	C2	Hela
RPAIN	9.91526e-14	0.329327	0.937	0.935	3.52805e-09	C2	Hela
GNPDA1	1.22669e-13	0.356522	0.968	0.932	4.36482e-09	C2	Hela
C14orf119	1.51284e-13	0.307924	0.995	0.984	5.383e-09	C2	Hela
ST3GAL4	1.55091e-13	0.263345	0.819	0.649	5.51844e-09	C2	Hela
CAMTA2	1.61943e-13	0.341187	0.882	0.723	5.76227e-09	C2	Hela
CYREN	1.79201e-13	0.297333	0.864	0.769	6.37634e-09	C2	Hela
ZRANB2	1.85967e-13	0.310303	0.982	0.997	6.61707e-09	C2	Hela
OSTC	2.04971e-13	0.31033	0.991	0.992	7.29328e-09	C2	Hela
UPF3A	3.64435e-13	0.26801	0.855	0.745	1.29673e-08	C2	Hela
ACAT2	3.87019e-13	0.524214	0.937	0.954	1.37709e-08	C2	Hela
TRA2B	4.10659e-13	0.277307	0.995	0.984	1.46121e-08	C2	Hela
ARPC1B	4.85669e-13	0.349346	0.995	0.981	1.72811e-08	C2	Hela
ACLY	5.34092e-13	0.345852	0.914	0.913	1.90041e-08	C2	Hela
HDDC3	6.60903e-13	0.382708	0.873	0.845	2.35162e-08	C2	Hela
JRK	8.59073e-13	0.260645	0.747	0.582	3.05675e-08	C2	Hela
FLOT1	9.59188e-13	0.539787	0.869	0.823	3.41298e-08	C2	Hela
PTRH2	9.98929e-13	0.299307	0.946	0.897	3.55439e-08	C2	Hela
RHEBL1	1.07009e-12	0.329359	0.615	0.389	3.80758e-08	C2	Hela
CCDC106	1.15464e-12	0.272153	0.814	0.655	4.10845e-08	C2	Hela
FLYWCH2	1.4835e-12	0.316321	0.986	0.967	5.2786e-08	C2	Hela
PDCD6	1.51932e-12	0.304681	0.995	0.997	5.40605e-08	C2	Hela
ARRDC1	1.57233e-12	0.255884	0.729	0.579	5.59465e-08	C2	Hela
NPM3	1.73243e-12	0.289773	0.973	0.986	6.16431e-08	C2	Hela
LSM5	2.07339e-12	0.27357	1	0.997	7.37754e-08	C2	Hela
WARS1	2.33338e-12	0.386748	1	0.997	8.30264e-08	C2	Hela
CCDC90B	2.67564e-12	0.286644	0.946	0.959	9.52045e-08	C2	Hela
JUP	3.34396e-12	0.321457	1	0.978	1.18985e-07	C2	Hela
PIN1	3.64842e-12	0.270271	0.959	0.929	1.29818e-07	C2	Hela
LAMTOR1	4.50249e-12	0.266964	0.995	1	1.60208e-07	C2	Hela
RNF5	5.36013e-12	0.264603	0.964	0.954	1.90724e-07	C2	Hela
P4HB	5.38899e-12	0.274919	1	1	1.91751e-07	C2	Hela
CHCHD3	6.40014e-12	0.27696	0.982	0.984	2.2773e-07	C2	Hela
NDUFS5	6.55987e-12	0.270255	1	1	2.33413e-07	C2	Hela
ALPI	7.11453e-12	0.451493	0.959	0.932	2.53149e-07	C2	Hela
SDCBP	7.55708e-12	0.366277	0.986	0.976	2.68896e-07	C2	Hela
EID1	7.70504e-12	0.292127	1	0.984	2.74161e-07	C2	Hela
MAGOHB	8.22789e-12	0.300868	0.932	0.91	2.92765e-07	C2	Hela
RAB9A	8.49946e-12	0.263849	0.796	0.666	3.02428e-07	C2	Hela
PLEKHJ1	8.73334e-12	0.287103	0.914	0.848	3.1075e-07	C2	Hela
ALPP	8.80152e-12	0.606863	0.887	0.823	3.13176e-07	C2	Hela
TOR2A	9.01342e-12	0.255892	0.783	0.622	3.20715e-07	C2	Hela
PPP1R15A	9.03191e-12	0.283272	0.846	0.674	3.21373e-07	C2	Hela
PSMG1	1.06882e-11	0.272056	1	0.997	3.80306e-07	C2	Hela
CBY1	1.50814e-11	0.264624	0.792	0.679	5.36628e-07	C2	Hela
NFKBIA	1.74023e-11	0.490528	0.937	0.935	6.19209e-07	C2	Hela
ISG15	1.88607e-11	0.761843	0.923	0.908	6.71101e-07	C2	Hela
PC	1.93084e-11	0.259986	0.724	0.546	6.8703e-07	C2	Hela
SLC38A1	2.87302e-11	0.313293	0.973	0.978	1.02228e-06	C2	Hela
FDFT1	3.04905e-11	0.310976	0.914	0.935	1.08491e-06	C2	Hela
CMC2	3.24189e-11	0.283107	0.986	0.992	1.15353e-06	C2	Hela
CALD1	3.45085e-11	0.29505	0.991	0.97	1.22788e-06	C2	Hela
CAPG	3.49846e-11	0.264779	0.982	0.986	1.24482e-06	C2	Hela
ST6GALNAC4	3.73599e-11	0.308413	0.896	0.872	1.32934e-06	C2	Hela
MED11	3.76845e-11	0.258225	0.801	0.698	1.34089e-06	C2	Hela
RFXANK	4.57662e-11	0.272868	0.91	0.829	1.62845e-06	C2	Hela
ZFAND1	4.71158e-11	0.282448	0.928	0.899	1.67648e-06	C2	Hela
UCHL3	5.22502e-11	0.256337	1	0.986	1.85917e-06	C2	Hela
COA6	5.45776e-11	0.29427	0.995	0.984	1.94198e-06	C2	Hela
CLCN6	5.79477e-11	0.311493	0.706	0.549	2.06189e-06	C2	Hela
EMC6	6.01288e-11	0.262543	0.991	0.967	2.1395e-06	C2	Hela
MTHFD2	6.40678e-11	0.297064	0.977	0.973	2.27966e-06	C2	Hela
PTS	6.96585e-11	0.31648	0.982	0.981	2.47859e-06	C2	Hela
FMC1	9.52661e-11	0.250799	0.86	0.766	3.38976e-06	C2	Hela
IP6K2	9.74996e-11	0.255774	0.919	0.848	3.46923e-06	C2	Hela
AP1S1	1.17219e-10	0.279037	0.982	0.976	4.17089e-06	C2	Hela
SH2D4A	1.43133e-10	0.330507	0.846	0.81	5.09295e-06	C2	Hela
AKR1A1	1.49772e-10	0.265667	0.986	0.986	5.32918e-06	C2	Hela
PSMC3IP	1.56054e-10	0.303906	0.765	0.609	5.55273e-06	C2	Hela
MT-CO1	1.6443e-10	0.288463	1	1	5.85076e-06	C2	Hela
DLD	2.01117e-10	0.302769	0.995	0.946	7.15613e-06	C2	Hela
TMED9	2.03281e-10	0.278225	1	1	7.23314e-06	C2	Hela
ACSS2	2.14026e-10	0.314119	0.674	0.503	7.61549e-06	C2	Hela
EFNA1	2.15691e-10	0.332922	0.846	0.652	7.67472e-06	C2	Hela
SCPEP1	2.67548e-10	0.314635	0.837	0.796	9.51991e-06	C2	Hela
ASNS	2.75814e-10	0.26981	0.977	0.948	9.81403e-06	C2	Hela
DTYMK	2.86351e-10	0.293536	0.968	0.924	1.01889e-05	C2	Hela
UBC	2.95099e-10	0.343206	1	1	1.05002e-05	C2	Hela
WDR34	3.08812e-10	0.291343	0.937	0.954	1.09882e-05	C2	Hela
GLRX2	3.17631e-10	0.26451	0.973	0.967	1.13019e-05	C2	Hela
MTHFD1	3.20869e-10	0.327982	0.991	0.978	1.14171e-05	C2	Hela
IFI16	3.45009e-10	0.303982	0.932	0.916	1.22761e-05	C2	Hela
RPA2	3.90813e-10	0.274327	0.914	0.823	1.39059e-05	C2	Hela
DDX58	4.02562e-10	0.382771	0.489	0.277	1.43239e-05	C2	Hela
MRPS18A	4.3658e-10	0.272693	0.995	0.967	1.55344e-05	C2	Hela
CCPG1	5.07058e-10	0.271058	0.887	0.848	1.80421e-05	C2	Hela
LITAF	8.14161e-10	0.252035	0.977	0.965	2.89695e-05	C2	Hela
TYMS	8.22597e-10	0.316105	0.946	0.935	2.92697e-05	C2	Hela
NUCKS1	8.31451e-10	0.280343	1	1	2.95847e-05	C2	Hela
SPDYE16	8.70208e-10	0.368748	0.787	0.679	3.09637e-05	C2	Hela
CNIH4	1.32119e-09	0.254035	0.982	0.989	4.70106e-05	C2	Hela
CDK5	1.34229e-09	0.295049	0.9	0.878	4.77612e-05	C2	Hela
PRSS23	1.35006e-09	0.367216	0.973	0.981	4.8038e-05	C2	Hela
CYP51A1	1.42102e-09	0.314503	0.964	0.948	5.05627e-05	C2	Hela
PGD	1.53357e-09	0.282189	0.991	0.984	5.45675e-05	C2	Hela
RPL39L	1.58006e-09	0.369409	0.955	0.929	5.62217e-05	C2	Hela
H4C14	1.60632e-09	0.260732	0.665	0.516	5.71561e-05	C2	Hela
GAMT	2.19093e-09	0.319019	0.955	0.962	7.79576e-05	C2	Hela
ASS1	2.28296e-09	0.26753	1	1	8.12323e-05	C2	Hela
CT83	2.34185e-09	0.289202	0.864	0.818	8.33276e-05	C2	Hela
SLC35B2	2.5783e-09	0.253316	0.941	0.954	9.17411e-05	C2	Hela
PNKD	3.1411e-09	0.26777	0.91	0.908	0.000111767	C2	Hela
ISG20	4.05949e-09	0.475612	0.946	0.921	0.000144445	C2	Hela
LMAN2	5.56768e-09	0.252905	1	1	0.000198109	C2	Hela
SNAPC1	5.90427e-09	0.262564	0.801	0.739	0.000210086	C2	Hela
NUB1	6.08595e-09	0.311535	0.964	0.905	0.00021655	C2	Hela
PLSCR1	6.79202e-09	0.267535	0.783	0.745	0.000241674	C2	Hela
NXT1	7.41396e-09	0.257751	0.95	0.927	0.000263804	C2	Hela
SLC25A19	8.95272e-09	0.266238	0.81	0.734	0.000318556	C2	Hela
GSTK1	9.61247e-09	0.252312	0.964	0.957	0.000342031	C2	Hela
PRMT2	1.10621e-08	0.255754	0.937	0.899	0.000393611	C2	Hela
MRPL49	1.45508e-08	0.276779	0.959	0.837	0.000517745	C2	Hela
HINT3	1.60095e-08	0.279838	0.91	0.872	0.00056965	C2	Hela
MSMO1	1.66946e-08	0.329753	0.932	0.87	0.000594028	C2	Hela
IFI44	1.67194e-08	0.264294	0.52	0.312	0.000594909	C2	Hela
CENPX	1.9855e-08	0.301353	0.968	0.978	0.000706481	C2	Hela
RAB24	2.53576e-08	0.279434	0.869	0.812	0.000902274	C2	Hela
SLC43A3	2.58324e-08	0.257576	0.968	0.965	0.00091917	C2	Hela
RFC2	2.82431e-08	0.250542	0.919	0.889	0.00100495	C2	Hela
OPTN	2.95461e-08	0.382092	0.896	0.872	0.00105131	C2	Hela
SQLE	4.26564e-08	0.36952	0.928	0.938	0.0015178	C2	Hela
NPC2	4.40484e-08	0.293131	0.959	0.943	0.00156733	C2	Hela
HSPB11	4.54708e-08	0.265417	0.95	0.94	0.00161794	C2	Hela
REX1BD	4.65411e-08	0.259074	0.923	0.899	0.00165603	C2	Hela
SLC50A1	4.67027e-08	0.251483	0.95	0.916	0.00166178	C2	Hela
NINJ1	4.94023e-08	0.258521	0.964	0.948	0.00175783	C2	Hela
HACD1	4.94374e-08	0.274336	0.928	0.924	0.00175908	C2	Hela
CEP57	5.4405e-08	0.268637	0.9	0.902	0.00193584	C2	Hela
DAB2	5.78563e-08	0.250658	0.905	0.829	0.00205864	C2	Hela
BIRC3	7.87657e-08	0.3027	0.615	0.457	0.00280264	C2	Hela
PRNP	1.22142e-07	0.256279	0.973	0.962	0.00434604	C2	Hela
BACE2	1.50519e-07	0.340274	0.977	0.981	0.00535576	C2	Hela
HIF1A	2.15812e-07	0.281931	0.991	0.967	0.00767903	C2	Hela
PLAAT4	2.48995e-07	0.29412	0.624	0.438	0.00885972	C2	Hela
PLAAT3	2.75245e-07	0.266834	0.973	0.984	0.00979376	C2	Hela
CD55	3.60672e-07	0.254044	1	1	0.0128334	C2	Hela
AKR1B1	3.99659e-07	0.985296	1	1	0.0142207	C2	Hela
CDC42EP1	4.47063e-07	0.271835	0.946	0.932	0.0159074	C2	Hela
STAG3L3	9.48841e-07	0.259679	0.882	0.796	0.0337617	C2	Hela
PDLIM7	9.98811e-07	0.278544	0.977	0.976	0.0355397	C2	Hela
PLCG2	1.3023e-52	0.766751	0.815	0.149	4.63384e-48	C3	Hela
MTRNR2L1	7.31987e-45	1.91163	1	0.99	2.60456e-40	C3	Hela
MTRNR2L10	1.13493e-44	2.11326	1	0.928	4.03831e-40	C3	Hela
RPS19	5.37137e-43	0.586475	1	1	1.91124e-38	C3	Hela
RPS18	1.50723e-41	0.567436	1	1	5.36303e-37	C3	Hela
RPS5	3.24887e-41	0.680435	1	1	1.15601e-36	C3	Hela
MT-ATP6	5.84213e-40	1.00531	1	1	2.07875e-35	C3	Hela
YBX1	8.78311e-40	1.16937	1	1	3.12521e-35	C3	Hela
RPL27A	7.25999e-39	0.534474	1	1	2.58325e-34	C3	Hela
NMNAT3	7.3237e-39	1.11975	1	0.994	2.60592e-34	C3	Hela
RPS10	2.35531e-38	0.524792	1	1	8.38066e-34	C3	Hela
RPLP2	3.24728e-38	0.712252	1	1	1.15545e-33	C3	Hela
MTRNR2L8	7.25974e-38	1.11639	1	1	2.58316e-33	C3	Hela
MT-ATP8	5.59146e-37	1.14618	1	1	1.98955e-32	C3	Hela
HSPA5	1.52429e-36	1.16621	1	1	5.42374e-32	C3	Hela
ARGLU1	1.97352e-36	0.910217	1	0.956	7.02219e-32	C3	Hela
RPL18	1.77566e-35	0.54015	1	1	6.31817e-31	C3	Hela
RPL13A	2.64896e-35	0.60082	1	1	9.42552e-31	C3	Hela
RPL5	2.87879e-35	0.653325	1	1	1.02433e-30	C3	Hela
ZNF821	9.67106e-35	0.311378	0.543	0.072	3.44116e-30	C3	Hela
RPS27	1.06559e-34	0.605701	1	1	3.79159e-30	C3	Hela
MTRNR2L12	1.32027e-34	0.801564	1	1	4.69779e-30	C3	Hela
RPL18A	1.56943e-34	0.451889	1	1	5.58435e-30	C3	Hela
RPS16	1.97568e-34	0.606654	1	1	7.02985e-30	C3	Hela
RPS12	3.68395e-34	0.723636	1	1	1.31082e-29	C3	Hela
MT-ND4	6.74102e-34	0.770301	1	1	2.39859e-29	C3	Hela
RPLP1	1.38975e-33	0.593773	1	1	4.94501e-29	C3	Hela
RPL8	1.8755e-33	0.439748	1	1	6.67339e-29	C3	Hela
RPL30	5.35776e-32	0.653204	1	1	1.9064e-27	C3	Hela
RPL35	1.60146e-31	0.418451	1	1	5.6983e-27	C3	Hela
RPL35A	1.8014e-31	0.458143	1	1	6.40974e-27	C3	Hela
RPL28	2.99586e-31	0.544968	1	1	1.06599e-26	C3	Hela
RPS28	1.06399e-30	0.535854	1	1	3.78589e-26	C3	Hela
RPL23A	1.1949e-30	0.481491	1	1	4.25171e-26	C3	Hela
OR2M3	2.01229e-30	0.941182	0.989	0.845	7.16012e-26	C3	Hela
RPS14	2.39222e-30	0.476043	1	1	8.512e-26	C3	Hela
RPL10	3.79242e-30	0.456384	1	0.998	1.34942e-25	C3	Hela
RPS3A	1.76834e-29	0.471092	1	1	6.2921e-25	C3	Hela
RPL32	1.79534e-29	0.433209	1	1	6.38818e-25	C3	Hela
NACA	1.82275e-29	0.556349	1	0.998	6.48571e-25	C3	Hela
RPL21	3.23753e-29	0.416053	1	1	1.15198e-24	C3	Hela
ZNF66	4.63542e-29	0.926146	0.978	0.835	1.64937e-24	C3	Hela
EEF1G	1.34613e-28	0.429911	1	1	4.7898e-24	C3	Hela
RPS21	1.53942e-28	0.536369	1	1	5.47757e-24	C3	Hela
RPL37	1.76022e-28	0.512194	1	1	6.26322e-24	C3	Hela
RPL13	3.43306e-28	0.414723	1	1	1.22155e-23	C3	Hela
RACK1	4.29936e-27	0.404382	1	1	1.5298e-22	C3	Hela
C12orf45	7.50323e-27	0.793455	1	0.986	2.6698e-22	C3	Hela
TRA2B1	1.97967e-26	0.833932	1	0.986	7.04406e-22	C3	Hela
RPL39	2.0084e-26	0.515464	1	1	7.14627e-22	C3	Hela
EIF5A	2.87076e-26	0.50958	1	0.996	1.02147e-21	C3	Hela
RPL37A	4.46392e-26	0.50005	1	1	1.58835e-21	C3	Hela
ZNRD2	4.65768e-26	0.71583	1	0.984	1.6573e-21	C3	Hela
RPL38	4.9658e-26	0.542155	1	1	1.76693e-21	C3	Hela
RPS13	9.59222e-26	0.406845	1	1	3.4131e-21	C3	Hela
LRRC75A	1.02212e-25	0.621995	1	1	3.63691e-21	C3	Hela
RPS8	1.55952e-25	0.413155	1	1	5.54908e-21	C3	Hela
NME2	2.21499e-25	0.373817	1	1	7.88137e-21	C3	Hela
RPL19	3.90132e-25	0.344297	1	1	1.38817e-20	C3	Hela
MT-ND5	4.77445e-25	0.655319	1	1	1.69884e-20	C3	Hela
DDIT4	5.01266e-25	1.00835	1	0.994	1.7836e-20	C3	Hela
HINT1	1.11983e-24	0.445122	1	1	3.98458e-20	C3	Hela
RPL26	1.21651e-24	0.421881	1	1	4.32859e-20	C3	Hela
RPL34	3.93205e-24	0.497805	1	1	1.3991e-19	C3	Hela
RPL22	5.02539e-24	0.487663	1	1	1.78813e-19	C3	Hela
GAPDH	5.30657e-24	0.386143	1	1	1.88818e-19	C3	Hela
VEGFA	1.14046e-23	0.588577	0.75	0.344	4.05797e-19	C3	Hela
RPL36A	1.52555e-23	0.409908	1	1	5.42823e-19	C3	Hela
RPLP0	2.1067e-23	0.414036	1	1	7.49606e-19	C3	Hela
FAU	2.42544e-23	0.399004	1	1	8.6302e-19	C3	Hela
UBA52	3.43511e-23	0.404799	1	1	1.22228e-18	C3	Hela
RPS15A	5.9721e-23	0.424808	1	1	2.12499e-18	C3	Hela
RPL14	6.09233e-23	0.451137	1	1	2.16777e-18	C3	Hela
CFL1	4.67773e-22	0.436111	1	1	1.66443e-17	C3	Hela
RPS20	5.05747e-22	0.493752	1	1	1.79955e-17	C3	Hela
UBL5	6.26631e-22	0.438093	1	1	2.22968e-17	C3	Hela
RPS29	6.38944e-22	0.545739	1	1	2.27349e-17	C3	Hela
PFN1	9.42766e-21	0.402306	1	0.998	3.35455e-16	C3	Hela
CRYBB2P1	1.01184e-20	0.564153	0.989	0.962	3.60033e-16	C3	Hela
RPL12	2.33973e-20	0.439298	1	1	8.32521e-16	C3	Hela
ADM	4.98601e-20	0.837927	0.88	0.688	1.77412e-15	C3	Hela
RPL29	5.37535e-20	0.372237	1	1	1.91266e-15	C3	Hela
RPS25	5.86072e-20	0.438631	1	1	2.08536e-15	C3	Hela
H2BC8	8.34967e-20	0.57937	0.728	0.326	2.97098e-15	C3	Hela
PSMB6	1.54548e-19	0.469694	1	1	5.49913e-15	C3	Hela
RPS2	1.67302e-19	0.459313	1	1	5.95293e-15	C3	Hela
HSPB1	1.69354e-19	0.627653	1	1	6.02595e-15	C3	Hela
RPS3	3.22358e-19	0.409449	1	1	1.14701e-14	C3	Hela
TXN	3.50832e-19	0.413824	1	1	1.24833e-14	C3	Hela
MYC	3.93483e-19	1.16518	1	0.994	1.40009e-14	C3	Hela
MLF2	5.54628e-19	0.446886	1	0.998	1.97348e-14	C3	Hela
SEC22B4P	5.74777e-19	0.578626	0.891	0.634	2.04517e-14	C3	Hela
ZNF471	5.87336e-19	0.69967	0.913	0.702	2.08986e-14	C3	Hela
RPS7	6.2917e-19	0.339951	1	1	2.23871e-14	C3	Hela
RPL11	6.48328e-19	0.349813	1	1	2.30688e-14	C3	Hela
RPL7	1.14394e-18	0.368656	1	1	4.07035e-14	C3	Hela
RPL36	1.44259e-18	0.343443	1	1	5.13301e-14	C3	Hela
H4C3	1.58454e-18	0.818012	1	0.964	5.63812e-14	C3	Hela
WDR74	1.92882e-18	0.568994	1	0.99	6.86312e-14	C3	Hela
RASEF	2.17821e-18	0.561991	0.891	0.594	7.75051e-14	C3	Hela
RPL31	2.22293e-18	0.379472	1	1	7.90963e-14	C3	Hela
PCSK5	3.50895e-18	0.664218	0.641	0.256	1.24856e-13	C3	Hela
NDUFB11	4.02773e-18	0.410792	1	1	1.43315e-13	C3	Hela
CYP46A1	4.09979e-18	0.524846	0.978	0.829	1.45879e-13	C3	Hela
RPL41	4.63567e-18	0.406265	1	1	1.64946e-13	C3	Hela
RPL27	5.24136e-18	0.35869	1	0.998	1.86498e-13	C3	Hela
PLP2	8.4505e-18	0.507722	1	1	3.00686e-13	C3	Hela
SOX4	1.87189e-17	0.359191	0.761	0.41	6.66056e-13	C3	Hela
TOMM20	2.44152e-17	0.468582	1	0.986	8.68742e-13	C3	Hela
ATF4	3.79986e-17	0.609971	0.989	0.982	1.35207e-12	C3	Hela
BTF3	3.81135e-17	0.376589	1	1	1.35615e-12	C3	Hela
SRRT	5.46238e-17	0.433863	0.989	0.903	1.94362e-12	C3	Hela
STC2	5.9825e-17	0.710234	0.967	0.877	2.12869e-12	C3	Hela
AC010970.1	6.9508e-17	0.389698	1	1	2.47323e-12	C3	Hela
SNRPA	9.96456e-17	0.488422	0.989	0.98	3.54559e-12	C3	Hela
RPSA	1.00229e-16	0.425368	1	1	3.56637e-12	C3	Hela
CCNL1	1.02216e-16	0.57358	0.913	0.797	3.63705e-12	C3	Hela
ZNF277	1.18814e-16	0.4082	0.783	0.515	4.22763e-12	C3	Hela
RPL15	1.36418e-16	0.277988	1	1	4.85403e-12	C3	Hela
SOD2	2.47441e-16	0.597883	0.978	0.976	8.80446e-12	C3	Hela
EEF1A1	3.64584e-16	0.38444	1	1	1.29726e-11	C3	Hela
OPHN1	4.56754e-16	0.505963	0.989	0.976	1.62522e-11	C3	Hela
RPS23	4.59436e-16	0.324822	1	1	1.63477e-11	C3	Hela
SET	8.34243e-16	0.494301	1	1	2.9684e-11	C3	Hela
PEBP1	9.87549e-16	0.38796	1	1	3.5139e-11	C3	Hela
KRT10	1.77983e-15	0.421379	1	0.932	6.33298e-11	C3	Hela
DERL1	1.9502e-15	0.46452	0.957	0.871	6.9392e-11	C3	Hela
ATP5F1D	2.36057e-15	0.659169	0.989	0.97	8.39938e-11	C3	Hela
C4orf48	4.86327e-15	0.477401	0.946	0.823	1.73045e-10	C3	Hela
RPS27A	5.15889e-15	0.274674	1	1	1.83563e-10	C3	Hela
RPS11	9.02574e-15	0.3482	1	1	3.21154e-10	C3	Hela
RPS4X	1.18542e-14	0.328956	1	1	4.21797e-10	C3	Hela
IER3	1.43733e-14	1.1979	0.793	0.821	5.11431e-10	C3	Hela
RPL23	1.44565e-14	0.376893	1	1	5.14391e-10	C3	Hela
KHDC4	1.48306e-14	0.445094	0.967	0.863	5.27703e-10	C3	Hela
RPS6	1.75276e-14	0.26176	1	1	6.23666e-10	C3	Hela
NHP2	1.9854e-14	0.389506	1	0.998	7.06444e-10	C3	Hela
RPS26	2.14595e-14	0.336535	1	0.998	7.63573e-10	C3	Hela
TPTEP1	2.67047e-14	0.384418	0.837	0.648	9.50205e-10	C3	Hela
NDUFS6	2.95639e-14	0.321625	1	1	1.05194e-09	C3	Hela
NME1-NME2	3.65462e-14	0.482901	0.837	0.565	1.30039e-09	C3	Hela
TIMP1	4.39084e-14	0.42617	1	1	1.56235e-09	C3	Hela
MRPL52	5.84487e-14	0.378096	1	0.998	2.07972e-09	C3	Hela
SCAND2P	6.95506e-14	0.280946	0.837	0.475	2.47475e-09	C3	Hela
RPL3	7.23693e-14	0.271861	1	1	2.57505e-09	C3	Hela
DRAP1	1.19958e-13	0.437166	1	0.978	4.26836e-09	C3	Hela
SSR4	1.25538e-13	0.421184	1	0.994	4.46688e-09	C3	Hela
JUNB	1.54407e-13	0.864074	0.924	0.887	5.49409e-09	C3	Hela
FAM174B	3.60191e-13	0.320745	0.533	0.231	1.28163e-08	C3	Hela
RND3	3.75324e-13	0.329659	0.75	0.453	1.33548e-08	C3	Hela
CCZ1B	4.62615e-13	0.300639	0.652	0.328	1.64608e-08	C3	Hela
SUMO2	5.5386e-13	0.322376	1	0.998	1.97074e-08	C3	Hela
U2AF2	7.60736e-13	0.359497	1	0.98	2.70685e-08	C3	Hela
RPS17	1.07918e-12	0.327972	1	0.998	3.83992e-08	C3	Hela
ADARB2	1.9614e-12	0.502657	0.913	0.773	6.97905e-08	C3	Hela
C2CD3	1.96673e-12	0.555303	0.967	0.877	6.99802e-08	C3	Hela
COX6A1	2.0363e-12	0.277561	1	1	7.24558e-08	C3	Hela
MCMDC2	2.06567e-12	0.37704	1	0.988	7.35005e-08	C3	Hela
MT-ND2	2.7497e-12	0.366147	1	1	9.78399e-08	C3	Hela
TMA7	3.14064e-12	0.339208	1	1	1.1175e-07	C3	Hela
SLC3A2	4.29058e-12	0.540988	1	1	1.52667e-07	C3	Hela
GLRX5	4.37607e-12	0.430214	0.859	0.682	1.55709e-07	C3	Hela
MLEC	5.37717e-12	0.389574	0.978	0.936	1.9133e-07	C3	Hela
BOLA2B	6.5455e-12	0.388644	1	0.988	2.32902e-07	C3	Hela
GSTP1	7.52936e-12	0.354493	1	0.998	2.6791e-07	C3	Hela
INTU	8.41818e-12	0.419132	0.804	0.598	2.99536e-07	C3	Hela
HNRNPDL	9.72264e-12	0.447051	1	0.99	3.45951e-07	C3	Hela
GADD45B	1.3117e-11	0.461876	0.815	0.571	4.66728e-07	C3	Hela
RPL17	1.35605e-11	0.314844	1	1	4.82509e-07	C3	Hela
MKRN1	1.65616e-11	0.345556	0.87	0.678	5.89294e-07	C3	Hela
FSD2	1.67618e-11	0.276413	0.859	0.604	5.96418e-07	C3	Hela
HNRNPA0	1.90154e-11	0.447308	0.957	0.895	6.76605e-07	C3	Hela
DR1	2.1192e-11	0.392276	0.989	0.944	7.54053e-07	C3	Hela
YY1	2.72566e-11	0.372134	0.935	0.899	9.69845e-07	C3	Hela
MIPOL1	3.80566e-11	0.626386	0.783	0.678	1.35413e-06	C3	Hela
RANBP1	4.81817e-11	0.35522	1	0.998	1.7144e-06	C3	Hela
CXCL8	5.13391e-11	0.286192	0.337	0.097	1.82675e-06	C3	Hela
PAGE1	5.56018e-11	0.345828	1	0.992	1.97842e-06	C3	Hela
ATP5F1E	5.81424e-11	0.274431	1	1	2.06882e-06	C3	Hela
PABPC1	6.41369e-11	0.333179	1	1	2.28212e-06	C3	Hela
ASB3	6.62922e-11	0.565159	0.924	0.883	2.35881e-06	C3	Hela
CCNT2	7.68188e-11	0.259537	0.663	0.421	2.73337e-06	C3	Hela
ADRM1	7.83413e-11	0.299451	1	1	2.78754e-06	C3	Hela
RBM14	7.86282e-11	0.460693	0.87	0.825	2.79775e-06	C3	Hela
ERH	9.06695e-11	0.260556	1	1	3.2262e-06	C3	Hela
EEF1B2	1.17605e-10	0.337411	1	0.998	4.18462e-06	C3	Hela
IGFBP7	1.18667e-10	0.514059	0.935	0.813	4.22241e-06	C3	Hela
ELOB	1.20218e-10	0.29019	0.989	1	4.27759e-06	C3	Hela
PFDN2	1.21279e-10	0.361499	1	0.998	4.31534e-06	C3	Hela
ALKBH5	1.43629e-10	0.315645	0.87	0.696	5.1106e-06	C3	Hela
CDKN2A	1.46434e-10	0.323438	1	1	5.21042e-06	C3	Hela
EEF2	1.69133e-10	0.297991	1	1	6.01807e-06	C3	Hela
PRELID1	1.82927e-10	0.305321	1	1	6.5089e-06	C3	Hela
ATP23	1.84523e-10	0.292495	0.587	0.322	6.5657e-06	C3	Hela
GNAS	1.91891e-10	0.33495	1	0.998	6.82788e-06	C3	Hela
SNRNP70	2.09466e-10	0.316424	0.87	0.751	7.45321e-06	C3	Hela
COTL1	2.44326e-10	0.297257	0.935	0.841	8.69362e-06	C3	Hela
AC007546.3	2.67992e-10	0.394422	0.761	0.507	9.53568e-06	C3	Hela
GRINA	3.58764e-10	0.364932	1	0.99	1.27655e-05	C3	Hela
EEF1D	4.2568e-10	0.286322	1	1	1.51465e-05	C3	Hela
ARPC5L	4.32345e-10	0.364236	0.989	0.924	1.53837e-05	C3	Hela
PRSS56	5.95899e-10	0.46045	0.978	0.903	2.12033e-05	C3	Hela
JTB	6.14631e-10	0.336769	0.989	0.982	2.18698e-05	C3	Hela
HMGA1	6.50778e-10	0.38875	1	1	2.3156e-05	C3	Hela
ANKRD11	6.92226e-10	0.570869	0.946	0.903	2.46308e-05	C3	Hela
SEC61B	7.3543e-10	0.298067	1	1	2.61681e-05	C3	Hela
FTL	8.10119e-10	0.283875	1	1	2.88257e-05	C3	Hela
SZT2	8.82612e-10	0.484656	0.815	0.702	3.14051e-05	C3	Hela
LUC7L2	8.90177e-10	0.330235	0.989	0.978	3.16743e-05	C3	Hela
SEC61G	1.04587e-09	0.289521	1	1	3.72141e-05	C3	Hela
RPS15	1.38773e-09	0.251782	1	1	4.93784e-05	C3	Hela
CST3	1.63064e-09	0.317088	1	1	5.80216e-05	C3	Hela
GAGE12F	2.11178e-09	0.460868	0.989	0.964	7.51413e-05	C3	Hela
BRIX1	2.21051e-09	0.310563	1	0.998	7.86542e-05	C3	Hela
LCLAT1	2.31224e-09	0.400585	0.75	0.604	8.22742e-05	C3	Hela
SPTLC3	2.3914e-09	0.344328	0.652	0.435	8.50908e-05	C3	Hela
C1QBP	2.52978e-09	0.295889	1	0.998	9.00147e-05	C3	Hela
NPDC1	3.46455e-09	0.313936	0.772	0.64	0.000123276	C3	Hela
MT2A	4.00086e-09	0.494612	1	0.99	0.000142359	C3	Hela
C16orf72	4.18486e-09	0.322892	0.87	0.746	0.000148906	C3	Hela
CLTA	4.89189e-09	0.266523	1	0.998	0.000174063	C3	Hela
CDK13	5.47929e-09	0.289914	0.75	0.513	0.000194964	C3	Hela
FAM241A	5.98746e-09	0.453434	0.957	0.926	0.000213046	C3	Hela
MAPK10	7.64995e-09	0.46743	0.674	0.537	0.0002722	C3	Hela
AC008072.1	7.89643e-09	0.396779	0.75	0.596	0.000280971	C3	Hela
CD631	8.04848e-09	0.296756	1	0.998	0.000286381	C3	Hela
TAF1D	8.14421e-09	0.362872	1	0.984	0.000289787	C3	Hela
VIM	9.68853e-09	0.402544	1	1	0.000344737	C3	Hela
PFDN5	1.00377e-08	0.272861	1	0.998	0.000357161	C3	Hela
DNAJB11	1.00747e-08	0.331815	0.946	0.936	0.000358478	C3	Hela
GUK1	1.3464e-08	0.350546	1	1	0.000479076	C3	Hela
FSCN1	1.3622e-08	0.304761	0.989	0.988	0.000484699	C3	Hela
BUD231	1.85817e-08	0.279978	1	0.996	0.000661173	C3	Hela
OSER1	1.88947e-08	0.437394	0.978	0.94	0.000672311	C3	Hela
PPDPF	1.91647e-08	0.314412	1	0.996	0.000681918	C3	Hela
CFAP69	1.94964e-08	0.347239	0.609	0.378	0.00069372	C3	Hela
ADAMTSL3	2.00392e-08	0.26379	0.533	0.294	0.000713036	C3	Hela
NDUFB2	2.16795e-08	0.267102	1	1	0.0007714	C3	Hela
SEC11C	2.97541e-08	0.308952	0.967	0.938	0.00105871	C3	Hela
CCDC144B	3.50484e-08	0.34757	0.413	0.185	0.00124709	C3	Hela
NDUFB9	3.68479e-08	0.274378	1	1	0.00131112	C3	Hela
TCERG1	3.77741e-08	0.381727	0.989	0.93	0.00134408	C3	Hela
EIF4A2	3.92951e-08	0.407947	1	1	0.0013982	C3	Hela
SLC1A3	4.12691e-08	0.320813	0.924	0.807	0.00146844	C3	Hela
RRP9	4.21864e-08	0.288911	0.891	0.833	0.00150108	C3	Hela
LRRK1	5.26208e-08	0.363326	0.957	0.926	0.00187235	C3	Hela
PYURF	5.32901e-08	0.311309	1	0.996	0.00189617	C3	Hela
LUC7L	7.81819e-08	0.326828	0.902	0.823	0.00278187	C3	Hela
FAM228B	1.04808e-07	0.388997	0.739	0.638	0.00372928	C3	Hela
BLOC1S6	1.09433e-07	0.596706	0.902	0.859	0.00389384	C3	Hela
HSP90AB11	1.24631e-07	0.28219	1	1	0.00443463	C3	Hela
DNAJC2	1.28659e-07	0.343108	1	0.952	0.00457795	C3	Hela
ARF5	1.83606e-07	0.27841	1	0.984	0.00653308	C3	Hela
CCDC122	1.86604e-07	0.491895	0.783	0.638	0.00663976	C3	Hela
RSL24D1	2.4365e-07	0.307394	0.989	0.996	0.00866957	C3	Hela
KLRD1	2.65483e-07	0.364429	0.739	0.569	0.00944643	C3	Hela
GAL	2.79768e-07	0.277361	0.837	0.71	0.00995469	C3	Hela
YTHDF3	3.43218e-07	0.259063	0.793	0.662	0.0122124	C3	Hela
TFG	3.71225e-07	0.277252	1	1	0.0132089	C3	Hela
BCAP31	3.74499e-07	0.276782	0.989	0.998	0.0133254	C3	Hela
EMBP1	4.12386e-07	0.36057	0.717	0.533	0.0146735	C3	Hela
XAGE1A	4.51596e-07	0.295464	1	0.98	0.0160687	C3	Hela
USP1	5.44297e-07	0.348383	0.957	0.956	0.0193672	C3	Hela
TIPARP	5.63451e-07	0.312943	0.848	0.763	0.0200487	C3	Hela
KDELR1	6.21409e-07	0.277029	1	1	0.022111	C3	Hela
SRSF7	6.49882e-07	0.304714	1	0.996	0.0231241	C3	Hela
TBC1D8B	7.27835e-07	0.449216	0.685	0.489	0.0258978	C3	Hela
LGALS3	7.27921e-07	0.277256	1	1	0.0259009	C3	Hela
EIF3H	7.43042e-07	0.286721	1	0.99	0.0264389	C3	Hela
KRT181	8.1217e-07	0.286872	1	1	0.0288986	C3	Hela
RSRP1	9.1955e-07	0.352267	0.837	0.72	0.0327194	C3	Hela
RBM31	1.02692e-06	0.294972	1	0.982	0.0365398	C3	Hela
SF3B1	1.14023e-06	0.361929	0.978	0.978	0.0405716	C3	Hela
TMEM45A	1.19289e-06	0.47443	0.946	0.93	0.0424455	C3	Hela
FUT8	1.29142e-06	0.36208	0.717	0.549	0.0459511	C3	Hela
ADAM32	1.37109e-06	0.502851	0.815	0.793	0.048786	C3	Hela
S100A6	1.3904e-06	0.261437	1	1	0.0494734	C3	Hela

## Sheet: DEG_HepG2
gene	p_val	avg_log2FC	pct.1	pct.2	p_val_adj	cluster	Cell_Line
TMSB10	1.27908e-79	1.74571	1	0.998	4.55121e-75	C1	HepG2
ACSL5	2.15019e-75	1.46887	0.973	0.626	7.65079e-71	C1	HepG2
F2RL1	3.79178e-74	1.32476	0.893	0.323	1.34919e-69	C1	HepG2
TNFRSF12A	1.91466e-70	1.28736	1	0.955	6.81273e-66	C1	HepG2
ITGA2	3.17052e-70	1.13522	0.966	0.62	1.12813e-65	C1	HepG2
S100A11	2.70082e-69	1.61279	1	0.955	9.61005e-65	C1	HepG2
ESAM	2.15368e-68	1.53759	0.854	0.308	7.66324e-64	C1	HepG2
AKAP12	1.48084e-66	1.81791	0.908	0.429	5.26913e-62	C1	HepG2
TOMM34	3.71611e-64	1.20098	0.992	0.893	1.32227e-59	C1	HepG2
ASPH	3.83902e-64	1.10224	1	0.929	1.366e-59	C1	HepG2
TNS4	1.71884e-63	0.886789	0.728	0.143	6.11599e-59	C1	HepG2
KRT19	1.09127e-62	1.95756	0.996	0.925	3.88296e-58	C1	HepG2
SPATS2L	1.09523e-59	1.19472	0.996	0.968	3.89704e-55	C1	HepG2
S100A16	1.00528e-58	0.947911	0.992	0.938	3.57698e-54	C1	HepG2
H3-3B	8.50313e-56	0.661546	1	1	3.02558e-51	C1	HepG2
PHLDA2	1.09505e-55	1.16568	0.985	0.795	3.89641e-51	C1	HepG2
CLIC1	3.77596e-55	0.569628	0.992	0.989	1.34356e-50	C1	HepG2
RAB10	1.09404e-54	0.859683	0.996	0.938	3.89282e-50	C1	HepG2
LETM2	3.78211e-54	0.68957	0.693	0.165	1.34575e-49	C1	HepG2
ARHGAP5	1.17263e-53	0.92298	0.989	0.848	4.17244e-49	C1	HepG2
IGFBP1	4.46785e-53	2.10283	0.946	0.65	1.58975e-48	C1	HepG2
SLC20A1	1.26922e-52	0.866162	0.977	0.801	4.51615e-48	C1	HepG2
DCBLD2	3.17299e-52	0.980644	0.877	0.506	1.12901e-47	C1	HepG2
RHOC	1.38031e-51	0.969892	0.996	0.904	4.91141e-47	C1	HepG2
DSTN	1.38548e-51	0.71299	1	1	4.92982e-47	C1	HepG2
LGALS1	7.3788e-51	1.4167	0.992	0.904	2.62553e-46	C1	HepG2
BZW1	6.75026e-50	0.747508	1	0.991	2.40188e-45	C1	HepG2
MOSPD1	1.54847e-48	0.634151	0.839	0.363	5.50976e-44	C1	HepG2
LSP1P5	8.29699e-48	0.991635	0.981	0.936	2.95223e-43	C1	HepG2
FHL2	1.27234e-47	0.657982	0.782	0.299	4.52724e-43	C1	HepG2
S100A10	3.5061e-47	0.967241	1	0.974	1.24754e-42	C1	HepG2
AQP3	5.45197e-47	1.41158	0.923	0.641	1.93992e-42	C1	HepG2
SH3BGRL3	1.19723e-46	0.92592	1	0.955	4.25997e-42	C1	HepG2
HMGA1	1.30937e-46	1.03233	0.996	0.985	4.65901e-42	C1	HepG2
AREG	8.99509e-46	1.95529	0.785	0.357	3.20063e-41	C1	HepG2
ANXA5	9.3376e-46	0.67012	1	1	3.3225e-41	C1	HepG2
EMP3	1.59211e-45	1.08322	0.92	0.671	5.66506e-41	C1	HepG2
GOT1	9.95939e-45	0.878038	0.996	0.876	3.54375e-40	C1	HepG2
SERTAD1	1.44527e-44	0.647664	0.862	0.464	5.14255e-40	C1	HepG2
TUBB6	2.27771e-44	0.625223	0.805	0.361	8.10453e-40	C1	HepG2
S100A6	1.13377e-43	1.27157	0.996	0.974	4.03418e-39	C1	HepG2
COPS9	1.27778e-43	0.715681	0.996	0.968	4.54661e-39	C1	HepG2
ITPRIP	1.63525e-43	0.507769	0.701	0.207	5.81854e-39	C1	HepG2
GDF15	2.6512e-43	1.32934	0.996	0.989	9.43349e-39	C1	HepG2
PERP	7.50254e-43	0.889036	0.996	0.998	2.66955e-38	C1	HepG2
RBP1	1.30956e-42	1.37283	0.686	0.235	4.65966e-38	C1	HepG2
TIMP1	1.55293e-42	1.23833	0.977	0.87	5.52564e-38	C1	HepG2
AC098826.2	4.75963e-42	0.629582	0.494	0.064	1.69357e-37	C1	HepG2
PKM	5.30415e-42	0.637283	1	1	1.88732e-37	C1	HepG2
ERRFI1	2.17264e-41	1.07605	0.946	0.829	7.73068e-37	C1	HepG2
NIFK	5.5947e-41	0.75505	0.962	0.868	1.99071e-36	C1	HepG2
KYNU	9.04642e-41	1.02452	0.943	0.716	3.2189e-36	C1	HepG2
PHLDA1	1.09595e-40	0.988536	0.973	0.936	3.89961e-36	C1	HepG2
FOSL1	4.0656e-40	0.574635	0.789	0.389	1.44662e-35	C1	HepG2
CAPN2	1.09781e-39	0.588667	0.663	0.214	3.90624e-35	C1	HepG2
RDX	1.33935e-39	0.774148	0.996	0.919	4.76566e-35	C1	HepG2
ARHGDIA	2.03014e-39	0.676649	1	0.981	7.22364e-35	C1	HepG2
TM4SF1	8.27307e-39	0.852516	1	0.998	2.94373e-34	C1	HepG2
NOP10	1.05195e-38	0.553629	1	0.998	3.74304e-34	C1	HepG2
KLF6	1.13126e-38	0.825716	0.812	0.442	4.02524e-34	C1	HepG2
SLC16A6	2.35715e-38	0.866036	0.743	0.301	8.38722e-34	C1	HepG2
H1-0	4.11507e-38	1.13238	0.996	0.964	1.46422e-33	C1	HepG2
SERPINE2	7.16244e-38	0.630767	0.881	0.483	2.54854e-33	C1	HepG2
LRRFIP1	7.32486e-38	0.617633	0.935	0.72	2.60633e-33	C1	HepG2
GTF3C6	8.70928e-38	0.589186	1	0.989	3.09894e-33	C1	HepG2
SERPINB8	1.68119e-37	0.423557	0.536	0.12	5.98199e-33	C1	HepG2
GLRX	1.95512e-37	0.868695	0.992	0.981	6.9567e-33	C1	HepG2
MMADHC	2.23303e-37	0.565545	0.996	0.944	7.94557e-33	C1	HepG2
STAM	6.46622e-37	0.575833	0.904	0.594	2.30081e-32	C1	HepG2
CAP1	4.93796e-36	0.578388	0.996	0.987	1.75703e-31	C1	HepG2
PLIN2	1.25391e-35	1.04141	1	1	4.46168e-31	C1	HepG2
ACTG1	1.62196e-35	0.665951	1	1	5.77125e-31	C1	HepG2
PDLIM7	5.20046e-35	0.669306	0.966	0.823	1.85043e-30	C1	HepG2
EVA1A	5.23299e-35	0.796391	0.9	0.647	1.862e-30	C1	HepG2
BCL2L1	6.61435e-35	0.625739	0.989	0.957	2.35352e-30	C1	HepG2
EIF5	8.86939e-35	0.609738	1	0.991	3.15591e-30	C1	HepG2
CALM2	1.01637e-34	0.565252	1	1	3.61646e-30	C1	HepG2
C14orf119	1.28e-34	0.656404	1	0.968	4.55451e-30	C1	HepG2
CCND1	1.76576e-34	0.750785	0.992	0.979	6.28293e-30	C1	HepG2
SLC3A2	1.98612e-34	0.674812	1	0.976	7.06703e-30	C1	HepG2
ANTXR2	4.05229e-34	0.402851	0.648	0.218	1.44188e-29	C1	HepG2
DUSP6	7.11773e-34	0.88036	0.881	0.598	2.53263e-29	C1	HepG2
EIF1	7.52369e-34	0.795621	1	1	2.67708e-29	C1	HepG2
MAD2L1BP	1.12889e-33	0.537174	0.912	0.673	4.01682e-29	C1	HepG2
SH3KBP1	1.2009e-33	0.567655	0.808	0.423	4.27303e-29	C1	HepG2
RSL1D1	1.43837e-33	0.602842	1	1	5.118e-29	C1	HepG2
SH3GLB1	2.38476e-33	0.53667	0.95	0.844	8.48547e-29	C1	HepG2
EIF5A2	2.63996e-33	0.501971	0.824	0.476	9.39349e-29	C1	HepG2
TPM4	2.74207e-33	0.650743	0.996	0.991	9.75682e-29	C1	HepG2
ZFAND2A	3.27056e-33	0.722107	0.977	0.9	1.16373e-28	C1	HepG2
MRPL33	3.68638e-33	0.557947	0.989	0.966	1.31169e-28	C1	HepG2
PMAIP1	4.02369e-33	0.665056	0.636	0.25	1.43171e-28	C1	HepG2
PSMD8	8.96922e-33	0.497469	1	0.983	3.19143e-28	C1	HepG2
PTRH2	9.73268e-33	0.630306	0.977	0.842	3.46308e-28	C1	HepG2
RBM8A	1.58492e-32	0.535689	0.996	0.994	5.63946e-28	C1	HepG2
CDKN2B	1.97914e-32	0.331636	0.406	0.058	7.04218e-28	C1	HepG2
AQP7	1.98476e-32	0.395735	0.625	0.203	7.06217e-28	C1	HepG2
KRT18	2.50492e-32	0.578781	1	1	8.913e-28	C1	HepG2
CYP24A1	2.9016e-32	0.943317	0.785	0.415	1.03245e-27	C1	HepG2
UCHL3	3.62975e-32	0.518938	0.989	0.955	1.29154e-27	C1	HepG2
ASB2	1.41178e-31	0.274577	0.513	0.126	5.0234e-27	C1	HepG2
PSMD12	1.79208e-31	0.508174	0.992	0.944	6.37657e-27	C1	HepG2
JPT1	4.2308e-31	0.597929	1	0.972	1.5054e-26	C1	HepG2
EIF3G	4.28644e-31	0.48464	0.992	0.983	1.5252e-26	C1	HepG2
PPP1R15A	4.45509e-31	0.871689	0.87	0.592	1.58521e-26	C1	HepG2
UPP1	1.75093e-30	0.556843	0.824	0.524	6.23016e-26	C1	HepG2
RPL7L1	2.30493e-30	0.565863	1	0.974	8.2014e-26	C1	HepG2
RPL36AL	2.39511e-30	0.444887	1	1	8.5223e-26	C1	HepG2
MAP1LC3B	3.2188e-30	0.700383	1	0.974	1.14532e-25	C1	HepG2
PDLIM5	5.50871e-30	0.511563	0.92	0.767	1.96011e-25	C1	HepG2
CNBP	6.5595e-30	0.565312	1	0.994	2.334e-25	C1	HepG2
SPSB1	9.07865e-30	0.394487	0.628	0.25	3.23036e-25	C1	HepG2
S100A13	1.06611e-29	0.598578	0.981	0.91	3.79344e-25	C1	HepG2
RTN4	1.08462e-29	0.632303	0.966	0.874	3.8593e-25	C1	HepG2
ACP1	1.3537e-29	0.551409	1	0.994	4.81672e-25	C1	HepG2
LGALS3	1.36675e-29	0.668075	0.996	0.927	4.86318e-25	C1	HepG2
NUDC	1.82795e-29	0.502785	0.996	1	6.50421e-25	C1	HepG2
ELK3	2.09631e-29	0.334633	0.586	0.203	7.45909e-25	C1	HepG2
RNF25	2.69613e-29	0.451052	0.812	0.438	9.59335e-25	C1	HepG2
RAB3B	6.54772e-29	0.339229	0.372	0.053	2.32981e-24	C1	HepG2
TIMM17A	7.13727e-29	0.561129	0.992	0.959	2.53958e-24	C1	HepG2
ANXA2	7.21048e-29	0.719868	0.969	0.897	2.56563e-24	C1	HepG2
KRT8	8.46337e-29	0.467436	1	1	3.01144e-24	C1	HepG2
IER2	8.60408e-29	0.74782	0.893	0.669	3.06151e-24	C1	HepG2
SBDS	9.84742e-29	0.537442	0.989	0.97	3.50391e-24	C1	HepG2
ZFP36L1	2.36027e-28	0.685258	0.95	0.823	8.3983e-24	C1	HepG2
FKBP1A	2.80031e-28	0.452375	1	0.998	9.96405e-24	C1	HepG2
PRPF40A	3.03542e-28	0.49772	1	0.962	1.08006e-23	C1	HepG2
CFAP298	3.95031e-28	0.529187	0.992	0.932	1.4056e-23	C1	HepG2
PNO1	6.79714e-28	0.562573	0.958	0.872	2.41856e-23	C1	HepG2
PLIN3	8.34939e-28	0.481009	0.977	0.934	2.97088e-23	C1	HepG2
ITGB1	9.12233e-28	0.560151	0.985	0.944	3.24591e-23	C1	HepG2
EIF2S1	1.00823e-27	0.489945	0.969	0.949	3.58748e-23	C1	HepG2
NRP1	1.3211e-27	0.43469	0.628	0.263	4.70074e-23	C1	HepG2
BHLHE40	1.65928e-27	0.591695	0.831	0.513	5.90404e-23	C1	HepG2
FAM135A	1.73703e-27	0.396602	0.805	0.453	6.1807e-23	C1	HepG2
SQOR	1.90012e-27	0.534879	0.87	0.605	6.76101e-23	C1	HepG2
MRPS10	2.40937e-27	0.523266	0.958	0.872	8.57304e-23	C1	HepG2
FBLIM1	3.29732e-27	0.548784	0.897	0.671	1.17325e-22	C1	HepG2
CHIC2	3.69857e-27	0.473412	0.851	0.538	1.31603e-22	C1	HepG2
TBCC	4.35937e-27	0.458354	0.92	0.654	1.55115e-22	C1	HepG2
UBASH3B	5.20013e-27	0.446696	0.824	0.504	1.85031e-22	C1	HepG2
MOB4	7.58065e-27	0.585869	0.966	0.831	2.69735e-22	C1	HepG2
ACTR3	1.35063e-26	0.494003	0.981	0.94	4.8058e-22	C1	HepG2
MISP	1.49773e-26	0.524975	0.686	0.335	5.32922e-22	C1	HepG2
PON2	1.54956e-26	0.534308	0.996	0.981	5.51365e-22	C1	HepG2
TFPI2	1.56217e-26	0.34569	0.314	0.034	5.55851e-22	C1	HepG2
PFDN2	1.87372e-26	0.564272	0.977	0.942	6.66708e-22	C1	HepG2
RPL23AP7	1.99697e-26	0.334446	0.67	0.28	7.10563e-22	C1	HepG2
CDKN1A	4.72261e-26	0.754962	0.977	0.868	1.6804e-21	C1	HepG2
TP53RK	5.41618e-26	0.501636	0.897	0.707	1.92719e-21	C1	HepG2
S100A3	5.57435e-26	0.693747	0.441	0.109	1.98347e-21	C1	HepG2
MRPL35	6.51732e-26	0.493856	0.908	0.741	2.31899e-21	C1	HepG2
DST	7.42566e-26	0.693329	0.973	0.855	2.6422e-21	C1	HepG2
UBE2L3	8.97039e-26	0.424777	0.996	0.996	3.19185e-21	C1	HepG2
GET3	1.05811e-25	0.475298	0.973	0.887	3.76495e-21	C1	HepG2
CD58	1.17746e-25	0.425022	0.835	0.551	4.18963e-21	C1	HepG2
DSP	1.39407e-25	0.576318	1	0.957	4.96038e-21	C1	HepG2
CLTB	1.47249e-25	0.463305	0.874	0.568	5.23942e-21	C1	HepG2
UBC	1.7668e-25	0.496659	1	0.998	6.28662e-21	C1	HepG2
JAG1	2.06377e-25	0.434355	0.927	0.694	7.34329e-21	C1	HepG2
RNF114	2.14269e-25	0.488918	0.981	0.959	7.62411e-21	C1	HepG2
IDS	2.28628e-25	0.330793	0.609	0.263	8.13504e-21	C1	HepG2
GPRC5C	3.19613e-25	0.557229	0.931	0.816	1.13725e-20	C1	HepG2
NABP1	4.39897e-25	0.290177	0.536	0.177	1.56524e-20	C1	HepG2
YIPF4	4.51731e-25	0.468563	0.904	0.75	1.60735e-20	C1	HepG2
PDCD10	4.85661e-25	0.482805	0.95	0.842	1.72808e-20	C1	HepG2
SOX4	6.75097e-25	0.795393	0.9	0.645	2.40213e-20	C1	HepG2
AL591379.1	7.92512e-25	0.352298	0.548	0.205	2.81992e-20	C1	HepG2
CD59	1.59794e-24	0.489012	0.996	0.991	5.68579e-20	C1	HepG2
EHBP1	1.7593e-24	0.469986	0.939	0.769	6.25994e-20	C1	HepG2
SLC2A1	1.78101e-24	1.10253	0.95	0.838	6.3372e-20	C1	HepG2
INPP1	1.95584e-24	0.43491	0.755	0.442	6.95929e-20	C1	HepG2
PDRG1	2.15003e-24	0.512048	0.943	0.778	7.65023e-20	C1	HepG2
AUP1	2.97792e-24	0.457125	1	0.976	1.0596e-19	C1	HepG2
KLF10	3.36151e-24	0.462957	0.82	0.551	1.19609e-19	C1	HepG2
MYADM	3.38222e-24	0.487032	0.92	0.716	1.20346e-19	C1	HepG2
LLPH	4.47745e-24	0.486712	0.943	0.846	1.59317e-19	C1	HepG2
RASGRF2	4.65836e-24	0.272081	0.663	0.306	1.65754e-19	C1	HepG2
TGIF1	5.84411e-24	0.506001	0.927	0.759	2.07945e-19	C1	HepG2
FAM32A	6.28903e-24	0.46948	0.969	0.889	2.23776e-19	C1	HepG2
GDI1	6.95633e-24	0.398153	0.862	0.603	2.4752e-19	C1	HepG2
CEBPZOS	7.67321e-24	0.417271	0.854	0.59	2.73028e-19	C1	HepG2
DDIT3	9.64446e-24	0.768504	0.743	0.474	3.43169e-19	C1	HepG2
YWHAG	1.67223e-23	0.411224	0.985	0.835	5.95013e-19	C1	HepG2
H2BC4	1.68757e-23	0.829675	0.632	0.31	6.00473e-19	C1	HepG2
DKK1	2.17695e-23	0.901899	0.992	0.959	7.74603e-19	C1	HepG2
NOP16	2.68338e-23	0.444166	0.962	0.865	9.54801e-19	C1	HepG2
NGDN	2.80761e-23	0.499025	0.977	0.968	9.99003e-19	C1	HepG2
RAE1	2.81146e-23	0.507312	0.946	0.825	1.00037e-18	C1	HepG2
C12orf75	3.19961e-23	0.33672	0.613	0.271	1.13848e-18	C1	HepG2
KIZ	4.77429e-23	0.535898	0.958	0.861	1.69879e-18	C1	HepG2
SLC2A3	4.88291e-23	0.774638	0.95	0.799	1.73744e-18	C1	HepG2
PNP	5.91478e-23	0.401299	0.801	0.536	2.1046e-18	C1	HepG2
POMP	6.41527e-23	0.332097	1	1	2.28268e-18	C1	HepG2
FLNA	6.48338e-23	0.516552	0.981	0.955	2.30692e-18	C1	HepG2
HPCAL1	9.92498e-23	0.364341	0.747	0.464	3.5315e-18	C1	HepG2
SGCB	1.13276e-22	0.400368	0.808	0.524	4.03058e-18	C1	HepG2
DUSP11	1.16262e-22	0.411149	0.889	0.735	4.13682e-18	C1	HepG2
RTKN	1.47371e-22	0.42254	0.912	0.718	5.24377e-18	C1	HepG2
ZNF655	1.58345e-22	0.415446	0.854	0.62	5.63423e-18	C1	HepG2
STK4	1.6128e-22	0.409284	0.874	0.628	5.73866e-18	C1	HepG2
MAP1B	1.76033e-22	0.401742	0.644	0.308	6.2636e-18	C1	HepG2
SDCBP	1.78627e-22	0.534859	0.962	0.889	6.35591e-18	C1	HepG2
SAT1	1.94933e-22	0.60858	1	0.994	6.93609e-18	C1	HepG2
MRPS5	2.0135e-22	0.474313	0.969	0.912	7.16444e-18	C1	HepG2
MED10	2.7266e-22	0.503269	0.893	0.765	9.70179e-18	C1	HepG2
DNAJB1	3.01026e-22	0.575452	0.992	0.955	1.07111e-17	C1	HepG2
SERPINE1	3.14467e-22	0.912053	0.992	0.897	1.11894e-17	C1	HepG2
TPM3	3.35791e-22	0.398948	1	0.998	1.19481e-17	C1	HepG2
PAEP	3.44296e-22	0.372454	0.284	0.036	1.22507e-17	C1	HepG2
NDUFV2	3.63388e-22	0.40563	1	0.998	1.29301e-17	C1	HepG2
ACOT9	3.88827e-22	0.315738	0.843	0.603	1.38352e-17	C1	HepG2
PSMB7	4.06121e-22	0.385169	1	0.996	1.44506e-17	C1	HepG2
MRPS2	4.09488e-22	0.462208	0.946	0.876	1.45704e-17	C1	HepG2
ASAP2	4.54619e-22	0.258146	0.529	0.214	1.61763e-17	C1	HepG2
PVR	6.43769e-22	0.367273	0.847	0.59	2.29066e-17	C1	HepG2
MYL12B	6.65164e-22	0.358714	1	0.998	2.36679e-17	C1	HepG2
PELO	6.76886e-22	0.422448	0.885	0.688	2.4085e-17	C1	HepG2
GLRX3	8.18797e-22	0.416616	0.989	0.949	2.91344e-17	C1	HepG2
ITGA6	8.79844e-22	0.407165	0.816	0.575	3.13066e-17	C1	HepG2
AMYH02020865.1	9.1973e-22	0.338923	0.506	0.188	3.27258e-17	C1	HepG2
MYL12A	1.17901e-21	0.367003	1	0.991	4.19516e-17	C1	HepG2
SAP30BP	1.18364e-21	0.412921	0.95	0.797	4.21164e-17	C1	HepG2
ZNF593	1.38901e-21	0.435277	0.977	0.902	4.94236e-17	C1	HepG2
PCMT1	1.62667e-21	0.399818	0.996	0.979	5.78802e-17	C1	HepG2
TUBB2A	1.80983e-21	0.578543	0.862	0.682	6.43972e-17	C1	HepG2
POLD4	1.84018e-21	0.49429	0.854	0.624	6.54774e-17	C1	HepG2
UBE2V1	1.84088e-21	0.361836	1	0.994	6.55022e-17	C1	HepG2
AAMP	2.08917e-21	0.370347	0.985	0.976	7.43367e-17	C1	HepG2
TRAPPC6B	2.1841e-21	0.447215	0.923	0.765	7.77148e-17	C1	HepG2
COMMD1	2.19776e-21	0.435214	0.923	0.782	7.82007e-17	C1	HepG2
VPS25	2.52911e-21	0.451146	0.992	0.942	8.99909e-17	C1	HepG2
MRFAP1	2.77883e-21	0.440896	1	0.983	9.88763e-17	C1	HepG2
ABI2	3.34997e-21	0.335508	0.82	0.571	1.19199e-16	C1	HepG2
SPTBN1	4.10208e-21	0.471006	0.977	0.949	1.4596e-16	C1	HepG2
MYC	4.21271e-21	0.786228	0.977	0.925	1.49897e-16	C1	HepG2
SVIL	4.43588e-21	0.331515	0.782	0.491	1.57837e-16	C1	HepG2
RHOB	4.56071e-21	0.525759	0.87	0.722	1.62279e-16	C1	HepG2
MRM3	5.1264e-21	0.390757	0.778	0.509	1.82407e-16	C1	HepG2
ATXN1	5.2184e-21	0.396195	0.828	0.598	1.85681e-16	C1	HepG2
EIF5B	6.58995e-21	0.423431	0.996	0.996	2.34484e-16	C1	HepG2
SLK	7.94641e-21	0.370804	0.931	0.765	2.82749e-16	C1	HepG2
TMEM167A	9.47913e-21	0.336323	0.992	0.959	3.37287e-16	C1	HepG2
AK2	1.04901e-20	0.407347	0.996	0.979	3.7326e-16	C1	HepG2
SSB	1.04917e-20	0.371312	1	0.996	3.73316e-16	C1	HepG2
SDC4	1.09048e-20	0.493914	0.954	0.808	3.88014e-16	C1	HepG2
METTL9	1.09303e-20	0.493954	0.954	0.91	3.88923e-16	C1	HepG2
EEF1E1	1.26456e-20	0.405574	1	0.994	4.49956e-16	C1	HepG2
STC2	1.27936e-20	0.558583	0.927	0.729	4.55222e-16	C1	HepG2
SPOCK2	1.35576e-20	0.627892	0.762	0.479	4.82407e-16	C1	HepG2
AAR2	1.38798e-20	0.360757	0.904	0.72	4.9387e-16	C1	HepG2
MUC12	1.54911e-20	0.340344	0.341	0.075	5.51203e-16	C1	HepG2
IFRD1	1.7111e-20	0.471619	0.923	0.81	6.08843e-16	C1	HepG2
SMIM15	1.75509e-20	0.364713	0.931	0.767	6.24495e-16	C1	HepG2
FOXP1	2.12152e-20	0.433193	0.893	0.744	7.54878e-16	C1	HepG2
CYCS	2.31781e-20	0.328663	1	1	8.24724e-16	C1	HepG2
GEMIN6	2.39595e-20	0.350628	0.858	0.628	8.52526e-16	C1	HepG2
AEN	3.03081e-20	0.411558	0.943	0.756	1.07842e-15	C1	HepG2
SMIM12	3.76435e-20	0.412544	0.943	0.769	1.33943e-15	C1	HepG2
RGS10	3.97615e-20	0.335563	0.648	0.325	1.41479e-15	C1	HepG2
ARL4A	4.02278e-20	0.494218	0.824	0.553	1.43139e-15	C1	HepG2
RASD1	4.17715e-20	0.523544	0.667	0.348	1.48632e-15	C1	HepG2
S100A2	4.45982e-20	0.428953	0.51	0.192	1.58689e-15	C1	HepG2
RBCK1	4.46842e-20	0.531719	0.989	0.94	1.58995e-15	C1	HepG2
NGRN	5.01855e-20	0.409474	0.989	0.959	1.7857e-15	C1	HepG2
WDR33	8.23847e-20	0.431336	0.904	0.786	2.93141e-15	C1	HepG2
EIF2B4	1.10802e-19	0.387088	0.954	0.829	3.94257e-15	C1	HepG2
PSMD14	1.14069e-19	0.401537	0.985	0.966	4.05879e-15	C1	HepG2
BCL10	1.32293e-19	0.309905	0.739	0.434	4.70724e-15	C1	HepG2
POLR2D	1.6239e-19	0.361115	0.908	0.737	5.77816e-15	C1	HepG2
ADRM1	1.66908e-19	0.34929	1	0.998	5.93894e-15	C1	HepG2
GPAT3	1.76053e-19	0.297306	0.801	0.472	6.2643e-15	C1	HepG2
RALB	1.8239e-19	0.402625	0.908	0.729	6.48982e-15	C1	HepG2
MRPL50	1.94314e-19	0.438354	0.989	0.949	6.91408e-15	C1	HepG2
POLE4	2.13929e-19	0.483462	1	0.917	7.61201e-15	C1	HepG2
SNU13	2.36389e-19	0.35162	1	0.991	8.41118e-15	C1	HepG2
AASDHPPT	2.75931e-19	0.385206	0.904	0.759	9.81818e-15	C1	HepG2
RBM34	2.95999e-19	0.415576	0.931	0.825	1.05322e-14	C1	HepG2
GPN1	3.07385e-19	0.432186	0.893	0.767	1.09374e-14	C1	HepG2
RASSF1	3.08209e-19	0.386286	0.713	0.447	1.09667e-14	C1	HepG2
SRP9	3.08655e-19	0.353376	1	0.994	1.09826e-14	C1	HepG2
SLC38A2	3.11356e-19	0.509171	0.992	0.955	1.10787e-14	C1	HepG2
ERVK3-1	3.86599e-19	0.389715	0.969	0.857	1.3756e-14	C1	HepG2
CHMP1B	3.899e-19	0.360711	0.862	0.684	1.38734e-14	C1	HepG2
RPL38	4.61304e-19	0.289956	1	1	1.64141e-14	C1	HepG2
ATG101	5.11087e-19	0.420162	0.939	0.833	1.81855e-14	C1	HepG2
MAT2A	5.77014e-19	0.374962	0.885	0.632	2.05313e-14	C1	HepG2
BYSL	6.00804e-19	0.347688	0.897	0.741	2.13778e-14	C1	HepG2
MYDGF	6.09031e-19	0.306697	1	1	2.16705e-14	C1	HepG2
C11orf58	6.17127e-19	0.362416	1	0.998	2.19586e-14	C1	HepG2
ATXN3	7.26565e-19	0.614712	0.755	0.509	2.58526e-14	C1	HepG2
PPP1R8	7.53951e-19	0.32647	0.801	0.549	2.68271e-14	C1	HepG2
SF3B6	7.9502e-19	0.379773	0.989	0.97	2.82884e-14	C1	HepG2
REXO2	8.14952e-19	0.34679	0.989	0.972	2.89976e-14	C1	HepG2
TRMT6	8.88159e-19	0.395525	0.943	0.838	3.16025e-14	C1	HepG2
TPD52L2	9.77834e-19	0.373634	0.992	0.966	3.47933e-14	C1	HepG2
SEPTIN7	1.00665e-18	0.390913	0.989	0.932	3.58186e-14	C1	HepG2
RNASEH1	1.04072e-18	0.405513	0.954	0.861	3.7031e-14	C1	HepG2
APLP2	1.05857e-18	0.405172	1	1	3.76661e-14	C1	HepG2
C2orf49	1.07163e-18	0.332164	0.789	0.549	3.81309e-14	C1	HepG2
TMC6	1.10986e-18	0.343719	0.839	0.579	3.94912e-14	C1	HepG2
RBM4	1.13123e-18	0.377875	0.989	0.964	4.02515e-14	C1	HepG2
PITPNB	1.43167e-18	0.34041	0.897	0.735	5.09416e-14	C1	HepG2
UROD	1.58496e-18	0.436925	0.981	0.953	5.63959e-14	C1	HepG2
CCDC82	1.59057e-18	0.34871	0.904	0.714	5.65956e-14	C1	HepG2
RNF7	1.73832e-18	0.345638	0.989	0.962	6.18528e-14	C1	HepG2
SNRNP27	1.74346e-18	0.338602	0.885	0.724	6.2036e-14	C1	HepG2
STOM	1.79875e-18	0.42964	0.812	0.59	6.40031e-14	C1	HepG2
ZC2HC1A	1.96665e-18	0.252472	0.544	0.237	6.99774e-14	C1	HepG2
DCTN5	1.99739e-18	0.400871	0.966	0.915	7.1071e-14	C1	HepG2
ODC1	2.18432e-18	0.553353	0.954	0.878	7.77226e-14	C1	HepG2
SCO2	2.32997e-18	0.468532	0.893	0.701	8.29049e-14	C1	HepG2
NOP58	2.95277e-18	0.452427	0.992	0.966	1.05066e-13	C1	HepG2
NSUN5	3.4563e-18	0.370879	0.943	0.855	1.22982e-13	C1	HepG2
MRPS30	3.58952e-18	0.46321	0.904	0.801	1.27722e-13	C1	HepG2
CEP20	3.83613e-18	0.389089	0.912	0.846	1.36497e-13	C1	HepG2
HNMT	3.97793e-18	0.472375	0.92	0.795	1.41543e-13	C1	HepG2
GPATCH4	4.94381e-18	0.405727	0.923	0.81	1.75911e-13	C1	HepG2
VRK2	5.24735e-18	0.29998	0.743	0.444	1.86711e-13	C1	HepG2
ITPA	6.75162e-18	0.386785	0.992	0.955	2.40236e-13	C1	HepG2
MOB1A	7.02541e-18	0.355238	0.958	0.876	2.49978e-13	C1	HepG2
PPP1R2	7.74919e-18	0.440345	0.916	0.763	2.75732e-13	C1	HepG2
SFN	8.62622e-18	0.529955	0.862	0.705	3.06938e-13	C1	HepG2
YWHAQ	1.16302e-17	0.385733	1	1	4.13826e-13	C1	HepG2
PRNP	1.40252e-17	0.399673	0.973	0.921	4.99046e-13	C1	HepG2
PARD6B	1.53892e-17	0.530219	0.946	0.861	5.47579e-13	C1	HepG2
EMC3	1.54938e-17	0.354609	0.954	0.865	5.51299e-13	C1	HepG2
HEY1	1.55566e-17	0.592099	0.598	0.314	5.53535e-13	C1	HepG2
SLC38A1	1.7198e-17	0.337887	0.935	0.827	6.11938e-13	C1	HepG2
PPP1CB	2.00842e-17	0.367417	0.966	0.857	7.14635e-13	C1	HepG2
TNFRSF21	2.11224e-17	0.395228	0.939	0.786	7.51579e-13	C1	HepG2
CSNK1D	2.15981e-17	0.350866	0.927	0.812	7.68502e-13	C1	HepG2
SNRPG	2.21914e-17	0.344387	0.996	0.996	7.89616e-13	C1	HepG2
RBM22	2.33275e-17	0.343096	0.862	0.66	8.3004e-13	C1	HepG2
RAB7A	2.3854e-17	0.361701	1	0.97	8.48772e-13	C1	HepG2
CD164	2.91825e-17	0.330252	1	0.994	1.03837e-12	C1	HepG2
TSPAN14	3.0647e-17	0.407575	0.935	0.812	1.09048e-12	C1	HepG2
CTSL	3.07736e-17	0.395652	0.954	0.859	1.09499e-12	C1	HepG2
PSMD9	3.74668e-17	0.327303	0.946	0.855	1.33314e-12	C1	HepG2
TMEM45B	3.89394e-17	0.429418	0.87	0.654	1.38554e-12	C1	HepG2
DPH3	3.91548e-17	0.374035	0.958	0.887	1.39321e-12	C1	HepG2
UBE2I	3.98035e-17	0.367468	1	0.985	1.41629e-12	C1	HepG2
COA4	4.01752e-17	0.439939	0.969	0.929	1.42951e-12	C1	HepG2
ERCC1	4.42746e-17	0.402172	0.912	0.759	1.57538e-12	C1	HepG2
IL11	4.94871e-17	0.268938	0.406	0.128	1.76085e-12	C1	HepG2
TMEM11	5.02622e-17	0.40556	0.9	0.765	1.78843e-12	C1	HepG2
EPHA2	5.89905e-17	0.457986	0.851	0.682	2.099e-12	C1	HepG2
MCL1	6.82889e-17	0.362796	0.862	0.69	2.42986e-12	C1	HepG2
MXD1	6.97492e-17	0.361863	0.529	0.256	2.48182e-12	C1	HepG2
RPE	7.08333e-17	0.324294	0.874	0.729	2.52039e-12	C1	HepG2
PSMD6	7.43044e-17	0.348701	0.954	0.895	2.6439e-12	C1	HepG2
HNRNPK	7.6327e-17	0.314572	1	0.998	2.71587e-12	C1	HepG2
PPP1R7	7.71223e-17	0.340967	0.977	0.829	2.74417e-12	C1	HepG2
TXNDC9	8.18119e-17	0.327628	0.943	0.814	2.91103e-12	C1	HepG2
ORMDL1	8.66533e-17	0.344415	0.904	0.767	3.0833e-12	C1	HepG2
BLOC1S2	8.9692e-17	0.351153	0.927	0.791	3.19142e-12	C1	HepG2
SMIM29	9.80224e-17	0.29935	0.808	0.532	3.48783e-12	C1	HepG2
EIF3I	9.99154e-17	0.296667	0.996	0.996	3.55519e-12	C1	HepG2
SUPT4H1	1.02097e-16	0.353043	0.996	0.987	3.6328e-12	C1	HepG2
ANXA3	1.26552e-16	0.342619	0.67	0.387	4.50297e-12	C1	HepG2
PPARD	1.31263e-16	0.260967	0.556	0.295	4.67059e-12	C1	HepG2
RPF2	1.4916e-16	0.352315	0.962	0.806	5.3074e-12	C1	HepG2
SF3B4	1.49659e-16	0.346871	0.962	0.936	5.32517e-12	C1	HepG2
C1GALT1	1.49764e-16	0.359656	0.831	0.645	5.32891e-12	C1	HepG2
NTMT1	1.6952e-16	0.392771	0.946	0.902	6.03185e-12	C1	HepG2
RCL1	1.96667e-16	0.379035	0.801	0.564	6.99779e-12	C1	HepG2
ENC1	2.05585e-16	0.454968	0.824	0.605	7.31512e-12	C1	HepG2
DEGS1	2.09458e-16	0.370982	0.908	0.786	7.45292e-12	C1	HepG2
FILIP1L	2.17541e-16	0.367274	0.586	0.314	7.74055e-12	C1	HepG2
RSL24D1	2.18864e-16	0.387969	0.989	0.959	7.7876e-12	C1	HepG2
SNX6	2.1984e-16	0.341573	0.992	0.955	7.82233e-12	C1	HepG2
AATF	2.26197e-16	0.391924	0.923	0.857	8.04854e-12	C1	HepG2
GPRC5A	2.36666e-16	0.508425	0.456	0.214	8.42105e-12	C1	HepG2
RRAGA	2.47897e-16	0.380676	0.989	0.951	8.82068e-12	C1	HepG2
VAMP5	2.5397e-16	0.392593	0.701	0.462	9.03675e-12	C1	HepG2
ZNF706	2.5743e-16	0.312375	0.981	0.938	9.15989e-12	C1	HepG2
JMJD6	2.90669e-16	0.401549	0.935	0.806	1.03426e-11	C1	HepG2
SARS1	3.11873e-16	0.321534	0.973	0.919	1.10971e-11	C1	HepG2
RABIF	3.13286e-16	0.335157	0.851	0.675	1.11473e-11	C1	HepG2
SLC7A11	3.39082e-16	0.300095	0.674	0.406	1.20652e-11	C1	HepG2
REEP5	3.47446e-16	0.400337	0.985	0.981	1.23628e-11	C1	HepG2
MEAF6	3.83651e-16	0.362755	0.935	0.859	1.36511e-11	C1	HepG2
RHOG	4.52642e-16	0.313104	0.87	0.692	1.61059e-11	C1	HepG2
DNAJA1	5.38918e-16	0.41356	1	1	1.91758e-11	C1	HepG2
ANKRD1	5.66716e-16	0.766908	0.494	0.222	2.01649e-11	C1	HepG2
CD2BP2	5.71481e-16	0.373464	0.946	0.872	2.03344e-11	C1	HepG2
NIP7	5.74653e-16	0.317833	0.954	0.85	2.04473e-11	C1	HepG2
IGFBP4	5.99644e-16	0.37251	0.736	0.494	2.13365e-11	C1	HepG2
TAGLN2	6.31409e-16	0.386103	0.916	0.799	2.24668e-11	C1	HepG2
ZMYND8	7.51944e-16	0.346267	0.946	0.771	2.67557e-11	C1	HepG2
C19orf33	7.55921e-16	0.363394	0.406	0.162	2.68972e-11	C1	HepG2
CDC42EP2	7.5693e-16	0.261589	0.544	0.261	2.69331e-11	C1	HepG2
PLK2	9.02612e-16	0.347712	0.636	0.395	3.21167e-11	C1	HepG2
DCAF13	1.05063e-15	0.325455	0.981	0.921	3.73835e-11	C1	HepG2
TSN	1.0676e-15	0.34914	0.958	0.902	3.79875e-11	C1	HepG2
CAST	1.22487e-15	0.376538	0.966	0.87	4.35835e-11	C1	HepG2
METTL5	1.29676e-15	0.317833	0.989	0.936	4.61413e-11	C1	HepG2
DUSP4	1.51297e-15	0.252601	0.341	0.113	5.38346e-11	C1	HepG2
ELOVL1	1.57015e-15	0.369836	0.881	0.724	5.58693e-11	C1	HepG2
TPRKB	1.62689e-15	0.349601	0.923	0.784	5.78881e-11	C1	HepG2
SUPT7L	1.7137e-15	0.307266	0.801	0.613	6.09767e-11	C1	HepG2
BCAS2	1.92234e-15	0.339225	0.962	0.906	6.84006e-11	C1	HepG2
HNRNPH3	1.95729e-15	0.457019	0.946	0.859	6.96444e-11	C1	HepG2
CEMIP2	1.96508e-15	0.330926	0.943	0.829	6.99213e-11	C1	HepG2
PSMD2	2.16702e-15	0.342082	0.981	0.959	7.7107e-11	C1	HepG2
FKBP4	2.19048e-15	0.337538	0.939	0.868	7.79416e-11	C1	HepG2
TRIM27	2.24795e-15	0.499441	0.793	0.609	7.99866e-11	C1	HepG2
SLC4A1AP	2.27609e-15	0.351023	0.831	0.699	8.0988e-11	C1	HepG2
ARPC5L	2.27712e-15	0.338987	0.858	0.72	8.10244e-11	C1	HepG2
PLEKHB2	2.44579e-15	0.390052	0.927	0.838	8.7026e-11	C1	HepG2
MEMO1	2.78754e-15	0.340465	0.843	0.618	9.91862e-11	C1	HepG2
UBQLN1	2.88719e-15	0.323088	0.966	0.929	1.02732e-10	C1	HepG2
CTNNA1	3.00279e-15	0.327343	0.969	0.925	1.06845e-10	C1	HepG2
UBE2E3	3.16806e-15	0.301789	0.866	0.66	1.12726e-10	C1	HepG2
WDR43	3.24681e-15	0.356459	0.977	0.874	1.15528e-10	C1	HepG2
JUN	3.3094e-15	0.549013	0.82	0.665	1.17755e-10	C1	HepG2
XRCC5	3.33972e-15	0.319457	1	0.989	1.18834e-10	C1	HepG2
GNAI3	3.41326e-15	0.310559	0.916	0.85	1.21451e-10	C1	HepG2
SREK1IP1	3.46875e-15	0.418138	0.92	0.821	1.23425e-10	C1	HepG2
TOP1	3.49349e-15	0.381717	0.989	0.968	1.24305e-10	C1	HepG2
NDUFAF4	3.6844e-15	0.347635	0.943	0.842	1.31098e-10	C1	HepG2
DDX5	3.87835e-15	0.308606	1	1	1.37999e-10	C1	HepG2
VAMP8	4.68408e-15	0.406291	0.962	0.915	1.66669e-10	C1	HepG2
MRPS18A	5.96937e-15	0.398587	0.981	0.947	2.12402e-10	C1	HepG2
LRIF1	6.05575e-15	0.314323	0.927	0.769	2.15476e-10	C1	HepG2
C9orf85	6.56351e-15	0.276196	0.674	0.404	2.33543e-10	C1	HepG2
SHC1	7.18332e-15	0.348065	0.893	0.767	2.55597e-10	C1	HepG2
TRIB3	7.26244e-15	0.563522	0.958	0.844	2.58412e-10	C1	HepG2
SRARP	7.66054e-15	0.458076	0.835	0.607	2.72577e-10	C1	HepG2
EZR	8.29549e-15	0.378748	0.985	0.942	2.9517e-10	C1	HepG2
BAG2	8.48059e-15	0.339702	0.958	0.823	3.01756e-10	C1	HepG2
NHSL1	8.61846e-15	0.346129	0.943	0.855	3.06662e-10	C1	HepG2
AMD1	1.00936e-14	0.402775	0.916	0.848	3.59152e-10	C1	HepG2
RBM18	1.02351e-14	0.292705	0.808	0.62	3.64184e-10	C1	HepG2
COQ10B	1.12906e-14	0.353353	0.897	0.774	4.01743e-10	C1	HepG2
CDKN2A	1.15313e-14	0.338528	0.621	0.378	4.10308e-10	C1	HepG2
EIF3J	1.3842e-14	0.339513	0.966	0.927	4.92526e-10	C1	HepG2
TXNIP	1.56731e-14	0.344459	0.636	0.376	5.57679e-10	C1	HepG2
CD63	1.58003e-14	0.327839	1	1	5.62205e-10	C1	HepG2
ITPRID2	1.60016e-14	0.263442	0.659	0.427	5.69369e-10	C1	HepG2
PNRC2	1.81574e-14	0.317673	0.835	0.635	6.46075e-10	C1	HepG2
ETS2	1.95528e-14	0.345748	0.843	0.654	6.95728e-10	C1	HepG2
TBPL1	1.98445e-14	0.289427	0.831	0.609	7.06105e-10	C1	HepG2
TRAPPC2B	2.35991e-14	0.265723	0.766	0.496	8.39703e-10	C1	HepG2
YPEL5	2.46698e-14	0.354778	0.747	0.545	8.77802e-10	C1	HepG2
CD55	2.52624e-14	0.301603	0.728	0.515	8.98888e-10	C1	HepG2
EMC7	2.54383e-14	0.346027	0.992	0.974	9.05145e-10	C1	HepG2
GADD45A	2.81203e-14	0.419245	0.774	0.596	1.00058e-09	C1	HepG2
ABRACL	2.82972e-14	0.334763	0.816	0.583	1.00687e-09	C1	HepG2
UBE2D3	3.09362e-14	0.31732	0.985	0.974	1.10077e-09	C1	HepG2
SLC35F5	3.23721e-14	0.309725	0.904	0.81	1.15186e-09	C1	HepG2
TGFB1	3.91716e-14	0.282988	0.785	0.545	1.3938e-09	C1	HepG2
CAPZA1	4.1172e-14	0.296604	0.981	0.955	1.46498e-09	C1	HepG2
TMEM87B	4.48602e-14	0.283693	0.816	0.583	1.59622e-09	C1	HepG2
GOLT1A	5.10754e-14	0.3721	0.816	0.615	1.81736e-09	C1	HepG2
AIMP1	5.161e-14	0.347309	0.958	0.908	1.83639e-09	C1	HepG2
CHMP4A	5.24382e-14	0.266607	1	0.994	1.86586e-09	C1	HepG2
MRPL47	5.44522e-14	0.383845	0.962	0.923	1.93752e-09	C1	HepG2
TAF1B	5.60911e-14	0.253236	0.736	0.491	1.99583e-09	C1	HepG2
PRKAR1A	6.68133e-14	0.299707	0.989	0.981	2.37735e-09	C1	HepG2
H2BC5	6.76419e-14	0.276557	0.375	0.15	2.40684e-09	C1	HepG2
ADAM9	7.01591e-14	0.271266	0.95	0.85	2.4964e-09	C1	HepG2
TIMM22	7.17981e-14	0.309882	0.854	0.726	2.55472e-09	C1	HepG2
CDC42	7.3379e-14	0.273759	1	0.998	2.61097e-09	C1	HepG2
DYNLRB1	7.673e-14	0.285057	0.996	1	2.73021e-09	C1	HepG2
RPL23AP82	8.33347e-14	0.277117	0.847	0.63	2.96522e-09	C1	HepG2
STX7	8.99496e-14	0.259851	0.808	0.63	3.20059e-09	C1	HepG2
RTF2	9.0679e-14	0.304319	0.992	0.979	3.22654e-09	C1	HepG2
DIABLO	9.29971e-14	0.337229	0.92	0.812	3.30902e-09	C1	HepG2
SNAPC1	9.69895e-14	0.278489	0.732	0.476	3.45108e-09	C1	HepG2
CDC37	1.01776e-13	0.305606	0.996	0.989	3.6214e-09	C1	HepG2
ELOA	1.04365e-13	0.283081	0.904	0.765	3.71351e-09	C1	HepG2
CDA	1.25266e-13	0.342843	0.303	0.098	4.45721e-09	C1	HepG2
CHMP3	1.32118e-13	0.321553	0.966	0.94	4.70104e-09	C1	HepG2
ATG12	1.33226e-13	0.306694	0.9	0.75	4.74044e-09	C1	HepG2
RRS1	1.35161e-13	0.308568	0.82	0.603	4.8093e-09	C1	HepG2
OVCA2	1.37042e-13	0.30618	0.847	0.662	4.87622e-09	C1	HepG2
COA7	1.4865e-13	0.331465	0.831	0.66	5.28927e-09	C1	HepG2
DNTTIP2	1.53743e-13	0.367294	0.946	0.868	5.47049e-09	C1	HepG2
EIF4E	1.61953e-13	0.354197	0.989	0.985	5.7626e-09	C1	HepG2
DYNC1I2	1.70364e-13	0.346476	0.908	0.791	6.06188e-09	C1	HepG2
PPID	1.72881e-13	0.319379	0.935	0.87	6.15146e-09	C1	HepG2
TFPI	1.77606e-13	0.524243	1	0.998	6.31958e-09	C1	HepG2
BAK1	1.86405e-13	0.285967	0.866	0.682	6.63265e-09	C1	HepG2
HSPA13	2.14437e-13	0.280707	0.778	0.562	7.63011e-09	C1	HepG2
SEPTIN10	2.23161e-13	0.292373	0.736	0.53	7.9405e-09	C1	HepG2
ISG20	2.29708e-13	0.266828	0.556	0.286	8.17346e-09	C1	HepG2
IST1	2.44009e-13	0.307237	0.95	0.838	8.68233e-09	C1	HepG2
ACSL3	2.45331e-13	0.420256	0.939	0.863	8.72936e-09	C1	HepG2
H3-3A	2.46804e-13	0.27622	0.996	1	8.78179e-09	C1	HepG2
CHTOP	2.60612e-13	0.318429	0.889	0.746	9.27311e-09	C1	HepG2
GART	2.77897e-13	0.277584	0.889	0.797	9.88812e-09	C1	HepG2
CCNH	2.80234e-13	0.31699	0.874	0.761	9.9713e-09	C1	HepG2
TIGAR	3.01742e-13	0.335963	0.831	0.626	1.07366e-08	C1	HepG2
OARD1	3.14435e-13	0.313132	0.812	0.624	1.11882e-08	C1	HepG2
DYNLT1	3.1965e-13	0.303596	0.969	0.923	1.13738e-08	C1	HepG2
PHB	3.44176e-13	0.274365	1	1	1.22465e-08	C1	HepG2
EPS8L3	3.53417e-13	0.268723	0.659	0.408	1.25753e-08	C1	HepG2
ANAPC11	3.67834e-13	0.327208	0.989	0.985	1.30883e-08	C1	HepG2
BRMS1	3.85735e-13	0.307471	0.935	0.846	1.37252e-08	C1	HepG2
SARNP	4.2751e-13	0.335839	0.935	0.831	1.52117e-08	C1	HepG2
TNFRSF10D	4.65641e-13	0.274807	0.743	0.509	1.65684e-08	C1	HepG2
MAIP1	5.30521e-13	0.295138	0.877	0.75	1.8877e-08	C1	HepG2
GHITM	5.49691e-13	0.26969	0.996	1	1.95591e-08	C1	HepG2
CSTF1	5.89489e-13	0.290681	0.916	0.699	2.09752e-08	C1	HepG2
RPL26L1	6.42991e-13	0.30936	0.973	0.927	2.28789e-08	C1	HepG2
GAR1	6.75378e-13	0.30336	0.958	0.878	2.40313e-08	C1	HepG2
H2AC6	6.841e-13	0.64715	0.659	0.485	2.43417e-08	C1	HepG2
C9orf78	6.86364e-13	0.323269	0.977	0.893	2.44222e-08	C1	HepG2
ELL2	7.12773e-13	0.279107	0.893	0.746	2.53619e-08	C1	HepG2
HCCS	7.52849e-13	0.269967	0.87	0.714	2.67879e-08	C1	HepG2
AL135905.2	7.77321e-13	0.315825	0.992	0.985	2.76586e-08	C1	HepG2
CWC27	7.9121e-13	0.301782	0.874	0.705	2.81528e-08	C1	HepG2
PPP4R3B	8.0975e-13	0.269911	0.889	0.759	2.88125e-08	C1	HepG2
MRPS17	8.12144e-13	0.31943	0.885	0.739	2.88977e-08	C1	HepG2
CCT4	8.20104e-13	0.290729	0.996	0.996	2.91809e-08	C1	HepG2
ADGRG6	8.24843e-13	0.30144	0.828	0.641	2.93496e-08	C1	HepG2
SUMO1	8.47928e-13	0.278497	0.996	0.981	3.0171e-08	C1	HepG2
ATP6V1D	8.83271e-13	0.287803	0.904	0.769	3.14286e-08	C1	HepG2
ARG2	9.42042e-13	0.354751	0.709	0.479	3.35197e-08	C1	HepG2
LMO7	9.58444e-13	0.352877	0.958	0.902	3.41033e-08	C1	HepG2
MRPL44	9.7672e-13	0.329518	0.866	0.733	3.47537e-08	C1	HepG2
UTP3	1.01907e-12	0.256539	0.801	0.628	3.62604e-08	C1	HepG2
CIAPIN1	1.02198e-12	0.280121	0.985	0.872	3.6364e-08	C1	HepG2
SELENOF	1.1676e-12	0.251059	0.996	0.985	4.15456e-08	C1	HepG2
NRAS	1.17139e-12	0.299269	0.866	0.803	4.16805e-08	C1	HepG2
SRP19	1.29466e-12	0.272636	0.981	0.949	4.60666e-08	C1	HepG2
APEX2	1.30584e-12	0.265105	0.785	0.577	4.64643e-08	C1	HepG2
TNPO1	1.33346e-12	0.26418	0.9	0.793	4.74471e-08	C1	HepG2
CMC2	1.46654e-12	0.306073	0.943	0.842	5.21822e-08	C1	HepG2
CAPRIN2	1.50071e-12	0.27828	0.64	0.406	5.33982e-08	C1	HepG2
TMEM123	1.51608e-12	0.280859	1	1	5.39451e-08	C1	HepG2
ZRANB2	1.75556e-12	0.310662	0.943	0.872	6.24664e-08	C1	HepG2
SSBP1	1.83102e-12	0.292346	0.996	0.989	6.51513e-08	C1	HepG2
FDX2	2.11142e-12	0.294548	0.843	0.665	7.51287e-08	C1	HepG2
RPL39L	2.11196e-12	0.582583	0.506	0.265	7.51478e-08	C1	HepG2
MRPL42	2.12214e-12	0.287565	0.977	0.957	7.55101e-08	C1	HepG2
STK17A	2.31159e-12	0.251616	0.663	0.459	8.2251e-08	C1	HepG2
NSA2	2.34028e-12	0.285845	0.943	0.863	8.32717e-08	C1	HepG2
TMEM186	2.38277e-12	0.30903	0.774	0.577	8.47838e-08	C1	HepG2
CSNK1A1	2.44738e-12	0.2666	0.95	0.88	8.70827e-08	C1	HepG2
DDX27	2.55731e-12	0.275324	0.954	0.906	9.09943e-08	C1	HepG2
PDCD6IP	2.70264e-12	0.329392	0.943	0.846	9.61654e-08	C1	HepG2
BRIX1	2.93888e-12	0.305414	0.954	0.891	1.04571e-07	C1	HepG2
TAX1BP1	2.98916e-12	0.296085	0.989	0.968	1.0636e-07	C1	HepG2
ERGIC2	3.0236e-12	0.257421	0.893	0.78	1.07586e-07	C1	HepG2
C1D	3.27968e-12	0.292853	0.92	0.823	1.16698e-07	C1	HepG2
IMP4	3.79695e-12	0.305539	0.985	0.94	1.35103e-07	C1	HepG2
MRPL15	4.7314e-12	0.27849	0.943	0.85	1.68353e-07	C1	HepG2
MRPL41	4.79211e-12	0.375605	0.992	0.987	1.70513e-07	C1	HepG2
VPS26A	4.94789e-12	0.288141	0.954	0.88	1.76056e-07	C1	HepG2
SLC40A1	5.23526e-12	0.284092	0.651	0.415	1.86281e-07	C1	HepG2
CASP3	5.54099e-12	0.308475	0.943	0.829	1.97159e-07	C1	HepG2
CHMP4C	5.73291e-12	0.276952	0.716	0.532	2.03988e-07	C1	HepG2
COMMD3	7.14612e-12	0.375324	0.843	0.744	2.54273e-07	C1	HepG2
SMOX	7.3257e-12	0.302536	0.854	0.686	2.60663e-07	C1	HepG2
RCN1	7.37075e-12	0.322798	0.877	0.724	2.62266e-07	C1	HepG2
CFLAR	7.43271e-12	0.397182	0.923	0.88	2.64471e-07	C1	HepG2
NOP56	7.5742e-12	0.415925	0.969	0.972	2.69505e-07	C1	HepG2
SAP18	7.90575e-12	0.358694	0.996	0.998	2.81302e-07	C1	HepG2
MRPL49	8.27725e-12	0.298661	0.935	0.814	2.94521e-07	C1	HepG2
GTPBP4	8.31878e-12	0.28146	0.946	0.878	2.95999e-07	C1	HepG2
MARCHF7	8.32991e-12	0.257485	0.82	0.656	2.96395e-07	C1	HepG2
ATP1B3	8.37438e-12	0.270658	1	0.998	2.97977e-07	C1	HepG2
CEBPZ	8.47057e-12	0.289024	0.9	0.801	3.014e-07	C1	HepG2
STEAP1	8.99168e-12	0.300867	0.613	0.391	3.19942e-07	C1	HepG2
CMTM3	1.03733e-11	0.329427	0.866	0.771	3.69103e-07	C1	HepG2
BUD23	1.04481e-11	0.257992	0.977	0.932	3.71765e-07	C1	HepG2
SNW1	1.17626e-11	0.287051	0.935	0.85	4.18538e-07	C1	HepG2
HSPA8	1.34458e-11	0.43947	1	0.994	4.78427e-07	C1	HepG2
DENR	1.50072e-11	0.254848	0.935	0.855	5.33988e-07	C1	HepG2
PFDN1	1.52027e-11	0.282705	0.954	0.925	5.40942e-07	C1	HepG2
CCDC137	1.63611e-11	0.273844	0.866	0.632	5.82159e-07	C1	HepG2
ZCCHC10	1.81823e-11	0.313767	0.854	0.729	6.46963e-07	C1	HepG2
OAS1	1.81984e-11	0.332243	0.682	0.474	6.47535e-07	C1	HepG2
TMEM50A	1.92006e-11	0.272908	0.962	0.951	6.83195e-07	C1	HepG2
ANKRD12	2.01132e-11	0.357944	0.82	0.688	7.15667e-07	C1	HepG2
MRPL21	2.03117e-11	0.303184	0.966	0.962	7.22731e-07	C1	HepG2
LDLR	2.40848e-11	0.292324	0.728	0.53	8.56984e-07	C1	HepG2
DNAJC9	2.86227e-11	0.370126	0.92	0.806	1.01845e-06	C1	HepG2
ARPC2	3.0494e-11	0.31852	1	0.994	1.08504e-06	C1	HepG2
GCC2	3.17649e-11	0.272822	0.858	0.716	1.13026e-06	C1	HepG2
ZNF114	3.28944e-11	0.557437	0.808	0.656	1.17045e-06	C1	HepG2
DBN1	3.72557e-11	0.252436	0.755	0.575	1.32563e-06	C1	HepG2
MRPL36	3.8523e-11	0.29965	0.985	0.936	1.37073e-06	C1	HepG2
MKKS	3.87064e-11	0.301169	0.969	0.942	1.37725e-06	C1	HepG2
RPF1	3.88309e-11	0.256759	0.889	0.767	1.38168e-06	C1	HepG2
CLK3	4.2896e-11	0.254241	0.835	0.669	1.52633e-06	C1	HepG2
TIMM23	4.86553e-11	0.255626	0.95	0.915	1.73125e-06	C1	HepG2
ADM	4.92501e-11	0.286867	0.552	0.355	1.75242e-06	C1	HepG2
VAT1	5.21177e-11	0.272274	0.989	0.981	1.85445e-06	C1	HepG2
SLC25A19	5.22976e-11	0.268636	0.782	0.59	1.86085e-06	C1	HepG2
RIOK3	5.35023e-11	0.257662	0.686	0.459	1.90372e-06	C1	HepG2
COX7A2L	5.82179e-11	0.273228	0.989	0.985	2.07151e-06	C1	HepG2
TSSC4	6.14414e-11	0.273681	0.843	0.697	2.18621e-06	C1	HepG2
NDUFA12	6.63824e-11	0.253331	0.996	0.987	2.36202e-06	C1	HepG2
UNC50	6.7684e-11	0.252454	0.939	0.833	2.40833e-06	C1	HepG2
HNRNPF	6.82484e-11	0.27591	0.989	0.964	2.42842e-06	C1	HepG2
NEDD9	7.1687e-11	0.440517	0.931	0.855	2.55077e-06	C1	HepG2
CAPZA2	7.39838e-11	0.255061	0.989	0.964	2.63249e-06	C1	HepG2
CLDN4	8.98941e-11	0.590873	0.874	0.799	3.19861e-06	C1	HepG2
PISD	9.07947e-11	0.256268	0.885	0.741	3.23066e-06	C1	HepG2
NDFIP1	9.25468e-11	0.256148	0.931	0.889	3.293e-06	C1	HepG2
YWHAZ	9.94928e-11	0.287772	0.992	0.983	3.54015e-06	C1	HepG2
SNRPD1	1.01448e-10	0.286992	1	0.989	3.60972e-06	C1	HepG2
ACTR2	1.37559e-10	0.25707	0.989	0.979	4.89461e-06	C1	HepG2
CR381653.2	1.4181e-10	0.369772	0.751	0.577	5.04589e-06	C1	HepG2
DUXAP10	1.5307e-10	0.317224	0.962	0.917	5.44653e-06	C1	HepG2
CCDC124	1.54737e-10	0.255663	0.981	0.932	5.50587e-06	C1	HepG2
RAP1B	1.67346e-10	0.269569	0.916	0.876	5.95452e-06	C1	HepG2
UBE2F	1.68483e-10	0.264368	0.966	0.921	5.99497e-06	C1	HepG2
RALA	1.75051e-10	0.28234	0.92	0.889	6.22866e-06	C1	HepG2
BLVRA	1.97324e-10	0.299514	0.946	0.88	7.0212e-06	C1	HepG2
CNIH4	2.02645e-10	0.251781	0.977	0.925	7.21051e-06	C1	HepG2
JPT2	2.35331e-10	0.263295	0.943	0.9	8.37356e-06	C1	HepG2
NOP2	2.42659e-10	0.271356	0.9	0.759	8.6343e-06	C1	HepG2
EAPP	2.5545e-10	0.260072	0.981	0.91	9.08942e-06	C1	HepG2
MRPL19	2.5753e-10	0.276758	0.969	0.923	9.16344e-06	C1	HepG2
EIF2B2	2.77748e-10	0.279217	0.847	0.78	9.88282e-06	C1	HepG2
SLU7	2.77968e-10	0.29062	0.904	0.765	9.89066e-06	C1	HepG2
SMIM30	2.78844e-10	0.251421	0.854	0.673	9.92184e-06	C1	HepG2
TAGLN	2.86955e-10	0.68735	0.858	0.714	1.02104e-05	C1	HepG2
MPZL2	2.91346e-10	0.32607	0.801	0.624	1.03667e-05	C1	HepG2
RSF1	3.09576e-10	0.300818	0.923	0.835	1.10153e-05	C1	HepG2
TWISTNB	3.10608e-10	0.263341	0.824	0.66	1.10521e-05	C1	HepG2
CEACAM1	3.3417e-10	0.285812	0.801	0.635	1.18904e-05	C1	HepG2
NXT1	3.4134e-10	0.260653	0.923	0.821	1.21456e-05	C1	HepG2
DKC1	3.6029e-10	0.296082	0.973	0.94	1.28198e-05	C1	HepG2
EIF3D	3.74156e-10	0.262081	0.958	0.938	1.33132e-05	C1	HepG2
DERL2	4.53433e-10	0.259212	0.931	0.842	1.6134e-05	C1	HepG2
SZRD1	4.73607e-10	0.262388	0.954	0.9	1.68519e-05	C1	HepG2
SCNM1	4.89272e-10	0.254127	0.839	0.675	1.74093e-05	C1	HepG2
MRPL9	5.56112e-10	0.257976	0.935	0.868	1.97876e-05	C1	HepG2
TTC14	6.13862e-10	0.306549	0.923	0.857	2.18425e-05	C1	HepG2
NCL	6.15774e-10	0.29931	1	0.998	2.19105e-05	C1	HepG2
RNF44	6.56628e-10	0.250713	0.805	0.658	2.33642e-05	C1	HepG2
CCN1	7.3883e-10	0.708798	0.636	0.455	2.6289e-05	C1	HepG2
RRN3	7.46638e-10	0.290699	0.774	0.694	2.65669e-05	C1	HepG2
H1-2	7.87781e-10	0.572815	0.801	0.701	2.80308e-05	C1	HepG2
FERMT1	8.5484e-10	0.251276	0.797	0.66	3.04169e-05	C1	HepG2
TP53I3	9.23643e-10	0.273538	0.82	0.671	3.28651e-05	C1	HepG2
H2AC18	9.24381e-10	0.538351	0.663	0.494	3.28913e-05	C1	HepG2
MRPL32	1.02189e-09	0.316002	0.95	0.925	3.63608e-05	C1	HepG2
HEXIM1	1.21464e-09	0.272159	0.897	0.801	4.32194e-05	C1	HepG2
METTL8	1.29045e-09	0.250314	0.755	0.613	4.59167e-05	C1	HepG2
POLR1D	1.34837e-09	0.287206	0.981	0.94	4.79777e-05	C1	HepG2
C8orf33	1.37369e-09	0.299015	0.831	0.718	4.88786e-05	C1	HepG2
PPARG	1.6467e-09	0.269218	0.69	0.509	5.85928e-05	C1	HepG2
CAVIN2	1.91105e-09	0.312353	0.556	0.357	6.79989e-05	C1	HepG2
MRPS6	2.00022e-09	0.374339	0.866	0.771	7.11719e-05	C1	HepG2
FZD5	2.04921e-09	0.277272	0.755	0.579	7.29148e-05	C1	HepG2
UFM1	2.24138e-09	0.251872	0.958	0.882	7.9753e-05	C1	HepG2
NCDN	2.25407e-09	0.291988	0.847	0.752	8.02045e-05	C1	HepG2
DLGAP4	3.01688e-09	0.271564	0.851	0.744	0.000107347	C1	HepG2
BAZ1A	3.12528e-09	0.308939	0.912	0.88	0.000111204	C1	HepG2
HS2ST1	3.64628e-09	0.253906	0.862	0.739	0.000129742	C1	HepG2
CTSB	3.75361e-09	0.458381	0.992	0.985	0.000133561	C1	HepG2
SPCS3	4.265e-09	0.255849	0.943	0.9	0.000151757	C1	HepG2
NCOR1	4.67901e-09	0.274792	0.969	0.927	0.000166489	C1	HepG2
EIF4E2	5.57302e-09	0.264474	0.939	0.891	0.000198299	C1	HepG2
FAM136A	6.2117e-09	0.264581	0.969	0.947	0.000221025	C1	HepG2
UTP11	6.45927e-09	0.281787	0.923	0.85	0.000229834	C1	HepG2
HKDC1	6.72769e-09	0.298345	0.724	0.568	0.000239385	C1	HepG2
IP6K2	6.81812e-09	0.266805	0.927	0.874	0.000242602	C1	HepG2
DHRS3	7.68889e-09	0.310764	0.831	0.673	0.000273586	C1	HepG2
TFAM	1.29862e-08	0.25612	0.935	0.88	0.000462077	C1	HepG2
DUSP14	1.78025e-08	0.546508	0.743	0.684	0.000633448	C1	HepG2
OSER1	2.95177e-08	0.286356	0.958	0.927	0.0010503	C1	HepG2
ASF1A	3.35419e-08	0.251313	0.943	0.827	0.00119349	C1	HepG2
EIF1B	3.65244e-08	0.259302	0.946	0.872	0.00129961	C1	HepG2
PTPRB	7.46095e-08	0.408954	0.379	0.218	0.00265475	C1	HepG2
TPM1	8.08083e-08	0.301735	0.946	0.893	0.00287532	C1	HepG2
MGME1	8.54555e-08	0.284289	0.893	0.78	0.00304068	C1	HepG2
SVIP	1.01521e-07	0.258615	0.9	0.823	0.00361231	C1	HepG2
UXS1	1.13659e-07	0.261112	0.935	0.868	0.00404423	C1	HepG2
HAT1	1.50737e-07	0.281917	0.877	0.763	0.00536352	C1	HepG2
TRIAP1	1.57043e-07	0.295752	0.95	0.925	0.0055879	C1	HepG2
BMP4	2.06797e-07	0.279536	0.946	0.808	0.00735823	C1	HepG2
ZNF622	2.59302e-07	0.262491	0.885	0.808	0.00922649	C1	HepG2
UPF3A	2.94697e-07	0.251722	0.927	0.853	0.0104859	C1	HepG2
DNAJB9	4.96957e-07	0.256739	0.778	0.656	0.0176827	C1	HepG2
ARL6IP1	6.23435e-07	0.257158	1	0.989	0.022183	C1	HepG2
PAH	3.12889e-64	0.777794	0.901	0.414	1.11332e-59	C2	HepG2
SERPINA5	1.52399e-62	1.06929	0.997	0.888	5.42266e-58	C2	HepG2
ODAM	1.64512e-62	1.56549	0.97	0.729	5.85368e-58	C2	HepG2
GPX2	2.01791e-59	1.12227	1	0.997	7.18014e-55	C2	HepG2
SELENOP	8.81163e-57	1.11023	0.997	0.992	3.13536e-52	C2	HepG2
SERPINA7	2.47477e-56	1.11053	0.94	0.595	8.80572e-52	C2	HepG2
GJB1	9.12454e-56	0.70868	0.876	0.43	3.24669e-51	C2	HepG2
A2M	2.14046e-55	1.25523	1	1	7.6162e-51	C2	HepG2
TF	2.06761e-54	1.01694	0.997	0.986	7.35697e-50	C2	HepG2
APOH	7.62493e-54	1.02408	1	0.997	2.7131e-49	C2	HepG2
SMLR1	4.04235e-53	1.2034	0.975	0.745	1.43835e-48	C2	HepG2
SULT2A1	2.21564e-52	1.16322	0.876	0.51	7.88369e-48	C2	HepG2
KLB	1.9491e-51	0.762491	0.83	0.411	6.9353e-47	C2	HepG2
PEBP1	8.04746e-49	0.921243	1	1	2.86345e-44	C2	HepG2
TMEM37	2.58194e-48	0.86619	0.912	0.548	9.18706e-44	C2	HepG2
LIME1	3.979e-48	0.811849	0.876	0.471	1.41581e-43	C2	HepG2
ALDH1A1	9.85588e-48	1.02583	1	0.89	3.50692e-43	C2	HepG2
AGT	5.16879e-47	0.944582	0.997	0.973	1.83916e-42	C2	HepG2
CDC42EP4	3.23462e-45	0.635746	0.838	0.507	1.15094e-40	C2	HepG2
B4GAT1	2.1906e-44	0.633732	0.967	0.74	7.79461e-40	C2	HepG2
ATP6V0E2	4.22578e-44	0.764478	0.97	0.792	1.50362e-39	C2	HepG2
IDH1	1.17044e-43	0.800027	0.989	0.964	4.16466e-39	C2	HepG2
APOA1	1.43943e-43	0.847386	1	1	5.12177e-39	C2	HepG2
CAT	3.07166e-43	0.655668	0.948	0.707	1.09296e-38	C2	HepG2
MT-ND6	5.74945e-43	0.52332	1	1	2.04577e-38	C2	HepG2
IDH2	4.27762e-42	0.71238	0.978	0.811	1.52206e-37	C2	HepG2
AIFM2	9.06522e-42	0.624523	0.995	0.959	3.22559e-37	C2	HepG2
ELP1	1.25834e-41	0.787414	0.973	0.759	4.47742e-37	C2	HepG2
NR1H4	1.75905e-41	0.496936	0.67	0.205	6.25907e-37	C2	HepG2
CFI	2.09359e-41	0.770562	0.951	0.704	7.44942e-37	C2	HepG2
SERPINA6	2.21737e-41	0.96178	0.901	0.718	7.88985e-37	C2	HepG2
ALDH1B1	2.71076e-41	0.682166	0.918	0.666	9.64543e-37	C2	HepG2
NIPSNAP1	4.4206e-41	0.606322	0.918	0.668	1.57294e-36	C2	HepG2
C3	1.01137e-40	0.861314	0.986	0.866	3.59865e-36	C2	HepG2
SPP1	1.19441e-40	1.08156	1	0.989	4.24996e-36	C2	HepG2
ASGR1	1.41473e-40	0.691279	1	0.962	5.03389e-36	C2	HepG2
RARRES2	2.88347e-40	0.701704	0.997	0.948	1.02599e-35	C2	HepG2
SERPINA3	6.46075e-40	1.53656	0.956	0.811	2.29886e-35	C2	HepG2
VTN	7.75401e-40	0.817837	0.937	0.721	2.75903e-35	C2	HepG2
SAA4	3.77301e-39	1.19023	0.94	0.773	1.34251e-34	C2	HepG2
QPRT	5.08782e-39	0.61637	0.997	0.984	1.81035e-34	C2	HepG2
PEG3	1.0413e-38	0.688983	0.951	0.775	3.70515e-34	C2	HepG2
SLC25A10	1.46024e-38	0.691863	0.964	0.808	5.19583e-34	C2	HepG2
APOC3	1.8155e-38	0.807476	0.863	0.493	6.4599e-34	C2	HepG2
TCEA3	2.12621e-38	0.320556	0.797	0.386	7.56547e-34	C2	HepG2
SERPINF2	4.64819e-38	0.690053	0.893	0.625	1.65392e-33	C2	HepG2
SERPINF1	5.89997e-38	0.701998	0.997	0.967	2.09933e-33	C2	HepG2
STARD10	1.18442e-37	0.672491	0.948	0.797	4.2144e-33	C2	HepG2
PGC	4.05156e-37	1.1843	0.997	0.948	1.44163e-32	C2	HepG2
HPN	7.86098e-37	0.555289	0.775	0.373	2.79709e-32	C2	HepG2
CX3CL1	1.76757e-35	0.494416	0.794	0.436	6.28938e-31	C2	HepG2
FN3K	6.8788e-35	0.536691	0.879	0.649	2.44761e-30	C2	HepG2
SERPINA1	7.17942e-35	0.647561	1	0.995	2.55458e-30	C2	HepG2
GLUD1	1.10655e-34	0.581731	0.931	0.671	3.93733e-30	C2	HepG2
HLF	1.14119e-34	0.417346	0.766	0.373	4.06058e-30	C2	HepG2
ORM2	1.25259e-34	0.705353	0.984	0.975	4.45697e-30	C2	HepG2
FAM162A	1.30836e-34	0.656635	0.97	0.893	4.65541e-30	C2	HepG2
NINJ1	1.46176e-34	0.590125	0.981	0.921	5.20122e-30	C2	HepG2
MRPS26	1.61247e-34	0.557285	0.989	0.934	5.73751e-30	C2	HepG2
GAMT	6.88839e-34	0.608427	0.956	0.792	2.45103e-29	C2	HepG2
ASPSCR1	9.26563e-34	0.590571	0.997	0.964	3.2969e-29	C2	HepG2
CYB5A	1.24155e-33	0.624029	0.997	0.918	4.41767e-29	C2	HepG2
ALB	1.89003e-33	1.1527	0.997	1	6.7251e-29	C2	HepG2
RHBG	4.53294e-33	0.434263	0.648	0.249	1.61291e-28	C2	HepG2
CNP	6.86985e-33	0.533616	0.959	0.827	2.44443e-28	C2	HepG2
PAQR8	1.27724e-32	0.443145	0.541	0.14	4.54466e-28	C2	HepG2
PCYT2	2.97676e-32	0.472079	0.841	0.507	1.05919e-27	C2	HepG2
FAM3B	4.44837e-32	0.394437	0.706	0.31	1.58282e-27	C2	HepG2
MBNL3	5.3975e-32	0.56937	0.964	0.893	1.92054e-27	C2	HepG2
LIPC	1.05483e-31	0.611817	0.816	0.488	3.75329e-27	C2	HepG2
EPHX1	7.14823e-31	0.760063	0.995	0.951	2.54348e-26	C2	HepG2
GCHFR	9.26816e-31	0.504355	0.967	0.877	3.2978e-26	C2	HepG2
SMIM1	1.04793e-30	0.392706	0.657	0.266	3.72876e-26	C2	HepG2
SULT1A1	1.35686e-30	0.583508	0.956	0.844	4.82797e-26	C2	HepG2
SMARCA1	1.88175e-30	0.476525	0.918	0.786	6.69566e-26	C2	HepG2
HP	2.75209e-30	0.973126	0.764	0.43	9.79248e-26	C2	HepG2
AK4	2.9554e-30	0.47426	0.975	0.929	1.05159e-25	C2	HepG2
CYP2W1	3.17321e-30	0.42803	0.786	0.433	1.12909e-25	C2	HepG2
AKR1C2	3.74121e-30	1.35876	0.992	0.981	1.3312e-25	C2	HepG2
ECH1	3.82594e-30	0.426878	1	0.989	1.36135e-25	C2	HepG2
ERBB2	8.41966e-30	0.457634	0.852	0.562	2.99588e-25	C2	HepG2
CPB2	9.0623e-30	0.424866	0.643	0.258	3.22455e-25	C2	HepG2
ESPN	1.02854e-29	0.425054	0.799	0.422	3.65977e-25	C2	HepG2
PRR5	1.53599e-29	0.428673	0.742	0.392	5.46536e-25	C2	HepG2
ABCC6	1.67908e-29	0.292481	0.709	0.334	5.97449e-25	C2	HepG2
ATP5F1A	2.37761e-29	0.372925	0.997	1	8.46001e-25	C2	HepG2
MLXIPL	3.00308e-29	0.3469	0.695	0.301	1.06856e-24	C2	HepG2
RPS6KA3	3.55969e-29	0.517406	0.909	0.775	1.26661e-24	C2	HepG2
MTTP	3.99504e-29	0.326798	0.558	0.173	1.42151e-24	C2	HepG2
AFP	4.91795e-29	1.10446	0.989	0.964	1.7499e-24	C2	HepG2
AKR1C1	6.26704e-29	1.05209	1	0.995	2.22994e-24	C2	HepG2
TTC39C	1.3052e-28	0.392554	0.665	0.31	4.64415e-24	C2	HepG2
ITM2B	1.34129e-28	0.517002	0.995	0.964	4.77258e-24	C2	HepG2
MASP2	1.40842e-28	0.411003	0.662	0.318	5.01144e-24	C2	HepG2
HNF4A	2.39274e-28	0.448981	0.901	0.721	8.51383e-24	C2	HepG2
RNASE4	3.73724e-28	0.569219	0.857	0.693	1.32978e-23	C2	HepG2
PFKL	5.65233e-28	0.51568	0.929	0.819	2.01121e-23	C2	HepG2
GLUL	7.32207e-28	0.667654	0.984	0.945	2.60534e-23	C2	HepG2
HSD17B4	1.0418e-27	0.443025	0.912	0.819	3.70692e-23	C2	HepG2
CRYL1	1.33307e-27	0.475895	0.775	0.444	4.74335e-23	C2	HepG2
APOC2	1.57015e-27	0.610687	0.995	0.942	5.58691e-23	C2	HepG2
SLC6A14	1.72521e-27	0.562379	0.588	0.222	6.13862e-23	C2	HepG2
TTR	1.99329e-27	0.721464	0.885	0.63	7.09251e-23	C2	HepG2
FCGRT	3.29566e-27	0.503047	0.986	0.89	1.17266e-22	C2	HepG2
HGD	3.63564e-27	0.493257	0.942	0.827	1.29363e-22	C2	HepG2
APOA5	3.8822e-27	0.441181	0.588	0.238	1.38136e-22	C2	HepG2
PSME1	4.25292e-27	0.328728	1	0.995	1.51327e-22	C2	HepG2
TECR	5.89357e-27	0.488512	0.992	0.975	2.09705e-22	C2	HepG2
FZD4	7.71673e-27	0.313635	0.555	0.195	2.74577e-22	C2	HepG2
AKR1C3	1.00357e-26	0.618559	0.962	0.778	3.5709e-22	C2	HepG2
ZNF652	1.1417e-26	0.409695	0.909	0.748	4.0624e-22	C2	HepG2
FGFR4	1.30302e-26	0.41342	0.959	0.819	4.6364e-22	C2	HepG2
PCTP	1.50319e-26	0.385842	0.791	0.482	5.34864e-22	C2	HepG2
LYZ	2.76049e-26	0.719506	1	0.997	9.82236e-22	C2	HepG2
SMIM24	3.04499e-26	0.516842	0.78	0.474	1.08347e-21	C2	HepG2
ALDH18A1	4.03468e-26	0.505677	0.945	0.825	1.43562e-21	C2	HepG2
PRDX2	5.24458e-26	0.373487	1	1	1.86613e-21	C2	HepG2
APOB	5.63071e-26	0.608659	0.997	0.984	2.00352e-21	C2	HepG2
ORM1	6.51348e-26	0.664946	0.989	0.981	2.31763e-21	C2	HepG2
SEPHS2	7.14036e-26	0.442135	0.948	0.844	2.54068e-21	C2	HepG2
TMEM141	7.60796e-26	0.536189	0.912	0.816	2.70707e-21	C2	HepG2
SLC13A5	1.15125e-25	0.310445	0.591	0.238	4.09638e-21	C2	HepG2
CLU	1.17543e-25	0.663445	0.942	0.885	4.1824e-21	C2	HepG2
ZKSCAN1	1.63345e-25	0.403404	0.799	0.523	5.81213e-21	C2	HepG2
LRG1	2.06777e-25	0.425205	0.86	0.586	7.35754e-21	C2	HepG2
ACAA1	2.60589e-25	0.485205	0.948	0.838	9.27228e-21	C2	HepG2
MT-ND4L	2.76027e-25	0.420525	1	1	9.82159e-21	C2	HepG2
ARL2	3.42792e-25	0.444992	0.964	0.91	1.21972e-20	C2	HepG2
GPC3	3.44312e-25	0.43181	1	0.995	1.22513e-20	C2	HepG2
EBP	1.12556e-24	0.552666	0.984	0.893	4.00495e-20	C2	HepG2
XBP1	1.22797e-24	0.460298	0.931	0.797	4.36937e-20	C2	HepG2
LDHA	1.33751e-24	0.391055	1	1	4.75914e-20	C2	HepG2
DGAT2	1.82543e-24	0.378218	0.797	0.501	6.49524e-20	C2	HepG2
AMBP	2.5495e-24	0.482327	1	1	9.07163e-20	C2	HepG2
SULT1A3	2.55167e-24	0.58477	0.967	0.918	9.07935e-20	C2	HepG2
MPC2	2.74446e-24	0.431466	0.967	0.937	9.76535e-20	C2	HepG2
GLYCTK	3.73016e-24	0.418215	0.766	0.532	1.32726e-19	C2	HepG2
PSME2	5.10875e-24	0.285577	1	1	1.81779e-19	C2	HepG2
RBP4	5.81298e-24	0.530956	0.995	0.997	2.06838e-19	C2	HepG2
SNX5	7.68549e-24	0.398962	1	0.984	2.73465e-19	C2	HepG2
CERS4	7.91253e-24	0.380551	0.788	0.504	2.81544e-19	C2	HepG2
GALK1	8.66136e-24	0.390467	0.808	0.564	3.08189e-19	C2	HepG2
AIFM1	9.81204e-24	0.380801	0.931	0.808	3.49132e-19	C2	HepG2
SLC39A5	1.03407e-23	0.323059	0.692	0.353	3.67944e-19	C2	HepG2
SERPINA4	1.50544e-23	0.335968	0.508	0.189	5.35666e-19	C2	HepG2
SNRPN	1.72865e-23	0.614565	0.959	0.877	6.15089e-19	C2	HepG2
LEAP2	2.33412e-23	0.344293	0.459	0.137	8.30526e-19	C2	HepG2
CEBPA	2.33859e-23	0.306946	0.56	0.233	8.32116e-19	C2	HepG2
CARHSP1	2.67518e-23	0.525777	1	0.967	9.51882e-19	C2	HepG2
HYAL1	3.04105e-23	0.411602	0.876	0.707	1.08207e-18	C2	HepG2
HPX	3.67744e-23	0.480767	0.64	0.321	1.30851e-18	C2	HepG2
ABCC6P1	5.46113e-23	0.428595	0.698	0.411	1.94318e-18	C2	HepG2
MT-CO3	5.98927e-23	0.413739	1	1	2.1311e-18	C2	HepG2
MAGED1	6.38035e-23	0.459821	0.959	0.847	2.27026e-18	C2	HepG2
HMGN3	8.18126e-23	0.458873	0.973	0.91	2.91106e-18	C2	HepG2
CYP27A1	8.33521e-23	0.435172	0.901	0.756	2.96583e-18	C2	HepG2
ACAT2	1.22728e-22	0.656218	0.94	0.833	4.36692e-18	C2	HepG2
S100A1	1.48032e-22	0.631237	0.931	0.83	5.26726e-18	C2	HepG2
MGST2	1.55757e-22	0.443112	0.973	0.923	5.54214e-18	C2	HepG2
SLC9A3R1	1.99442e-22	0.420104	0.973	0.912	7.09653e-18	C2	HepG2
PRDX3	2.62211e-22	0.374715	0.997	0.992	9.32998e-18	C2	HepG2
CIAO2A	2.70997e-22	0.405388	0.967	0.929	9.64262e-18	C2	HepG2
COA3	3.07279e-22	0.403046	0.986	0.918	1.09336e-17	C2	HepG2
LITAF	3.13177e-22	0.349198	0.989	0.995	1.11435e-17	C2	HepG2
BCAM	6.13849e-22	0.30349	0.742	0.425	2.1842e-17	C2	HepG2
ALDH2	6.63698e-22	0.407377	0.973	0.904	2.36157e-17	C2	HepG2
TSPAN6	7.12043e-22	0.470848	0.989	0.912	2.53359e-17	C2	HepG2
DBI	7.7854e-22	0.424522	0.997	0.992	2.7702e-17	C2	HepG2
C4A	1.07847e-21	0.473345	0.659	0.397	3.83741e-17	C2	HepG2
SLC25A1	1.41589e-21	0.362023	0.78	0.542	5.03801e-17	C2	HepG2
UGDH	1.43396e-21	0.390758	1	0.995	5.10233e-17	C2	HepG2
DNPH1	1.45188e-21	0.402571	0.951	0.879	5.16607e-17	C2	HepG2
PIPOX	1.54925e-21	0.344932	0.728	0.463	5.51254e-17	C2	HepG2
LGALS3BP	1.76309e-21	0.423712	0.997	0.984	6.27342e-17	C2	HepG2
FBXO2	2.5451e-21	0.519513	0.986	0.956	9.05597e-17	C2	HepG2
SERPINC1	2.88663e-21	0.409017	0.717	0.427	1.02712e-16	C2	HepG2
CHDH	3.29425e-21	0.313637	0.69	0.403	1.17216e-16	C2	HepG2
ACOT2	3.58183e-21	0.393171	0.956	0.893	1.27449e-16	C2	HepG2
PLEKHJ1	3.72779e-21	0.411124	0.962	0.896	1.32642e-16	C2	HepG2
MT1F	3.88791e-21	0.545416	0.929	0.726	1.38339e-16	C2	HepG2
FABP1	4.22022e-21	0.683893	0.86	0.644	1.50164e-16	C2	HepG2
TNFRSF19	4.23803e-21	0.388477	0.838	0.589	1.50797e-16	C2	HepG2
WFS1	4.53065e-21	0.366869	0.824	0.586	1.6121e-16	C2	HepG2
SLC13A3	4.54045e-21	0.398499	0.698	0.392	1.61558e-16	C2	HepG2
PLEKHB1	4.68004e-21	0.43586	0.898	0.715	1.66525e-16	C2	HepG2
FGA	5.1335e-21	1.21818	0.599	0.31	1.8266e-16	C2	HepG2
MT-CYB	7.39634e-21	0.443422	1	1	2.63176e-16	C2	HepG2
ACAT1	9.3328e-21	0.357266	0.995	0.964	3.3208e-16	C2	HepG2
PALMD	1.03922e-20	0.399487	0.728	0.479	3.69776e-16	C2	HepG2
CES2	1.07538e-20	0.342789	0.791	0.553	3.8264e-16	C2	HepG2
AIF1L	1.14815e-20	0.338823	0.742	0.433	4.08535e-16	C2	HepG2
RFNG	1.55798e-20	0.394526	0.929	0.784	5.54361e-16	C2	HepG2
ANGPTL8	1.59841e-20	0.503681	0.604	0.312	5.68747e-16	C2	HepG2
SIGMAR1	2.36659e-20	0.421609	0.978	0.948	8.42081e-16	C2	HepG2
COL27A1	2.59548e-20	0.35432	0.758	0.501	9.23523e-16	C2	HepG2
PC	3.19467e-20	0.307593	0.753	0.474	1.13673e-15	C2	HepG2
C4orf3	4.36328e-20	0.367314	1	0.984	1.55254e-15	C2	HepG2
TM7SF2	4.77577e-20	0.355341	0.747	0.474	1.69931e-15	C2	HepG2
SARDH	8.32477e-20	0.262467	0.659	0.356	2.96212e-15	C2	HepG2
ITIH3	9.48922e-20	0.358006	0.624	0.321	3.37645e-15	C2	HepG2
UQCRC2	9.55247e-20	0.328386	0.992	0.995	3.39896e-15	C2	HepG2
ADD1	1.22569e-19	0.314287	0.876	0.671	4.36126e-15	C2	HepG2
DUSP9	1.29781e-19	0.316993	0.788	0.515	4.61787e-15	C2	HepG2
ERBB3	1.3313e-19	0.324734	0.712	0.447	4.73704e-15	C2	HepG2
MSRB1	2.26469e-19	0.366594	0.918	0.762	8.05822e-15	C2	HepG2
TKFC	2.33393e-19	0.353354	0.799	0.605	8.30461e-15	C2	HepG2
DAG1	2.55975e-19	0.313479	0.81	0.589	9.10812e-15	C2	HepG2
CHST13	2.7053e-19	0.277797	0.662	0.4	9.62601e-15	C2	HepG2
AKR1A1	3.89732e-19	0.366854	0.964	0.929	1.38674e-14	C2	HepG2
THEM6	4.14231e-19	0.304911	0.712	0.468	1.47392e-14	C2	HepG2
FGL1	4.51841e-19	0.577317	0.973	0.877	1.60774e-14	C2	HepG2
PGM1	4.66857e-19	0.403765	0.843	0.696	1.66117e-14	C2	HepG2
SERPIND1	4.92631e-19	0.422758	0.907	0.797	1.75288e-14	C2	HepG2
GPX4	7.25457e-19	0.294758	1	1	2.58132e-14	C2	HepG2
DIXDC1	8.06101e-19	0.295091	0.646	0.34	2.86827e-14	C2	HepG2
GIPC2	9.30467e-19	0.282191	0.673	0.414	3.31079e-14	C2	HepG2
IFI30	1.02686e-18	0.412365	0.973	0.923	3.65376e-14	C2	HepG2
NDRG2	1.0526e-18	0.342258	0.83	0.63	3.74536e-14	C2	HepG2
GSN	1.28731e-18	0.363854	0.86	0.638	4.5805e-14	C2	HepG2
HSDL2	1.37137e-18	0.326083	0.852	0.666	4.8796e-14	C2	HepG2
RGN	1.46274e-18	0.303076	0.69	0.411	5.20473e-14	C2	HepG2
BHMT2	1.52611e-18	0.289542	0.569	0.282	5.43021e-14	C2	HepG2
PYGL	1.60257e-18	0.33291	0.81	0.658	5.70226e-14	C2	HepG2
SLC47A1	1.63805e-18	0.287795	0.717	0.479	5.82851e-14	C2	HepG2
PLOD2	1.73396e-18	0.428333	0.926	0.795	6.16977e-14	C2	HepG2
VIL1	2.10506e-18	0.390195	0.959	0.852	7.49021e-14	C2	HepG2
CPNE1	2.13823e-18	0.345586	0.992	0.981	7.60826e-14	C2	HepG2
MST1P2	2.24892e-18	0.264801	0.549	0.244	8.00211e-14	C2	HepG2
ITPR2	2.5313e-18	0.303148	0.714	0.488	9.00686e-14	C2	HepG2
YIF1A	2.53269e-18	0.37299	0.997	0.956	9.01181e-14	C2	HepG2
MACROH2A2	2.68237e-18	0.296619	0.75	0.479	9.54442e-14	C2	HepG2
CHPT1	2.95256e-18	0.266971	0.723	0.468	1.05058e-13	C2	HepG2
ACADSB	3.60593e-18	0.352751	0.769	0.526	1.28306e-13	C2	HepG2
SEC23A	4.4676e-18	0.351823	0.989	0.989	1.58966e-13	C2	HepG2
ALDH7A1	4.67746e-18	0.348656	0.893	0.762	1.66433e-13	C2	HepG2
LRP1	5.01988e-18	0.373291	0.882	0.71	1.78618e-13	C2	HepG2
DHCR7	5.90276e-18	0.553055	0.89	0.745	2.10032e-13	C2	HepG2
CABIN1	5.98118e-18	0.307087	0.657	0.384	2.12822e-13	C2	HepG2
CPPED1	6.39284e-18	0.382438	0.948	0.833	2.2747e-13	C2	HepG2
SLC2A4RG	6.56995e-18	0.309909	0.69	0.458	2.33772e-13	C2	HepG2
MMAB	7.33237e-18	0.286548	0.687	0.419	2.609e-13	C2	HepG2
GOLGB1	8.41157e-18	0.34023	0.918	0.764	2.993e-13	C2	HepG2
PEPD	8.85984e-18	0.338339	0.953	0.882	3.15251e-13	C2	HepG2
GAS2	9.36916e-18	0.280909	0.582	0.312	3.33373e-13	C2	HepG2
UQCRQ	9.60226e-18	0.28947	1	1	3.41668e-13	C2	HepG2
REEP6	9.95136e-18	0.370041	0.566	0.301	3.54089e-13	C2	HepG2
NCOA4	1.14795e-17	0.326991	0.981	0.932	4.08465e-13	C2	HepG2
ADH5	1.56401e-17	0.351839	0.981	0.953	5.56506e-13	C2	HepG2
FOXN3	1.63092e-17	0.250194	0.665	0.397	5.80313e-13	C2	HepG2
HADH	1.78655e-17	0.280143	0.714	0.438	6.35689e-13	C2	HepG2
SDC2	1.81245e-17	0.36411	0.909	0.855	6.44908e-13	C2	HepG2
MT-CO2	1.85332e-17	0.292657	1	1	6.59447e-13	C2	HepG2
GPX3	1.86733e-17	0.469117	0.992	0.986	6.64432e-13	C2	HepG2
AHSG	1.97507e-17	0.465089	1	0.995	7.02769e-13	C2	HepG2
CYREN	2.04609e-17	0.300915	0.786	0.54	7.2804e-13	C2	HepG2
PACSIN3	2.28798e-17	0.296744	0.758	0.507	8.14109e-13	C2	HepG2
SLC37A4	2.3621e-17	0.262842	0.723	0.466	8.40482e-13	C2	HepG2
PRPSAP1	2.54455e-17	0.365577	0.948	0.863	9.054e-13	C2	HepG2
TTC38	2.62587e-17	0.329795	0.854	0.729	9.34338e-13	C2	HepG2
AKAP1	2.92679e-17	0.253129	0.775	0.515	1.04141e-12	C2	HepG2
IQGAP2	3.07186e-17	0.296339	0.786	0.548	1.09303e-12	C2	HepG2
CST3	3.28931e-17	0.329856	1	0.997	1.1704e-12	C2	HepG2
MIXL1	3.41202e-17	0.453234	0.473	0.214	1.21407e-12	C2	HepG2
FARP1	4.13815e-17	0.300428	0.86	0.674	1.47244e-12	C2	HepG2
ARHGAP18	4.34058e-17	0.382	0.978	0.888	1.54446e-12	C2	HepG2
PIR	5.47327e-17	0.288057	0.786	0.553	1.9475e-12	C2	HepG2
MCM3	8.30346e-17	0.524721	0.893	0.805	2.95454e-12	C2	HepG2
MAN1A1	9.02475e-17	0.304936	0.879	0.764	3.21118e-12	C2	HepG2
MAP4K4	9.02878e-17	0.382335	0.942	0.844	3.21262e-12	C2	HepG2
EFNA1	9.05079e-17	0.37709	0.802	0.581	3.22045e-12	C2	HepG2
TMEM135	1.15192e-16	0.305604	0.742	0.559	4.09875e-12	C2	HepG2
CALR	1.25028e-16	0.353187	1	1	4.44876e-12	C2	HepG2
FASN	1.35326e-16	0.333844	0.857	0.688	4.81516e-12	C2	HepG2
BDH1	1.4861e-16	0.329301	0.643	0.46	5.28783e-12	C2	HepG2
COMT	1.55688e-16	0.362896	0.986	0.97	5.53967e-12	C2	HepG2
TMEM98	2.26146e-16	0.330623	0.953	0.901	8.04674e-12	C2	HepG2
KHDRBS3	2.29193e-16	0.253628	0.486	0.214	8.15515e-12	C2	HepG2
LIPA	2.4187e-16	0.362822	0.849	0.674	8.60622e-12	C2	HepG2
SLC39A14	2.43615e-16	0.433078	0.975	0.904	8.66832e-12	C2	HepG2
COQ8A	2.86156e-16	0.359563	0.797	0.641	1.0182e-11	C2	HepG2
PAPSS1	3.06898e-16	0.350124	0.918	0.808	1.09201e-11	C2	HepG2
GPT2	3.18081e-16	0.313279	0.838	0.638	1.1318e-11	C2	HepG2
PHYH	3.21893e-16	0.311646	0.75	0.512	1.14536e-11	C2	HepG2
TNS3	3.51516e-16	0.30921	0.846	0.595	1.25076e-11	C2	HepG2
MDH1	3.57058e-16	0.350438	0.989	0.986	1.27048e-11	C2	HepG2
GSTM4	3.70037e-16	0.291723	0.714	0.463	1.31667e-11	C2	HepG2
NFIA	3.96575e-16	0.281298	0.882	0.742	1.41109e-11	C2	HepG2
ANG	4.22395e-16	0.480607	0.865	0.786	1.50297e-11	C2	HepG2
GRHPR	4.33262e-16	0.323248	0.945	0.89	1.54163e-11	C2	HepG2
ANXA4	4.85433e-16	0.49046	0.953	0.91	1.72727e-11	C2	HepG2
ST13	5.13118e-16	0.307852	0.992	0.973	1.82578e-11	C2	HepG2
DCXR	5.1919e-16	0.317946	1	0.995	1.84738e-11	C2	HepG2
MPV17L	5.19988e-16	0.402265	0.753	0.584	1.85022e-11	C2	HepG2
RHOBTB1	7.34243e-16	0.279931	0.577	0.334	2.61258e-11	C2	HepG2
TUBG1	8.3545e-16	0.401349	0.967	0.863	2.9727e-11	C2	HepG2
BPIFB2	9.41516e-16	0.812667	0.813	0.679	3.3501e-11	C2	HepG2
ACAA2	9.92607e-16	0.335551	0.929	0.858	3.53189e-11	C2	HepG2
ETNPPL	1.01576e-15	0.324143	0.327	0.096	3.61428e-11	C2	HepG2
F10	1.28603e-15	0.302421	0.676	0.433	4.57596e-11	C2	HepG2
ECI2	1.32606e-15	0.323517	0.97	0.951	4.71838e-11	C2	HepG2
SUCLG2	1.44262e-15	0.289138	0.769	0.608	5.13313e-11	C2	HepG2
FGG	1.48745e-15	1.58255	0.78	0.6	5.29263e-11	C2	HepG2
CYGB	1.61408e-15	0.452661	0.61	0.334	5.74322e-11	C2	HepG2
SERF2	1.64534e-15	0.291058	1	0.997	5.85445e-11	C2	HepG2
PRAP1	1.84979e-15	0.324872	0.802	0.595	6.58193e-11	C2	HepG2
FGB	1.91811e-15	1.05181	0.511	0.252	6.82501e-11	C2	HepG2
GSTO1	2.08261e-15	0.317017	1	0.984	7.41034e-11	C2	HepG2
MTHFD1	2.10924e-15	0.368996	0.923	0.841	7.50511e-11	C2	HepG2
GLB1	2.19368e-15	0.310374	0.898	0.808	7.80557e-11	C2	HepG2
ECHS1	2.19744e-15	0.312045	0.992	0.973	7.81895e-11	C2	HepG2
BNIP3	2.31929e-15	0.366909	0.967	0.921	8.25248e-11	C2	HepG2
ATP1A1	2.39258e-15	0.306113	0.989	0.995	8.51327e-11	C2	HepG2
CTSC	2.48552e-15	0.405123	0.997	0.975	8.84398e-11	C2	HepG2
ITIH2	2.56045e-15	0.384087	0.989	0.986	9.11058e-11	C2	HepG2
RABEPK	2.57383e-15	0.300148	0.929	0.8	9.15822e-11	C2	HepG2
RELN	2.61032e-15	0.284347	0.593	0.329	9.28803e-11	C2	HepG2
ALDH4A1	2.72352e-15	0.325371	0.849	0.718	9.69084e-11	C2	HepG2
SNX10	2.76182e-15	0.310904	0.734	0.512	9.82712e-11	C2	HepG2
GATD3B	3e-15	0.25604	0.799	0.627	1.06746e-10	C2	HepG2
ABCB6	3.22016e-15	0.266352	0.701	0.444	1.1458e-10	C2	HepG2
BANF1	4.00677e-15	0.289007	1	0.995	1.42569e-10	C2	HepG2
AKR1B10	4.05949e-15	1.0852	0.915	0.756	1.44445e-10	C2	HepG2
ACY1	4.17316e-15	0.339845	0.887	0.795	1.48489e-10	C2	HepG2
PRPF6	4.513e-15	0.319803	0.973	0.953	1.60581e-10	C2	HepG2
LACTB2	4.70316e-15	0.333105	0.83	0.655	1.67348e-10	C2	HepG2
SLC17A9	6.7848e-15	0.309898	0.934	0.858	2.41417e-10	C2	HepG2
CTSH	7.11052e-15	0.344084	0.97	0.923	2.53006e-10	C2	HepG2
BST2	7.33886e-15	0.311663	0.964	0.926	2.61131e-10	C2	HepG2
F2	8.41551e-15	0.297996	0.989	0.984	2.99441e-10	C2	HepG2
RAB43	9.90087e-15	0.265043	0.775	0.559	3.52293e-10	C2	HepG2
CYB5R3	1.01587e-14	0.310597	0.986	0.978	3.61466e-10	C2	HepG2
CRIP2	1.07924e-14	0.349402	0.907	0.778	3.84014e-10	C2	HepG2
ANXA13	1.09605e-14	0.368896	0.324	0.101	3.89997e-10	C2	HepG2
PHYHIPL	1.29599e-14	0.274538	0.849	0.682	4.61139e-10	C2	HepG2
GATD3A	1.38599e-14	0.257318	0.714	0.523	4.93161e-10	C2	HepG2
HNRNPA2B1	1.57477e-14	0.336284	1	1	5.60333e-10	C2	HepG2
TRAP1	1.79908e-14	0.287265	0.931	0.885	6.40147e-10	C2	HepG2
FRAS1	1.89117e-14	0.264466	0.681	0.466	6.72915e-10	C2	HepG2
TUFM	2.28524e-14	0.262722	1	0.997	8.13132e-10	C2	HepG2
KHK	2.35677e-14	0.311392	0.725	0.51	8.38587e-10	C2	HepG2
ISYNA1	2.90624e-14	0.347467	0.772	0.589	1.0341e-09	C2	HepG2
EIF2AK1	2.9297e-14	0.26223	0.794	0.638	1.04244e-09	C2	HepG2
GCSH	2.93887e-14	0.309754	0.956	0.937	1.04571e-09	C2	HepG2
ATXN10	3.87938e-14	0.274819	0.934	0.827	1.38036e-09	C2	HepG2
ABCD3	4.30917e-14	0.270465	0.86	0.715	1.53329e-09	C2	HepG2
SCD	4.37735e-14	0.392904	0.945	0.904	1.55755e-09	C2	HepG2
TKT	4.66475e-14	0.285628	0.995	0.973	1.65981e-09	C2	HepG2
HIBADH	5.11115e-14	0.293183	0.808	0.644	1.81865e-09	C2	HepG2
SLC16A3	5.17099e-14	0.330543	0.984	0.932	1.83994e-09	C2	HepG2
AIG1	5.74648e-14	0.351023	0.931	0.86	2.04471e-09	C2	HepG2
CALU	5.82582e-14	0.291323	0.997	0.992	2.07294e-09	C2	HepG2
C4BPB	6.0759e-14	0.281239	0.937	0.868	2.16193e-09	C2	HepG2
DHCR24	6.27643e-14	0.312034	0.923	0.836	2.23328e-09	C2	HepG2
PCCB	6.76612e-14	0.28975	0.962	0.929	2.40752e-09	C2	HepG2
APOC1	7.36689e-14	0.390948	0.992	0.995	2.62129e-09	C2	HepG2
PRXL2A	8.37419e-14	0.309994	0.942	0.912	2.9797e-09	C2	HepG2
TMEM120A	8.81601e-14	0.315545	0.841	0.701	3.13691e-09	C2	HepG2
NRSN2	9.55971e-14	0.253813	0.805	0.614	3.40153e-09	C2	HepG2
HAUS4	9.76471e-14	0.250594	0.734	0.529	3.47448e-09	C2	HepG2
AGMAT	1.01056e-13	0.327575	0.871	0.789	3.59578e-09	C2	HepG2
CACNB4	1.0916e-13	0.261838	0.516	0.285	3.88413e-09	C2	HepG2
SMG1	1.1266e-13	0.321005	0.967	0.923	4.00866e-09	C2	HepG2
UQCC2	1.12723e-13	0.329612	0.956	0.893	4.0109e-09	C2	HepG2
FXYD2	1.25527e-13	0.691903	0.995	0.986	4.46651e-09	C2	HepG2
CLNS1A	1.42755e-13	0.282122	0.964	0.912	5.07952e-09	C2	HepG2
MT-ND3	1.44837e-13	0.363971	0.997	0.995	5.15359e-09	C2	HepG2
GALM	1.99898e-13	0.294706	0.805	0.66	7.11277e-09	C2	HepG2
MST1	2.22454e-13	0.266345	0.659	0.449	7.91537e-09	C2	HepG2
LAMTOR1	2.383e-13	0.261692	0.997	0.989	8.4792e-09	C2	HepG2
VDAC3	2.72818e-13	0.315063	0.989	0.945	9.70742e-09	C2	HepG2
RAB17	2.7872e-13	0.579196	0.788	0.592	9.9174e-09	C2	HepG2
ACTA2	3.1565e-13	0.35686	0.802	0.644	1.12315e-08	C2	HepG2
VDAC1	3.17773e-13	0.254365	0.997	0.995	1.1307e-08	C2	HepG2
NUCKS1	3.47229e-13	0.34073	0.995	0.989	1.23551e-08	C2	HepG2
NDUFS8	4.33125e-13	0.261104	0.997	0.995	1.54115e-08	C2	HepG2
KDELR2	4.71767e-13	0.281379	0.984	0.984	1.67864e-08	C2	HepG2
PSPH	5.17465e-13	0.306944	0.893	0.808	1.84124e-08	C2	HepG2
CDIP1	5.59305e-13	0.360494	0.876	0.775	1.99012e-08	C2	HepG2
QARS1	5.87177e-13	0.276123	0.948	0.921	2.08929e-08	C2	HepG2
APEH	6.09079e-13	0.281966	0.863	0.773	2.16722e-08	C2	HepG2
HECTD1	6.19666e-13	0.295671	0.992	0.975	2.2049e-08	C2	HepG2
BAX	6.5786e-13	0.299648	0.975	0.923	2.3408e-08	C2	HepG2
VPS35	7.88712e-13	0.276744	0.984	0.932	2.8064e-08	C2	HepG2
DHRS2	8.05645e-13	0.657918	0.986	0.997	2.86665e-08	C2	HepG2
SERGEF	8.16622e-13	0.254225	0.681	0.471	2.9057e-08	C2	HepG2
MPC1	1.00254e-12	0.342642	0.973	0.932	3.56725e-08	C2	HepG2
PEG10	1.11885e-12	0.454108	0.981	0.973	3.98108e-08	C2	HepG2
ANPEP	1.15539e-12	0.255663	0.827	0.671	4.11113e-08	C2	HepG2
ALDH3A2	1.20174e-12	0.323346	0.912	0.814	4.27604e-08	C2	HepG2
CCS	1.24832e-12	0.270289	0.805	0.655	4.44176e-08	C2	HepG2
CALM3	1.27121e-12	0.286279	0.997	0.984	4.52321e-08	C2	HepG2
WDR59	1.33461e-12	0.250892	0.632	0.436	4.7488e-08	C2	HepG2
ATP5MC1	1.37543e-12	0.28347	0.989	0.989	4.89407e-08	C2	HepG2
NDUFB10	1.57744e-12	0.258387	0.995	0.992	5.61286e-08	C2	HepG2
TESC	1.71378e-12	0.32677	0.821	0.663	6.09798e-08	C2	HepG2
SLC2A9	1.82319e-12	0.254892	0.72	0.499	6.48729e-08	C2	HepG2
MT1G	1.96295e-12	0.501453	0.964	0.877	6.98458e-08	C2	HepG2
RARS2	2.71032e-12	0.264377	0.846	0.737	9.64384e-08	C2	HepG2
ACSM3	2.80199e-12	0.254804	0.538	0.312	9.97004e-08	C2	HepG2
TSKU	3.11452e-12	0.30639	0.802	0.619	1.10821e-07	C2	HepG2
ASRGL1	3.18719e-12	0.322631	0.857	0.784	1.13407e-07	C2	HepG2
SMCO4	3.19087e-12	0.278233	0.852	0.751	1.13538e-07	C2	HepG2
MT-ND5	3.20769e-12	0.255287	1	1	1.14136e-07	C2	HepG2
FDPS	3.48276e-12	0.344876	0.975	0.948	1.23924e-07	C2	HepG2
CTSD	3.49198e-12	0.370926	0.997	0.995	1.24252e-07	C2	HepG2
PDIA4	4.53338e-12	0.315283	0.989	0.962	1.61307e-07	C2	HepG2
USO1	4.61869e-12	0.256855	0.901	0.827	1.64342e-07	C2	HepG2
UBD	5.05776e-12	0.494445	0.451	0.23	1.79965e-07	C2	HepG2
PGD	6.58274e-12	0.287725	0.959	0.926	2.34227e-07	C2	HepG2
BDH2	6.7768e-12	0.267873	0.591	0.386	2.41132e-07	C2	HepG2
COL9A3	6.99193e-12	0.256016	0.81	0.652	2.48787e-07	C2	HepG2
MAGED2	1.08215e-11	0.28027	0.942	0.89	3.85049e-07	C2	HepG2
SEMA3B	1.17277e-11	0.264924	0.893	0.764	4.17295e-07	C2	HepG2
IL17RB	1.30487e-11	0.330735	0.876	0.827	4.64299e-07	C2	HepG2
RPS27L	1.33309e-11	0.270928	1	0.997	4.7434e-07	C2	HepG2
CDKN3	1.35346e-11	0.396545	0.725	0.534	4.81588e-07	C2	HepG2
ADI1	1.72748e-11	0.284381	0.989	0.978	6.14671e-07	C2	HepG2
GPS1	1.84459e-11	0.284925	0.945	0.907	6.56341e-07	C2	HepG2
TAF15	2.30651e-11	0.252064	0.945	0.866	8.20703e-07	C2	HepG2
SEC11C	2.62496e-11	0.2864	0.989	0.962	9.34012e-07	C2	HepG2
GFER	2.67339e-11	0.256752	0.761	0.641	9.51247e-07	C2	HepG2
PPP1R16A	3.4581e-11	0.277163	0.593	0.405	1.23046e-06	C2	HepG2
CFB	3.49831e-11	0.367491	0.508	0.304	1.24477e-06	C2	HepG2
DAP	4.54179e-11	0.26849	0.86	0.775	1.61606e-06	C2	HepG2
PCBD1	4.78075e-11	0.255907	0.989	0.951	1.70109e-06	C2	HepG2
IFI35	5.39878e-11	0.253059	0.843	0.748	1.92099e-06	C2	HepG2
SLC25A3	5.75055e-11	0.266169	1	0.997	2.04616e-06	C2	HepG2
SND1	6.26115e-11	0.264246	0.92	0.838	2.22784e-06	C2	HepG2
ISOC2	7.47789e-11	0.263248	0.953	0.907	2.66078e-06	C2	HepG2
RNF26	9.58812e-11	0.272594	0.863	0.729	3.41164e-06	C2	HepG2
RPA3	9.77639e-11	0.281262	0.901	0.792	3.47863e-06	C2	HepG2
UCP2	1.12154e-10	0.255853	0.75	0.556	3.99065e-06	C2	HepG2
LSM4	1.14394e-10	0.254434	0.94	0.926	4.07036e-06	C2	HepG2
ASS1	1.30872e-10	0.263218	0.868	0.778	4.6567e-06	C2	HepG2
HHEX	1.98494e-10	0.261339	0.701	0.518	7.06281e-06	C2	HepG2
AC139256.1	1.98997e-10	0.270982	0.909	0.797	7.08069e-06	C2	HepG2
THYN1	2.36449e-10	0.271724	0.882	0.811	8.41333e-06	C2	HepG2
NFKBIA	2.94663e-10	0.332969	0.953	0.926	1.04847e-05	C2	HepG2
HPD	3.59323e-10	0.319413	0.89	0.773	1.27854e-05	C2	HepG2
RFC1	3.63425e-10	0.268672	0.813	0.704	1.29314e-05	C2	HepG2
SNRNP25	4.8306e-10	0.304528	0.89	0.808	1.71882e-05	C2	HepG2
SLC29A1	5.03853e-10	0.283306	0.86	0.732	1.79281e-05	C2	HepG2
SULT1A2	5.85281e-10	0.278441	0.772	0.641	2.08255e-05	C2	HepG2
CETN2	5.89617e-10	0.252588	0.843	0.723	2.09798e-05	C2	HepG2
FSCN1	1.03464e-09	0.398323	0.97	0.97	3.68145e-05	C2	HepG2
TGFBI	1.04278e-09	0.285286	0.967	0.978	3.71042e-05	C2	HepG2
SIVA1	1.07411e-09	0.286122	0.964	0.932	3.8219e-05	C2	HepG2
MVD	1.40433e-09	0.33697	0.717	0.6	4.9969e-05	C2	HepG2
SRSF3	1.76577e-09	0.294513	0.964	0.967	6.28295e-05	C2	HepG2
GMNN	2.09677e-09	0.298114	0.896	0.8	7.46072e-05	C2	HepG2
ETF1	2.17072e-09	0.256637	0.984	0.981	7.72387e-05	C2	HepG2
ACSL4	2.33704e-09	0.286439	0.885	0.773	8.31567e-05	C2	HepG2
CADM1	2.61024e-09	0.266288	0.959	0.942	9.28774e-05	C2	HepG2
GGH	3.28961e-09	0.286893	0.981	0.97	0.000117051	C2	HepG2
PLAC8	4.34533e-09	0.251971	0.64	0.463	0.000154615	C2	HepG2
SNX1	6.63062e-09	0.321287	0.986	0.964	0.000235931	C2	HepG2
FDXR	6.93102e-09	0.253273	0.953	0.904	0.00024662	C2	HepG2
TUBB4B	1.34359e-08	0.36458	0.992	0.959	0.000478077	C2	HepG2
RNF213	3.06198e-08	0.260177	0.967	0.923	0.00108951	C2	HepG2
FLOT1	3.63147e-08	0.276285	0.835	0.748	0.00129215	C2	HepG2
ID1	5.13699e-08	0.302297	0.97	0.912	0.00182784	C2	HepG2
AURKA	5.17699e-08	0.458663	0.783	0.679	0.00184208	C2	HepG2
CRYAA	7.60399e-08	0.486363	0.662	0.507	0.00270565	C2	HepG2
ERG28	8.00944e-08	0.271139	0.876	0.77	0.00284992	C2	HepG2
ABCC2	8.35901e-08	0.293801	0.953	0.868	0.0029743	C2	HepG2
CPLX2	1.50049e-07	0.256095	0.712	0.562	0.00533904	C2	HepG2
HMGN2	2.02873e-07	0.356686	0.956	0.97	0.00721861	C2	HepG2
PCLAF	5.80775e-07	0.303352	0.821	0.707	0.0206651	C2	HepG2
MSMO1	1.33089e-06	0.347147	0.86	0.8	0.0473557	C2	HepG2
FOS	1.4996e-75	1.34708	0.856	0.115	5.33588e-71	C3	HepG2
TULP2	8.91789e-65	0.424398	0.51	0.013	3.17316e-60	C3	HepG2
MTRNR2L1	5.02379e-58	2.26471	1	0.997	1.78756e-53	C3	HepG2
MTRNR2L10	1.60915e-57	2.36681	1	0.941	5.72567e-53	C3	HepG2
AL035410.1	3.58122e-55	0.377475	0.394	0.003	1.27427e-50	C3	HepG2
MTRNR2L8	3.33165e-53	1.28669	1	1	1.18547e-48	C3	HepG2
RPS27	2.32907e-45	0.608736	1	1	8.2873e-41	C3	HepG2
EGR1	2.49115e-44	1.05238	0.875	0.28	8.86403e-40	C3	HepG2
IQCN	3.30292e-43	0.282312	0.394	0.019	1.17524e-38	C3	HepG2
RPS14	2.01382e-42	0.469403	1	1	7.16557e-38	C3	HepG2
AC022506.1	2.16502e-42	0.325318	0.462	0.04	7.70358e-38	C3	HepG2
ZNF821	1.2342e-41	0.494632	0.606	0.098	4.39151e-37	C3	HepG2
RPL41	4.25475e-40	0.488001	1	1	1.51393e-35	C3	HepG2
MTRNR2L12	5.55158e-39	0.726586	1	1	1.97536e-34	C3	HepG2
RPL27A	1.17697e-38	0.520342	1	1	4.18789e-34	C3	HepG2
RPLP1	3.75535e-38	0.459815	1	1	1.33623e-33	C3	HepG2
RPS19	2.45583e-36	0.430469	1	1	8.73835e-32	C3	HepG2
FAM174B	3.79512e-36	0.605135	0.567	0.106	1.35038e-31	C3	HepG2
RPL23A	1.05266e-34	0.463112	1	1	3.74558e-30	C3	HepG2
RPL35A	7.65238e-33	0.497187	1	1	2.72287e-28	C3	HepG2
GADD45B	7.96257e-33	0.72764	0.798	0.291	2.83324e-28	C3	HepG2
RPL39	8.0801e-33	0.577898	1	1	2.87506e-28	C3	HepG2
AC000120.3	1.41285e-32	0.760523	0.673	0.187	5.0272e-28	C3	HepG2
ZNF471	5.10096e-32	1.19627	0.904	0.635	1.81502e-27	C3	HepG2
RPL34	5.35255e-32	0.506337	1	1	1.90454e-27	C3	HepG2
MT-ATP8	1.43528e-31	1.04286	1	0.998	5.107e-27	C3	HepG2
RPLP2	1.20415e-30	0.527124	1	1	4.28461e-26	C3	HepG2
RPS18	2.91268e-30	0.471658	1	1	1.03639e-25	C3	HepG2
RPS13	3.27024e-30	0.442214	1	1	1.16362e-25	C3	HepG2
RPS2	4.21754e-30	0.551954	1	1	1.50069e-25	C3	HepG2
RPS21	6.88474e-30	0.49676	1	1	2.44973e-25	C3	HepG2
MT-ATP6	9.71953e-30	0.872403	1	1	3.4584e-25	C3	HepG2
RPL12	3.63536e-29	0.487512	1	1	1.29353e-24	C3	HepG2
RPL18A	4.69326e-29	0.452892	1	1	1.66996e-24	C3	HepG2
RPL10	6.66725e-29	0.400939	1	1	2.37234e-24	C3	HepG2
CXCL8	7.52152e-29	1.45382	0.529	0.11	2.67631e-24	C3	HepG2
ALLC	2.64379e-28	0.25646	0.308	0.024	9.40715e-24	C3	HepG2
RPS25	4.83136e-28	0.472787	1	1	1.7191e-23	C3	HepG2
RPS15A	1.35462e-27	0.457273	1	1	4.82e-23	C3	HepG2
RPL32	1.67966e-27	0.453932	1	1	5.97656e-23	C3	HepG2
JUNB	1.34004e-26	1.01704	0.885	0.558	4.76814e-22	C3	HepG2
H4C3	1.64607e-26	1.74522	0.99	0.944	5.85705e-22	C3	HepG2
C16orf72	1.67499e-26	0.729825	0.971	0.782	5.95996e-22	C3	HepG2
RPL21	4.52161e-26	0.390134	1	1	1.60888e-21	C3	HepG2
RPS23	5.51204e-26	0.405612	1	1	1.96129e-21	C3	HepG2
SUCO	6.24023e-26	0.638486	0.885	0.534	2.2204e-21	C3	HepG2
AC010970.1	9.65181e-26	0.750976	1	1	3.43431e-21	C3	HepG2
VEGFA	1.43005e-25	0.529431	0.779	0.328	5.08841e-21	C3	HepG2
RPS29	2.11594e-25	0.536318	1	0.998	7.52892e-21	C3	HepG2
TXN	2.95045e-25	0.488315	1	1	1.04983e-20	C3	HepG2
RPL37	7.58649e-25	0.465283	1	1	2.69942e-20	C3	HepG2
RPL18	1.46995e-24	0.405882	1	1	5.23039e-20	C3	HepG2
LINC00431	1.79847e-24	0.525719	0.452	0.096	6.39931e-20	C3	HepG2
RPS16	2.4803e-24	0.435383	1	1	8.82539e-20	C3	HepG2
RPS28	2.59834e-24	0.429888	1	1	9.2454e-20	C3	HepG2
RPS11	2.86611e-24	0.469611	1	1	1.01982e-19	C3	HepG2
MT-ND4	2.98688e-24	0.511519	1	1	1.06279e-19	C3	HepG2
ZNF66	3.74737e-24	0.814788	0.962	0.886	1.33339e-19	C3	HepG2
RAD51D	5.14394e-24	1.00317	0.856	0.525	1.83032e-19	C3	HepG2
RPL13A	8.4667e-24	0.380946	1	1	3.01262e-19	C3	HepG2
RPL22	8.91022e-24	0.431115	1	1	3.17044e-19	C3	HepG2
SOX41	1.36216e-23	0.940837	0.981	0.696	4.84683e-19	C3	HepG2
RPL31	1.37383e-23	0.478191	1	1	4.88836e-19	C3	HepG2
PPP2R3A	2.35389e-23	0.310794	0.462	0.102	8.3756e-19	C3	HepG2
RPS9	4.36962e-23	0.639296	0.827	0.491	1.5548e-18	C3	HepG2
RPL30	5.50716e-23	0.467221	1	1	1.95956e-18	C3	HepG2
RPS6	7.00381e-23	0.346443	1	1	2.4921e-18	C3	HepG2
RPS8	1.52379e-22	0.405616	1	1	5.42196e-18	C3	HepG2
H2BC15	2.5266e-22	0.463368	0.683	0.282	8.99014e-18	C3	HepG2
RPL5	3.09072e-22	0.410209	1	1	1.09974e-17	C3	HepG2
HSPA5	4.71735e-22	0.798926	1	1	1.67853e-17	C3	HepG2
RPL11	5.38501e-22	0.376877	1	1	1.9161e-17	C3	HepG2
RPS12	5.6831e-22	0.446759	1	1	2.02216e-17	C3	HepG2
RPS5	7.4731e-22	0.390408	1	1	2.65908e-17	C3	HepG2
NMNAT3	4.28446e-21	0.73319	1	0.995	1.5245e-16	C3	HepG2
MYNN	7.15551e-21	0.598408	0.769	0.469	2.54608e-16	C3	HepG2
ARF4	1.22217e-20	0.58386	1	0.998	4.34874e-16	C3	HepG2
RPS17	1.58533e-20	0.390448	1	1	5.64093e-16	C3	HepG2
RPL36A	2.25769e-20	0.397207	1	1	8.03331e-16	C3	HepG2
RPL36	3.69487e-20	0.365892	1	1	1.31471e-15	C3	HepG2
RPL8	4.60227e-20	0.311457	1	1	1.63758e-15	C3	HepG2
RPL37A	5.57153e-20	0.469256	1	1	1.98246e-15	C3	HepG2
RPL26	3.01184e-19	0.405258	1	1	1.07167e-14	C3	HepG2
RBM39	3.42215e-19	0.60078	1	0.998	1.21767e-14	C3	HepG2
ASXL1	3.75497e-19	0.710281	0.913	0.742	1.33609e-14	C3	HepG2
ATF4	5.10441e-19	0.635934	1	0.978	1.81625e-14	C3	HepG2
RPL7	5.46518e-19	0.317665	1	1	1.94462e-14	C3	HepG2
EEF1A1	9.83015e-19	0.338786	1	1	3.49776e-14	C3	HepG2
UBA52	1.18192e-18	0.352717	1	1	4.20551e-14	C3	HepG2
MT-ND1	1.96856e-18	0.354778	1	1	7.00453e-14	C3	HepG2
KCNN2	2.01772e-18	0.484064	0.5	0.155	7.17947e-14	C3	HepG2
ZSCAN31	2.02654e-18	0.291848	0.5	0.16	7.21085e-14	C3	HepG2
SERF21	3.00403e-18	0.424908	1	0.998	1.0689e-13	C3	HepG2
RPL19	4.02394e-18	0.298403	1	1	1.4318e-13	C3	HepG2
NDUFA4	1.20566e-17	0.362196	1	1	4.28999e-13	C3	HepG2
RPL13	1.60661e-17	0.334776	1	1	5.71665e-13	C3	HepG2
EEF1G	2.59743e-17	0.28225	1	1	9.24216e-13	C3	HepG2
TMA7	2.80705e-17	0.388264	1	1	9.98803e-13	C3	HepG2
RPL28	7.77356e-17	0.364651	1	1	2.76599e-12	C3	HepG2
SNRPF	8.00773e-17	0.44733	0.99	0.987	2.84931e-12	C3	HepG2
RPLP0	8.21497e-17	0.369647	1	1	2.92305e-12	C3	HepG2
CHCHD2	1.01123e-16	0.326462	1	1	3.59817e-12	C3	HepG2
BTF3	1.13842e-16	0.356106	1	1	4.05073e-12	C3	HepG2
RPS20	1.21805e-16	0.37193	1	1	4.33407e-12	C3	HepG2
RPS10	1.21805e-16	0.281095	1	1	4.33407e-12	C3	HepG2
RPSA	1.2388e-16	0.380851	1	1	4.40791e-12	C3	HepG2
WDR74	1.28129e-16	0.708807	0.99	0.864	4.5591e-12	C3	HepG2
RPS27A	1.36506e-16	0.373515	1	1	4.85717e-12	C3	HepG2
RPL23	1.41189e-16	0.378212	1	1	5.02379e-12	C3	HepG2
KHDC4	1.52549e-16	0.509346	0.808	0.592	5.428e-12	C3	HepG2
GOSR2	1.53551e-16	0.623839	0.971	0.909	5.46366e-12	C3	HepG2
RPL14	1.9848e-16	0.358742	1	1	7.06233e-12	C3	HepG2
IER21	2.37157e-16	0.716922	0.942	0.717	8.43853e-12	C3	HepG2
RPL17	2.62743e-16	0.350519	1	1	9.34893e-12	C3	HepG2
RPL29	2.82073e-16	0.313034	1	1	1.00367e-11	C3	HepG2
MDM2	3.67516e-16	0.922416	0.971	0.906	1.3077e-11	C3	HepG2
RPL35	7.65711e-16	0.308251	1	1	2.72455e-11	C3	HepG2
RASEF	9.00794e-16	0.679516	0.837	0.642	3.2052e-11	C3	HepG2
HNRNPDL	9.19976e-16	0.508584	1	0.96	3.27346e-11	C3	HepG2
RPS3A	1.34765e-15	0.305764	1	1	4.79521e-11	C3	HepG2
COX6A1	1.4385e-15	0.324575	1	1	5.11846e-11	C3	HepG2
FTL	1.49222e-15	0.346579	1	1	5.30962e-11	C3	HepG2
RPL10A	1.73464e-15	0.345934	1	1	6.17219e-11	C3	HepG2
LRRC75A	2.20368e-15	0.444181	1	0.997	7.84114e-11	C3	HepG2
YBX1	2.70798e-15	0.651481	0.99	0.984	9.63553e-11	C3	HepG2
NME2	3.50479e-15	0.302151	1	1	1.24707e-10	C3	HepG2
FAM228B	4.15126e-15	0.671248	0.817	0.584	1.4771e-10	C3	HepG2
RPL27	5.57798e-15	0.300716	1	1	1.98476e-10	C3	HepG2
SEC61G	6.18735e-15	0.445451	1	0.99	2.20158e-10	C3	HepG2
RPS7	6.26186e-15	0.436452	1	1	2.22809e-10	C3	HepG2
ANKRD10	7.73212e-15	0.546967	0.894	0.718	2.75124e-10	C3	HepG2
FTH1	7.8241e-15	0.360731	1	1	2.78397e-10	C3	HepG2
ID2	1.21839e-14	0.903218	1	0.978	4.33528e-10	C3	HepG2
MT1G1	2.06365e-14	0.902706	0.981	0.91	7.34287e-10	C3	HepG2
OR2M3	2.77329e-14	0.579117	0.933	0.851	9.86793e-10	C3	HepG2
ARSK	3.77381e-14	0.457066	0.558	0.274	1.3428e-09	C3	HepG2
MT2A1	6.05522e-14	0.918073	1	0.998	2.15457e-09	C3	HepG2
ARGLU1	1.16859e-13	0.511263	0.962	0.842	4.15809e-09	C3	HepG2
HSP90AB1	1.28887e-13	0.332331	1	1	4.58606e-09	C3	HepG2
EIF5A	1.57511e-13	0.295945	1	1	5.60454e-09	C3	HepG2
RACK1	2.03525e-13	0.350258	1	1	7.24181e-09	C3	HepG2
SLC25A36	2.36339e-13	0.424672	0.865	0.702	8.40941e-09	C3	HepG2
RPL3	2.73718e-13	0.266717	1	1	9.73942e-09	C3	HepG2
ZNF556	3.0086e-13	0.602627	0.76	0.534	1.07052e-08	C3	HepG2
PPIB	3.05051e-13	0.477264	1	0.998	1.08543e-08	C3	HepG2
TPTEP1	3.20908e-13	0.409849	0.827	0.613	1.14185e-08	C3	HepG2
PPP1R15A1	4.42123e-13	0.370036	0.942	0.65	1.57316e-08	C3	HepG2
OSER11	5.65673e-13	0.566551	0.971	0.933	2.01278e-08	C3	HepG2
GNG5	5.92787e-13	0.336579	1	0.998	2.10925e-08	C3	HepG2
TPT1	7.25867e-13	0.369474	1	1	2.58278e-08	C3	HepG2
ZNF224	7.50284e-13	0.74439	0.894	0.779	2.66966e-08	C3	HepG2
CUTA	1.02429e-12	0.387144	1	0.99	3.64464e-08	C3	HepG2
MAPK10	1.36511e-12	0.680097	0.788	0.632	4.85735e-08	C3	HepG2
RPS24	1.36584e-12	0.285503	1	1	4.85992e-08	C3	HepG2
C12orf45	1.44751e-12	0.487726	1	0.99	5.15052e-08	C3	HepG2
RASD11	1.47587e-12	0.457335	0.74	0.416	5.25142e-08	C3	HepG2
MTHFD2	1.67187e-12	0.467851	0.981	0.84	5.94886e-08	C3	HepG2
2022-06-01	1.70013e-12	0.486082	0.942	0.683	6.04942e-08	C3	HepG2
LRRK1	1.7194e-12	0.503122	0.846	0.675	6.11798e-08	C3	HepG2
ZNF6221	1.9706e-12	0.317378	0.952	0.816	7.0118e-08	C3	HepG2
SERP1	2.04096e-12	0.432816	1	0.987	7.26215e-08	C3	HepG2
DDIT4	2.74684e-12	0.607381	0.971	0.85	9.77382e-08	C3	HepG2
GAPDH	2.87143e-12	0.291317	1	1	1.02171e-07	C3	HepG2
RPL381	3.30124e-12	0.363146	1	1	1.17465e-07	C3	HepG2
NUPR1	3.64e-12	0.547355	1	0.928	1.29518e-07	C3	HepG2
EEF1B2	5.31581e-12	0.343507	1	1	1.89147e-07	C3	HepG2
ATP5F1E	6.188e-12	0.259411	1	1	2.20181e-07	C3	HepG2
RPS4X	7.75148e-12	0.331887	1	1	2.75813e-07	C3	HepG2
EIF11	8.14193e-12	0.366983	1	1	2.89706e-07	C3	HepG2
TNFAIP3	8.54962e-12	0.498504	0.596	0.309	3.04213e-07	C3	HepG2
CCDC122	8.94376e-12	0.540089	0.808	0.602	3.18237e-07	C3	HepG2
MT-ND2	9.63255e-12	0.387346	1	1	3.42745e-07	C3	HepG2
KDELR1	9.94039e-12	0.3195	1	0.997	3.53699e-07	C3	HepG2
UBL5	1.33662e-11	0.290296	1	1	4.75596e-07	C3	HepG2
SERTAD2	1.55774e-11	0.323808	0.673	0.405	5.54274e-07	C3	HepG2
SLC7A111	1.72078e-11	0.306394	0.788	0.454	6.12288e-07	C3	HepG2
GDF151	2.19836e-11	0.750836	1	0.99	7.82219e-07	C3	HepG2
RPL24	2.58316e-11	0.30828	1	1	9.1914e-07	C3	HepG2
HSP90B1	2.99246e-11	0.391467	1	0.995	1.06478e-06	C3	HepG2
SRRT	6.70778e-11	0.36872	0.894	0.797	2.38676e-06	C3	HepG2
RPS4Y1	9.421e-11	0.351502	0.981	0.992	3.35218e-06	C3	HepG2
MT1X	1.26137e-10	0.70345	0.99	0.928	4.48819e-06	C3	HepG2
TRA2B	2.97502e-10	0.409527	0.99	0.944	1.05857e-05	C3	HepG2
CLNK	3.25611e-10	0.29602	0.625	0.402	1.15859e-05	C3	HepG2
FAU	3.34582e-10	0.268552	1	1	1.19051e-05	C3	HepG2
NPC1	3.38727e-10	0.897138	0.962	0.939	1.20526e-05	C3	HepG2
GNAS	4.0208e-10	0.467269	0.981	0.976	1.43068e-05	C3	HepG2
ATP6V0B	5.43796e-10	0.331305	1	0.984	1.93493e-05	C3	HepG2
SFPQ	5.77955e-10	0.449298	0.942	0.84	2.05648e-05	C3	HepG2
APOE	5.85998e-10	0.689497	1	0.946	2.0851e-05	C3	HepG2
GARS1	9.66024e-10	0.40961	1	0.918	3.43731e-05	C3	HepG2
MT1F1	1.53656e-09	0.523594	0.962	0.805	5.46738e-05	C3	HepG2
UQCRH	1.72972e-09	0.273191	1	1	6.15468e-05	C3	HepG2
COG3	1.78707e-09	0.307211	0.721	0.515	6.35875e-05	C3	HepG2
PFN1	1.93415e-09	0.256537	1	1	6.8821e-05	C3	HepG2
CCNL1	2.02858e-09	0.349822	0.837	0.706	7.21811e-05	C3	HepG2
TAF1D	2.67566e-09	0.409972	0.971	0.914	9.52052e-05	C3	HepG2
MT-ND51	3.03265e-09	0.332719	1	1	0.000107908	C3	HepG2
IL111	3.20785e-09	0.721626	0.433	0.194	0.000114142	C3	HepG2
BRD2	3.59299e-09	0.252085	0.712	0.478	0.000127846	C3	HepG2
SUMO2	3.97901e-09	0.277828	1	1	0.000141581	C3	HepG2
PFDN5	7.29524e-09	0.281181	1	0.998	0.000259579	C3	HepG2
COPB1	7.41533e-09	0.306168	0.962	0.931	0.000263852	C3	HepG2
CDK2AP2	8.38963e-09	0.367667	1	0.963	0.00029852	C3	HepG2
APOC11	9.09644e-09	0.490131	1	0.992	0.000323669	C3	HepG2
ATP5MC2	9.71017e-09	0.317118	1	0.982	0.000345507	C3	HepG2
FKBP2	1.0108e-08	0.334229	0.962	0.955	0.000359662	C3	HepG2
KDELR21	1.05346e-08	0.357727	0.99	0.982	0.000374843	C3	HepG2
RANBP1	1.08993e-08	0.413781	1	0.981	0.000387819	C3	HepG2
FRK	1.28171e-08	0.491412	0.702	0.554	0.000456059	C3	HepG2
PANK2	1.61726e-08	0.340936	0.808	0.669	0.000575453	C3	HepG2
NPM1	1.72394e-08	0.279535	1	1	0.000613414	C3	HepG2
SSR3	1.89239e-08	0.308497	1	0.981	0.000673348	C3	HepG2
CCNT2	2.02398e-08	0.289551	0.683	0.47	0.000720171	C3	HepG2
COX8A	2.21394e-08	0.281208	1	0.994	0.000787763	C3	HepG2
ADAM32	2.29251e-08	0.497118	0.837	0.746	0.00081572	C3	HepG2
ARID4B	2.60411e-08	0.314237	0.846	0.723	0.000926596	C3	HepG2
CHD2	2.61428e-08	0.316349	0.923	0.842	0.000930215	C3	HepG2
SPTLC3	3.20415e-08	0.402563	0.712	0.578	0.0011401	C3	HepG2
MAP1LC3B1	3.40988e-08	0.436798	1	0.981	0.0012133	C3	HepG2
HPSE	4.33757e-08	0.455386	0.519	0.301	0.0015434	C3	HepG2
EEF2	6.84285e-08	0.284686	1	1	0.00243482	C3	HepG2
ATP23	8.21985e-08	0.366639	0.596	0.389	0.00292479	C3	HepG2
SLC25A6	9.34989e-08	0.285332	1	1	0.00332688	C3	HepG2
PTGR1	1.24672e-07	0.654073	0.856	0.766	0.00443609	C3	HepG2
KRT10	1.41874e-07	0.310671	0.856	0.744	0.00504815	C3	HepG2
TMEM45A	1.42022e-07	0.498426	0.827	0.797	0.00505341	C3	HepG2
CALR1	1.46061e-07	0.301914	1	1	0.00519713	C3	HepG2
PTMA	1.69234e-07	0.344218	1	1	0.00602167	C3	HepG2
TMEM258	2.17722e-07	0.258347	1	0.995	0.00774697	C3	HepG2
EMBP1	2.31126e-07	0.41067	0.663	0.514	0.00822392	C3	HepG2
MT1E	2.59306e-07	0.544035	1	0.984	0.00922663	C3	HepG2
ZNF292	2.65634e-07	0.275749	0.673	0.458	0.00945178	C3	HepG2
RPAP2	3.12736e-07	0.471159	0.846	0.822	0.0111278	C3	HepG2
GCLM	3.17343e-07	0.259254	0.721	0.531	0.0112917	C3	HepG2
DERL1	4.41918e-07	0.322534	0.846	0.778	0.0157243	C3	HepG2
MTRNR2L6	4.77414e-07	0.411336	0.423	0.258	0.0169874	C3	HepG2
DDX21	6.01611e-07	0.320422	0.971	0.949	0.0214065	C3	HepG2
HDLBP	6.07188e-07	0.305565	0.99	0.99	0.021605	C3	HepG2
SRRM1	6.60024e-07	0.272834	0.981	0.918	0.023485	C3	HepG2
LUC7L	9.50706e-07	0.262666	0.856	0.755	0.033828	C3	HepG2
RBM3	1.05961e-06	0.318831	0.99	0.925	0.037703	C3	HepG2
TOMM5	1.15508e-06	0.253879	1	1	0.0410999	C3	HepG2
TRIM28	1.18486e-06	0.337457	0.885	0.835	0.0421597	C3	HepG2

## Sheet: DTU_Hela
gene	transcript	avarage_percent	percent_in_C3	percent_in_C1_C2	transcript.id	gene.id	gene_FDR	transcript_FDR	transcript_type
AARS1	AARS1-228	0.191851	0.706522	0.0965795	ENST00000675643	ENSG00000090861	1.93048e-30	2.82367e-33	protein_coding
AARS1	AARS1-201	0.711375	0.48913	0.752515	ENST00000261772	ENSG00000090861	1.93048e-30	1.44999e-22	protein_coding
ABCA7	ABCA7-201	0.297114	0.402174	0.277666	ENST00000263094	ENSG00000064687	0.000302835	0	protein_coding
ABCA7	ABCA7-206	0.439728	0.293478	0.466801	ENST00000525073	ENSG00000064687	0.000302835	0	protein_coding
AC134878.2	AC134878.2-202	0.820034	0.815217	0.820926	ENST00000652671	ENSG00000278212	1.01841e-05	0	processed_transcript
AC134878.2	AC134878.2-203	0.629881	0.391304	0.674044	ENST00000651211	ENSG00000278212	1.01841e-05	0	processed_transcript
ACADVL	ACADVL-203	0.573854	0.706522	0.549296	ENST00000356839	ENSG00000072778	0.00757463	0	protein_coding
ACADVL	ACADVL-201	0.39219	0.26087	0.416499	ENST00000322910	ENSG00000072778	0.00757463	0	nonsense_mediated_decay
ACIN1	ACIN1-202	0.266553	0.391304	0.243461	ENST00000338631	ENSG00000100813	0.0182939	0.0306261	protein_coding
ACP1	ACP1-202	0.95416	0.880435	0.967807	ENST00000272067	ENSG00000143727	0.0123849	0	protein_coding
ACP1	ACP1-201	0.994907	1	0.993964	ENST00000272065	ENSG00000143727	0.0123849	0	protein_coding
ACTN1	ACTN1-201	0.108659	0.0434783	0.120724	ENST00000193403	ENSG00000072110	0.0479624	0	protein_coding
ACTN1	ACTN1-203	0.809847	0.858696	0.800805	ENST00000394419	ENSG00000072110	0.0479624	0	protein_coding
ACYP1	ACYP1-201	0.239389	0.173913	0.251509	ENST00000238618	ENSG00000119640	0.017488	0.0104101	protein_coding
ADM	ADM-208	0.147708	0.5	0.082495	ENST00000534464	ENSG00000148926	2.00302e-18	0	protein_coding
ADM	ADM-201	0.558574	0.423913	0.583501	ENST00000278175	ENSG00000148926	2.00302e-18	0	protein_coding
ADRM1	ADRM1-204	0.735144	0.902174	0.704225	ENST00000491935	ENSG00000130706	2.2341e-08	0	protein_coding
ADRM1	ADRM1-201	0.595925	0.347826	0.641851	ENST00000253003	ENSG00000130706	2.2341e-08	0	protein_coding
AFAP1	AFAP1-202	0.303905	0.076087	0.346076	ENST00000360265	ENSG00000196526	0.000397446	0	protein_coding
AFAP1	AFAP1-201	0.303905	0.293478	0.305835	ENST00000358461	ENSG00000196526	0.000397446	0	protein_coding
AGTRAP	AGTRAP-201	0.721562	0.5	0.762575	ENST00000314340	ENSG00000177674	2.15123e-05	0	protein_coding
AGTRAP	AGTRAP-203	0.244482	0.434783	0.209256	ENST00000376629	ENSG00000177674	2.15123e-05	0	protein_coding
AKT1S1	AKT1S1-201	0.512733	0.608696	0.49497	ENST00000344175	ENSG00000204673	0.0493747	0	protein_coding
AKT1S1	AKT1S1-207	0.242784	0.163043	0.257545	ENST00000391835	ENSG00000204673	0.0493747	0	protein_coding
ALG13	ALG13-202	0.633277	0.271739	0.700201	ENST00000371979	ENSG00000101901	2.41316e-05	0	protein_coding
ALG13	ALG13-207	0.34635	0.293478	0.356137	ENST00000468657	ENSG00000101901	2.41316e-05	0	nonsense_mediated_decay
ALKBH2	ALKBH2-201	0.543294	0.48913	0.55332	ENST00000343075	ENSG00000189046	0.0164143	0	protein_coding
ALKBH2	ALKBH2-202	0.684211	0.48913	0.720322	ENST00000429722	ENSG00000189046	0.0164143	0	protein_coding
AMD1	AMD1-203	0.504244	0.271739	0.547284	ENST00000368882	ENSG00000123505	0.00052571	0	protein_coding
AMD1	AMD1-202	0.363328	0.402174	0.356137	ENST00000368877	ENSG00000123505	0.00052571	0	protein_coding
ANAPC11	ANAPC11-217	0.101868	0.217391	0.0804829	ENST00000579978	ENSG00000141552	0.00151537	0.00087808	protein_coding
ANAPC16	ANAPC16-201	0.972835	0.956522	0.975855	ENST00000299381	ENSG00000166295	0.00906246	0	protein_coding
ANAPC16	ANAPC16-205	0.910017	0.804348	0.929577	ENST00000621663	ENSG00000166295	0.00906246	0	protein_coding
ANKRD10	ANKRD10-209	0.404075	0.271739	0.428571	ENST00000489973	ENSG00000088448	0.00234476	0.000636555	processed_transcript
ANLN	ANLN-201	0.324278	0.141304	0.358149	ENST00000265748	ENSG00000011426	0.000742228	0	protein_coding
ANLN	ANLN-202	0.312394	0.326087	0.309859	ENST00000396068	ENSG00000011426	0.000742228	0	protein_coding
ANXA7	ANXA7-202	0.302207	0.141304	0.331992	ENST00000372921	ENSG00000138279	0.00908159	0	protein_coding
ANXA7	ANXA7-201	0.73854	0.75	0.736419	ENST00000372919	ENSG00000138279	0.00908159	0	protein_coding
ANXA8	ANXA8-202	0.767402	0.51087	0.814889	ENST00000583448	ENSG00000265190	0.0354242	0	protein_coding
ANXA8	ANXA8-205	0.351443	0.326087	0.356137	ENST00000585281	ENSG00000265190	0.0354242	0	protein_coding
APH1A	APH1A-203	0.770798	0.543478	0.812877	ENST00000369109	ENSG00000117362	1.6804e-05	0	protein_coding
APH1A	APH1A-202	0.845501	0.782609	0.857143	ENST00000360244	ENSG00000117362	1.6804e-05	0	protein_coding
APOL2	APOL2-202	0.578947	0.413043	0.609658	ENST00000358502	ENSG00000128335	0.0491254	0	protein_coding
APOL2	APOL2-201	0.144312	0.0326087	0.16499	ENST00000249066	ENSG00000128335	0.0491254	0	protein_coding
AQP3	AQP3-201	0.991511	0.98913	0.991952	ENST00000297991	ENSG00000165272	0.029447	0	protein_coding
AQP3	AQP3-204	0.380306	0.195652	0.414487	ENST00000493581	ENSG00000165272	0.029447	0	retained_intron
ARFGAP2	ARFGAP2-205	0.417657	0.0978261	0.476861	ENST00000524782	ENSG00000149182	1.68555e-08	0	protein_coding
ARFGAP2	ARFGAP2-209	0.120543	0.195652	0.10664	ENST00000526185	ENSG00000149182	1.68555e-08	0	retained_intron
ARGLU1	ARGLU1-203	0.881154	1	0.859155	ENST00000400198	ENSG00000134884	2.09253e-18	0	protein_coding
ARGLU1	ARGLU1-204	0.573854	0.391304	0.607646	ENST00000472226	ENSG00000134884	2.09253e-18	0	retained_intron
ARL16	ARL16-215	0.568761	0.532609	0.575453	ENST00000622299	ENSG00000214087	5.52989e-10	0	protein_coding
ARL16	ARL16-204	0.4618	0.130435	0.523139	ENST00000571082	ENSG00000214087	5.52989e-10	0	retained_intron
ARPC1B	ARPC1B-221	0.409168	0.26087	0.43662	ENST00000645391	ENSG00000130429	0.0297436	0.0204555	protein_coding
ARPC1B	ARPC1B-222	0.405772	0.478261	0.392354	ENST00000646101	ENSG00000130429	0.0297436	0.0175947	protein_coding
ARPC5	ARPC5-202	0.950764	0.869565	0.965795	ENST00000359856	ENSG00000162704	0.0112268	0	protein_coding
ARPC5	ARPC5-201	0.324278	0.391304	0.311871	ENST00000294742	ENSG00000162704	0.0112268	0	protein_coding
ARPC5L	ARPC5L-202	0.565365	0.858696	0.511066	ENST00000353214	ENSG00000136950	2.76693e-18	0	protein_coding
ARPC5L	ARPC5L-201	0.699491	0.402174	0.754527	ENST00000259477	ENSG00000136950	2.76693e-18	0	protein_coding
ASB3	ASB3-203	0.767402	0.869565	0.748491	ENST00000406053	ENSG00000115239	1.39808e-05	0	protein_coding
ASB3	ASB3-201	0.409168	0.293478	0.430584	ENST00000263634	ENSG00000115239	1.39808e-05	0	protein_coding
ATG12	ATG12-208	0.752122	0.597826	0.780684	ENST00000509910	ENSG00000145782	0.0298128	0.00198532	protein_coding
ATP1B1	ATP1B1-202	0.300509	0.456522	0.27163	ENST00000367816	ENSG00000143153	0.000246871	0	protein_coding
ATP1B1	ATP1B1-201	0.736842	0.543478	0.772636	ENST00000367815	ENSG00000143153	0.000246871	0	protein_coding
ATP2B1	ATP2B1-202	0.106961	0.195652	0.0905433	ENST00000359142	ENSG00000070961	0.00124084	0	protein_coding
ATP2B1	ATP2B1-204	0.835314	0.576087	0.8833	ENST00000428670	ENSG00000070961	0.00124084	0	protein_coding
ATP5MD	ATP5MD-201	0.996604	1	0.995976	ENST00000309579	ENSG00000173915	3.84198e-12	0	protein_coding
ATP5MD	ATP5MD-204	0.925297	0.858696	0.937626	ENST00000369815	ENSG00000173915	3.84198e-12	0	protein_coding
ATP5MF	ATP5MF-201	1	1	1	ENST00000292475	ENSG00000241468	5.25306e-17	0	protein_coding
ATP5MF	ATP5MF-209	0.404075	0.619565	0.364185	ENST00000488775	ENSG00000241468	5.25306e-17	0	protein_coding
ATP5PB	ATP5PB-202	0.998302	0.98913	1	ENST00000369722	ENSG00000116459	8.76921e-07	0	protein_coding
ATP5PB	ATP5PB-201	0.509338	0.586957	0.49497	ENST00000369721	ENSG00000116459	8.76921e-07	0	processed_transcript
ATP5PD	ATP5PD-201	0.998302	0.98913	1	ENST00000301587	ENSG00000167863	1.15796e-06	0	protein_coding
ATP5PD	ATP5PD-205	0.402377	0.619565	0.362173	ENST00000582341	ENSG00000167863	1.15796e-06	0	retained_intron
ATRAID	ATRAID-201	0.932088	0.880435	0.94165	ENST00000380171	ENSG00000138085	0.0204655	0	protein_coding
ATRAID	ATRAID-202	0.796265	0.641304	0.82495	ENST00000405489	ENSG00000138085	0.0204655	0	protein_coding
AURKAIP1	AURKAIP1-204	0.706282	0.51087	0.742455	ENST00000378853	ENSG00000175756	0.000281197	7.25081e-05	protein_coding
AZIN1	AZIN1-201	0.801358	0.597826	0.839034	ENST00000337198	ENSG00000155096	5.20334e-08	0	protein_coding
AZIN1	AZIN1-202	0.468591	0.543478	0.454728	ENST00000347770	ENSG00000155096	5.20334e-08	0	protein_coding
BACE2	BACE2-202	0.561969	0.554348	0.56338	ENST00000330333	ENSG00000182240	0.000123518	0	protein_coding
BACE2	BACE2-206	0.925297	0.771739	0.953722	ENST00000466122	ENSG00000182240	0.000123518	0	processed_transcript
BASP1	BASP1-201	0.500849	0.782609	0.448692	ENST00000322611	ENSG00000176788	1.69806e-09	0	protein_coding
BASP1	BASP1-203	0.480475	0.195652	0.533199	ENST00000616743	ENSG00000176788	1.69806e-09	0	protein_coding
BAX	BAX-202	0.70798	0.48913	0.748491	ENST00000345358	ENSG00000087088	4.66673e-05	0	protein_coding
BAX	BAX-201	0.633277	0.576087	0.643863	ENST00000293288	ENSG00000087088	4.66673e-05	0	protein_coding
BBX	BBX-201	0.247878	0.0543478	0.283702	ENST00000325805	ENSG00000114439	0.00254159	0.000258034	protein_coding
BCCIP	BCCIP-202	0.685908	0.771739	0.67002	ENST00000299130	ENSG00000107949	0.00660402	0.00561031	protein_coding
BCCIP	BCCIP-203	0.808149	0.782609	0.812877	ENST00000368759	ENSG00000107949	0.00660402	0.0145319	protein_coding
BID	BID-211	0.833616	0.652174	0.867203	ENST00000622694	ENSG00000015475	0.0013365	0.000802175	protein_coding
BID	BID-203	0.458404	0.521739	0.44668	ENST00000399765	ENSG00000015475	0.0013365	0.000275979	protein_coding
BLOC1S1	BLOC1S1-203	0.981324	0.978261	0.981891	ENST00000548925	ENSG00000135441	0.0266435	0	protein_coding
BLOC1S1	BLOC1S1-201	0.397284	0.26087	0.422535	ENST00000547076	ENSG00000135441	0.0266435	0	protein_coding
BLOC1S6	BLOC1S6-212	0.662139	0.793478	0.637827	ENST00000566753	ENSG00000104164	1.79491e-06	1.4121e-06	retained_intron
BLOC1S6	BLOC1S6-215	0.417657	0.391304	0.422535	ENST00000567523	ENSG00000104164	1.79491e-06	0.030742	nonsense_mediated_decay
BLOC1S6	BLOC1S6-201	0.29202	0.163043	0.315895	ENST00000220531	ENSG00000104164	1.79491e-06	1.8089e-05	protein_coding
BOLA2-SMG1P6	BOLA2-SMG1P6-203	0.628183	0.402174	0.67002	ENST00000569622	ENSG00000261740	0.00557133	0	protein_coding
BOLA2-SMG1P6	BOLA2-SMG1P6-202	0.792869	0.717391	0.806841	ENST00000568556	ENSG00000261740	0.00557133	0	nonsense_mediated_decay
BPNT1	BPNT1-205	0.164686	0.184783	0.160966	ENST00000469520	ENSG00000162813	0.0388821	0	protein_coding
BPNT1	BPNT1-201	0.475382	0.25	0.517103	ENST00000322067	ENSG00000162813	0.0388821	0	protein_coding
BRD4	BRD4-201	0.533107	0.641304	0.513078	ENST00000263377	ENSG00000141867	0.00160333	0.000848158	protein_coding
BRD4	BRD4-203	0.388795	0.26087	0.412475	ENST00000371835	ENSG00000141867	0.00160333	0.00117935	protein_coding
BROX	BROX-201	0.483871	0.293478	0.519115	ENST00000340934	ENSG00000162819	0.000624773	0.00165027	protein_coding
BROX	BROX-207	0.378608	0.467391	0.362173	ENST00000537020	ENSG00000162819	0.000624773	0.000207598	protein_coding
BUB3	BUB3-203	0.972835	0.978261	0.971831	ENST00000368865	ENSG00000154473	3.6186e-15	0	protein_coding
BUB3	BUB3-201	0.940577	0.978261	0.933602	ENST00000368858	ENSG00000154473	3.6186e-15	0	protein_coding
BUD31	BUD31-202	0.950764	0.923913	0.955734	ENST00000403633	ENSG00000106245	0.0373284	0	protein_coding
BUD31	BUD31-201	0.847199	0.826087	0.851107	ENST00000222969	ENSG00000106245	0.0373284	0	protein_coding
C11orf98	C11orf98-201	0.974533	0.923913	0.983903	ENST00000524958	ENSG00000278615	0.0403546	0	protein_coding
C11orf98	C11orf98-203	0.402377	0.423913	0.39839	ENST00000532786	ENSG00000278615	0.0403546	0	retained_intron
C12orf57	C12orf57-202	0.701188	0.565217	0.726358	ENST00000537087	ENSG00000111678	1.219e-07	0	protein_coding
C12orf57	C12orf57-201	0.95416	0.98913	0.947686	ENST00000229281	ENSG00000111678	1.219e-07	0	protein_coding
C12orf65	C12orf65-201	0.648557	0.195652	0.732394	ENST00000253233	ENSG00000130921	1.2818e-31	0	protein_coding
C12orf65	C12orf65-207	0.405772	0.554348	0.37827	ENST00000543139	ENSG00000130921	1.2818e-31	0	protein_coding
C16orf72	C16orf72-201	0.368421	0.717391	0.303823	ENST00000327827	ENSG00000182831	4.1522e-18	0	protein_coding
C16orf72	C16orf72-202	0.667233	0.576087	0.684105	ENST00000574285	ENSG00000182831	4.1522e-18	0	protein_coding
C16orf91	C16orf91-201	0.365025	0.0543478	0.422535	ENST00000442039	ENSG00000174109	0.000640563	0	protein_coding
C16orf91	C16orf91-202	0.312394	0.228261	0.327968	ENST00000563974	ENSG00000174109	0.000640563	0	retained_intron
C19orf33	C19orf33-203	0.224109	0.0978261	0.247485	ENST00000589986	ENSG00000167644	0.00868708	0.00215592	retained_intron
C1orf43	C1orf43-201	0.619694	0.706522	0.603622	ENST00000350592	ENSG00000143612	3.1832e-07	2.07098e-08	protein_coding
C8orf33	C8orf33-202	0.308998	0.48913	0.275654	ENST00000524395	ENSG00000182307	1.16363e-07	0	retained_intron
C8orf33	C8orf33-204	0.966044	0.923913	0.973843	ENST00000530455	ENSG00000182307	1.16363e-07	0	retained_intron
CA5BP1	CA5BP1-204	0.444822	0.336957	0.464789	ENST00000380336	ENSG00000186312	5.35561e-06	0	processed_transcript
CA5BP1	CA5BP1-203	0.60781	0.75	0.581489	ENST00000380334	ENSG00000186312	5.35561e-06	0	processed_transcript
CACUL1	CACUL1-201	0.314092	0.195652	0.336016	ENST00000369151	ENSG00000151893	0.029826	0	protein_coding
CACUL1	CACUL1-206	0.426146	0.456522	0.420523	ENST00000493518	ENSG00000151893	0.029826	0	nonsense_mediated_decay
CALD1	CALD1-201	0.427844	0.173913	0.474849	ENST00000361675	ENSG00000122786	0.000993442	0.000309653	protein_coding
CALM1	CALM1-202	0.921902	0.945652	0.917505	ENST00000447653	ENSG00000198668	0.000219874	0	protein_coding
CALM1	CALM1-201	0.981324	0.956522	0.985915	ENST00000356978	ENSG00000198668	0.000219874	0	protein_coding
CALM3	CALM3-203	0.575552	0.73913	0.545272	ENST00000477244	ENSG00000160014	1.82828e-07	0	processed_transcript
CALM3	CALM3-201	0.921902	0.847826	0.935614	ENST00000291295	ENSG00000160014	1.82828e-07	0	protein_coding
CALU	CALU-201	0.979626	0.978261	0.979879	ENST00000249364	ENSG00000128595	0.00231242	0	protein_coding
CALU	CALU-202	0.83871	0.902174	0.826962	ENST00000449187	ENSG00000128595	0.00231242	0	protein_coding
CAMTA1	CAMTA1-208	0.887946	0.804348	0.903421	ENST00000473578	ENSG00000171735	1.34979e-05	0	protein_coding
CAMTA1	CAMTA1-209	0.696095	0.76087	0.684105	ENST00000476163	ENSG00000171735	1.34979e-05	0	processed_transcript
CARD16	CARD16-203	0.2309	0.293478	0.219316	ENST00000525374	ENSG00000204397	3.23298e-05	0.000437905	processed_transcript
CARD16	CARD16-201	0.353141	0.108696	0.39839	ENST00000375704	ENSG00000204397	3.23298e-05	0.000186973	protein_coding
CARHSP1	CARHSP1-201	0.850594	0.706522	0.877264	ENST00000311052	ENSG00000153048	0.0161984	0	protein_coding
CARHSP1	CARHSP1-203	0.728353	0.48913	0.772636	ENST00000561530	ENSG00000153048	0.0161984	0	protein_coding
CASP7	CASP7-203	0.310696	0.217391	0.327968	ENST00000369318	ENSG00000165806	0.0196837	0	protein_coding
CASP7	CASP7-211	0.463497	0.163043	0.519115	ENST00000621345	ENSG00000165806	0.0196837	0	protein_coding
CAST	CAST-257	0.252971	0.0869565	0.283702	ENST00000675663	ENSG00000153113	0.00580045	0.00610452	protein_coding
CBWD1	CBWD1-202	0.456706	0.532609	0.442656	ENST00000356521	ENSG00000172785	2.01607e-07	1.27019e-05	protein_coding
CBWD1	CBWD1-205	0.779287	0.554348	0.820926	ENST00000382389	ENSG00000172785	2.01607e-07	3.38049e-08	protein_coding
CBWD5	CBWD5-233	0.431239	0.25	0.464789	ENST00000497250	ENSG00000147996	1.65723e-05	0.00502412	nonsense_mediated_decay
CBWD5	CBWD5-202	0.718166	0.771739	0.708249	ENST00000377384	ENSG00000147996	1.65723e-05	0.000342866	protein_coding
CBWD5	CBWD5-201	0.434635	0.282609	0.462777	ENST00000377380	ENSG00000147996	1.65723e-05	0.000450117	retained_intron
CCDC124	CCDC124-201	0.96944	1	0.963783	ENST00000445755	ENSG00000007080	0.00461401	0	protein_coding
CCDC124	CCDC124-203	0.0814941	0.0108696	0.0945674	ENST00000597436	ENSG00000007080	0.00461401	0	protein_coding
CCDC90B	CCDC90B-203	0.657046	0.347826	0.714286	ENST00000525503	ENSG00000137500	0.0296863	0.00488106	protein_coding
CCN1	CCN1-201	0.82343	0.706522	0.84507	ENST00000451137	ENSG00000142871	4.52581e-34	1.90792e-28	protein_coding
CCN1	CCN1-204	0.319185	0.619565	0.263581	ENST00000674818	ENSG00000142871	4.52581e-34	1.90708e-27	retained_intron
CCN1	CCN1-203	0.504244	0.51087	0.503018	ENST00000674743	ENSG00000142871	4.52581e-34	0.0195057	retained_intron
CCT4	CCT4-201	0.998302	0.98913	1	ENST00000394440	ENSG00000115484	4.85455e-07	0	protein_coding
CCT4	CCT4-202	0.191851	0.369565	0.158954	ENST00000461370	ENSG00000115484	4.85455e-07	0	processed_transcript
CD44	CD44-201	0.972835	0.967391	0.973843	ENST00000263398	ENSG00000026508	2.61614e-07	0.00253166	protein_coding
CD44	CD44-216	0.237691	0.0326087	0.275654	ENST00000525293	ENSG00000026508	2.61614e-07	7.67575e-09	retained_intron
CD46	CD46-208	0.302207	0.076087	0.344064	ENST00000367042	ENSG00000117335	5.0083e-08	2.75695e-05	protein_coding
CD46	CD46-204	0.174873	0.315217	0.148893	ENST00000357714	ENSG00000117335	5.0083e-08	1.37643e-07	protein_coding
CD55	CD55-203	0.701188	0.73913	0.694165	ENST00000367063	ENSG00000196352	5.38266e-05	0.00615922	protein_coding
CD59	CD59-214	0.748727	0.391304	0.814889	ENST00000651785	ENSG00000085063	5.61222e-48	1.1073e-17	protein_coding
CD59	CD59-202	0.974533	0.880435	0.991952	ENST00000395850	ENSG00000085063	5.61222e-48	2.08163e-12	protein_coding
CD59	CD59-201	0.831919	0.836957	0.830986	ENST00000351554	ENSG00000085063	5.61222e-48	8.23057e-25	protein_coding
CDC42	CDC42-203	0.499151	0.293478	0.537223	ENST00000400259	ENSG00000070831	0.00744557	0	protein_coding
CDC42	CDC42-202	0.906621	0.836957	0.919517	ENST00000344548	ENSG00000070831	0.00744557	0	protein_coding
CDK11B	CDK11B-204	0.348048	0.326087	0.352113	ENST00000407249	ENSG00000248333	0.0393186	0.00958469	protein_coding
CDK11B	CDK11B-203	0.273345	0.119565	0.301811	ENST00000341832	ENSG00000248333	0.0393186	0.0421574	protein_coding
CDK12	CDK12-202	0.373514	0.195652	0.406439	ENST00000447079	ENSG00000167258	2.55547e-07	0	protein_coding
CDK12	CDK12-209	0.475382	0.73913	0.426559	ENST00000584632	ENSG00000167258	2.55547e-07	0	protein_coding
CDK16	CDK16-204	0.213922	0.108696	0.2334	ENST00000457458	ENSG00000102225	0.000490353	0	protein_coding
CDK16	CDK16-202	0.519525	0.630435	0.498994	ENST00000357227	ENSG00000102225	0.000490353	0	protein_coding
CDKN2A	CDKN2A-201	0.991511	0.98913	0.991952	ENST00000304494	ENSG00000147889	0.0128968	0	protein_coding
CDKN2A	CDKN2A-214	0.998302	0.98913	1	ENST00000579755	ENSG00000147889	0.0128968	0	protein_coding
CEBPG	CEBPG-201	0.324278	0.456522	0.299799	ENST00000284000	ENSG00000153879	0.015805	0	protein_coding
CEBPG	CEBPG-203	0.432937	0.336957	0.450704	ENST00000652630	ENSG00000153879	0.015805	0	nonsense_mediated_decay
CENPS	CENPS-201	0.682513	0.434783	0.72837	ENST00000309048	ENSG00000175279	0.00281435	0	protein_coding
CENPS	CENPS-204	0.288625	0.347826	0.277666	ENST00000477755	ENSG00000175279	0.00281435	0	nonsense_mediated_decay
CFLAR	CFLAR-201	0.460102	0.467391	0.458753	ENST00000309955	ENSG00000003402	2.02294e-07	0	protein_coding
CFLAR	CFLAR-203	0.404075	0.163043	0.448692	ENST00000341222	ENSG00000003402	2.02294e-07	0	protein_coding
CHCHD7	CHCHD7-211	0.505942	0.402174	0.525151	ENST00000521831	ENSG00000170791	0.0333123	0	protein_coding
CHCHD7	CHCHD7-201	0.315789	0.130435	0.350101	ENST00000303759	ENSG00000170791	0.0333123	0	protein_coding
CHMP4A	CHMP4A-201	0.344652	0.195652	0.372233	ENST00000347519	ENSG00000254505	0.00238399	0.00117993	protein_coding
CHURC1	CHURC1-208	0.677419	0.423913	0.724346	ENST00000607599	ENSG00000258289	0.0189855	0	protein_coding
CHURC1	CHURC1-206	0.424448	0.434783	0.422535	ENST00000552002	ENSG00000258289	0.0189855	0	protein_coding
CIAO2B	CIAO2B-201	0.989813	0.978261	0.991952	ENST00000422424	ENSG00000166595	0.000659545	0	protein_coding
CIAO2B	CIAO2B-202	0.543294	0.336957	0.581489	ENST00000562362	ENSG00000166595	0.000659545	0	nonsense_mediated_decay
CISD2	CISD2-205	0.828523	0.836957	0.826962	ENST00000646632	ENSG00000145354	0.00723931	0	nonsense_mediated_decay
CISD2	CISD2-201	0.911715	0.804348	0.93159	ENST00000273986	ENSG00000145354	0.00723931	0	protein_coding
CKS1B	CKS1B-203	0.5382	0.391304	0.565392	ENST00000368439	ENSG00000173207	0.0229431	0	protein_coding
CKS1B	CKS1B-201	0.935484	0.945652	0.933602	ENST00000308987	ENSG00000173207	0.0229431	0	protein_coding
CLIC4	CLIC4-202	0.34635	0.369565	0.342052	ENST00000488683	ENSG00000169504	0.00178974	0	nonsense_mediated_decay
CLIC4	CLIC4-201	0.891341	0.782609	0.911469	ENST00000374379	ENSG00000169504	0.00178974	0	protein_coding
CLN5	CLN5-216	0.256367	0.152174	0.275654	ENST00000636780	ENSG00000102805	0.000704189	0	protein_coding
CLN5	CLN5-202	0.465195	0.565217	0.44668	ENST00000485938	ENSG00000102805	0.000704189	0	protein_coding
CMC2	CMC2-201	0.804754	0.684783	0.826962	ENST00000219400	ENSG00000103121	4.09215e-41	2.15919e-06	protein_coding
CMC2	CMC2-223	0.787776	0.597826	0.822938	ENST00000570195	ENSG00000103121	4.09215e-41	1.53726e-11	protein_coding
CMC2	CMC2-202	0.580645	0.847826	0.531187	ENST00000486645	ENSG00000103121	4.09215e-41	5.22206e-42	protein_coding
CMC2	CMC2-222	0.711375	0.586957	0.734406	ENST00000570086	ENSG00000103121	4.09215e-41	0.000687937	nonsense_mediated_decay
CNOT2	CNOT2-201	0.198642	0.369565	0.167002	ENST00000229195	ENSG00000111596	2.06705e-08	0	protein_coding
CNOT2	CNOT2-236	0.410866	0.141304	0.460765	ENST00000552231	ENSG00000111596	2.06705e-08	0	protein_coding
COA8	COA8-201	0.933786	0.891304	0.94165	ENST00000409074	ENSG00000256053	0.000942085	0	protein_coding
COA8	COA8-217	0.242784	0.358696	0.221328	ENST00000674165	ENSG00000256053	0.000942085	0	protein_coding
COASY	COASY-202	0.5382	0.217391	0.597586	ENST00000421097	ENSG00000068120	7.33659e-07	0	protein_coding
COASY	COASY-201	0.937182	0.880435	0.947686	ENST00000393818	ENSG00000068120	7.33659e-07	0	protein_coding
COL5A1	COL5A1-201	0.354839	0.206522	0.382294	ENST00000371817	ENSG00000130635	0.0334797	0	protein_coding
COL5A1	COL5A1-208	0.487267	0.521739	0.480885	ENST00000618395	ENSG00000130635	0.0334797	0	protein_coding
COL7A1	COL7A1-210	0.568761	0.315217	0.615694	ENST00000487017	ENSG00000114270	2.6138e-05	0.0157994	retained_intron
COL7A1	COL7A1-201	0.171477	0.25	0.156942	ENST00000328333	ENSG00000114270	2.6138e-05	1.70905e-06	protein_coding
COMMD5	COMMD5-202	0.626486	0.358696	0.676056	ENST00000402718	ENSG00000170619	5.02665e-05	0.000163279	protein_coding
COMMD5	COMMD5-207	0.193548	0.23913	0.185111	ENST00000543949	ENSG00000170619	5.02665e-05	0.00064782	protein_coding
COMMD6	COMMD6-211	0.519525	0.434783	0.535211	ENST00000486516	ENSG00000188243	0.0171136	0	processed_transcript
COMMD6	COMMD6-201	0.967742	0.98913	0.963783	ENST00000355801	ENSG00000188243	0.0171136	0	protein_coding
COMT	COMT-205	0.280136	0.369565	0.263581	ENST00000406520	ENSG00000093010	0.0190797	0.0278237	protein_coding
COPA	COPA-202	0.651952	0.543478	0.672032	ENST00000368069	ENSG00000122218	3.23917e-05	5.20347e-06	protein_coding
COPA	COPA-205	0.366723	0.532609	0.336016	ENST00000541366	ENSG00000122218	3.23917e-05	1.29864e-06	retained_intron
COPB2	COPB2-201	0.940577	0.891304	0.949698	ENST00000333188	ENSG00000184432	6.45715e-10	0	protein_coding
COPB2	COPB2-204	0.281834	0.467391	0.247485	ENST00000504295	ENSG00000184432	6.45715e-10	0	retained_intron
COPS6	COPS6-201	0.91511	0.869565	0.923541	ENST00000303904	ENSG00000168090	0.0281958	0	protein_coding
COPS6	COPS6-202	0.310696	0.413043	0.291751	ENST00000418625	ENSG00000168090	0.0281958	0	protein_coding
COPS8	COPS8-201	0.923599	0.880435	0.93159	ENST00000354371	ENSG00000198612	0.00154537	0	protein_coding
COPS8	COPS8-202	0.208829	0.315217	0.189135	ENST00000392008	ENSG00000198612	0.00154537	0	protein_coding
COPZ1	COPZ1-201	0.957555	0.945652	0.959759	ENST00000262061	ENSG00000111481	0.0236367	0	protein_coding
COPZ1	COPZ1-206	0.27674	0.152174	0.299799	ENST00000549043	ENSG00000111481	0.0236367	0	protein_coding
COQ4	COQ4-201	0.811545	0.554348	0.859155	ENST00000300452	ENSG00000167113	0.00064718	1.33905e-05	protein_coding
COX16	COX16-201	0.962649	0.945652	0.965795	ENST00000389912	ENSG00000133983	1.79938e-17	0	protein_coding
COX16	COX16-205	0.404075	0.652174	0.358149	ENST00000557612	ENSG00000133983	1.79938e-17	0	processed_transcript
COX7A2	COX7A2-204	0.478778	0.282609	0.515091	ENST00000459637	ENSG00000112695	0.000384078	3.26602e-05	nonsense_mediated_decay
COX7A2	COX7A2-208	0.962649	0.978261	0.959759	ENST00000509698	ENSG00000112695	0.000384078	0.0417618	protein_coding
CRBN	CRBN-203	0.546689	0.271739	0.597586	ENST00000432408	ENSG00000113851	9.71822e-07	0	protein_coding
CRBN	CRBN-213	0.643463	0.597826	0.651911	ENST00000498700	ENSG00000113851	9.71822e-07	0	retained_intron
CREM	CREM-210	0.398981	0.369565	0.404427	ENST00000374721	ENSG00000095794	1.49648e-05	2.17398e-05	protein_coding
CRYZ	CRYZ-201	0.39219	0.423913	0.386318	ENST00000340866	ENSG00000116791	0.00948789	0	protein_coding
CRYZ	CRYZ-205	0.480475	0.26087	0.521127	ENST00000417775	ENSG00000116791	0.00948789	0	protein_coding
CSNK1E	CSNK1E-201	0.310696	0.173913	0.336016	ENST00000359867	ENSG00000213923	5.2319e-05	0	protein_coding
CSNK1E	CSNK1E-215	0.354839	0.434783	0.34004	ENST00000612795	ENSG00000213923	5.2319e-05	0	protein_coding
CSNK2A2	CSNK2A2-201	0.358234	0.467391	0.338028	ENST00000262506	ENSG00000070770	1.31042e-07	0	protein_coding
CSNK2A2	CSNK2A2-203	0.548387	0.358696	0.583501	ENST00000563307	ENSG00000070770	1.31042e-07	0	protein_coding
CTSA	CTSA-220	0.787776	0.73913	0.796781	ENST00000646241	ENSG00000064601	0.0256032	0.0272282	protein_coding
CTSA	CTSA-201	0.132428	0.0326087	0.150905	ENST00000191018	ENSG00000064601	0.0256032	0.00792988	protein_coding
CTSC	CTSC-201	0.979626	0.978261	0.979879	ENST00000227266	ENSG00000109861	3.48039e-07	7.19118e-09	protein_coding
CTSC	CTSC-203	0.926995	0.826087	0.945674	ENST00000524463	ENSG00000109861	3.48039e-07	1.11047e-07	protein_coding
CTTN	CTTN-201	0.932088	0.934783	0.93159	ENST00000301843	ENSG00000085733	5.78422e-07	0	protein_coding
CTTN	CTTN-206	0.66893	0.771739	0.649899	ENST00000482755	ENSG00000085733	5.78422e-07	0	retained_intron
CUL4A	CUL4A-209	0.348048	0.445652	0.32998	ENST00000488558	ENSG00000139842	0.000140199	4.21422e-05	protein_coding
CUL4A	CUL4A-202	0.604414	0.402174	0.641851	ENST00000375440	ENSG00000139842	0.000140199	0.00111582	protein_coding
CYB561D2	CYB561D2-205	0.310696	0.326087	0.307847	ENST00000425346	ENSG00000114395	0.0042657	0	protein_coding
CYB561D2	CYB561D2-204	0.419355	0.173913	0.464789	ENST00000424512	ENSG00000114395	0.0042657	0	protein_coding
CYB5B	CYB5B-202	0.359932	0.141304	0.400402	ENST00000514123	ENSG00000103018	0.00272679	0	retained_intron
CYB5B	CYB5B-201	0.998302	0.98913	1	ENST00000307892	ENSG00000103018	0.00272679	0	protein_coding
CYCS	CYCS-201	1	1	1	ENST00000305786	ENSG00000172115	3.73653e-35	0	protein_coding
CYCS	CYCS-203	0.371817	0.771739	0.297787	ENST00000409764	ENSG00000172115	3.73653e-35	0	protein_coding
CYRIB	CYRIB-212	0.353141	0.108696	0.39839	ENST00000519110	ENSG00000153310	0.00989326	0.00279119	protein_coding
DBNDD2	DBNDD2-205	0.103565	0.0326087	0.1167	ENST00000372717	ENSG00000244274	0.0493747	0	protein_coding
DBNDD2	DBNDD2-202	0.689304	0.641304	0.698189	ENST00000360981	ENSG00000244274	0.0493747	0	protein_coding
DCAF7	DCAF7-205	0.556876	0.195652	0.623742	ENST00000614556	ENSG00000136485	7.02482e-10	0	protein_coding
DCAF7	DCAF7-202	0.609508	0.565217	0.617706	ENST00000431926	ENSG00000136485	7.02482e-10	0	nonsense_mediated_decay
DCXR	DCXR-201	0.898132	0.967391	0.885312	ENST00000306869	ENSG00000169738	0.00625377	0	protein_coding
DCXR	DCXR-213	0.098472	0.0217391	0.112676	ENST00000580320	ENSG00000169738	0.00625377	0	retained_intron
DDT	DDT-202	0.149406	0.0652174	0.16499	ENST00000398344	ENSG00000099977	0.0291787	0	protein_coding
DDT	DDT-201	0.918506	0.956522	0.911469	ENST00000350608	ENSG00000099977	0.0291787	0	protein_coding
DDX31	DDX31-204	0.162988	0.0108696	0.191147	ENST00000372159	ENSG00000125485	0.0161364	0.0270621	protein_coding
DDX31	DDX31-206	0.382003	0.195652	0.416499	ENST00000480876	ENSG00000125485	0.0161364	0.00316967	protein_coding
DDX3X	DDX3X-249	0.0628183	0.195652	0.0382294	ENST00000645338	ENSG00000215301	2.86948e-08	9.03824e-09	retained_intron
DDX56	DDX56-201	0.797963	0.543478	0.84507	ENST00000258772	ENSG00000136271	1.0917e-05	3.29522e-07	protein_coding
DDX56	DDX56-206	0.122241	0.184783	0.110664	ENST00000446987	ENSG00000136271	1.0917e-05	0.0260471	nonsense_mediated_decay
DDX56	DDX56-203	0.179966	0.282609	0.160966	ENST00000421223	ENSG00000136271	1.0917e-05	0.000257712	nonsense_mediated_decay
DFFA	DFFA-202	0.864177	0.695652	0.895372	ENST00000377038	ENSG00000160049	2.25807e-07	0	protein_coding
DFFA	DFFA-201	0.679117	0.663043	0.682093	ENST00000377036	ENSG00000160049	2.25807e-07	0	protein_coding
DGUOK	DGUOK-201	0.495756	0.282609	0.535211	ENST00000264093	ENSG00000114956	0.000291584	0.000908326	protein_coding
DGUOK	DGUOK-203	0.526316	0.608696	0.511066	ENST00000418996	ENSG00000114956	0.000291584	0.00384971	nonsense_mediated_decay
DHRS7B	DHRS7B-202	0.320883	0.358696	0.313883	ENST00000395511	ENSG00000109016	0.033603	0	protein_coding
DHRS7B	DHRS7B-201	0.251273	0.141304	0.27163	ENST00000346603	ENSG00000109016	0.033603	0	retained_intron
DMD	DMD-212	0.332767	0.26087	0.346076	ENST00000378723	ENSG00000198947	0.0119606	0	protein_coding
DMD	DMD-217	0.499151	0.576087	0.484909	ENST00000463609	ENSG00000198947	0.0119606	0	processed_transcript
DNAJB6	DNAJB6-204	0.976231	0.891304	0.991952	ENST00000429029	ENSG00000105993	0.00930709	0	protein_coding
DNAJB6	DNAJB6-201	0.831919	0.652174	0.865191	ENST00000262177	ENSG00000105993	0.00930709	0	protein_coding
DNAJC2	DNAJC2-203	0.896435	0.923913	0.891348	ENST00000379263	ENSG00000105821	0.0403546	0	protein_coding
DNAJC2	DNAJC2-202	0.363328	0.467391	0.344064	ENST00000379257	ENSG00000105821	0.0403546	0	nonsense_mediated_decay
DPM1	DPM1-203	0.585739	0.706522	0.56338	ENST00000371588	ENSG00000000419	4.67949e-07	0	protein_coding
DPM1	DPM1-201	0.543294	0.23913	0.599598	ENST00000371582	ENSG00000000419	4.67949e-07	0	protein_coding
DPP3	DPP3-211	0.273345	0.130435	0.299799	ENST00000532677	ENSG00000254986	0.0265945	0	protein_coding
DPP3	DPP3-215	0.534805	0.532609	0.535211	ENST00000541961	ENSG00000254986	0.0265945	0	protein_coding
DRG2	DRG2-201	0.495756	0.195652	0.551308	ENST00000225729	ENSG00000108591	0.00541254	0	protein_coding
DRG2	DRG2-202	0.258065	0.26087	0.257545	ENST00000395726	ENSG00000108591	0.00541254	0	protein_coding
DTWD1	DTWD1-202	0.451613	0.402174	0.460765	ENST00000403028	ENSG00000104047	0.00559206	0	protein_coding
DTWD1	DTWD1-204	0.439728	0.25	0.474849	ENST00000557988	ENSG00000104047	0.00559206	0	nonsense_mediated_decay
DUXAP10	DUXAP10-208	0.322581	0.413043	0.305835	ENST00000619091	ENSG00000244306	0.0156709	0.00550647	processed_transcript
DYNC1H1	DYNC1H1-226	0.370119	0.173913	0.406439	ENST00000644239	ENSG00000197102	0.0376054	0.0148208	retained_intron
DYNLL1	DYNLL1-201	0.755518	0.586957	0.78672	ENST00000242577	ENSG00000088986	2.19922e-05	0.00123034	protein_coding
EDRF1	EDRF1-202	0.127334	0.0434783	0.142857	ENST00000356792	ENSG00000107938	0.00192385	0	protein_coding
EDRF1	EDRF1-205	0.319185	0.445652	0.295775	ENST00000368815	ENSG00000107938	0.00192385	0	nonsense_mediated_decay
EEF1A1	EEF1A1-201	1	1	1	ENST00000309268	ENSG00000156508	0.00373019	0	protein_coding
EEF1A1	EEF1A1-203	0.998302	1	0.997988	ENST00000331523	ENSG00000156508	0.00373019	0	protein_coding
EEF1E1	EEF1E1-201	0.993209	1	0.991952	ENST00000379715	ENSG00000124802	1.66395e-05	0	protein_coding
EEF1E1	EEF1E1-205	0.567063	0.391304	0.599598	ENST00000507463	ENSG00000124802	1.66395e-05	0	protein_coding
EFEMP1	EFEMP1-202	0.383701	0.206522	0.416499	ENST00000394555	ENSG00000115380	0.00870136	0	protein_coding
EFEMP1	EFEMP1-201	0.893039	0.880435	0.895372	ENST00000355426	ENSG00000115380	0.00870136	0	protein_coding
EIF2AK4	EIF2AK4-208	0.410866	0.293478	0.432596	ENST00000559624	ENSG00000128829	0.0490656	0	protein_coding
EIF2AK4	EIF2AK4-201	0.144312	0.0326087	0.16499	ENST00000263791	ENSG00000128829	0.0490656	0	protein_coding
EIF3B	EIF3B-201	0.539898	0.336957	0.577465	ENST00000360876	ENSG00000106263	0.00197688	0	protein_coding
EIF3B	EIF3B-202	0.251273	0.336957	0.235412	ENST00000397011	ENSG00000106263	0.00197688	0	protein_coding
EIF3G	EIF3G-201	0.993209	1	0.991952	ENST00000253108	ENSG00000130811	7.59781e-05	0	protein_coding
EIF3G	EIF3G-211	0.429542	0.23913	0.464789	ENST00000590940	ENSG00000130811	7.59781e-05	0	retained_intron
EIF3M	EIF3M-208	1	1	1	ENST00000531120	ENSG00000149100	2.45072e-07	0	protein_coding
EIF3M	EIF3M-203	0.806452	0.836957	0.800805	ENST00000524896	ENSG00000149100	2.45072e-07	0	protein_coding
EIF4A2	EIF4A2-203	0.281834	0.5	0.241449	ENST00000426808	ENSG00000156976	3.19289e-10	3.26994e-09	nonsense_mediated_decay
EIF4A2	EIF4A2-202	0.702886	0.532609	0.734406	ENST00000425053	ENSG00000156976	3.19289e-10	0.000128866	nonsense_mediated_decay
EIF6	EIF6-202	0.679117	0.858696	0.645875	ENST00000374443	ENSG00000242372	1.23223e-11	8.93372e-13	protein_coding
EIF6	EIF6-203	0.966044	0.956522	0.967807	ENST00000374450	ENSG00000242372	1.23223e-11	1.28517e-08	protein_coding
ELOA	ELOA-203	0.42275	0.586957	0.392354	ENST00000609199	ENSG00000011007	4.40491e-07	0	protein_coding
ELOA	ELOA-204	0.49236	0.25	0.537223	ENST00000613537	ENSG00000011007	4.40491e-07	0	protein_coding
ELOC	ELOC-202	0.791171	0.652174	0.816901	ENST00000518127	ENSG00000154582	1.99953e-21	0.000346278	protein_coding
ELOC	ELOC-201	0.704584	0.521739	0.738431	ENST00000284811	ENSG00000154582	1.99953e-21	1.08627e-06	protein_coding
ELOC	ELOC-207	0.660441	0.836957	0.627767	ENST00000522337	ENSG00000154582	1.99953e-21	5.42344e-19	protein_coding
ELOC	ELOC-208	0.599321	0.456522	0.625755	ENST00000523815	ENSG00000154582	1.99953e-21	0.0277354	protein_coding
EMC6	EMC6-201	0.913413	0.652174	0.961771	ENST00000248378	ENSG00000127774	5.31765e-07	0	protein_coding
EMC6	EMC6-202	0.743633	0.619565	0.7666	ENST00000397133	ENSG00000127774	5.31765e-07	0	protein_coding
EML2	EML2-201	0.373514	0.163043	0.412475	ENST00000245925	ENSG00000125746	5.24995e-08	0	protein_coding
EML2	EML2-216	0.358234	0.456522	0.34004	ENST00000588420	ENSG00000125746	5.24995e-08	0	retained_intron
EPAS1	EPAS1-201	0.269949	0.380435	0.249497	ENST00000263734	ENSG00000116016	0.00288372	0	protein_coding
EPAS1	EPAS1-206	0.398981	0.25	0.426559	ENST00000466465	ENSG00000116016	0.00288372	0	retained_intron
EPGN	EPGN-202	0.604414	0.25	0.67002	ENST00000413830	ENSG00000182585	2.713e-16	0	protein_coding
EPGN	EPGN-201	0.453311	0.48913	0.44668	ENST00000332112	ENSG00000182585	2.713e-16	0	protein_coding
ETV5	ETV5-201	0.390492	0.304348	0.406439	ENST00000306376	ENSG00000244405	0.0441301	0	protein_coding
ETV5	ETV5-210	0.448217	0.478261	0.442656	ENST00000476890	ENSG00000244405	0.0441301	0	processed_transcript
EWSR1	EWSR1-217	0.405772	0.163043	0.450704	ENST00000483415	ENSG00000182944	0.000145359	1.96247e-05	retained_intron
FAM104A	FAM104A-201	0.517827	0.521739	0.517103	ENST00000403627	ENSG00000133193	0.000297393	0	protein_coding
FAM104A	FAM104A-202	0.380306	0.130435	0.426559	ENST00000405159	ENSG00000133193	0.000297393	0	protein_coding
FAM104B	FAM104B-204	0.533107	0.358696	0.565392	ENST00000472571	ENSG00000182518	0.0358622	0.0381452	protein_coding
FAM104B	FAM104B-201	0.465195	0.467391	0.464789	ENST00000332132	ENSG00000182518	0.0358622	0.0263011	protein_coding
FAM168B	FAM168B-202	0.365025	0.206522	0.394366	ENST00000409185	ENSG00000152102	0.0107233	0	protein_coding
FAM168B	FAM168B-201	0.219015	0.282609	0.207243	ENST00000389915	ENSG00000152102	0.0107233	0	protein_coding
FAM174C	FAM174C-201	0.775891	0.945652	0.744467	ENST00000409293	ENSG00000228300	3.26895e-15	0	protein_coding
FAM174C	FAM174C-202	0.568761	0.293478	0.619718	ENST00000469144	ENSG00000228300	3.26895e-15	0	protein_coding
FAM204A	FAM204A-203	0.903226	0.858696	0.911469	ENST00000369183	ENSG00000165669	7.00274e-06	0	protein_coding
FAM204A	FAM204A-202	0.443124	0.554348	0.422535	ENST00000369172	ENSG00000165669	7.00274e-06	0	protein_coding
FARS2	FARS2-204	0.448217	0.5	0.438632	ENST00000602691	ENSG00000145982	0.000167482	0	protein_coding
FARS2	FARS2-201	0.621392	0.380435	0.665996	ENST00000274680	ENSG00000145982	0.000167482	0	protein_coding
FAU	FAU-207	1	1	1	ENST00000529639	ENSG00000149806	4.30866e-13	0	protein_coding
FAU	FAU-208	0.281834	0.608696	0.221328	ENST00000531357	ENSG00000149806	4.30866e-13	0	retained_intron
FDPS	FDPS-203	0.765705	0.554348	0.804829	ENST00000447866	ENSG00000160752	9.74124e-12	0.00395274	protein_coding
FDPS	FDPS-201	0.701188	0.434783	0.750503	ENST00000356657	ENSG00000160752	9.74124e-12	0.00426745	protein_coding
FDX2	FDX2-202	0.852292	0.532609	0.911469	ENST00000393708	ENSG00000267673	0.000297393	0	protein_coding
FDX2	FDX2-206	0.241087	0.282609	0.2334	ENST00000492239	ENSG00000267673	0.000297393	0	protein_coding
FDXR	FDXR-201	0.382003	0.23913	0.408451	ENST00000293195	ENSG00000161513	0.039572	0	protein_coding
FDXR	FDXR-214	0.266553	0.315217	0.257545	ENST00000581530	ENSG00000161513	0.039572	0	protein_coding
FHL2	FHL2-211	0.606112	0.304348	0.661972	ENST00000530340	ENSG00000115641	1.50875e-07	1.52611e-06	protein_coding
FHL2	FHL2-205	0.259762	0.413043	0.231388	ENST00000393353	ENSG00000115641	1.50875e-07	4.70437e-08	protein_coding
FLAD1	FLAD1-203	0.816638	0.532609	0.869215	ENST00000315144	ENSG00000160688	9.1446e-22	0	protein_coding
FLAD1	FLAD1-201	0.368421	0.684783	0.309859	ENST00000292180	ENSG00000160688	9.1446e-22	0	protein_coding
FUOM	FUOM-201	0.341256	0.51087	0.309859	ENST00000278025	ENSG00000148803	5.9683e-06	0	protein_coding
FUOM	FUOM-203	0.561969	0.304348	0.609658	ENST00000368552	ENSG00000148803	5.9683e-06	0	protein_coding
FXR1	FXR1-203	0.453311	0.152174	0.509054	ENST00000445140	ENSG00000114416	3.6174e-10	2.01616e-11	protein_coding
FXR1	FXR1-209	0.572156	0.652174	0.557344	ENST00000472339	ENSG00000114416	3.6174e-10	1.49347e-06	retained_intron
G3BP2	G3BP2-202	0.356537	0.184783	0.38833	ENST00000359707	ENSG00000138757	0.000356182	0	protein_coding
G3BP2	G3BP2-201	0.572156	0.641304	0.559356	ENST00000357854	ENSG00000138757	0.000356182	0	protein_coding
G6PC3	G6PC3-201	0.821732	0.815217	0.822938	ENST00000269097	ENSG00000141349	0.00393057	0	protein_coding
G6PC3	G6PC3-202	0.269949	0.119565	0.297787	ENST00000585361	ENSG00000141349	0.00393057	0	nonsense_mediated_decay
GABPB1	GABPB1-205	0.4618	0.141304	0.521127	ENST00000429662	ENSG00000104064	4.0429e-08	0	protein_coding
GABPB1	GABPB1-202	0.283531	0.369565	0.267606	ENST00000359031	ENSG00000104064	4.0429e-08	0	protein_coding
GADD45B	GADD45B-206	0.241087	0.619565	0.171026	ENST00000592937	ENSG00000099860	2.30518e-17	0	retained_intron
GADD45B	GADD45B-201	0.49236	0.521739	0.486922	ENST00000215631	ENSG00000099860	2.30518e-17	0	protein_coding
GALE	GALE-201	0.219015	0.23913	0.215292	ENST00000374497	ENSG00000117308	0.0101164	0	protein_coding
GALE	GALE-216	0.65365	0.315217	0.716298	ENST00000617979	ENSG00000117308	0.0101164	0	protein_coding
GARS1	GARS1-220	0.222411	0.336957	0.201207	ENST00000675529	ENSG00000106105	0.00977293	0	nonsense_mediated_decay
GARS1	GARS1-201	0.828523	0.73913	0.84507	ENST00000389266	ENSG00000106105	0.00977293	0	protein_coding
GART	GART-203	0.794567	0.75	0.802817	ENST00000381815	ENSG00000159131	0.0390682	0	protein_coding
GART	GART-201	0.808149	0.608696	0.84507	ENST00000361093	ENSG00000159131	0.0390682	0	protein_coding
GDA	GDA-202	0.533107	0.195652	0.595573	ENST00000358399	ENSG00000119125	0.000324442	0	protein_coding
GDA	GDA-201	0.480475	0.391304	0.496982	ENST00000238018	ENSG00000119125	0.000324442	0	protein_coding
GFM1	GFM1-210	0.370119	0.26087	0.390342	ENST00000486715	ENSG00000168827	0.0342044	0	protein_coding
GFM1	GFM1-207	0.37691	0.119565	0.424547	ENST00000478254	ENSG00000168827	0.0342044	0	nonsense_mediated_decay
GMPR2	GMPR2-202	0.439728	0.217391	0.480885	ENST00000355299	ENSG00000100938	0.0013365	0	protein_coding
GMPR2	GMPR2-223	0.371817	0.434783	0.360161	ENST00000559836	ENSG00000100938	0.0013365	0	protein_coding
GNAS	GNAS-232	0.327674	0.152174	0.360161	ENST00000476196	ENSG00000087460	0.00141767	0.00104218	retained_intron
GNL3	GNL3-202	0.950764	0.902174	0.959759	ENST00000418458	ENSG00000163938	4.60518e-07	2.60944e-09	protein_coding
GNL3	GNL3-211	0.449915	0.619565	0.418511	ENST00000496254	ENSG00000163938	4.60518e-07	1.57754e-06	retained_intron
GOSR2	GOSR2-211	0.444822	0.608696	0.414487	ENST00000623037	ENSG00000108433	0.000693107	0.00484294	protein_coding
GOSR2	GOSR2-232	0.256367	0.130435	0.279678	ENST00000640051	ENSG00000108433	0.000693107	9.20998e-05	protein_coding
GPATCH8	GPATCH8-208	0.164686	0.0543478	0.185111	ENST00000591680	ENSG00000186566	0.012072	0	protein_coding
GPATCH8	GPATCH8-205	0.431239	0.434783	0.430584	ENST00000587228	ENSG00000186566	0.012072	0	nonsense_mediated_decay
GPBP1	GPBP1-203	0.315789	0.076087	0.360161	ENST00000424459	ENSG00000062194	0.000987466	0	protein_coding
GPBP1	GPBP1-204	0.366723	0.326087	0.374245	ENST00000506184	ENSG00000062194	0.000987466	0	protein_coding
GPBP1L1	GPBP1L1-201	0.455008	0.369565	0.470825	ENST00000290795	ENSG00000159592	0.0491254	0	protein_coding
GPBP1L1	GPBP1L1-202	0.327674	0.130435	0.364185	ENST00000355105	ENSG00000159592	0.0491254	0	protein_coding
GPS1	GPS1-208	0.105263	0.0326087	0.118712	ENST00000578552	ENSG00000169727	0.0247896	0.0456716	protein_coding
GPS1	GPS1-226	0.70798	0.695652	0.710262	ENST00000623691	ENSG00000169727	0.0247896	0.00981466	protein_coding
GRAMD2B	GRAMD2B-212	0.414261	0.141304	0.464789	ENST00000513040	ENSG00000155324	0.00441616	0	protein_coding
GRAMD2B	GRAMD2B-201	0.359932	0.0326087	0.420523	ENST00000285689	ENSG00000155324	0.00441616	0	protein_coding
GRSF1	GRSF1-201	0.317487	0.586957	0.267606	ENST00000254799	ENSG00000132463	7.61692e-09	6.23657e-07	protein_coding
GRSF1	GRSF1-208	0.39219	0.23913	0.420523	ENST00000545193	ENSG00000132463	7.61692e-09	0.000118841	protein_coding
GRSF1	GRSF1-202	0.166384	0.0869565	0.181087	ENST00000499044	ENSG00000132463	7.61692e-09	0.0285062	protein_coding
GSN	GSN-209	0.368421	0.25	0.390342	ENST00000449733	ENSG00000148180	0.0333123	0.0415068	protein_coding
GSPT1	GSPT1-202	0.504244	0.597826	0.486922	ENST00000434724	ENSG00000103342	9.03008e-06	4.38323e-07	protein_coding
GSPT1	GSPT1-203	0.310696	0.119565	0.346076	ENST00000439887	ENSG00000103342	9.03008e-06	1.25087e-05	protein_coding
GSTK1	GSTK1-201	0.904924	0.902174	0.905433	ENST00000358406	ENSG00000197448	2.77272e-07	0	protein_coding
GSTK1	GSTK1-207	0.383701	0.130435	0.430584	ENST00000479303	ENSG00000197448	2.77272e-07	0	protein_coding
GTF2A1	GTF2A1-203	0.601019	0.26087	0.663984	ENST00000553612	ENSG00000165417	0.00929987	0	protein_coding
GTF2A1	GTF2A1-201	0.278438	0.23913	0.285714	ENST00000298173	ENSG00000165417	0.00929987	0	nonsense_mediated_decay
GUK1	GUK1-201	0.728353	0.695652	0.734406	ENST00000312726	ENSG00000143774	5.12083e-05	0	protein_coding
GUK1	GUK1-210	0.974533	0.967391	0.975855	ENST00000391865	ENSG00000143774	5.12083e-05	0	protein_coding
HACD1	HACD1-202	0.857385	0.782609	0.871227	ENST00000361271	ENSG00000165996	0.0204211	0	protein_coding
HACD1	HACD1-203	0.516129	0.521739	0.515091	ENST00000466335	ENSG00000165996	0.0204211	0	protein_coding
HADHA	HADHA-201	0.645161	0.445652	0.682093	ENST00000380649	ENSG00000084754	0.00249692	0	protein_coding
HADHA	HADHA-207	0.300509	0.423913	0.277666	ENST00000643233	ENSG00000084754	0.00249692	0	nonsense_mediated_decay
HDAC8	HDAC8-214	0.37691	0.152174	0.418511	ENST00000439122	ENSG00000147099	2.15279e-07	0	protein_coding
HDAC8	HDAC8-201	0.193548	0.293478	0.17505	ENST00000373554	ENSG00000147099	2.15279e-07	0	protein_coding
HEATR5A	HEATR5A-203	0.490662	0.293478	0.527163	ENST00000543095	ENSG00000129493	0.0046349	0	protein_coding
HEATR5A	HEATR5A-201	0.79966	0.76087	0.806841	ENST00000382464	ENSG00000129493	0.0046349	0	protein_coding
HECTD1	HECTD1-208	0.500849	0.423913	0.515091	ENST00000554882	ENSG00000092148	0.046421	0	protein_coding
HECTD1	HECTD1-203	0.297114	0.130435	0.327968	ENST00000553700	ENSG00000092148	0.046421	0	protein_coding
HELLS	HELLS-202	0.560272	0.26087	0.615694	ENST00000348459	ENSG00000119969	0.0156709	0	protein_coding
HELLS	HELLS-210	0.50764	0.391304	0.529175	ENST00000466552	ENSG00000119969	0.0156709	0	retained_intron
HLTF	HLTF-208	0.329372	0.413043	0.313883	ENST00000494055	ENSG00000071794	0.0393837	0.017196	protein_coding
HM13	HM13-202	0.971138	0.913043	0.981891	ENST00000340852	ENSG00000101294	0.000148246	0	protein_coding
HM13	HM13-227	0.541596	0.26087	0.593561	ENST00000649583	ENSG00000101294	0.000148246	0	retained_intron
HMCES	HMCES-202	0.33107	0.413043	0.315895	ENST00000389735	ENSG00000183624	0.0217671	0.00402087	protein_coding
HMG20B	HMG20B-202	0.935484	0.902174	0.94165	ENST00000333651	ENSG00000064961	0.0111435	0	protein_coding
HMG20B	HMG20B-213	0.40747	0.206522	0.444668	ENST00000488973	ENSG00000064961	0.0111435	0	retained_intron
HMGA1	HMGA1-201	0.986418	0.98913	0.985915	ENST00000311487	ENSG00000137309	0.00227272	0.00553578	protein_coding
HMGA1	HMGA1-205	0.808149	0.913043	0.788732	ENST00000447654	ENSG00000137309	0.00227272	0.000522429	protein_coding
HMGCS1	HMGCS1-201	0.628183	0.184783	0.710262	ENST00000325110	ENSG00000112972	9.3012e-07	0	protein_coding
HMGCS1	HMGCS1-202	0.575552	0.456522	0.597586	ENST00000433297	ENSG00000112972	9.3012e-07	0	protein_coding
HMGN3	HMGN3-202	0.879457	0.75	0.903421	ENST00000344726	ENSG00000118418	0.000421702	0	protein_coding
HMGN3	HMGN3-203	0.40747	0.467391	0.396378	ENST00000620514	ENSG00000118418	0.000421702	0	protein_coding
HNRNPA3	HNRNPA3-201	0.989813	1	0.987928	ENST00000392524	ENSG00000170144	0.0145491	0	protein_coding
HNRNPA3	HNRNPA3-202	0.923599	0.880435	0.93159	ENST00000411529	ENSG00000170144	0.0145491	0	protein_coding
HNRNPC	HNRNPC-211	0.996604	0.98913	0.997988	ENST00000554455	ENSG00000092199	0.00167586	0.0011649	protein_coding
HNRNPDL	HNRNPDL-206	0.860781	0.934783	0.847082	ENST00000602300	ENSG00000152795	2.06588e-08	3.34264e-06	protein_coding
HNRNPDL	HNRNPDL-202	0.511036	0.315217	0.547284	ENST00000349655	ENSG00000152795	2.06588e-08	1.24778e-08	nonsense_mediated_decay
HNRNPF	HNRNPF-203	0.7691	0.48913	0.820926	ENST00000357065	ENSG00000169813	3.04103e-14	2.16587e-11	protein_coding
HNRNPF	HNRNPF-204	0.524618	0.695652	0.492958	ENST00000443950	ENSG00000169813	3.04103e-14	1.81456e-14	protein_coding
HNRNPK	HNRNPK-204	0.916808	0.923913	0.915493	ENST00000376263	ENSG00000165119	0.000258161	1.97077e-05	protein_coding
HNRNPK	HNRNPK-205	0.996604	0.98913	0.997988	ENST00000376281	ENSG00000165119	0.000258161	9.88127e-05	protein_coding
HNRNPM	HNRNPM-202	0.699491	0.619565	0.714286	ENST00000348943	ENSG00000099783	0.0239476	0	protein_coding
HNRNPM	HNRNPM-201	0.945671	0.913043	0.95171	ENST00000325495	ENSG00000099783	0.0239476	0	protein_coding
HNRNPR	HNRNPR-203	0.539898	0.586957	0.531187	ENST00000374616	ENSG00000125944	0.0466559	0.0480248	protein_coding
HNRNPU	HNRNPU-204	0.458404	0.25	0.496982	ENST00000440865	ENSG00000153187	0.0458879	0.00222385	protein_coding
HSP90AA1	HSP90AA1-201	1	1	1	ENST00000216281	ENSG00000080824	0.0461005	0	protein_coding
HSP90AA1	HSP90AA1-202	0.302207	0.380435	0.287726	ENST00000334701	ENSG00000080824	0.0461005	0	protein_coding
HSPA14	HSPA14-205	0.468591	0.282609	0.503018	ENST00000640019	ENSG00000284024	0.0229431	0	protein_coding
HSPA14	HSPA14-201	0.882852	0.804348	0.897384	ENST00000378372	ENSG00000187522	0.0229431	0	protein_coding
HSPB1	HSPB1-201	0.390492	0.565217	0.358149	ENST00000248553	ENSG00000106211	2.55547e-07	0.00345096	protein_coding
HTATIP2	HTATIP2-201	0.870968	0.847826	0.875252	ENST00000419348	ENSG00000109854	0.014336	0	protein_coding
HTATIP2	HTATIP2-204	0.845501	0.728261	0.867203	ENST00000451739	ENSG00000109854	0.014336	0	protein_coding
ID1	ID1-202	0.865874	0.51087	0.93159	ENST00000376112	ENSG00000125968	1.51438e-09	0	protein_coding
ID1	ID1-201	0.628183	0.456522	0.65996	ENST00000376105	ENSG00000125968	1.51438e-09	0	protein_coding
IDH3B	IDH3B-206	0.52292	0.456522	0.535211	ENST00000474315	ENSG00000101365	0.0375258	0	protein_coding
IDH3B	IDH3B-201	0.996604	0.98913	0.997988	ENST00000380843	ENSG00000101365	0.0375258	0	protein_coding
IFRD1	IFRD1-219	0.181664	0.423913	0.136821	ENST00000674915	ENSG00000006652	1.33188e-10	0	nonsense_mediated_decay
IFRD1	IFRD1-202	0.835314	0.597826	0.879276	ENST00000403825	ENSG00000006652	1.33188e-10	0	protein_coding
IFT20	IFT20-203	0.555178	0.586957	0.549296	ENST00000395418	ENSG00000109083	8.70656e-06	0	protein_coding
IFT20	IFT20-214	0.675722	0.434783	0.720322	ENST00000585089	ENSG00000109083	8.70656e-06	0	protein_coding
IGBP1	IGBP1-201	0.213922	0.108696	0.2334	ENST00000342206	ENSG00000089289	0.0200608	0	protein_coding
IGBP1	IGBP1-202	0.755518	0.815217	0.744467	ENST00000356413	ENSG00000089289	0.0200608	0	protein_coding
IKBIP	IKBIP-202	0.297114	0.0652174	0.34004	ENST00000342502	ENSG00000166130	1.46418e-05	0	protein_coding
IKBIP	IKBIP-201	0.548387	0.478261	0.561368	ENST00000299157	ENSG00000166130	1.46418e-05	0	protein_coding
IMP4	IMP4-201	0.770798	0.652174	0.792757	ENST00000259239	ENSG00000136718	7.95427e-07	0	protein_coding
IMP4	IMP4-208	0.604414	0.76087	0.575453	ENST00000460766	ENSG00000136718	7.95427e-07	0	retained_intron
IPO5	IPO5-202	0.208829	0.336957	0.185111	ENST00000357602	ENSG00000065150	0.000198748	0	protein_coding
IPO5	IPO5-201	0.691002	0.5	0.726358	ENST00000261574	ENSG00000065150	0.000198748	0	protein_coding
IPO7	IPO7-201	0.974533	0.978261	0.973843	ENST00000379719	ENSG00000205339	0.0121397	0	protein_coding
IPO7	IPO7-206	0.319185	0.391304	0.305835	ENST00000533233	ENSG00000205339	0.0121397	0	nonsense_mediated_decay
ISY1	ISY1-203	0.628183	0.380435	0.674044	ENST00000393295	ENSG00000240682	0.0237784	0	protein_coding
ISY1	ISY1-201	0.429542	0.391304	0.43662	ENST00000273541	ENSG00000240682	0.0237784	0	protein_coding
ITGAE	ITGAE-207	0.893039	0.880435	0.895372	ENST00000572179	ENSG00000083457	0.0316282	0	processed_transcript
ITGAE	ITGAE-202	0.595925	0.445652	0.623742	ENST00000570360	ENSG00000083457	0.0316282	0	processed_transcript
ITGB1BP1	ITGB1BP1-209	0.290323	0.391304	0.27163	ENST00000464228	ENSG00000119185	0.000229571	0.0001299	nonsense_mediated_decay
JAGN1	JAGN1-201	0.57725	0.467391	0.597586	ENST00000489724	ENSG00000171135	0.0169487	0	protein_coding
JAGN1	JAGN1-202	0.40747	0.163043	0.452716	ENST00000647897	ENSG00000171135	0.0169487	0	protein_coding
JPT1	JPT1-203	0.974533	0.967391	0.975855	ENST00000409753	ENSG00000189159	0.011914	0	protein_coding
JPT1	JPT1-201	0.334465	0.184783	0.362173	ENST00000304834	ENSG00000189159	0.011914	0	nonsense_mediated_decay
JUP	JUP-201	0.957555	0.869565	0.973843	ENST00000310706	ENSG00000173801	1.04994e-09	0	protein_coding
JUP	JUP-203	0.752122	0.76087	0.750503	ENST00000393931	ENSG00000173801	1.04994e-09	0	protein_coding
KAT5	KAT5-203	0.241087	0.0543478	0.275654	ENST00000377046	ENSG00000172977	0.0266435	0.0129056	protein_coding
KHDC4	KHDC4-202	0.434635	0.0869565	0.498994	ENST00000368320	ENSG00000132680	1.21151e-19	0	protein_coding
KHDC4	KHDC4-203	0.614601	0.815217	0.577465	ENST00000368321	ENSG00000132680	1.21151e-19	0	protein_coding
KIAA1191	KIAA1191-201	0.674024	0.391304	0.726358	ENST00000298569	ENSG00000122203	2.04456e-06	0	protein_coding
KIAA1191	KIAA1191-203	0.317487	0.391304	0.303823	ENST00000393728	ENSG00000122203	2.04456e-06	0	processed_transcript
KMT2E	KMT2E-209	0.195246	0.315217	0.173038	ENST00000478990	ENSG00000005483	3.10188e-07	0.000378426	protein_coding
KMT2E	KMT2E-207	0.410866	0.163043	0.45674	ENST00000476671	ENSG00000005483	3.10188e-07	3.322e-07	protein_coding
KTN1	KTN1-208	0.317487	0.163043	0.346076	ENST00000459737	ENSG00000126777	0.000542626	0.00326081	nonsense_mediated_decay
KXD1	KXD1-203	0.10017	0.0217391	0.114688	ENST00000540691	ENSG00000105700	0.0461005	0.00783529	protein_coding
KYNU	KYNU-202	0.677419	0.217391	0.762575	ENST00000375773	ENSG00000115919	3.16926e-10	4.85307e-11	protein_coding
LAMP2	LAMP2-201	0.658744	0.663043	0.657948	ENST00000200639	ENSG00000005893	0.000173001	0	protein_coding
LAMP2	LAMP2-202	0.614601	0.380435	0.657948	ENST00000371335	ENSG00000005893	0.000173001	0	protein_coding
LAMTOR1	LAMTOR1-208	0.646859	0.826087	0.613682	ENST00000545249	ENSG00000149357	4.76447e-18	0	protein_coding
LAMTOR1	LAMTOR1-201	0.996604	0.98913	0.997988	ENST00000278671	ENSG00000149357	4.76447e-18	0	protein_coding
LAMTOR4	LAMTOR4-201	0.758913	0.663043	0.77666	ENST00000341942	ENSG00000188186	2.24812e-06	0	protein_coding
LAMTOR4	LAMTOR4-205	0.24618	0.0434783	0.283702	ENST00000468582	ENSG00000188186	2.24812e-06	0	protein_coding
LANCL1	LANCL1-205	0.259762	0.23913	0.263581	ENST00000443314	ENSG00000115365	0.00393347	0	protein_coding
LANCL1	LANCL1-207	0.63837	0.347826	0.692153	ENST00000450366	ENSG00000115365	0.00393347	0	protein_coding
LARS1	LARS1-202	0.804754	0.684783	0.826962	ENST00000394434	ENSG00000133706	0.00076793	0	protein_coding
LARS1	LARS1-212	0.344652	0.456522	0.323944	ENST00000618084	ENSG00000133706	0.00076793	0	retained_intron
LEPROTL1	LEPROTL1-201	0.855688	0.826087	0.861167	ENST00000321250	ENSG00000104660	2.05641e-09	0	protein_coding
LEPROTL1	LEPROTL1-208	0.456706	0.652174	0.420523	ENST00000523116	ENSG00000104660	2.05641e-09	0	protein_coding
LIMCH1	LIMCH1-201	0.293718	0.0543478	0.338028	ENST00000313860	ENSG00000064042	0.0206031	0.00278889	protein_coding
LITAF	LITAF-202	0.504244	0.597826	0.486922	ENST00000413364	ENSG00000189067	0.0119606	0.00246084	protein_coding
LMNA	LMNA-234	0.595925	0.652174	0.585513	ENST00000675939	ENSG00000160789	0.0448391	0.00972787	protein_coding
LMO7	LMO7-202	0.560272	0.293478	0.609658	ENST00000341547	ENSG00000136153	0.0135563	0.035795	protein_coding
LMO7	LMO7-218	0.351443	0.293478	0.362173	ENST00000526202	ENSG00000136153	0.0135563	0.0152776	protein_coding
LRR1	LRR1-201	0.485569	0.108696	0.555332	ENST00000298288	ENSG00000165501	7.17791e-13	0	protein_coding
LRR1	LRR1-202	0.614601	0.619565	0.613682	ENST00000318317	ENSG00000165501	7.17791e-13	0	protein_coding
LRRC42	LRRC42-203	0.366723	0.119565	0.412475	ENST00000371370	ENSG00000116212	3.03434e-07	0	protein_coding
LRRC42	LRRC42-201	0.388795	0.565217	0.356137	ENST00000319223	ENSG00000116212	3.03434e-07	0	protein_coding
LSM5	LSM5-206	0.483871	0.347826	0.509054	ENST00000409987	ENSG00000106355	0.0487685	0.0193623	protein_coding
LUC7L3	LUC7L3-208	0.473684	0.26087	0.513078	ENST00000505658	ENSG00000108848	3.12053e-05	0	protein_coding
LUC7L3	LUC7L3-201	0.881154	0.913043	0.875252	ENST00000240304	ENSG00000108848	3.12053e-05	0	protein_coding
LY6E	LY6E-201	0.169779	0.0978261	0.183099	ENST00000292494	ENSG00000160932	0.00145716	0.0239839	protein_coding
LY6E	LY6E-202	0.911715	0.956522	0.903421	ENST00000429120	ENSG00000160932	0.00145716	0.000128392	protein_coding
LY6E	LY6E-211	0.531409	0.336957	0.567404	ENST00000521699	ENSG00000160932	0.00145716	0.0178245	protein_coding
MAF1	MAF1-201	0.850594	0.717391	0.875252	ENST00000322428	ENSG00000179632	1.39808e-05	0	protein_coding
MAF1	MAF1-205	0.409168	0.597826	0.374245	ENST00000534585	ENSG00000179632	1.39808e-05	0	protein_coding
MAP1LC3B	MAP1LC3B-201	0.943973	0.913043	0.949698	ENST00000268607	ENSG00000140941	7.15281e-07	0	protein_coding
MAP1LC3B	MAP1LC3B-205	0.242784	0.467391	0.201207	ENST00000570189	ENSG00000140941	7.15281e-07	0	nonsense_mediated_decay
MAP3K7	MAP3K7-205	0.351443	0.271739	0.366197	ENST00000369332	ENSG00000135341	0.0182047	0	protein_coding
MAP3K7	MAP3K7-204	0.164686	0.0326087	0.189135	ENST00000369329	ENSG00000135341	0.0182047	0	protein_coding
MAPKAP1	MAPKAP1-208	0.300509	0.25	0.309859	ENST00000394063	ENSG00000119487	0.0124448	0.00308526	protein_coding
MARCHF7	MARCHF7-202	0.203735	0.0326087	0.235412	ENST00000409175	ENSG00000136536	0.00660402	0	protein_coding
MARCHF7	MARCHF7-201	0.410866	0.293478	0.432596	ENST00000259050	ENSG00000136536	0.00660402	0	protein_coding
MATR3	MATR3-228	0.178268	0.304348	0.15493	ENST00000361059	ENSG00000280987	0.00458168	0.000932745	protein_coding
MATR3	MATR3-201	0.755518	0.717391	0.762575	ENST00000394805	ENSG00000015479	0.00458168	0.0281881	protein_coding
MCM3	MCM3-205	0.825127	0.891304	0.812877	ENST00000596288	ENSG00000112118	0.0361772	0	protein_coding
MCM3	MCM3-206	0.142615	0.0652174	0.156942	ENST00000616552	ENSG00000112118	0.0361772	0	protein_coding
MCM7	MCM7-201	0.859083	0.706522	0.887324	ENST00000303887	ENSG00000166508	1.0084e-05	0	protein_coding
MCM7	MCM7-213	0.171477	0.336957	0.140845	ENST00000621318	ENSG00000166508	1.0084e-05	0	protein_coding
MDM4	MDM4-204	0.319185	0.0978261	0.360161	ENST00000367183	ENSG00000198625	0.0121693	0	protein_coding
MDM4	MDM4-217	0.387097	0.293478	0.404427	ENST00000621032	ENSG00000198625	0.0121693	0	protein_coding
MED15	MED15-201	0.244482	0.0652174	0.277666	ENST00000263205	ENSG00000099917	0.016054	0.00284007	protein_coding
METTL26	METTL26-202	0.271647	0.402174	0.247485	ENST00000338401	ENSG00000130731	0.000313836	0.000699199	protein_coding
METTL26	METTL26-201	0.818336	0.717391	0.837022	ENST00000301686	ENSG00000130731	0.000313836	7.74504e-05	protein_coding
MFF	MFF-201	0.72326	0.434783	0.77666	ENST00000304593	ENSG00000168958	1.6547e-08	1.11345e-08	protein_coding
MFF	MFF-204	0.397284	0.228261	0.428571	ENST00000353339	ENSG00000168958	1.6547e-08	0.0380729	protein_coding
MFF	MFF-205	0.421053	0.478261	0.410463	ENST00000354503	ENSG00000168958	1.6547e-08	0.00553987	protein_coding
MFF	MFF-203	0.242784	0.304348	0.231388	ENST00000349901	ENSG00000168958	1.6547e-08	0.00567871	protein_coding
MFSD12	MFSD12-214	0.305603	0.271739	0.311871	ENST00000615073	ENSG00000161091	4.23676e-05	0	protein_coding
MFSD12	MFSD12-201	0.672326	0.293478	0.742455	ENST00000355415	ENSG00000161091	4.23676e-05	0	protein_coding
MIER1	MIER1-203	0.207131	0.0543478	0.235412	ENST00000357692	ENSG00000198160	0.00120998	0.000108597	protein_coding
MIER1	MIER1-209	0.395586	0.402174	0.394366	ENST00000401042	ENSG00000198160	0.00120998	0.0300372	protein_coding
MKLN1	MKLN1-209	0.436333	0.413043	0.440644	ENST00000494785	ENSG00000128585	0.023662	0	retained_intron
MKLN1	MKLN1-206	0.269949	0.119565	0.297787	ENST00000458153	ENSG00000128585	0.023662	0	nonsense_mediated_decay
MORF4L1	MORF4L1-203	0.964346	0.978261	0.961771	ENST00000426013	ENSG00000185787	5.58493e-08	0	protein_coding
MORF4L1	MORF4L1-201	0.611205	0.336957	0.661972	ENST00000331268	ENSG00000185787	5.58493e-08	0	protein_coding
MPP7	MPP7-203	0.237691	0.0543478	0.27163	ENST00000375732	ENSG00000150054	0.000141908	0	protein_coding
MPP7	MPP7-202	0.324278	0.336957	0.321932	ENST00000375719	ENSG00000150054	0.000141908	0	protein_coding
MPV17	MPV17-201	0.624788	0.652174	0.619718	ENST00000233545	ENSG00000115204	0.0432297	0	protein_coding
MPV17	MPV17-203	0.315789	0.184783	0.34004	ENST00000380044	ENSG00000115204	0.0432297	0	protein_coding
MRM2	MRM2-204	0.273345	0.271739	0.273642	ENST00000467199	ENSG00000122687	0.024181	0.00331113	processed_transcript
MRPL2	MRPL2-202	0.949066	0.902174	0.957746	ENST00000388752	ENSG00000112651	4.34001e-08	0	protein_coding
MRPL2	MRPL2-208	0.636672	0.673913	0.629779	ENST00000489623	ENSG00000112651	4.34001e-08	0	protein_coding
MRPL22	MRPL22-201	0.29202	0.402174	0.27163	ENST00000265229	ENSG00000082515	0.000457426	5.80438e-05	protein_coding
MRPL22	MRPL22-202	0.940577	0.858696	0.955734	ENST00000439747	ENSG00000082515	0.000457426	0.0138907	protein_coding
MRPL3	MRPL3-201	1	1	1	ENST00000264995	ENSG00000114686	1.64878e-05	0	protein_coding
MRPL3	MRPL3-203	0.398981	0.478261	0.384306	ENST00000506487	ENSG00000114686	1.64878e-05	0	retained_intron
MRPL33	MRPL33-202	0.40747	0.423913	0.404427	ENST00000379666	ENSG00000243147	7.56762e-05	0	protein_coding
MRPL33	MRPL33-201	0.977929	0.934783	0.985915	ENST00000296102	ENSG00000243147	7.56762e-05	0	protein_coding
MRPL34	MRPL34-203	0.606112	0.586957	0.609658	ENST00000595444	ENSG00000130312	0.000720868	0	protein_coding
MRPL34	MRPL34-201	0.993209	0.978261	0.995976	ENST00000252602	ENSG00000130312	0.000720868	0	protein_coding
MRPL36	MRPL36-204	0.427844	0.195652	0.470825	ENST00000508987	ENSG00000171421	6.44439e-11	0.000906517	protein_coding
MRPL36	MRPL36-201	0.11545	0.315217	0.0784708	ENST00000382647	ENSG00000171421	6.44439e-11	3.51482e-11	protein_coding
MRPL4	MRPL4-202	0.585739	0.413043	0.617706	ENST00000307422	ENSG00000105364	1.15009e-05	1.68465e-06	protein_coding
MRPL4	MRPL4-201	0.415959	0.532609	0.394366	ENST00000253099	ENSG00000105364	1.15009e-05	0.00820587	protein_coding
MRPL42	MRPL42-208	0.633277	0.521739	0.653924	ENST00000552217	ENSG00000198015	0.00557133	0	protein_coding
MRPL42	MRPL42-202	0.940577	0.836957	0.959759	ENST00000393128	ENSG00000198015	0.00557133	0	protein_coding
MRPL43	MRPL43-201	0.563667	0.673913	0.54326	ENST00000299179	ENSG00000055950	0.000554132	0.00595375	protein_coding
MRPL43	MRPL43-204	0.512733	0.347826	0.54326	ENST00000342071	ENSG00000055950	0.000554132	0.00308333	protein_coding
MRPL52	MRPL52-202	0.244482	0.380435	0.219316	ENST00000355151	ENSG00000172590	4.81246e-08	0.00253654	protein_coding
MRPL52	MRPL52-203	0.714771	0.597826	0.736419	ENST00000397496	ENSG00000172590	4.81246e-08	0.00414981	protein_coding
MRPL52	MRPL52-210	0.731749	0.880435	0.704225	ENST00000555345	ENSG00000172590	4.81246e-08	0.00422344	protein_coding
MRPS24	MRPS24-201	0.811545	0.684783	0.83501	ENST00000317534	ENSG00000062582	1.31759e-07	0	protein_coding
MRPS24	MRPS24-203	0.821732	0.913043	0.804829	ENST00000418740	ENSG00000062582	1.31759e-07	0	protein_coding
MRPS7	MRPS7-201	0.989813	0.967391	0.993964	ENST00000245539	ENSG00000125445	0.0142138	0	protein_coding
MRPS7	MRPS7-203	0.59253	0.576087	0.595573	ENST00000579002	ENSG00000125445	0.0142138	0	protein_coding
MTCH1	MTCH1-201	0.375212	0.413043	0.368209	ENST00000373616	ENSG00000137409	0.0283329	0	protein_coding
MTCH1	MTCH1-202	0.544992	0.336957	0.583501	ENST00000373627	ENSG00000137409	0.0283329	0	protein_coding
MTF2	MTF2-201	0.568761	0.228261	0.631791	ENST00000370298	ENSG00000143033	3.18055e-05	0	protein_coding
MTF2	MTF2-202	0.191851	0.228261	0.185111	ENST00000370303	ENSG00000143033	3.18055e-05	0	protein_coding
MTFP1	MTFP1-201	0.91511	0.652174	0.963783	ENST00000266263	ENSG00000242114	0.00299001	0	protein_coding
MTFP1	MTFP1-202	0.373514	0.282609	0.390342	ENST00000355143	ENSG00000242114	0.00299001	0	protein_coding
MTX1	MTX1-202	0.222411	0.315217	0.205231	ENST00000368376	ENSG00000173171	0.011323	0	protein_coding
MTX1	MTX1-207	0.928693	0.858696	0.94165	ENST00000609421	ENSG00000173171	0.011323	0	protein_coding
MYG1	MYG1-201	0.876061	0.75	0.899396	ENST00000267103	ENSG00000139637	1.40895e-07	0	protein_coding
MYG1	MYG1-205	0.684211	0.847826	0.653924	ENST00000548845	ENSG00000139637	1.40895e-07	0	retained_intron
MYL6	MYL6-218	0.986418	0.967391	0.98994	ENST00000550697	ENSG00000092841	2.24461e-25	1.92549e-26	protein_coding
MYL6	MYL6-207	0.808149	0.967391	0.778672	ENST00000547649	ENSG00000092841	2.24461e-25	2.11346e-23	protein_coding
MYOF	MYOF-202	0.404075	0.25	0.432596	ENST00000359263	ENSG00000138119	2.54757e-05	0	protein_coding
MYOF	MYOF-204	0.33107	0.413043	0.315895	ENST00000371489	ENSG00000138119	2.54757e-05	0	protein_coding
NAA38	NAA38-205	0.533107	0.347826	0.567404	ENST00000575771	ENSG00000183011	0.0172179	0.00141454	protein_coding
NAA50	NAA50-201	0.976231	0.934783	0.983903	ENST00000240922	ENSG00000121579	1.01871e-67	1.04533e-69	protein_coding
NAA50	NAA50-205	0.156197	0.423913	0.10664	ENST00000481432	ENSG00000121579	1.01871e-67	1.05956e-13	nonsense_mediated_decay
NAA50	NAA50-207	0.258065	0.782609	0.160966	ENST00000493900	ENSG00000121579	1.01871e-67	4.43732e-54	protein_coding
NABP2	NABP2-201	0.867572	0.891304	0.863179	ENST00000267023	ENSG00000139579	0.0254218	0	protein_coding
NABP2	NABP2-203	0.590832	0.652174	0.579477	ENST00000380198	ENSG00000139579	0.0254218	0	protein_coding
NAE1	NAE1-201	0.870968	0.75	0.89336	ENST00000290810	ENSG00000159593	0.00112497	0	protein_coding
NAE1	NAE1-203	0.332767	0.108696	0.374245	ENST00000379463	ENSG00000159593	0.00112497	0	protein_coding
NBN	NBN-201	0.329372	0.445652	0.307847	ENST00000265433	ENSG00000104320	0.0137946	0.00896763	protein_coding
NBN	NBN-202	0.536503	0.369565	0.567404	ENST00000396252	ENSG00000104320	0.0137946	0.00306135	nonsense_mediated_decay
NCOA7	NCOA7-202	0.597623	0.413043	0.631791	ENST00000368357	ENSG00000111912	1.55099e-11	0	protein_coding
NCOA7	NCOA7-208	0.896435	0.478261	0.973843	ENST00000438495	ENSG00000111912	1.55099e-11	0	protein_coding
NDUFA2	NDUFA2-204	0.879457	0.73913	0.905433	ENST00000512088	ENSG00000131495	4.46497e-11	1.61872e-10	protein_coding
NDUFA2	NDUFA2-202	0.521222	0.771739	0.474849	ENST00000502960	ENSG00000131495	4.46497e-11	1.53226e-09	retained_intron
NDUFA3	NDUFA3-202	0.427844	0.217391	0.466801	ENST00000391762	ENSG00000170906	0.0202029	0.00419005	protein_coding
NDUFA5	NDUFA5-201	0.896435	0.728261	0.927565	ENST00000355749	ENSG00000128609	0.00475015	0	protein_coding
NDUFA5	NDUFA5-202	0.444822	0.445652	0.444668	ENST00000378795	ENSG00000128609	0.00475015	0	protein_coding
NDUFB3	NDUFB3-201	0.904924	0.956522	0.895372	ENST00000237889	ENSG00000119013	0.00574561	0.00286684	protein_coding
NDUFB3	NDUFB3-202	0.0645161	0.0108696	0.0744467	ENST00000433898	ENSG00000119013	0.00574561	0.0358562	protein_coding
NDUFB5	NDUFB5-214	0.543294	0.434783	0.56338	ENST00000493866	ENSG00000136521	0.000533425	0.00166727	protein_coding
NDUFB5	NDUFB5-202	0.96944	0.858696	0.98994	ENST00000359944	ENSG00000136521	0.000533425	2.34093e-06	nonsense_mediated_decay
NDUFV1	NDUFV1-201	0.804754	0.815217	0.802817	ENST00000322776	ENSG00000167792	9.92643e-10	5.09153e-10	protein_coding
NDUFV1	NDUFV1-222	0.434635	0.0869565	0.498994	ENST00000532260	ENSG00000167792	9.92643e-10	6.2927e-11	retained_intron
NELFCD	NELFCD-214	0.920204	0.913043	0.921529	ENST00000652272	ENSG00000101158	0.00312264	0.00175809	protein_coding
NELFCD	NELFCD-208	0.480475	0.23913	0.525151	ENST00000482747	ENSG00000101158	0.00312264	0.000449826	retained_intron
NFE2L1	NFE2L1-203	0.166384	0.0326087	0.191147	ENST00000362042	ENSG00000082641	0.0171645	0.00325032	protein_coding
NFE2L2	NFE2L2-202	0.322581	0.206522	0.344064	ENST00000397063	ENSG00000116044	0.0220026	0	protein_coding
NFE2L2	NFE2L2-201	0.772496	0.728261	0.780684	ENST00000397062	ENSG00000116044	0.0220026	0	protein_coding
NGRN	NGRN-201	1	1	1	ENST00000331497	ENSG00000182768	1.12264e-30	0	processed_transcript
NGRN	NGRN-202	0.665535	0.108696	0.768612	ENST00000379095	ENSG00000182768	1.12264e-30	0	protein_coding
NIF3L1	NIF3L1-202	0.341256	0.0326087	0.39839	ENST00000409020	ENSG00000196290	0.000542626	0	protein_coding
NIF3L1	NIF3L1-204	0.207131	0.152174	0.217304	ENST00000409357	ENSG00000196290	0.000542626	0	protein_coding
NLE1	NLE1-203	0.13073	0.152174	0.126761	ENST00000586869	ENSG00000073536	0.00637376	0	protein_coding
NLE1	NLE1-202	0.567063	0.23913	0.627767	ENST00000442241	ENSG00000073536	0.00637376	0	protein_coding
NMRAL1	NMRAL1-202	0.544992	0.48913	0.555332	ENST00000404295	ENSG00000153406	0.0440239	0	protein_coding
NMRAL1	NMRAL1-212	0.271647	0.119565	0.299799	ENST00000574425	ENSG00000153406	0.0440239	0	protein_coding
NMT1	NMT1-210	0.349745	0.380435	0.344064	ENST00000590310	ENSG00000136448	0.00186912	0	retained_intron
NMT1	NMT1-201	0.684211	0.521739	0.714286	ENST00000258960	ENSG00000136448	0.00186912	0	protein_coding
NOC2L	NOC2L-202	0.373514	0.554348	0.34004	ENST00000469563	ENSG00000188976	3.8725e-11	0	retained_intron
NOC2L	NOC2L-201	0.959253	0.923913	0.965795	ENST00000327044	ENSG00000188976	3.8725e-11	0	protein_coding
NOL12	NOL12-201	0.405772	0.195652	0.444668	ENST00000359114	ENSG00000273899	0.000953537	0	protein_coding
NOL12	NOL12-207	0.843803	0.804348	0.851107	ENST00000611699	ENSG00000273899	0.000953537	0	protein_coding
NOP2	NOP2-201	0.609508	0.391304	0.649899	ENST00000322166	ENSG00000111641	1.59643e-06	5.65286e-05	protein_coding
NOP2	NOP2-212	0.108659	0.228261	0.0865191	ENST00000541778	ENSG00000111641	1.59643e-06	2.36282e-05	protein_coding
NPC1	NPC1-201	0.534805	0.271739	0.583501	ENST00000269228	ENSG00000141458	0.0255831	0	protein_coding
NPC1	NPC1-206	0.436333	0.347826	0.452716	ENST00000587223	ENSG00000141458	0.0255831	0	processed_transcript
NPM1	NPM1-201	1	1	1	ENST00000296930	ENSG00000181163	9.53739e-07	0	protein_coding
NPM1	NPM1-203	0.998302	1	0.997988	ENST00000393820	ENSG00000181163	9.53739e-07	0	protein_coding
NQO1	NQO1-201	1	1	1	ENST00000320623	ENSG00000181019	0.00243699	0	protein_coding
NQO1	NQO1-202	0.475382	0.532609	0.464789	ENST00000379046	ENSG00000181019	0.00243699	0	protein_coding
NQO2	NQO2-205	0.95416	0.891304	0.965795	ENST00000380455	ENSG00000124588	0.00977293	0	protein_coding
NQO2	NQO2-201	0.534805	0.315217	0.575453	ENST00000338130	ENSG00000124588	0.00977293	0	protein_coding
NR3C1	NR3C1-201	0.198642	0.217391	0.195171	ENST00000231509	ENSG00000113580	0.0128968	0.00602155	protein_coding
NRBP1	NRBP1-203	0.72326	0.5	0.764588	ENST00000379852	ENSG00000115216	0.000716217	0	protein_coding
NRBP1	NRBP1-204	0.166384	0.282609	0.144869	ENST00000379863	ENSG00000115216	0.000716217	0	protein_coding
NSD3	NSD3-202	0.256367	0.076087	0.289738	ENST00000317025	ENSG00000147548	0.00034584	0	protein_coding
NSD3	NSD3-201	0.706282	0.630435	0.720322	ENST00000316985	ENSG00000147548	0.00034584	0	protein_coding
NT5C3A	NT5C3A-211	0.263158	0.402174	0.237425	ENST00000610140	ENSG00000122643	0.00379634	0	protein_coding
NT5C3A	NT5C3A-206	0.572156	0.434783	0.597586	ENST00000456458	ENSG00000122643	0.00379634	0	nonsense_mediated_decay
NUB1	NUB1-201	0.651952	0.630435	0.655936	ENST00000413040	ENSG00000013374	0.000794763	7.16337e-05	protein_coding
NUB1	NUB1-203	0.735144	0.5	0.778672	ENST00000468404	ENSG00000013374	0.000794763	0.000740259	nonsense_mediated_decay
NUDT1	NUDT1-203	0.633277	0.782609	0.605634	ENST00000356714	ENSG00000106268	0.000130254	0	protein_coding
NUDT1	NUDT1-201	0.241087	0.0869565	0.269618	ENST00000339737	ENSG00000106268	0.000130254	0	protein_coding
NUDT5	NUDT5-207	0.730051	0.641304	0.746479	ENST00000491614	ENSG00000165609	0.0479734	0	protein_coding
NUDT5	NUDT5-209	0.998302	1	0.997988	ENST00000537776	ENSG00000165609	0.0479734	0	protein_coding
NUP98	NUP98-201	0.34635	0.336957	0.348089	ENST00000324932	ENSG00000110713	0.008442	0	protein_coding
NUP98	NUP98-205	0.460102	0.23913	0.501006	ENST00000397007	ENSG00000110713	0.008442	0	protein_coding
ODF2L	ODF2L-202	0.157895	0.0652174	0.17505	ENST00000317336	ENSG00000122417	0.0276133	0.00759046	protein_coding
OGA	OGA-202	0.227504	0.0326087	0.263581	ENST00000361464	ENSG00000198408	0.029447	0	protein_coding
OGA	OGA-203	0.310696	0.163043	0.338028	ENST00000370094	ENSG00000198408	0.029447	0	protein_coding
OLA1	OLA1-201	0.959253	0.923913	0.965795	ENST00000284719	ENSG00000138430	0.0260727	0	protein_coding
OLA1	OLA1-202	0.213922	0.304348	0.197183	ENST00000344357	ENSG00000138430	0.0260727	0	protein_coding
OPTN	OPTN-205	0.691002	0.586957	0.710262	ENST00000378757	ENSG00000123240	0.000443549	0.000252841	protein_coding
OPTN	OPTN-203	0.135823	0.0108696	0.158954	ENST00000378748	ENSG00000123240	0.000443549	0.00065116	protein_coding
ORC4	ORC4-202	0.560272	0.315217	0.605634	ENST00000392857	ENSG00000115947	1.66395e-05	0	protein_coding
ORC4	ORC4-215	0.14601	0.271739	0.122736	ENST00000536575	ENSG00000115947	1.66395e-05	0	protein_coding
ORC6	ORC6-201	0.516129	0.228261	0.569416	ENST00000219097	ENSG00000091651	8.28061e-12	0	protein_coding
ORC6	ORC6-207	0.962649	0.98913	0.957746	ENST00000569239	ENSG00000091651	8.28061e-12	0	retained_intron
OTUB1	OTUB1-203	0.278438	0.434783	0.249497	ENST00000428192	ENSG00000167770	0.000155932	0	protein_coding
OTUB1	OTUB1-209	0.840407	0.706522	0.865191	ENST00000538426	ENSG00000167770	0.000155932	0	protein_coding
OXA1L	OXA1L-201	0.904924	0.956522	0.895372	ENST00000285848	ENSG00000155463	0.0129495	0	protein_coding
OXA1L	OXA1L-212	0.271647	0.152174	0.293763	ENST00000612549	ENSG00000155463	0.0129495	0	protein_coding
PAIP1	PAIP1-201	0.580645	0.597826	0.577465	ENST00000306846	ENSG00000172239	0.0239476	0	protein_coding
PAIP1	PAIP1-203	0.752122	0.619565	0.77666	ENST00000436644	ENSG00000172239	0.0239476	0	protein_coding
PAXX	PAXX-201	0.938879	0.956522	0.935614	ENST00000371620	ENSG00000148362	8.11799e-05	0	protein_coding
PAXX	PAXX-208	0.730051	0.554348	0.762575	ENST00000498095	ENSG00000148362	8.11799e-05	0	retained_intron
PCBP2	PCBP2-201	0.938879	0.967391	0.933602	ENST00000359282	ENSG00000197111	0.0324392	0.0175732	protein_coding
PCNA	PCNA-201	0.962649	0.913043	0.971831	ENST00000379143	ENSG00000132646	8.88346e-05	0	protein_coding
PCNA	PCNA-202	0.395586	0.163043	0.438632	ENST00000379160	ENSG00000132646	8.88346e-05	0	protein_coding
PDCD10	PDCD10-208	0.551783	0.282609	0.60161	ENST00000473645	ENSG00000114209	0.000824881	0.00056638	protein_coding
PDCD10	PDCD10-218	0.488964	0.478261	0.490946	ENST00000497056	ENSG00000114209	0.000824881	0.000406313	protein_coding
PDCD6	PDCD6-201	0.825127	0.630435	0.861167	ENST00000264933	ENSG00000249915	2.6138e-05	0	protein_coding
PDCD6	PDCD6-205	0.174873	0.347826	0.142857	ENST00000507528	ENSG00000249915	2.6138e-05	0	protein_coding
PDCD6IP	PDCD6IP-201	0.672326	0.782609	0.651911	ENST00000307296	ENSG00000170248	0.00345607	0	protein_coding
PDCD6IP	PDCD6IP-206	0.285229	0.141304	0.311871	ENST00000457054	ENSG00000170248	0.00345607	0	protein_coding
PDIA4	PDIA4-204	0.417657	0.543478	0.394366	ENST00000652332	ENSG00000155660	0.0212451	0	protein_coding
PDIA4	PDIA4-201	0.585739	0.456522	0.609658	ENST00000286091	ENSG00000155660	0.0212451	0	protein_coding
PFDN4	PFDN4-201	0.908319	0.869565	0.915493	ENST00000371419	ENSG00000101132	8.64271e-06	0	protein_coding
PFDN4	PFDN4-205	0.203735	0.413043	0.16499	ENST00000493356	ENSG00000101132	8.64271e-06	0	processed_transcript
PFKM	PFKM-222	0.339559	0.282609	0.350101	ENST00000551339	ENSG00000152556	0.0351152	0	protein_coding
PFKM	PFKM-203	0.319185	0.119565	0.356137	ENST00000359794	ENSG00000152556	0.0351152	0	protein_coding
PHB2	PHB2-203	0.874363	0.945652	0.861167	ENST00000535923	ENSG00000215021	0.000144117	0	protein_coding
PHB2	PHB2-208	0.27674	0.108696	0.307847	ENST00000543465	ENSG00000215021	0.000144117	0	retained_intron
PIGS	PIGS-203	0.33107	0.130435	0.368209	ENST00000395346	ENSG00000087111	0.0223976	0.0118609	protein_coding
PIR	PIR-201	0.658744	0.652174	0.65996	ENST00000380420	ENSG00000087842	0.00384535	0	protein_coding
PIR	PIR-202	0.310696	0.130435	0.344064	ENST00000380421	ENSG00000087842	0.00384535	0	protein_coding
PKN2	PKN2-201	0.293718	0.304348	0.291751	ENST00000316005	ENSG00000065243	0.00524391	0	protein_coding
PKN2	PKN2-203	0.670628	0.369565	0.726358	ENST00000370521	ENSG00000065243	0.00524391	0	protein_coding
PLAUR	PLAUR-202	0.590832	0.565217	0.595573	ENST00000339082	ENSG00000011422	1.90946e-05	0	protein_coding
PLAUR	PLAUR-203	0.735144	0.586957	0.762575	ENST00000340093	ENSG00000011422	1.90946e-05	0	protein_coding
POLDIP3	POLDIP3-203	0.281834	0.369565	0.265594	ENST00000348657	ENSG00000100227	0.000302064	7.31064e-05	protein_coding
POLDIP3	POLDIP3-205	0.258065	0.0869565	0.289738	ENST00000451060	ENSG00000100227	0.000302064	0.000976103	protein_coding
POLE3	POLE3-201	0.288625	0.391304	0.269618	ENST00000374169	ENSG00000148229	0.0461005	0	protein_coding
POLE3	POLE3-202	0.70798	0.597826	0.72837	ENST00000374171	ENSG00000148229	0.0461005	0	protein_coding
POLR1C	POLR1C-206	0.358234	0.652174	0.303823	ENST00000481352	ENSG00000171453	1.3548e-28	1.75881e-19	retained_intron
POLR1C	POLR1C-210	0.870968	0.586957	0.923541	ENST00000642195	ENSG00000171453	1.3548e-28	5.72888e-19	protein_coding
POLR1C	POLR1C-201	0.393888	0.217391	0.426559	ENST00000304004	ENSG00000171453	1.3548e-28	0.0135652	protein_coding
POLR1C	POLR1C-213	0.0950764	0.195652	0.0764588	ENST00000645141	ENSG00000171453	1.3548e-28	0.000158762	nonsense_mediated_decay
POLR2I	POLR2I-201	0.617997	0.51087	0.637827	ENST00000221859	ENSG00000105258	4.8263e-06	0.0445453	protein_coding
POLR2I	POLR2I-204	0.42275	0.608696	0.38833	ENST00000586789	ENSG00000105258	4.8263e-06	0.00058712	retained_intron
POLR2I	POLR2I-203	0.412564	0.26087	0.440644	ENST00000586439	ENSG00000105258	4.8263e-06	0.00521457	nonsense_mediated_decay
POLR3H	POLR3H-202	0.290323	0.152174	0.315895	ENST00000355209	ENSG00000100413	0.0115001	0	protein_coding
POLR3H	POLR3H-206	0.531409	0.51087	0.535211	ENST00000431534	ENSG00000100413	0.0115001	0	nonsense_mediated_decay
PON2	PON2-201	0.813243	0.728261	0.828974	ENST00000222572	ENSG00000105854	2.74791e-16	1.32558e-12	protein_coding
PON2	PON2-206	0.655348	0.076087	0.762575	ENST00000460873	ENSG00000105854	2.74791e-16	8.68627e-18	processed_transcript
PPHLN1	PPHLN1-206	0.463497	0.152174	0.521127	ENST00000395580	ENSG00000134283	0.008442	0	protein_coding
PPHLN1	PPHLN1-204	0.310696	0.228261	0.325956	ENST00000358314	ENSG00000134283	0.008442	0	protein_coding
PPP1R14B	PPP1R14B-201	0.758913	0.771739	0.756539	ENST00000309318	ENSG00000173457	0.00948992	0	protein_coding
PPP1R14B	PPP1R14B-202	0.726655	0.630435	0.744467	ENST00000392210	ENSG00000173457	0.00948992	0	protein_coding
PPP1R7	PPP1R7-207	0.640068	0.673913	0.633803	ENST00000407025	ENSG00000115685	0.00326188	0.0111806	protein_coding
PPP1R7	PPP1R7-201	0.122241	0.0326087	0.138833	ENST00000234038	ENSG00000115685	0.00326188	0.00855178	protein_coding
PPP2R5C	PPP2R5C-205	0.745331	0.315217	0.82495	ENST00000445439	ENSG00000078304	0.000297393	0	protein_coding
PPP2R5C	PPP2R5C-202	0.315789	0.217391	0.334004	ENST00000334743	ENSG00000078304	0.000297393	0	protein_coding
PQBP1	PQBP1-204	0.358234	0.521739	0.327968	ENST00000376566	ENSG00000102103	0.0217822	0.0110799	protein_coding
PRIM1	PRIM1-209	0.202037	0.0326087	0.2334	ENST00000672280	ENSG00000198056	0.00942905	0.00190274	protein_coding
PRKDC	PRKDC-201	0.735144	0.48913	0.780684	ENST00000314191	ENSG00000253729	0.000131718	0	protein_coding
PRKDC	PRKDC-202	0.351443	0.467391	0.32998	ENST00000338368	ENSG00000253729	0.000131718	0	protein_coding
PRPF38B	PRPF38B-203	0.59253	0.76087	0.561368	ENST00000370025	ENSG00000134186	1.07722e-06	3.46981e-07	protein_coding
PRPF38B	PRPF38B-204	0.565365	0.402174	0.595573	ENST00000467302	ENSG00000134186	1.07722e-06	0.000296669	processed_transcript
PRPF38B	PRPF38B-201	0.398981	0.315217	0.414487	ENST00000370021	ENSG00000134186	1.07722e-06	0.049741	protein_coding
PRRC2C	PRRC2C-208	0.271647	0.0978261	0.303823	ENST00000476522	ENSG00000117523	0.0042487	0.00127304	processed_transcript
PRRC2C	PRRC2C-203	0.375212	0.391304	0.372233	ENST00000392078	ENSG00000117523	0.0042487	0.00456198	protein_coding
PRSS23	PRSS23-201	0.976231	0.945652	0.981891	ENST00000280258	ENSG00000150687	5.24856e-07	0	protein_coding
PRSS23	PRSS23-207	0.327674	0.391304	0.315895	ENST00000532572	ENSG00000150687	5.24856e-07	0	retained_intron
PRTFDC1	PRTFDC1-201	0.833616	0.76087	0.847082	ENST00000320152	ENSG00000099256	0.00900829	0	protein_coding
PRTFDC1	PRTFDC1-202	0.629881	0.402174	0.672032	ENST00000376376	ENSG00000099256	0.00900829	0	protein_coding
PSMB10	PSMB10-201	0.78438	0.554348	0.826962	ENST00000358514	ENSG00000205220	0.00151537	0.000788962	protein_coding
PSMB10	PSMB10-204	0.190153	0.282609	0.173038	ENST00000574576	ENSG00000205220	0.00151537	0.00255948	protein_coding
PSMB5	PSMB5-202	0.945671	1	0.935614	ENST00000361611	ENSG00000100804	6.973e-13	0	protein_coding
PSMB5	PSMB5-205	0.514431	0.184783	0.575453	ENST00000493471	ENSG00000100804	6.973e-13	0	protein_coding
PSMC3	PSMC3-201	0.633277	0.76087	0.609658	ENST00000298852	ENSG00000165916	0.00410446	0.00459884	protein_coding
PSMC3	PSMC3-213	0.315789	0.163043	0.344064	ENST00000619920	ENSG00000165916	0.00410446	0.000775246	protein_coding
PSMC5	PSMC5-201	0.996604	1	0.995976	ENST00000310144	ENSG00000087191	2.98476e-06	0	protein_coding
PSMC5	PSMC5-202	0.478778	0.206522	0.529175	ENST00000375812	ENSG00000087191	2.98476e-06	0	protein_coding
PSMD6	PSMD6-201	0.962649	0.956522	0.963783	ENST00000295901	ENSG00000163636	9.54324e-06	0	protein_coding
PSMD6	PSMD6-210	0.466893	0.217391	0.513078	ENST00000492933	ENSG00000163636	9.54324e-06	0	protein_coding
PSPH	PSPH-210	0.816638	0.684783	0.841046	ENST00000437355	ENSG00000146733	2.12016e-08	0	nonsense_mediated_decay
PSPH	PSPH-202	0.808149	0.891304	0.792757	ENST00000395471	ENSG00000146733	2.12016e-08	0	protein_coding
PTBP1	PTBP1-220	0.237691	0.554348	0.179074	ENST00000627714	ENSG00000011304	4.80758e-19	2.82506e-14	protein_coding
PTBP1	PTBP1-201	0.300509	0.413043	0.279678	ENST00000349038	ENSG00000011304	4.80758e-19	0.0287128	protein_coding
PTBP1	PTBP1-203	0.657046	0.402174	0.704225	ENST00000356948	ENSG00000011304	4.80758e-19	2.09614e-16	protein_coding
PTGES2	PTGES2-214	0.174873	0.271739	0.156942	ENST00000617202	ENSG00000148334	1.60819e-06	0.000727606	protein_coding
PTGES2	PTGES2-212	0.219015	0.0326087	0.253521	ENST00000496594	ENSG00000148334	1.60819e-06	8.98484e-06	retained_intron
PTPA	PTPA-201	0.281834	0.076087	0.31992	ENST00000337738	ENSG00000119383	0.000654345	4.05472e-05	protein_coding
PTPA	PTPA-202	0.285229	0.336957	0.275654	ENST00000347048	ENSG00000119383	0.000654345	0.0415572	protein_coding
PTPMT1	PTPMT1-203	0.55348	0.73913	0.519115	ENST00000426530	ENSG00000110536	9.12178e-17	0	protein_coding
PTPMT1	PTPMT1-205	0.921902	0.858696	0.933602	ENST00000534775	ENSG00000110536	9.12178e-17	0	protein_coding
PTPN2	PTPN2-202	0.597623	0.51087	0.613682	ENST00000327283	ENSG00000175354	0.0242147	0	protein_coding
PTPN2	PTPN2-201	0.397284	0.217391	0.430584	ENST00000309660	ENSG00000175354	0.0242147	0	protein_coding
PTS	PTS-207	0.782683	0.826087	0.774648	ENST00000528679	ENSG00000150787	7.56762e-05	0	nonsense_mediated_decay
PTS	PTS-201	0.448217	0.217391	0.490946	ENST00000280362	ENSG00000150787	7.56762e-05	0	protein_coding
PYCR1	PYCR1-201	0.534805	0.565217	0.529175	ENST00000329875	ENSG00000183010	8.12579e-07	7.57625e-08	protein_coding
PYCR1	PYCR1-216	0.91511	0.826087	0.93159	ENST00000619204	ENSG00000183010	8.12579e-07	1.0522e-05	protein_coding
QPRT	QPRT-203	0.609508	0.532609	0.623742	ENST00000449759	ENSG00000103485	0.000449848	0	protein_coding
QPRT	QPRT-202	0.617997	0.315217	0.674044	ENST00000395384	ENSG00000103485	0.000449848	0	protein_coding
QTRT1	QTRT1-207	0.465195	0.0652174	0.539235	ENST00000589488	ENSG00000213339	2.89494e-10	0	retained_intron
QTRT1	QTRT1-201	0.726655	0.543478	0.760563	ENST00000250237	ENSG00000213339	2.89494e-10	0	protein_coding
RABEP1	RABEP1-202	0.75382	0.695652	0.764588	ENST00000537505	ENSG00000029725	0.00249692	0	protein_coding
RABEP1	RABEP1-203	0.42275	0.217391	0.460765	ENST00000570487	ENSG00000029725	0.00249692	0	protein_coding
RABGEF1	RABGEF1-207	0.594228	0.521739	0.607646	ENST00000607882	ENSG00000154710	0.00147787	0	nonsense_mediated_decay
RABGEF1	RABGEF1-201	0.444822	0.23913	0.482897	ENST00000284957	ENSG00000154710	0.00147787	0	protein_coding
RAD1	RAD1-202	0.910017	0.836957	0.923541	ENST00000341754	ENSG00000113456	1.44395e-28	0	protein_coding
RAD1	RAD1-208	0.259762	0.597826	0.197183	ENST00000628399	ENSG00000113456	1.44395e-28	0	protein_coding
RAD50	RAD50-201	0.575552	0.336957	0.619718	ENST00000378823	ENSG00000113522	0.00555649	0	protein_coding
RAD50	RAD50-216	0.393888	0.380435	0.396378	ENST00000652485	ENSG00000113522	0.00555649	0	protein_coding
RAD51C	RAD51C-201	0.650255	0.48913	0.68008	ENST00000337432	ENSG00000108384	0.00295456	0	protein_coding
RAD51C	RAD51C-203	0.735144	0.478261	0.782696	ENST00000421782	ENSG00000108384	0.00295456	0	protein_coding
RANGAP1	RANGAP1-202	0.47708	0.184783	0.531187	ENST00000405486	ENSG00000100401	0.029447	0	protein_coding
RANGAP1	RANGAP1-201	0.658744	0.467391	0.694165	ENST00000356244	ENSG00000100401	0.029447	0	protein_coding
RARG	RARG-203	0.290323	0.076087	0.32998	ENST00000425354	ENSG00000172819	0.0047932	0	protein_coding
RARG	RARG-202	0.356537	0.304348	0.366197	ENST00000394426	ENSG00000172819	0.0047932	0	protein_coding
RBIS	RBIS-213	0.466893	0.576087	0.44668	ENST00000619594	ENSG00000176731	3.93279e-19	4.80173e-06	protein_coding
RBIS	RBIS-209	0.752122	0.456522	0.806841	ENST00000612977	ENSG00000176731	3.93279e-19	8.81445e-20	protein_coding
RBIS	RBIS-208	0.918506	0.891304	0.923541	ENST00000612809	ENSG00000176731	3.93279e-19	0.000161418	protein_coding
RBM25	RBM25-201	0.283531	0.119565	0.313883	ENST00000261973	ENSG00000119707	0.00229077	0	protein_coding
RBM25	RBM25-205	0.794567	0.73913	0.804829	ENST00000527432	ENSG00000119707	0.00229077	0	protein_coding
RBM39	RBM39-206	0.487267	0.25	0.531187	ENST00000403542	ENSG00000131051	2.65146e-18	4.81235e-10	nonsense_mediated_decay
RBM39	RBM39-212	0.123939	0.271739	0.0965795	ENST00000429968	ENSG00000131051	2.65146e-18	2.75079e-05	nonsense_mediated_decay
RBM39	RBM39-204	0.219015	0.347826	0.195171	ENST00000374038	ENSG00000131051	2.65146e-18	0.00074522	protein_coding
RBM39	RBM39-219	0.750424	0.597826	0.778672	ENST00000453310	ENSG00000131051	2.65146e-18	0.00175359	nonsense_mediated_decay
RBM39	RBM39-224	0.395586	0.543478	0.368209	ENST00000463098	ENSG00000131051	2.65146e-18	0.00074522	processed_transcript
RBM8A	RBM8A-204	0.704584	0.369565	0.7666	ENST00000583313	ENSG00000265241	7.34399e-07	0	protein_coding
RBM8A	RBM8A-201	1	1	1	ENST00000369307	ENSG00000265241	7.34399e-07	0	protein_coding
RBMX	RBMX-201	0.524618	0.413043	0.545272	ENST00000320676	ENSG00000147274	0.0013365	0	protein_coding
RBMX	RBMX-211	0.910017	0.923913	0.907445	ENST00000567262	ENSG00000147274	0.0013365	0	processed_transcript
RBMX2	RBMX2-201	0.517827	0.326087	0.55332	ENST00000305536	ENSG00000134597	0.0124097	0	protein_coding
RBMX2	RBMX2-203	0.556876	0.521739	0.56338	ENST00000469953	ENSG00000134597	0.0124097	0	processed_transcript
RCC1	RCC1-207	0.55348	0.673913	0.531187	ENST00000427469	ENSG00000180198	4.70643e-08	3.37175e-08	protein_coding
RCC1	RCC1-202	0.777589	0.652174	0.800805	ENST00000373832	ENSG00000180198	4.70643e-08	0.0375833	protein_coding
RCC1	RCC1-204	0.465195	0.304348	0.49497	ENST00000398958	ENSG00000180198	4.70643e-08	0.0195464	protein_coding
RDX	RDX-202	0.524618	0.5	0.529175	ENST00000528498	ENSG00000137710	0.0158201	0	protein_coding
RDX	RDX-219	0.789474	0.521739	0.839034	ENST00000645495	ENSG00000137710	0.0158201	0	protein_coding
REX1BD	REX1BD-201	0.687606	0.478261	0.726358	ENST00000358607	ENSG00000006015	0.0128655	0	protein_coding
REX1BD	REX1BD-205	0.500849	0.402174	0.519115	ENST00000597371	ENSG00000006015	0.0128655	0	retained_intron
RFC3	RFC3-201	0.59253	0.413043	0.625755	ENST00000380071	ENSG00000133119	1.07723e-05	0	protein_coding
RFC3	RFC3-202	0.363328	0.456522	0.346076	ENST00000434425	ENSG00000133119	1.07723e-05	0	protein_coding
RFXANK	RFXANK-201	0.55348	0.315217	0.597586	ENST00000303088	ENSG00000064490	0.012072	0	protein_coding
RFXANK	RFXANK-202	0.359932	0.315217	0.368209	ENST00000392324	ENSG00000064490	0.012072	0	protein_coding
RIPK2	RIPK2-201	0.546689	0.423913	0.569416	ENST00000220751	ENSG00000104312	3.11688e-05	0	protein_coding
RIPK2	RIPK2-204	0.426146	0.652174	0.384306	ENST00000522965	ENSG00000104312	3.11688e-05	0	nonsense_mediated_decay
RMDN1	RMDN1-201	0.796265	0.543478	0.843058	ENST00000406452	ENSG00000176623	0.00592815	0	protein_coding
RMDN1	RMDN1-202	0.283531	0.293478	0.28169	ENST00000430676	ENSG00000176623	0.00592815	0	protein_coding
RNASEH2C	RNASEH2C-201	0.319185	0.195652	0.342052	ENST00000308418	ENSG00000172922	0.0200608	0.0299317	protein_coding
RNASEH2C	RNASEH2C-210	0.960951	0.967391	0.959759	ENST00000644142	ENSG00000172922	0.0200608	0.0189465	nonsense_mediated_decay
RNF7	RNF7-203	0.519525	0.347826	0.551308	ENST00000477012	ENSG00000114125	0.0104641	0.00259778	nonsense_mediated_decay
RNH1	RNH1-205	0.716469	0.48913	0.758551	ENST00000397615	ENSG00000023191	0.000459765	0.00040451	protein_coding
RNH1	RNH1-203	0.775891	0.706522	0.788732	ENST00000397604	ENSG00000023191	0.000459765	0.000375045	protein_coding
RNPS1	RNPS1-202	0.960951	0.902174	0.971831	ENST00000320225	ENSG00000205937	0.00648225	0	protein_coding
RNPS1	RNPS1-220	0.920204	0.913043	0.921529	ENST00000566458	ENSG00000205937	0.00648225	0	protein_coding
RO60	RO60-206	0.655348	0.380435	0.706237	ENST00000400968	ENSG00000116747	0.0079941	0	protein_coding
RO60	RO60-208	0.382003	0.326087	0.392354	ENST00000432079	ENSG00000116747	0.0079941	0	protein_coding
ROMO1	ROMO1-203	0.981324	0.978261	0.981891	ENST00000374077	ENSG00000125995	0.00997263	0.0389717	protein_coding
RPA3	RPA3-201	0.792869	0.532609	0.841046	ENST00000223129	ENSG00000106399	0.00136026	0	protein_coding
RPA3	RPA3-202	0.825127	0.771739	0.83501	ENST00000396682	ENSG00000106399	0.00136026	0	protein_coding
RPAIN	RPAIN-213	0.49236	0.48913	0.492958	ENST00000573577	ENSG00000129197	0.00070306	0.000658	nonsense_mediated_decay
RPAIN	RPAIN-203	0.494058	0.23913	0.541247	ENST00000381209	ENSG00000129197	0.00070306	5.22916e-05	protein_coding
RPL10	RPL10-204	0.935484	0.880435	0.945674	ENST00000424325	ENSG00000147403	3.38842e-17	3.28504e-09	protein_coding
RPL10	RPL10-201	0.663837	0.804348	0.637827	ENST00000344746	ENSG00000147403	3.38842e-17	0.00691728	protein_coding
RPL10	RPL10-202	0.468591	0.652174	0.434608	ENST00000369817	ENSG00000147403	3.38842e-17	1.69285e-09	protein_coding
RPL15	RPL15-204	0.821732	0.706522	0.843058	ENST00000413699	ENSG00000174748	1.34309e-05	1.86896e-06	protein_coding
RPL22	RPL22-207	0.949066	1	0.939638	ENST00000497965	ENSG00000116251	0.00273179	0	protein_coding
RPL22	RPL22-201	1	1	1	ENST00000234875	ENSG00000116251	0.00273179	0	protein_coding
RPL22L1	RPL22L1-204	0.721562	0.521739	0.758551	ENST00000475836	ENSG00000163584	1.20749e-06	0	nonsense_mediated_decay
RPL22L1	RPL22L1-202	0.263158	0.48913	0.221328	ENST00000463836	ENSG00000163584	1.20749e-06	0	protein_coding
RPL23A	RPL23A-204	1	1	1	ENST00000422514	ENSG00000198242	4.17243e-14	4.07876e-05	protein_coding
RPL24	RPL24-202	0.845501	0.880435	0.839034	ENST00000464595	ENSG00000114391	0.0244533	0	retained_intron
RPL24	RPL24-201	1	1	1	ENST00000394077	ENSG00000114391	0.0244533	0	protein_coding
RPL26	RPL26-213	1	1	1	ENST00000648839	ENSG00000161970	2.20812e-06	0	protein_coding
RPL26	RPL26-208	0.945671	0.913043	0.95171	ENST00000584164	ENSG00000161970	2.20812e-06	0	protein_coding
RPL27	RPL27-201	0.998302	1	0.997988	ENST00000253788	ENSG00000131469	0.00291722	0	protein_coding
RPL27	RPL27-206	0.938879	0.923913	0.94165	ENST00000589913	ENSG00000131469	0.00291722	0	protein_coding
RPL3	RPL3-201	0.991511	1	0.98994	ENST00000216146	ENSG00000100316	0.0172179	0	protein_coding
RPL3	RPL3-211	0.485569	0.347826	0.511066	ENST00000465618	ENSG00000100316	0.0172179	0	processed_transcript
RPL34	RPL34-202	0.996604	1	0.995976	ENST00000394667	ENSG00000109475	1.00133e-27	4.15356e-24	protein_coding
RPL34	RPL34-201	0.860781	0.717391	0.887324	ENST00000394665	ENSG00000109475	1.00133e-27	5.22209e-29	protein_coding
RPL35	RPL35-203	0.811545	0.913043	0.792757	ENST00000487431	ENSG00000136942	1.21124e-08	0	retained_intron
RPL35	RPL35-201	1	1	1	ENST00000348462	ENSG00000136942	1.21124e-08	0	protein_coding
RPL36A	RPL36A-210	0.752122	0.608696	0.778672	ENST00000614077	ENSG00000241343	4.40541e-16	1.46784e-09	protein_coding
RPL37	RPL37-201	0.998302	1	0.997988	ENST00000274242	ENSG00000145592	0.00295142	0	protein_coding
RPL37	RPL37-202	1	1	1	ENST00000504562	ENSG00000145592	0.00295142	0	processed_transcript
RPL39L	RPL39L-201	0.860781	0.73913	0.8833	ENST00000296277	ENSG00000163923	3.84909e-10	0	protein_coding
RPL39L	RPL39L-202	0.543294	0.663043	0.521127	ENST00000433055	ENSG00000163923	3.84909e-10	0	protein_coding
RPL6	RPL6-201	0.998302	1	0.997988	ENST00000202773	ENSG00000089009	2.17949e-17	0	protein_coding
RPL6	RPL6-202	0.972835	0.934783	0.979879	ENST00000424576	ENSG00000089009	2.17949e-17	0	protein_coding
RPL7	RPL7-201	1	1	1	ENST00000352983	ENSG00000147604	0.000120938	0	protein_coding
RPL7	RPL7-202	0.375212	0.206522	0.406439	ENST00000396465	ENSG00000147604	0.000120938	0	protein_coding
RPL8	RPL8-202	0.993209	1	0.991952	ENST00000394920	ENSG00000161016	1.31773e-12	0.000482433	protein_coding
RPL8	RPL8-201	1	1	1	ENST00000262584	ENSG00000161016	1.31773e-12	4.95641e-05	protein_coding
RPP14	RPP14-202	0.339559	0.23913	0.358149	ENST00000445193	ENSG00000163684	0.00712809	0	protein_coding
RPP14	RPP14-201	0.288625	0.076087	0.327968	ENST00000295959	ENSG00000163684	0.00712809	0	protein_coding
RPP25L	RPP25L-202	0.52292	0.0652174	0.607646	ENST00000378959	ENSG00000164967	0.00653644	0	protein_coding
RPP25L	RPP25L-201	0.373514	0.141304	0.416499	ENST00000297613	ENSG00000164967	0.00653644	0	protein_coding
RPP30	RPP30-202	0.694397	0.673913	0.698189	ENST00000371703	ENSG00000148688	2.06924e-06	0	protein_coding
RPP30	RPP30-203	0.349745	0.0978261	0.396378	ENST00000413330	ENSG00000148688	2.06924e-06	0	protein_coding
RPS10	RPS10-205	0.957555	0.978261	0.953722	ENST00000621356	ENSG00000124614	5.41941e-14	0	protein_coding
RPS10	RPS10-208	1	1	1	ENST00000648437	ENSG00000124614	5.41941e-14	0	protein_coding
RPS12	RPS12-201	1	1	1	ENST00000230050	ENSG00000112306	3.76192e-05	0	protein_coding
RPS12	RPS12-202	0.747029	0.934783	0.712274	ENST00000484616	ENSG00000112306	3.76192e-05	0	retained_intron
RPS14	RPS14-207	0.972835	1	0.967807	ENST00000521466	ENSG00000164587	1.50466e-12	1.64063e-07	protein_coding
RPS14	RPS14-201	0.977929	0.98913	0.975855	ENST00000312037	ENSG00000164587	1.50466e-12	9.30299e-13	protein_coding
RPS15A	RPS15A-203	0.942275	0.945652	0.94165	ENST00000563390	ENSG00000134419	1.4299e-11	3.49711e-09	protein_coding
RPS15A	RPS15A-207	0.911715	0.967391	0.901408	ENST00000569365	ENSG00000134419	1.4299e-11	1.72179e-10	nonsense_mediated_decay
RPS20	RPS20-201	1	1	1	ENST00000009589	ENSG00000008988	1.04994e-09	0	protein_coding
RPS20	RPS20-208	0.366723	0.608696	0.321932	ENST00000521262	ENSG00000008988	1.04994e-09	0	protein_coding
RPS24	RPS24-214	0.713073	0.619565	0.730382	ENST00000613865	ENSG00000138326	0.00453322	0.0264972	protein_coding
RPS27	RPS27-205	1	1	1	ENST00000651669	ENSG00000177954	2.02883e-11	0	protein_coding
RPS27	RPS27-203	0.872666	0.98913	0.851107	ENST00000493224	ENSG00000177954	2.02883e-11	0	retained_intron
RPS27A	RPS27A-201	0.904924	0.891304	0.907445	ENST00000272317	ENSG00000143947	0.00272679	0	protein_coding
RPS27A	RPS27A-203	1	1	1	ENST00000404735	ENSG00000143947	0.00272679	0	protein_coding
RPS29	RPS29-201	1	1	1	ENST00000245458	ENSG00000213741	0.000596978	0	protein_coding
RPS29	RPS29-205	0.646859	0.630435	0.649899	ENST00000556230	ENSG00000213741	0.000596978	0	protein_coding
RPS3	RPS3-217	1	1	1	ENST00000531188	ENSG00000149273	0.0236055	0	protein_coding
RPS3	RPS3-201	0.957555	1	0.949698	ENST00000278572	ENSG00000149273	0.0236055	0	protein_coding
RPS6	RPS6-204	1	1	1	ENST00000380394	ENSG00000137154	4.04559e-33	0	protein_coding
RPS6	RPS6-203	0.290323	0.75	0.205231	ENST00000380384	ENSG00000137154	4.04559e-33	0	protein_coding
RSF1	RSF1-201	0.611205	0.358696	0.657948	ENST00000308488	ENSG00000048649	5.57904e-23	7.37434e-07	protein_coding
RSF1	RSF1-206	0.546689	0.228261	0.605634	ENST00000528095	ENSG00000048649	5.57904e-23	3.13313e-13	protein_coding
RSF1	RSF1-208	0.657046	0.75	0.639839	ENST00000530604	ENSG00000048649	5.57904e-23	2.31366e-22	processed_transcript
RSL1D1	RSL1D1-204	0.998302	1	0.997988	ENST00000571133	ENSG00000171490	0.00180804	0	protein_coding
RSL1D1	RSL1D1-201	0.721562	0.608696	0.742455	ENST00000355674	ENSG00000171490	0.00180804	0	protein_coding
S100A4	S100A4-201	0.911715	0.73913	0.943662	ENST00000354332	ENSG00000196154	1.72697e-43	9.55814e-41	protein_coding
S100A4	S100A4-204	0.881154	1	0.859155	ENST00000368716	ENSG00000196154	1.72697e-43	1.59125e-43	protein_coding
SAE1	SAE1-201	0.857385	0.695652	0.887324	ENST00000270225	ENSG00000142230	1.36299e-07	0	protein_coding
SAE1	SAE1-207	0.213922	0.423913	0.17505	ENST00000596995	ENSG00000142230	1.36299e-07	0	nonsense_mediated_decay
SARNP	SARNP-202	0.631579	0.467391	0.661972	ENST00000546604	ENSG00000205323	0.00650815	0	nonsense_mediated_decay
SARNP	SARNP-201	0.972835	0.978261	0.971831	ENST00000336133	ENSG00000205323	0.00650815	0	protein_coding
SARS1	SARS1-201	0.994907	1	0.993964	ENST00000234677	ENSG00000031698	0.000942085	0	protein_coding
SARS1	SARS1-206	0.780985	0.793478	0.778672	ENST00000482384	ENSG00000031698	0.000942085	0	processed_transcript
SAT1	SAT1-204	0.619694	0.804348	0.585513	ENST00000379270	ENSG00000130066	5.00559e-14	0	protein_coding
SAT1	SAT1-209	0.713073	0.532609	0.746479	ENST00000489394	ENSG00000130066	5.00559e-14	0	processed_transcript
SBF2	SBF2-208	0.421053	0.184783	0.464789	ENST00000528478	ENSG00000133812	5.41941e-14	0	retained_intron
SBF2	SBF2-206	0.601019	0.717391	0.579477	ENST00000526353	ENSG00000133812	5.41941e-14	0	retained_intron
SBNO1	SBNO1-201	0.65365	0.423913	0.696177	ENST00000267176	ENSG00000139697	0.0219193	0	protein_coding
SBNO1	SBNO1-202	0.227504	0.282609	0.217304	ENST00000420886	ENSG00000139697	0.0219193	0	protein_coding
SCAND1	SCAND1-201	0.79966	0.793478	0.800805	ENST00000305978	ENSG00000171222	0.0291596	0	protein_coding
SCAND1	SCAND1-202	0.380306	0.228261	0.408451	ENST00000373991	ENSG00000171222	0.0291596	0	protein_coding
SEC11A	SEC11A-201	0.959253	0.902174	0.969819	ENST00000268220	ENSG00000140612	0.0226342	0	protein_coding
SEC11A	SEC11A-202	0.300509	0.380435	0.285714	ENST00000455959	ENSG00000140612	0.0226342	0	protein_coding
SEC14L1	SEC14L1-206	0.775891	0.858696	0.760563	ENST00000561721	ENSG00000129657	6.05329e-08	0	protein_coding
SEC14L1	SEC14L1-204	0.641766	0.554348	0.657948	ENST00000436233	ENSG00000129657	6.05329e-08	0	protein_coding
SELENOF	SELENOF-201	0.981324	0.98913	0.979879	ENST00000331835	ENSG00000183291	0.0354242	0	protein_coding
SELENOF	SELENOF-208	0.297114	0.195652	0.315895	ENST00000616787	ENSG00000183291	0.0354242	0	protein_coding
SELENOH	SELENOH-204	0.718166	0.771739	0.708249	ENST00000534355	ENSG00000211450	0.0171645	0	protein_coding
SELENOH	SELENOH-206	0.42275	0.271739	0.450704	ENST00000622257	ENSG00000211450	0.0171645	0	protein_coding
SELENOK	SELENOK-204	0.640068	0.423913	0.68008	ENST00000495461	ENSG00000113811	0.00611079	0	protein_coding
SELENOK	SELENOK-205	0.833616	0.815217	0.837022	ENST00000541726	ENSG00000113811	0.00611079	0	protein_coding
SERBP1	SERBP1-204	0.925297	0.815217	0.945674	ENST00000370995	ENSG00000142864	8.54434e-18	1.06198e-17	protein_coding
SERBP1	SERBP1-201	0.988115	0.98913	0.987928	ENST00000361219	ENSG00000142864	8.54434e-18	0.000146059	protein_coding
SERBP1	SERBP1-202	0.718166	0.826087	0.698189	ENST00000370990	ENSG00000142864	8.54434e-18	1.48112e-05	protein_coding
SERPINB6	SERPINB6-205	0.589134	0.423913	0.619718	ENST00000380546	ENSG00000124570	1.77595e-07	4.03191e-06	protein_coding
SERPINB6	SERPINB6-212	0.634975	0.75	0.613682	ENST00000644178	ENSG00000124570	1.77595e-07	1.38975e-05	protein_coding
SERPINH1	SERPINH1-215	0.641766	0.48913	0.67002	ENST00000533603	ENSG00000149257	0.00910179	0	protein_coding
SERPINH1	SERPINH1-201	0.521222	0.630435	0.501006	ENST00000358171	ENSG00000149257	0.00910179	0	protein_coding
SET	SET-204	1	1	1	ENST00000372692	ENSG00000119335	5.87102e-07	0	protein_coding
SET	SET-201	0.689304	0.847826	0.65996	ENST00000322030	ENSG00000119335	5.87102e-07	0	protein_coding
SH2D4A	SH2D4A-201	0.687606	0.271739	0.764588	ENST00000265807	ENSG00000104611	1.1395e-05	0	protein_coding
SH2D4A	SH2D4A-204	0.511036	0.380435	0.535211	ENST00000519207	ENSG00000104611	1.1395e-05	0	protein_coding
SIGIRR	SIGIRR-206	0.441426	0.423913	0.444668	ENST00000526395	ENSG00000185187	0.0276984	0	protein_coding
SIGIRR	SIGIRR-210	0.349745	0.173913	0.382294	ENST00000527987	ENSG00000185187	0.0276984	0	retained_intron
SKA2	SKA2-201	0.804754	0.597826	0.843058	ENST00000330137	ENSG00000182628	0.00140447	0	protein_coding
SKA2	SKA2-206	0.424448	0.391304	0.430584	ENST00000581068	ENSG00000182628	0.00140447	0	protein_coding
SLC25A1	SLC25A1-201	0.234295	0.347826	0.21328	ENST00000215882	ENSG00000100075	0.000118555	0	protein_coding
SLC25A1	SLC25A1-202	0.578947	0.380435	0.615694	ENST00000451283	ENSG00000100075	0.000118555	0	protein_coding
SLC25A3	SLC25A3-203	0.47708	0.271739	0.515091	ENST00000401722	ENSG00000075415	5.17741e-12	2.74801e-06	protein_coding
SLC25A3	SLC25A3-217	0.516129	0.73913	0.474849	ENST00000552981	ENSG00000075415	5.17741e-12	2.33227e-08	protein_coding
SLC25A36	SLC25A36-203	0.736842	0.836957	0.71831	ENST00000446041	ENSG00000114120	2.88647e-08	0	protein_coding
SLC25A36	SLC25A36-216	0.251273	0.0543478	0.287726	ENST00000648615	ENSG00000114120	2.88647e-08	0	nonsense_mediated_decay
SLC29A1	SLC29A1-206	0.555178	0.434783	0.577465	ENST00000371755	ENSG00000112759	0.0111669	0.00238777	protein_coding
SLC29A1	SLC29A1-203	0.286927	0.076087	0.325956	ENST00000371724	ENSG00000112759	0.0111669	0.00194036	protein_coding
SLC35C2	SLC35C2-204	0.302207	0.0434783	0.350101	ENST00000372230	ENSG00000080189	0.0207985	0	protein_coding
SLC35C2	SLC35C2-201	0.495756	0.26087	0.539235	ENST00000243896	ENSG00000080189	0.0207985	0	protein_coding
SLC38A1	SLC38A1-201	0.830221	0.695652	0.855131	ENST00000398637	ENSG00000111371	0.029826	0	protein_coding
SLC38A1	SLC38A1-202	0.636672	0.586957	0.645875	ENST00000439706	ENSG00000111371	0.029826	0	protein_coding
SLC3A2	SLC3A2-201	0.998302	1	0.997988	ENST00000338663	ENSG00000168003	1.39262e-43	1.98773e-35	protein_coding
SLC41A3	SLC41A3-204	0.402377	0.119565	0.454728	ENST00000383598	ENSG00000114544	0.0166007	0	protein_coding
SLC41A3	SLC41A3-201	0.342954	0.217391	0.366197	ENST00000315891	ENSG00000114544	0.0166007	0	protein_coding
SLC43A3	SLC43A3-202	0.0950764	0.0217391	0.108652	ENST00000395123	ENSG00000134802	1.51438e-09	0.0340442	protein_coding
SLC43A3	SLC43A3-203	0.704584	0.402174	0.760563	ENST00000395124	ENSG00000134802	1.51438e-09	1.38274e-06	protein_coding
SLC43A3	SLC43A3-201	0.24618	0.467391	0.205231	ENST00000352187	ENSG00000134802	1.51438e-09	4.44054e-10	protein_coding
SLC50A1	SLC50A1-203	0.735144	0.282609	0.818913	ENST00000368404	ENSG00000169241	6.53692e-08	0	protein_coding
SLC50A1	SLC50A1-215	0.373514	0.380435	0.372233	ENST00000650403	ENSG00000169241	6.53692e-08	0	nonsense_mediated_decay
SLC7A5	SLC7A5-203	0.667233	0.521739	0.694165	ENST00000565644	ENSG00000103257	0.0244533	0	protein_coding
SLC7A5	SLC7A5-201	0.414261	0.5	0.39839	ENST00000261622	ENSG00000103257	0.0244533	0	protein_coding
SMG1	SMG1-202	0.336163	0.173913	0.366197	ENST00000446231	ENSG00000157106	0.0229431	0.00477634	protein_coding
SMIM12	SMIM12-206	0.831919	0.5	0.89336	ENST00000521580	ENSG00000163866	0.0198624	0	protein_coding
SMIM12	SMIM12-204	0.288625	0.228261	0.299799	ENST00000446026	ENSG00000163866	0.0198624	0	protein_coding
SMIM30	SMIM30-201	0.843803	0.467391	0.913481	ENST00000397764	ENSG00000214194	0.0105964	0	protein_coding
SMIM30	SMIM30-204	0.383701	0.293478	0.400402	ENST00000441359	ENSG00000214194	0.0105964	0	protein_coding
SNAPC5	SNAPC5-202	0.75382	0.391304	0.820926	ENST00000316634	ENSG00000174446	0.0285086	0	protein_coding
SNAPC5	SNAPC5-206	0.281834	0.228261	0.291751	ENST00000565465	ENSG00000174446	0.0285086	0	nonsense_mediated_decay
SNRPB	SNRPB-201	1	1	1	ENST00000381342	ENSG00000125835	4.13484e-05	0	protein_coding
SNRPB	SNRPB-202	0.976231	0.98913	0.973843	ENST00000438552	ENSG00000125835	4.13484e-05	0	protein_coding
SNX3	SNX3-201	0.811545	0.880435	0.798793	ENST00000230085	ENSG00000112335	0.000270341	0	protein_coding
SNX3	SNX3-203	0.196944	0.0652174	0.221328	ENST00000368979	ENSG00000112335	0.000270341	0	nonsense_mediated_decay
SOD2	SOD2-215	0.120543	0.0652174	0.130785	ENST00000546260	ENSG00000112096	0.0487685	0.0235679	nonsense_mediated_decay
SP100	SP100-204	0.475382	0.228261	0.521127	ENST00000409341	ENSG00000067066	5.76924e-06	0	protein_coding
SP100	SP100-202	0.320883	0.336957	0.317907	ENST00000340126	ENSG00000067066	5.76924e-06	0	protein_coding
SPCS2	SPCS2-201	0.972835	0.98913	0.969819	ENST00000263672	ENSG00000118363	6.21022e-18	1.58097e-07	protein_coding
SPCS2	SPCS2-208	0.388795	0.663043	0.338028	ENST00000532972	ENSG00000118363	6.21022e-18	2.3937e-18	protein_coding
SPCS2	SPCS2-205	0.516129	0.304348	0.555332	ENST00000527290	ENSG00000118363	6.21022e-18	0.00128451	retained_intron
SRA1	SRA1-205	0.735144	0.76087	0.730382	ENST00000602775	ENSG00000213523	0.000596978	0	retained_intron
SRA1	SRA1-201	0.777589	0.597826	0.810865	ENST00000336283	ENSG00000213523	0.000596978	0	protein_coding
SRP14	SRP14-201	0.959253	1	0.95171	ENST00000267884	ENSG00000140319	0.0462257	0	protein_coding
SRP14	SRP14-203	0.974533	0.978261	0.973843	ENST00000558527	ENSG00000140319	0.0462257	0	processed_transcript
SRP54	SRP54-213	0.181664	0.0652174	0.203219	ENST00000556994	ENSG00000100883	0.0219706	0	protein_coding
SRP54	SRP54-201	0.72326	0.673913	0.732394	ENST00000216774	ENSG00000100883	0.0219706	0	protein_coding
SRP9	SRP9-201	0.996604	1	0.995976	ENST00000304786	ENSG00000143742	0.0213375	0	protein_coding
SRP9	SRP9-203	0.679117	0.521739	0.708249	ENST00000366839	ENSG00000143742	0.0213375	0	protein_coding
SRPK1	SRPK1-204	0.604414	0.586957	0.607646	ENST00000373825	ENSG00000096063	0.0121397	0.00894489	protein_coding
SRPK1	SRPK1-210	0.349745	0.163043	0.384306	ENST00000508473	ENSG00000096063	0.0121397	0.00888161	nonsense_mediated_decay
SRRM2	SRRM2-201	0.63837	0.402174	0.682093	ENST00000301740	ENSG00000167978	3.18055e-05	6.27248e-06	protein_coding
SRRM2	SRRM2-230	0.387097	0.456522	0.374245	ENST00000576924	ENSG00000167978	3.18055e-05	0.0201859	protein_coding
SRSF1	SRSF1-201	0.942275	0.869565	0.955734	ENST00000258962	ENSG00000136450	4.95594e-29	3.7963e-19	protein_coding
SRSF1	SRSF1-206	0.142615	0.543478	0.0684105	ENST00000583741	ENSG00000136450	4.95594e-29	4.03807e-31	nonsense_mediated_decay
SRSF10	SRSF10-212	0.436333	0.228261	0.474849	ENST00000485292	ENSG00000188529	0.00291722	0.000795746	processed_transcript
SRSF11	SRSF11-202	0.533107	0.467391	0.545272	ENST00000370950	ENSG00000116754	0.00630458	0.0033421	protein_coding
SRSF11	SRSF11-204	0.662139	0.782609	0.639839	ENST00000395136	ENSG00000116754	0.00630458	0.011428	protein_coding
SRSF2	SRSF2-202	0.874363	0.902174	0.869215	ENST00000359995	ENSG00000161547	1.66395e-05	0.000308773	protein_coding
SRSF2	SRSF2-203	0.441426	0.271739	0.472837	ENST00000392485	ENSG00000161547	1.66395e-05	0.000105962	protein_coding
SSBP1	SSBP1-201	0.935484	0.934783	0.935614	ENST00000265304	ENSG00000106028	4.36957e-07	0	protein_coding
SSBP1	SSBP1-215	0.981324	0.923913	0.991952	ENST00000612337	ENSG00000106028	4.36957e-07	0	protein_coding
SSNA1	SSNA1-202	0.502547	0.532609	0.496982	ENST00000459860	ENSG00000176101	0.000377608	0	retained_intron
SSNA1	SSNA1-201	0.918506	0.826087	0.935614	ENST00000322310	ENSG00000176101	0.000377608	0	protein_coding
SSR3	SSR3-201	0.950764	0.956522	0.949698	ENST00000265044	ENSG00000114850	0.0297409	0.00837615	protein_coding
SSR3	SSR3-206	0.85399	0.880435	0.849095	ENST00000476217	ENSG00000114850	0.0297409	0.00671379	protein_coding
ST7	ST7-208	0.305603	0.271739	0.311871	ENST00000393451	ENSG00000004866	0.00433023	0.00102815	protein_coding
STAU1	STAU1-203	0.256367	0.347826	0.239437	ENST00000360426	ENSG00000124214	0.00458168	0	protein_coding
STAU1	STAU1-206	0.40747	0.25	0.43662	ENST00000371828	ENSG00000124214	0.00458168	0	protein_coding
STC2	STC2-201	0.82343	0.847826	0.818913	ENST00000265087	ENSG00000113739	3.48617e-59	6.84713e-53	protein_coding
STC2	STC2-205	0.208829	0.663043	0.124748	ENST00000520648	ENSG00000113739	3.48617e-59	1.25637e-24	protein_coding
STC2	STC2-203	0.247878	0.782609	0.148893	ENST00000519511	ENSG00000113739	3.48617e-59	2.52997e-31	retained_intron
SUMO3	SUMO3-201	0.911715	0.815217	0.929577	ENST00000332859	ENSG00000184900	0.00272679	0	protein_coding
SUMO3	SUMO3-204	0.278438	0.402174	0.255533	ENST00000411651	ENSG00000184900	0.00272679	0	protein_coding
SUPT16H	SUPT16H-201	0.962649	0.880435	0.977867	ENST00000216297	ENSG00000092201	2.99981e-12	0	protein_coding
SUPT16H	SUPT16H-204	0.528014	0.619565	0.511066	ENST00000555943	ENSG00000092201	2.99981e-12	0	protein_coding
SUPT7L	SUPT7L-201	0.731749	0.521739	0.770624	ENST00000337768	ENSG00000119760	0.00310759	0	protein_coding
SUPT7L	SUPT7L-203	0.412564	0.434783	0.408451	ENST00000405491	ENSG00000119760	0.00310759	0	protein_coding
SYNCRIP	SYNCRIP-201	0.940577	0.891304	0.949698	ENST00000355238	ENSG00000135316	0.0152383	0	protein_coding
SYNCRIP	SYNCRIP-202	0.578947	0.434783	0.605634	ENST00000369622	ENSG00000135316	0.0152383	0	protein_coding
SZRD1	SZRD1-202	0.444822	0.521739	0.430584	ENST00000401089	ENSG00000055070	0.00494244	0.0228643	protein_coding
SZRD1	SZRD1-201	0.512733	0.315217	0.549296	ENST00000401088	ENSG00000055070	0.00494244	0.000525031	protein_coding
TAF15	TAF15-215	0.505942	0.326087	0.539235	ENST00000605844	ENSG00000270647	0.00384902	0	protein_coding
TAF15	TAF15-211	0.42275	0.543478	0.400402	ENST00000604841	ENSG00000270647	0.00384902	0	protein_coding
TAF1D	TAF1D-205	0.826825	0.804348	0.830986	ENST00000526015	ENSG00000166012	0.00630458	0.0035527	nonsense_mediated_decay
TAF1D	TAF1D-203	0.719864	0.858696	0.694165	ENST00000448108	ENSG00000166012	0.00630458	0.00229705	protein_coding
TALDO1	TALDO1-203	0.387097	0.271739	0.408451	ENST00000528097	ENSG00000177156	0.0384839	0	protein_coding
TALDO1	TALDO1-201	0.626486	0.728261	0.607646	ENST00000319006	ENSG00000177156	0.0384839	0	protein_coding
TASOR2	TASOR2-201	0.473684	0.565217	0.45674	ENST00000328090	ENSG00000108021	0.00942905	0	protein_coding
TASOR2	TASOR2-213	0.168081	0.076087	0.185111	ENST00000645567	ENSG00000108021	0.00942905	0	protein_coding
TATDN3	TATDN3-214	0.288625	0.336957	0.279678	ENST00000532324	ENSG00000203705	9.57127e-05	0.000106894	protein_coding
TATDN3	TATDN3-201	0.358234	0.173913	0.392354	ENST00000366973	ENSG00000203705	9.57127e-05	0.0313838	protein_coding
TAX1BP1	TAX1BP1-202	0.385399	0.228261	0.414487	ENST00000396319	ENSG00000106052	0.0112268	0.0108019	protein_coding
TBC1D23	TBC1D23-201	0.375212	0.456522	0.360161	ENST00000344949	ENSG00000036054	4.21918e-05	0	protein_coding
TBC1D23	TBC1D23-202	0.297114	0.0869565	0.336016	ENST00000394144	ENSG00000036054	4.21918e-05	0	protein_coding
TBRG4	TBRG4-201	0.870968	0.771739	0.889336	ENST00000258770	ENSG00000136270	0.000165939	0	protein_coding
TBRG4	TBRG4-202	0.500849	0.586957	0.484909	ENST00000361278	ENSG00000136270	0.000165939	0	protein_coding
TCF25	TCF25-202	0.132428	0.0434783	0.148893	ENST00000263347	ENSG00000141002	0.0292521	0.00828205	protein_coding
TDG	TDG-202	0.629881	0.26087	0.698189	ENST00000392872	ENSG00000139372	0.0219971	0.033178	protein_coding
TDG	TDG-203	0.393888	0.304348	0.410463	ENST00000436021	ENSG00000139372	0.0219971	0.019722	protein_coding
TECR	TECR-201	0.692699	0.793478	0.674044	ENST00000215567	ENSG00000099797	0.0069902	0.00154853	protein_coding
TERF1	TERF1-202	0.186757	0.0869565	0.205231	ENST00000276603	ENSG00000147601	0.0260727	0	protein_coding
TERF1	TERF1-201	0.546689	0.586957	0.539235	ENST00000276602	ENSG00000147601	0.0260727	0	protein_coding
TFAM	TFAM-204	0.870968	0.673913	0.907445	ENST00000487519	ENSG00000108064	7.79728e-05	8.68974e-06	protein_coding
TFAM	TFAM-201	0.594228	0.673913	0.579477	ENST00000373895	ENSG00000108064	7.79728e-05	0.000142084	protein_coding
TFAP2A	TFAP2A-213	0.424448	0.706522	0.372233	ENST00000482890	ENSG00000137203	3.42208e-34	1.36983e-34	protein_coding
TFAP2A	TFAP2A-202	0.595925	0.271739	0.655936	ENST00000379608	ENSG00000137203	3.42208e-34	1.42717e-06	protein_coding
TFAP2A	TFAP2A-203	0.655348	0.293478	0.722334	ENST00000379613	ENSG00000137203	3.42208e-34	2.00319e-15	protein_coding
TFG	TFG-202	0.337861	0.184783	0.366197	ENST00000418917	ENSG00000114354	0.000868406	0.0204134	protein_coding
TFG	TFG-201	0.512733	0.630435	0.490946	ENST00000240851	ENSG00000114354	0.000868406	0.00645354	protein_coding
TFPI	TFPI-211	0.432937	0.565217	0.408451	ENST00000481132	ENSG00000003436	0.0108071	0.0063837	retained_intron
THOC5	THOC5-216	0.385399	0.456522	0.372233	ENST00000490103	ENSG00000100296	0.00433023	0	protein_coding
THOC5	THOC5-203	0.232598	0.141304	0.249497	ENST00000397872	ENSG00000100296	0.00433023	0	protein_coding
TIMM17B	TIMM17B-204	0.584041	0.358696	0.625755	ENST00000465150	ENSG00000126768	0.00272679	0.000332442	protein_coding
TIMM8B	TIMM8B-201	0.870968	0.923913	0.861167	ENST00000504148	ENSG00000150779	0.00170088	0.000879202	protein_coding
TIMM8B	TIMM8B-203	0.658744	0.478261	0.692153	ENST00000509359	ENSG00000150779	0.00170088	0.00352537	nonsense_mediated_decay
TM9SF2	TM9SF2-206	0.242784	0.336957	0.225352	ENST00000642475	ENSG00000125304	0.00206361	0	protein_coding
TM9SF2	TM9SF2-201	0.947368	0.891304	0.957746	ENST00000376387	ENSG00000125304	0.00206361	0	protein_coding
TMA7	TMA7-201	1	1	1	ENST00000438607	ENSG00000232112	3.43631e-06	0	protein_coding
TMA7	TMA7-202	0.341256	0.543478	0.303823	ENST00000477624	ENSG00000232112	3.43631e-06	0	retained_intron
TMED5	TMED5-203	0.762309	0.652174	0.782696	ENST00000370290	ENSG00000117500	2.27142e-05	0.0199466	nonsense_mediated_decay
TMED5	TMED5-204	0.385399	0.51087	0.362173	ENST00000479918	ENSG00000117500	2.27142e-05	8.13346e-06	protein_coding
TMEM126B	TMEM126B-201	0.830221	0.880435	0.820926	ENST00000358867	ENSG00000171204	0.0045589	7.12841e-05	protein_coding
TMEM126B	TMEM126B-202	0.660441	0.586957	0.674044	ENST00000393375	ENSG00000171204	0.0045589	0.00832792	protein_coding
TMEM167A	TMEM167A-201	0.848896	0.75	0.867203	ENST00000502346	ENSG00000174695	0.000908838	0	protein_coding
TMEM167A	TMEM167A-206	0.324278	0.467391	0.297787	ENST00000511450	ENSG00000174695	0.000908838	0	processed_transcript
TMEM219	TMEM219-207	0.258065	0.380435	0.235412	ENST00000570255	ENSG00000149932	0.0276209	0.0124259	nonsense_mediated_decay
TMEM33	TMEM33-203	0.573854	0.402174	0.605634	ENST00000504986	ENSG00000109133	0.0151904	0	protein_coding
TMEM33	TMEM33-202	0.862479	0.858696	0.863179	ENST00000325094	ENSG00000109133	0.0151904	0	protein_coding
TMEM45A	TMEM45A-201	0.628183	0.467391	0.657948	ENST00000323523	ENSG00000181458	4.3467e-14	5.86548e-08	protein_coding
TMEM45A	TMEM45A-202	0.44652	0.282609	0.476861	ENST00000403410	ENSG00000181458	4.3467e-14	3.90568e-07	protein_coding
TMEM45A	TMEM45A-207	0.755518	0.858696	0.736419	ENST00000489060	ENSG00000181458	4.3467e-14	4.27083e-15	retained_intron
TNPO3	TNPO3-201	0.273345	0.25	0.277666	ENST00000265388	ENSG00000064419	0.0172064	0	protein_coding
TNPO3	TNPO3-205	0.332767	0.119565	0.372233	ENST00000627585	ENSG00000064419	0.0172064	0	protein_coding
TOMM40	TOMM40-201	0.572156	0.543478	0.577465	ENST00000252487	ENSG00000130204	0.00027106	0	protein_coding
TOMM40	TOMM40-203	0.154499	0.336957	0.120724	ENST00000426677	ENSG00000130204	0.00027106	0	protein_coding
TOMM5	TOMM5-202	0.604414	0.391304	0.643863	ENST00000377773	ENSG00000175768	6.82947e-08	0	protein_coding
TOMM5	TOMM5-201	0.96944	0.978261	0.967807	ENST00000321301	ENSG00000175768	6.82947e-08	0	protein_coding
TOR1AIP2	TOR1AIP2-201	0.349745	0.23913	0.370221	ENST00000367612	ENSG00000169905	0.0151805	0	protein_coding
TOR1AIP2	TOR1AIP2-203	0.514431	0.217391	0.569416	ENST00000482587	ENSG00000169905	0.0151805	0	protein_coding
TP53RK	TP53RK-202	0.431239	0.195652	0.474849	ENST00000372114	ENSG00000172315	0.00695589	0	protein_coding
TP53RK	TP53RK-201	0.395586	0.380435	0.39839	ENST00000372102	ENSG00000172315	0.00695589	0	protein_coding
TPD52L1	TPD52L1-201	0.4618	0.25	0.501006	ENST00000304877	ENSG00000111907	5.18149e-05	1.52774e-06	protein_coding
TPD52L1	TPD52L1-203	0.514431	0.586957	0.501006	ENST00000368402	ENSG00000111907	5.18149e-05	0.00369209	protein_coding
TPM2	TPM2-201	0.974533	0.98913	0.971831	ENST00000329305	ENSG00000198467	0.0432297	0.028195	protein_coding
TPRKB	TPRKB-201	0.906621	0.913043	0.905433	ENST00000272424	ENSG00000144034	0.00379619	3.77269e-05	protein_coding
TPRKB	TPRKB-202	0.280136	0.173913	0.299799	ENST00000318190	ENSG00000144034	0.00379619	0.0165995	protein_coding
TPT1	TPT1-204	0.701188	0.532609	0.732394	ENST00000379060	ENSG00000133112	3.91385e-12	1.00147e-06	protein_coding
TPX2	TPX2-201	0.63837	0.663043	0.633803	ENST00000300403	ENSG00000088325	0.0160321	0	protein_coding
TPX2	TPX2-202	0.0696095	0.0108696	0.0804829	ENST00000340513	ENSG00000088325	0.0160321	0	protein_coding
TRA2B	TRA2B-205	0.940577	0.98913	0.93159	ENST00000453386	ENSG00000136527	1.46401e-13	0	protein_coding
TRA2B	TRA2B-206	0.485569	0.271739	0.525151	ENST00000456380	ENSG00000136527	1.46401e-13	0	nonsense_mediated_decay
TRIM16	TRIM16-211	0.811545	0.478261	0.873239	ENST00000577886	ENSG00000221926	0.00217267	0	protein_coding
TRIM16	TRIM16-201	0.726655	0.576087	0.754527	ENST00000336708	ENSG00000221926	0.00217267	0	protein_coding
TRIM37	TRIM37-204	0.247878	0.25	0.247485	ENST00000577554	ENSG00000108395	0.027449	0	nonsense_mediated_decay
TRIM37	TRIM37-201	0.393888	0.184783	0.432596	ENST00000262294	ENSG00000108395	0.027449	0	protein_coding
TRMT112	TRMT112-201	0.974533	0.934783	0.981891	ENST00000308774	ENSG00000173113	9.52708e-12	1.21987e-12	protein_coding
TRMT112	TRMT112-205	0.660441	0.717391	0.649899	ENST00000539854	ENSG00000173113	9.52708e-12	0.000327212	protein_coding
TSEN15	TSEN15-216	0.645161	0.434783	0.684105	ENST00000645668	ENSG00000198860	1.99193e-05	6.2907e-06	protein_coding
TSEN15	TSEN15-208	0.471986	0.532609	0.460765	ENST00000643231	ENSG00000198860	1.99193e-05	1.09541e-05	protein_coding
TTC14	TTC14-201	0.465195	0.173913	0.519115	ENST00000296015	ENSG00000163728	0.00145716	0	protein_coding
TTC14	TTC14-202	0.426146	0.326087	0.444668	ENST00000382584	ENSG00000163728	0.00145716	0	protein_coding
TTI2	TTI2-201	0.325976	0.173913	0.354125	ENST00000360742	ENSG00000129696	0.00942905	0	protein_coding
TTI2	TTI2-202	0.402377	0.0652174	0.464789	ENST00000431156	ENSG00000129696	0.00942905	0	protein_coding
U2SURP	U2SURP-208	0.342954	0.108696	0.386318	ENST00000473835	ENSG00000163714	0.00618796	0.00654345	protein_coding
U2SURP	U2SURP-214	0.612903	0.434783	0.645875	ENST00000493598	ENSG00000163714	0.00618796	0.0326108	protein_coding
UBE2D3	UBE2D3-207	0.835314	0.728261	0.855131	ENST00000394801	ENSG00000109332	5.2987e-09	0.00304482	protein_coding
UBE2D3	UBE2D3-208	0.63837	0.391304	0.684105	ENST00000394803	ENSG00000109332	5.2987e-09	2.14395e-05	protein_coding
UBE2D3	UBE2D3-203	0.692699	0.673913	0.696177	ENST00000343106	ENSG00000109332	5.2987e-09	3.17782e-06	protein_coding
UBXN8	UBXN8-201	0.706282	0.673913	0.712274	ENST00000265616	ENSG00000104691	0.0361013	0	protein_coding
UBXN8	UBXN8-203	0.232598	0.119565	0.253521	ENST00000380154	ENSG00000104691	0.0361013	0	nonsense_mediated_decay
UCHL3	UCHL3-201	0.988115	0.934783	0.997988	ENST00000377595	ENSG00000118939	0.0207985	0	protein_coding
UCHL3	UCHL3-206	0.365025	0.195652	0.396378	ENST00000618773	ENSG00000118939	0.0207985	0	protein_coding
UCHL5	UCHL5-205	0.687606	0.576087	0.708249	ENST00000367454	ENSG00000116750	0.0091838	0.00471358	protein_coding
UCP2	UCP2-211	0.667233	0.478261	0.702213	ENST00000663595	ENSG00000175567	0.0496751	0	protein_coding
UCP2	UCP2-201	0.49236	0.532609	0.484909	ENST00000310473	ENSG00000175567	0.0496751	0	protein_coding
UGGT2	UGGT2-203	0.439728	0.26087	0.472837	ENST00000376747	ENSG00000102595	0.0373284	0	protein_coding
UGGT2	UGGT2-204	0.453311	0.391304	0.464789	ENST00000397618	ENSG00000102595	0.0373284	0	protein_coding
UPP1	UPP1-203	0.83871	0.75	0.855131	ENST00000395564	ENSG00000183696	0.00057068	0.00657628	protein_coding
UPP1	UPP1-202	0.740238	0.771739	0.734406	ENST00000395560	ENSG00000183696	0.00057068	0.000342355	nonsense_mediated_decay
UQCC1	UQCC1-205	0.534805	0.184783	0.599598	ENST00000374385	ENSG00000101019	6.43205e-05	0	protein_coding
UQCC1	UQCC1-208	0.266553	0.23913	0.27163	ENST00000397554	ENSG00000101019	6.43205e-05	0	protein_coding
UQCR10	UQCR10-201	0.626486	0.380435	0.672032	ENST00000330029	ENSG00000184076	0.00441616	0	protein_coding
UQCR10	UQCR10-202	0.994907	0.98913	0.995976	ENST00000401406	ENSG00000184076	0.00441616	0	protein_coding
UQCR11	UQCR11-203	0.974533	0.967391	0.975855	ENST00000591899	ENSG00000127540	0.0244533	0.0159031	protein_coding
UQCR11	UQCR11-202	0.933786	0.978261	0.925553	ENST00000589880	ENSG00000127540	0.0244533	0.00634566	protein_coding
VKORC1	VKORC1-202	0.860781	0.815217	0.869215	ENST00000319788	ENSG00000167397	2.49762e-05	4.61126e-06	protein_coding
VKORC1	VKORC1-205	0.842105	0.902174	0.830986	ENST00000394975	ENSG00000167397	2.49762e-05	0.000115231	protein_coding
WAC	WAC-205	0.488964	0.173913	0.547284	ENST00000375664	ENSG00000095787	2.73305e-10	1.25284e-11	protein_coding
WAC	WAC-204	0.298812	0.413043	0.277666	ENST00000375646	ENSG00000095787	2.73305e-10	0.0001726	protein_coding
WARS1	WARS1-204	0.916808	0.880435	0.923541	ENST00000392882	ENSG00000140105	4.58222e-06	7.80011e-07	protein_coding
WARS1	WARS1-203	0.587436	0.684783	0.569416	ENST00000358655	ENSG00000140105	4.58222e-06	0.000395759	protein_coding
WDR25	WDR25-206	0.317487	0.141304	0.350101	ENST00000554998	ENSG00000176473	8.7953e-06	0.000219957	protein_coding
WDR25	WDR25-202	0.101868	0.0326087	0.114688	ENST00000402312	ENSG00000176473	8.7953e-06	0.0398731	protein_coding
WDR25	WDR25-203	0.354839	0.51087	0.325956	ENST00000542471	ENSG00000176473	8.7953e-06	3.0036e-07	protein_coding
WDR36	WDR36-204	0.404075	0.478261	0.390342	ENST00000513710	ENSG00000134987	0.0262011	0	protein_coding
WDR36	WDR36-206	0.400679	0.293478	0.420523	ENST00000612402	ENSG00000134987	0.0262011	0	protein_coding
WDR4	WDR4-201	0.820034	0.663043	0.849095	ENST00000330317	ENSG00000160193	0.0429267	0	protein_coding
WDR4	WDR4-202	0.410866	0.347826	0.422535	ENST00000398208	ENSG00000160193	0.0429267	0	protein_coding
WDR74	WDR74-208	0.258065	0.815217	0.15493	ENST00000538098	ENSG00000133316	2.0035e-39	1.77777e-38	protein_coding
WDR74	WDR74-201	0.928693	0.847826	0.943662	ENST00000278856	ENSG00000133316	2.0035e-39	1.94249e-26	protein_coding
WLS	WLS-202	0.395586	0.347826	0.404427	ENST00000354777	ENSG00000116729	0.0026812	0	protein_coding
WLS	WLS-201	0.66893	0.467391	0.706237	ENST00000262348	ENSG00000116729	0.0026812	0	protein_coding
XBP1	XBP1-201	0.157895	0.0217391	0.183099	ENST00000216037	ENSG00000100219	6.66483e-07	0.00197963	protein_coding
XBP1	XBP1-203	0.432937	0.184783	0.478873	ENST00000403532	ENSG00000100219	6.66483e-07	0.00980652	protein_coding
XBP1	XBP1-207	0.222411	0.336957	0.201207	ENST00000611155	ENSG00000100219	6.66483e-07	1.13492e-07	protein_coding
XRCC6	XRCC6-202	0.998302	1	0.997988	ENST00000360079	ENSG00000196419	2.15279e-07	0	protein_coding
XRCC6	XRCC6-201	0.235993	0.413043	0.203219	ENST00000359308	ENSG00000196419	2.15279e-07	0	protein_coding
YDJC	YDJC-204	0.290323	0.358696	0.277666	ENST00000464015	ENSG00000161179	4.56494e-13	0.00395695	retained_intron
YDJC	YDJC-205	0.634975	0.652174	0.631791	ENST00000468686	ENSG00000161179	4.56494e-13	2.26023e-06	retained_intron
YDJC	YDJC-203	0.567063	0.26087	0.623742	ENST00000415762	ENSG00000161179	4.56494e-13	3.97586e-15	nonsense_mediated_decay
YME1L1	YME1L1-201	0.169779	0.0869565	0.185111	ENST00000326799	ENSG00000136758	6.11823e-08	0.0231231	protein_coding
YME1L1	YME1L1-203	0.864177	0.858696	0.865191	ENST00000376016	ENSG00000136758	6.11823e-08	9.80567e-05	protein_coding
YME1L1	YME1L1-207	0.449915	0.663043	0.410463	ENST00000477432	ENSG00000136758	6.11823e-08	1.21745e-08	protein_coding
YWHAB	YWHAB-206	0.993209	0.98913	0.993964	ENST00000479421	ENSG00000166913	5.78422e-07	0	nonsense_mediated_decay
YWHAB	YWHAB-202	0.872666	0.73913	0.897384	ENST00000372839	ENSG00000166913	5.78422e-07	0	protein_coding
YWHAZ	YWHAZ-207	0.456706	0.532609	0.442656	ENST00000395958	ENSG00000164924	0.0211346	0.0450185	protein_coding
ZBED5	ZBED5-202	0.234295	0.0326087	0.27163	ENST00000432999	ENSG00000236287	6.21853e-05	0.000807978	protein_coding
ZBED5	ZBED5-201	0.438031	0.173913	0.486922	ENST00000413761	ENSG00000236287	6.21853e-05	0.031525	protein_coding
ZBED5	ZBED5-204	0.504244	0.391304	0.525151	ENST00000526020	ENSG00000236287	6.21853e-05	2.50941e-06	protein_coding
ZDHHC11	ZDHHC11-201	0.675722	0.184783	0.7666	ENST00000283441	ENSG00000188818	0.00759823	0	protein_coding
ZDHHC11	ZDHHC11-202	0.310696	0.184783	0.334004	ENST00000424784	ENSG00000188818	0.00759823	0	protein_coding
ZFAND2A	ZFAND2A-202	0.210526	0.26087	0.201207	ENST00000397083	ENSG00000178381	0.0390682	0	protein_coding
ZFAND2A	ZFAND2A-201	0.657046	0.445652	0.696177	ENST00000316495	ENSG00000178381	0.0390682	0	protein_coding
ZFR	ZFR-201	0.803056	0.597826	0.841046	ENST00000265069	ENSG00000056097	0.0195117	0	protein_coding
ZFR	ZFR-204	0.584041	0.521739	0.595573	ENST00000505366	ENSG00000056097	0.0195117	0	retained_intron
ZNF410	ZNF410-201	0.443124	0.5	0.432596	ENST00000324593	ENSG00000119725	0.000868406	0	protein_coding
ZNF410	ZNF410-211	0.619694	0.467391	0.647887	ENST00000555044	ENSG00000119725	0.000868406	0	protein_coding
ZNRD2	ZNRD2-201	0.351443	0.119565	0.394366	ENST00000309328	ENSG00000173465	5.0277e-08	0	protein_coding
ZNRD2	ZNRD2-206	0.714771	0.923913	0.676056	ENST00000531405	ENSG00000173465	5.0277e-08	0	protein_coding
ZRANB2	ZRANB2-202	0.499151	0.586957	0.482897	ENST00000370920	ENSG00000132485	2.8313e-05	9.57499e-05	protein_coding
ZRANB2	ZRANB2-206	0.354839	0.163043	0.390342	ENST00000487510	ENSG00000132485	2.8313e-05	0.00831133	processed_transcript

## Sheet: DTU_HepG2
gene	transcript	avarage_percent	percent_in_C3	percent_in_C1_C2	transcript.id	gene.id	gene_FDR	transcript_FDR	transcript_type
A2M	A2M-201	1	1	1	ENST00000318602	ENSG00000175899	0.000169562	0	protein_coding
A2M	A2M-208	0.22085	0.0480769	0.2496	ENST00000497324	ENSG00000175899	0.000169562	0	processed_transcript
AARS1	AARS1-228	0.142661	0.634615	0.0608	ENST00000675643	ENSG00000090861	4.86202e-55	0	protein_coding
AARS1	AARS1-201	0.578875	0.201923	0.6416	ENST00000261772	ENSG00000090861	4.86202e-55	0	protein_coding
ACOT2	ACOT2-201	0.633745	0.451923	0.664	ENST00000238651	ENSG00000119673	0.00257807	0.010873	protein_coding
ACOT2	ACOT2-204	0.259259	0.346154	0.2448	ENST00000613168	ENSG00000119673	0.00257807	0.00108513	protein_coding
ACSL3	ACSL3-201	0.600823	0.509615	0.616	ENST00000357430	ENSG00000123983	0.00447536	0	protein_coding
ACSL3	ACSL3-202	0.529492	0.625	0.5136	ENST00000392066	ENSG00000123983	0.00447536	0	protein_coding
ACSL5	ACSL5-202	0.556927	0.471154	0.5712	ENST00000354655	ENSG00000197142	0.000157175	3.65189e-06	protein_coding
ACSL5	ACSL5-201	0.408779	0.182692	0.4464	ENST00000354273	ENSG00000197142	0.000157175	0.0267044	protein_coding
ACSL5	ACSL5-204	0.179698	0.0480769	0.2016	ENST00000393081	ENSG00000197142	0.000157175	0.0401896	protein_coding
AIFM1	AIFM1-201	0.14952	0.0288462	0.1696	ENST00000287295	ENSG00000156709	0.00372427	0.00219529	protein_coding
AIFM1	AIFM1-230	0.203018	0.259615	0.1936	ENST00000676328	ENSG00000156709	0.00372427	0.00867579	protein_coding
AK4	AK4-201	0.890261	0.903846	0.888	ENST00000327299	ENSG00000162433	0.0177681	0	protein_coding
AK4	AK4-207	0.240055	0.115385	0.2608	ENST00000545314	ENSG00000162433	0.0177681	0	protein_coding
ALKBH2	ALKBH2-201	0.373114	0.317308	0.3824	ENST00000343075	ENSG00000189046	0.000827689	0	protein_coding
ALKBH2	ALKBH2-202	0.433471	0.173077	0.4768	ENST00000429722	ENSG00000189046	0.000827689	0	protein_coding
AMD1	AMD1-203	0.565158	0.240385	0.6192	ENST00000368882	ENSG00000123505	0.000363574	0	protein_coding
AMD1	AMD1-202	0.337449	0.298077	0.344	ENST00000368877	ENSG00000123505	0.000363574	0	protein_coding
ANAPC13	ANAPC13-204	0.613169	0.423077	0.6448	ENST00000510994	ENSG00000129055	0.00687175	0	protein_coding
ANAPC13	ANAPC13-201	0.566529	0.596154	0.5616	ENST00000354910	ENSG00000129055	0.00687175	0	protein_coding
ANKRD10	ANKRD10-201	0.37037	0.673077	0.32	ENST00000267339	ENSG00000088448	0.000798386	0	protein_coding
ANKRD10	ANKRD10-202	0.349794	0.442308	0.3344	ENST00000310847	ENSG00000088448	0.000798386	0	protein_coding
ANKRD11	ANKRD11-203	0.168724	0.0673077	0.1856	ENST00000378330	ENSG00000167522	0.00152368	0.000287374	protein_coding
ANXA7	ANXA7-202	0.176955	0.0673077	0.1952	ENST00000372921	ENSG00000138279	0.0136045	0	protein_coding
ANXA7	ANXA7-201	0.773663	0.778846	0.7728	ENST00000372919	ENSG00000138279	0.0136045	0	protein_coding
APLP2	APLP2-226	0.465021	0.307692	0.4912	ENST00000650012	ENSG00000084234	4.33733e-06	0.0011312	protein_coding
APLP2	APLP2-201	0.496571	0.644231	0.472	ENST00000263574	ENSG00000084234	4.33733e-06	7.043e-05	protein_coding
APOL2	APOL2-202	0.432099	0.413462	0.4352	ENST00000358502	ENSG00000128335	0.00714521	0	protein_coding
APOL2	APOL2-201	0.085048	0.00961538	0.0976	ENST00000249066	ENSG00000128335	0.00714521	0	protein_coding
APP	APP-201	0.326475	0.125	0.36	ENST00000346798	ENSG00000142192	0.0469518	0	protein_coding
APP	APP-204	0.183813	0.163462	0.1872	ENST00000357903	ENSG00000142192	0.0469518	0	protein_coding
ARFGAP2	ARFGAP2-205	0.486968	0.192308	0.536	ENST00000524782	ENSG00000149182	4.94567e-06	0	protein_coding
ARFGAP2	ARFGAP2-209	0.0823045	0.144231	0.072	ENST00000526185	ENSG00000149182	4.94567e-06	0	retained_intron
ARHGAP5	ARHGAP5-210	0.322359	0.365385	0.3152	ENST00000556611	ENSG00000100852	1.62567e-05	6.34982e-05	protein_coding
ARHGAP5	ARHGAP5-202	0.40192	0.134615	0.4464	ENST00000345122	ENSG00000100852	1.62567e-05	9.732e-07	protein_coding
ARPC5	ARPC5-202	0.971193	0.951923	0.9744	ENST00000359856	ENSG00000162704	2.14022e-06	0	protein_coding
ARPC5	ARPC5-201	0.240055	0.413462	0.2112	ENST00000294742	ENSG00000162704	2.14022e-06	0	protein_coding
ARPC5L	ARPC5L-202	0.316872	0.461538	0.2928	ENST00000353214	ENSG00000136950	0.000111311	0	protein_coding
ARPC5L	ARPC5L-201	0.562414	0.423077	0.5856	ENST00000259477	ENSG00000136950	0.000111311	0	protein_coding
ASAH1	ASAH1-210	0.253772	0.365385	0.2352	ENST00000521542	ENSG00000104763	0.0114264	0.00218833	retained_intron
ASGR1	ASGR1-201	0.975309	1	0.9712	ENST00000269299	ENSG00000141505	1.19835e-14	0	protein_coding
ASGR1	ASGR1-208	0.54321	0.230769	0.5952	ENST00000574388	ENSG00000141505	1.19835e-14	0	protein_coding
ATP1A1	ATP1A1-201	0.743484	0.615385	0.7648	ENST00000295598	ENSG00000163399	0.00458599	0	protein_coding
ATP1A1	ATP1A1-203	0.245542	0.384615	0.2224	ENST00000369496	ENSG00000163399	0.00458599	0	protein_coding
ATP5MC1	ATP5MC1-201	0.540466	0.442308	0.5568	ENST00000355938	ENSG00000159199	0.0109727	0	protein_coding
ATP5MC1	ATP5MC1-202	0.79561	0.903846	0.7776	ENST00000393366	ENSG00000159199	0.0109727	0	protein_coding
AUP1	AUP1-202	0.334705	0.173077	0.3616	ENST00000425118	ENSG00000115307	0.00300282	0	nonsense_mediated_decay
AUP1	AUP1-201	0.799726	0.846154	0.792	ENST00000377526	ENSG00000115307	0.00300282	0	protein_coding
AURKAIP1	AURKAIP1-203	0.23594	0.403846	0.208	ENST00000338370	ENSG00000175756	0.000182429	1.33615e-05	protein_coding
BAX	BAX-202	0.84225	0.644231	0.8752	ENST00000345358	ENSG00000087088	0.000664721	0	protein_coding
BAX	BAX-201	0.577503	0.528846	0.5856	ENST00000293288	ENSG00000087088	0.000664721	0	protein_coding
BCCIP	BCCIP-201	0.831276	0.836538	0.8304	ENST00000278100	ENSG00000107949	0.00925239	0.00489051	protein_coding
BCCIP	BCCIP-202	0.348422	0.461538	0.3296	ENST00000299130	ENSG00000107949	0.00925239	0.0140483	protein_coding
BCL2L1	BCL2L1-203	0.465021	0.259615	0.4992	ENST00000376062	ENSG00000171552	5.87712e-13	0.00771708	protein_coding
BCL2L1	BCL2L1-201	0.809328	0.528846	0.856	ENST00000307677	ENSG00000171552	5.87712e-13	4.3412e-07	protein_coding
BCL2L1	BCL2L1-205	0.618656	0.711538	0.6032	ENST00000422920	ENSG00000171552	5.87712e-13	5.52366e-13	protein_coding
BCLAF1	BCLAF1-205	0.27572	0.365385	0.2608	ENST00000527536	ENSG00000029363	0.00795294	0.0037568	protein_coding
BCS1L	BCS1L-201	0.326475	0.288462	0.3328	ENST00000359273	ENSG00000074582	0.031668	0	protein_coding
BCS1L	BCS1L-210	0.211248	0.0769231	0.2336	ENST00000431802	ENSG00000074582	0.031668	0	protein_coding
BFAR	BFAR-201	0.603567	0.586538	0.6064	ENST00000261658	ENSG00000103429	4.84572e-05	0	protein_coding
BFAR	BFAR-203	0.51989	0.259615	0.5632	ENST00000562442	ENSG00000103429	4.84572e-05	0	protein_coding
BLOC1S6	BLOC1S6-212	0.673525	0.788462	0.6544	ENST00000566753	ENSG00000104164	0.000242933	0	retained_intron
BLOC1S6	BLOC1S6-201	0.251029	0.134615	0.2704	ENST00000220531	ENSG00000104164	0.000242933	0	protein_coding
BMP4	BMP4-201	0.710562	0.278846	0.7824	ENST00000245451	ENSG00000125378	0.0195557	0	protein_coding
BMP4	BMP4-206	0.340192	0.0288462	0.392	ENST00000559087	ENSG00000125378	0.0195557	0	protein_coding
BOLA2-SMG1P6	BOLA2-SMG1P6-203	0.674897	0.423077	0.7168	ENST00000569622	ENSG00000261740	5.70781e-05	0	protein_coding
BOLA2-SMG1P6	BOLA2-SMG1P6-202	0.658436	0.653846	0.6592	ENST00000568556	ENSG00000261740	5.70781e-05	0	nonsense_mediated_decay
BRD4	BRD4-201	0.537723	0.625	0.5232	ENST00000263377	ENSG00000141867	0.0193635	0	protein_coding
BRD4	BRD4-205	0.366255	0.269231	0.3824	ENST00000594841	ENSG00000141867	0.0193635	0	protein_coding
BUB3	BUB3-203	0.857339	0.798077	0.8672	ENST00000368865	ENSG00000154473	1.87106e-05	0	protein_coding
BUB3	BUB3-201	0.893004	0.932692	0.8864	ENST00000368858	ENSG00000154473	1.87106e-05	0	protein_coding
C11orf24	C11orf24-201	0.687243	0.365385	0.7408	ENST00000304271	ENSG00000171067	9.75914e-13	0	protein_coding
C11orf24	C11orf24-204	0.622771	0.682692	0.6128	ENST00000529590	ENSG00000171067	9.75914e-13	0	processed_transcript
C16orf72	C16orf72-201	0.458162	0.826923	0.3968	ENST00000327827	ENSG00000182831	5.96991e-19	0	protein_coding
C16orf72	C16orf72-202	0.694102	0.807692	0.6752	ENST00000574285	ENSG00000182831	5.96991e-19	0	protein_coding
C1orf43	C1orf43-206	0.803841	0.596154	0.8384	ENST00000368521	ENSG00000143612	0.00116374	0.00213628	protein_coding
C1orf43	C1orf43-201	0.430727	0.461538	0.4256	ENST00000350592	ENSG00000143612	0.00116374	0.000356008	protein_coding
C4BPB	C4BPB-203	0.399177	0.211538	0.4304	ENST00000367078	ENSG00000123843	5.04136e-05	0.0186319	protein_coding
C4BPB	C4BPB-206	0.447188	0.528846	0.4336	ENST00000469326	ENSG00000123843	5.04136e-05	2.42314e-05	retained_intron
C7orf50	C7orf50-201	0.666667	0.403846	0.7104	ENST00000357429	ENSG00000146540	1.32058e-06	0	protein_coding
C7orf50	C7orf50-204	0.589849	0.596154	0.5888	ENST00000412051	ENSG00000146540	1.32058e-06	0	protein_coding
CALD1	CALD1-201	0.322359	0.125	0.3552	ENST00000361675	ENSG00000122786	4.42012e-06	0.00035158	protein_coding
CALD1	CALD1-210	0.451303	0.567308	0.432	ENST00000443197	ENSG00000122786	4.42012e-06	7.80956e-05	nonsense_mediated_decay
CALM1	CALM1-202	0.887517	0.923077	0.8816	ENST00000447653	ENSG00000198668	9.34207e-06	0	protein_coding
CALM1	CALM1-201	0.957476	0.875	0.9712	ENST00000356978	ENSG00000198668	9.34207e-06	0	protein_coding
CALU	CALU-201	0.947874	0.865385	0.9616	ENST00000249364	ENSG00000128595	0.0175465	0	protein_coding
CALU	CALU-202	0.735254	0.721154	0.7376	ENST00000449187	ENSG00000128595	0.0175465	0	protein_coding
CBWD5	CBWD5-233	0.447188	0.307692	0.4704	ENST00000497250	ENSG00000147996	0.00960365	0.0322456	nonsense_mediated_decay
CCDC47	CCDC47-201	0.828532	0.692308	0.8512	ENST00000225726	ENSG00000108588	0.0191866	0	protein_coding
CCDC47	CCDC47-202	0.190672	0.25	0.1808	ENST00000403162	ENSG00000108588	0.0191866	0	protein_coding
CCNC	CCNC-210	0.388203	0.221154	0.416	ENST00000520429	ENSG00000112237	0.00825781	0	protein_coding
CCNC	CCNC-203	0.486968	0.557692	0.4752	ENST00000369220	ENSG00000112237	0.00825781	0	protein_coding
CCT4	CCT4-201	0.975309	0.961538	0.9776	ENST00000394440	ENSG00000115484	1.58432e-13	0	protein_coding
CCT4	CCT4-202	0.366255	0.596154	0.328	ENST00000461370	ENSG00000115484	1.58432e-13	0	processed_transcript
CD151	CD151-202	0.772291	0.634615	0.7952	ENST00000397420	ENSG00000177697	0.0391376	0	protein_coding
CD151	CD151-201	0.794239	0.807692	0.792	ENST00000322008	ENSG00000177697	0.0391376	0	protein_coding
CD59	CD59-214	0.514403	0.317308	0.5472	ENST00000651785	ENSG00000085063	3.10713e-23	0.00189035	protein_coding
CD59	CD59-202	0.883402	0.701923	0.9136	ENST00000395850	ENSG00000085063	3.10713e-23	2.85108e-14	protein_coding
CD59	CD59-201	0.728395	0.836538	0.7104	ENST00000351554	ENSG00000085063	3.10713e-23	3.66847e-24	protein_coding
CDK12	CDK12-202	0.463649	0.25	0.4992	ENST00000447079	ENSG00000167258	1.62215e-07	0	protein_coding
CDK12	CDK12-209	0.502058	0.711538	0.4672	ENST00000584632	ENSG00000167258	1.62215e-07	0	protein_coding
CDK2AP2	CDK2AP2-201	0.914952	0.923077	0.9136	ENST00000301488	ENSG00000167797	2.55281e-11	0	protein_coding
CDK2AP2	CDK2AP2-202	0.751715	0.932692	0.7216	ENST00000525402	ENSG00000167797	2.55281e-11	0	retained_intron
CDK6	CDK6-201	0.547325	0.240385	0.5984	ENST00000265734	ENSG00000105810	0.0032584	0	protein_coding
CDK6	CDK6-202	0.179698	0.211538	0.1744	ENST00000424848	ENSG00000105810	0.0032584	0	protein_coding
CDKN1A	CDKN1A-201	0.729767	0.576923	0.7552	ENST00000244741	ENSG00000124762	0.0479626	0	protein_coding
CDKN1A	CDKN1A-203	0.17284	0.230769	0.1632	ENST00000405375	ENSG00000124762	0.0479626	0	protein_coding
CENPX	CENPX-206	0.337449	0.403846	0.3264	ENST00000580435	ENSG00000169689	5.25392e-05	4.00364e-05	protein_coding
CENPX	CENPX-202	0.663923	0.423077	0.704	ENST00000392359	ENSG00000169689	5.25392e-05	0.0090315	protein_coding
CENPX	CENPX-209	0.40192	0.182692	0.4384	ENST00000584514	ENSG00000169689	5.25392e-05	0.0351733	processed_transcript
CFAP298	CFAP298-201	0.766804	0.711538	0.776	ENST00000290155	ENSG00000159079	0.00326615	0	protein_coding
CFAP298	CFAP298-202	0.780521	0.615385	0.808	ENST00000300260	ENSG00000159079	0.00326615	0	nonsense_mediated_decay
CFLAR	CFLAR-201	0.566529	0.471154	0.5824	ENST00000309955	ENSG00000003402	0.000321372	7.32885e-05	protein_coding
CFLAR	CFLAR-203	0.465021	0.230769	0.504	ENST00000341222	ENSG00000003402	0.000321372	0.000962092	protein_coding
CHCHD7	CHCHD7-211	0.48011	0.5	0.4768	ENST00000521831	ENSG00000170791	8.29789e-05	5.46338e-05	protein_coding
CHCHD7	CHCHD7-201	0.229081	0.0673077	0.256	ENST00000303759	ENSG00000170791	8.29789e-05	4.61037e-05	protein_coding
CHMP1A	CHMP1A-215	0.257888	0.317308	0.248	ENST00000675309	ENSG00000131165	0.0352527	0	nonsense_mediated_decay
CHMP1A	CHMP1A-201	0.545953	0.375	0.5744	ENST00000397901	ENSG00000131165	0.0352527	0	protein_coding
CHMP3	CHMP3-201	0.866941	0.740385	0.888	ENST00000263856	ENSG00000115561	0.00111826	0	protein_coding
CHMP3	CHMP3-203	0.201646	0.307692	0.184	ENST00000409225	ENSG00000115561	0.00111826	0	protein_coding
CLDN6	CLDN6-201	0.408779	0.211538	0.4416	ENST00000328796	ENSG00000184697	8.96146e-12	0	protein_coding
CLDN6	CLDN6-202	0.138546	0.375	0.0992	ENST00000396925	ENSG00000184697	8.96146e-12	0	protein_coding
CLN5	CLN5-216	0.192044	0.0673077	0.2128	ENST00000636780	ENSG00000102805	0.000227125	0	protein_coding
CLN5	CLN5-202	0.408779	0.442308	0.4032	ENST00000485938	ENSG00000102805	0.000227125	0	protein_coding
CNBP	CNBP-204	0.504801	0.336538	0.5328	ENST00000451728	ENSG00000169714	0.00174717	0.000247861	protein_coding
CNOT2	CNOT2-201	0.18107	0.298077	0.1616	ENST00000229195	ENSG00000111596	4.89474e-07	0	protein_coding
CNOT2	CNOT2-236	0.290809	0.0769231	0.3264	ENST00000552231	ENSG00000111596	4.89474e-07	0	protein_coding
COCH	COCH-202	0.396433	0.355769	0.4032	ENST00000396618	ENSG00000100473	0.0341153	0	protein_coding
COCH	COCH-214	0.537723	0.288462	0.5792	ENST00000644874	ENSG00000100473	0.0341153	0	protein_coding
COPB1	COPB1-201	0.395062	0.548077	0.3696	ENST00000249923	ENSG00000129083	7.40628e-05	0	protein_coding
COPB1	COPB1-202	0.673525	0.480769	0.7056	ENST00000439561	ENSG00000129083	7.40628e-05	0	protein_coding
COPB2	COPB2-201	0.783265	0.673077	0.8016	ENST00000333188	ENSG00000184432	5.91429e-11	0	protein_coding
COPB2	COPB2-204	0.392318	0.548077	0.3664	ENST00000504295	ENSG00000184432	5.91429e-11	0	retained_intron
COPS6	COPS6-201	0.640604	0.442308	0.6736	ENST00000303904	ENSG00000168090	0.00609305	0	protein_coding
COPS6	COPS6-202	0.455418	0.528846	0.4432	ENST00000418625	ENSG00000168090	0.00609305	0	protein_coding
COX20	COX20-203	0.342936	0.163462	0.3728	ENST00000411948	ENSG00000203667	1.71871e-07	0.000928034	protein_coding
COX20	COX20-202	0.257888	0.413462	0.232	ENST00000391839	ENSG00000203667	1.71871e-07	4.45823e-07	processed_transcript
CSDE1	CSDE1-202	0.486968	0.596154	0.4688	ENST00000339438	ENSG00000009307	0.0100377	0.00308753	protein_coding
CSDE1	CSDE1-203	0.337449	0.201923	0.36	ENST00000358528	ENSG00000009307	0.0100377	0.00964982	protein_coding
CSNK1D	CSNK1D-202	0.577503	0.307692	0.6224	ENST00000314028	ENSG00000141551	0.00586211	0	protein_coding
CSNK1D	CSNK1D-203	0.640604	0.240385	0.7072	ENST00000392334	ENSG00000141551	0.00586211	0	protein_coding
CSNK2A2	CSNK2A2-201	0.426612	0.461538	0.4208	ENST00000262506	ENSG00000070770	5.00745e-05	0	protein_coding
CSNK2A2	CSNK2A2-203	0.655693	0.490385	0.6832	ENST00000563307	ENSG00000070770	5.00745e-05	0	protein_coding
CTNNA1	CTNNA1-201	0.753086	0.576923	0.7824	ENST00000302763	ENSG00000044115	0.000945399	0	protein_coding
CTNNA1	CTNNA1-243	0.127572	0.230769	0.1104	ENST00000540387	ENSG00000044115	0.000945399	0	protein_coding
CTSA	CTSA-214	0.297668	0.644231	0.24	ENST00000606788	ENSG00000064601	1.79409e-16	7.15769e-18	nonsense_mediated_decay
CTSA	CTSA-220	0.703704	0.557692	0.728	ENST00000646241	ENSG00000064601	1.79409e-16	0.000109518	protein_coding
CTSA	CTSA-201	0.364883	0.201923	0.392	ENST00000191018	ENSG00000064601	1.79409e-16	9.1714e-05	protein_coding
CTSB	CTSB-202	0.803841	0.605769	0.8368	ENST00000353047	ENSG00000164733	0.00982196	0.00141858	protein_coding
CTSB	CTSB-204	0.770919	0.721154	0.7792	ENST00000453527	ENSG00000164733	0.00982196	0.0119573	protein_coding
CTSC	CTSC-201	0.960219	0.951923	0.9616	ENST00000227266	ENSG00000109861	0.000111641	0	protein_coding
CTSC	CTSC-203	0.791495	0.634615	0.8176	ENST00000524463	ENSG00000109861	0.000111641	0	protein_coding
CUL4A	CUL4A-209	0.322359	0.298077	0.3264	ENST00000488558	ENSG00000139842	0.0302565	0	protein_coding
CUL4A	CUL4A-202	0.211248	0.0865385	0.232	ENST00000375440	ENSG00000139842	0.0302565	0	protein_coding
CUTA	CUTA-210	0.238683	0.163462	0.2512	ENST00000488034	ENSG00000112514	0.00965603	0.0174149	protein_coding
CYCS	CYCS-201	1	1	1	ENST00000305786	ENSG00000172115	1.6349e-32	0	protein_coding
CYCS	CYCS-203	0.421125	0.817308	0.3552	ENST00000409764	ENSG00000172115	1.6349e-32	0	protein_coding
CYP24A1	CYP24A1-201	0.397805	0.173077	0.4352	ENST00000216862	ENSG00000019186	0.0195557	0	protein_coding
CYP24A1	CYP24A1-204	0.407407	0.105769	0.4576	ENST00000460643	ENSG00000019186	0.0195557	0	processed_transcript
DAP3	DAP3-201	0.758573	0.586538	0.7872	ENST00000343043	ENSG00000132676	0.0197378	0	protein_coding
DAP3	DAP3-202	0.160494	0.0384615	0.1808	ENST00000368336	ENSG00000132676	0.0197378	0	protein_coding
DBI	DBI-202	0.969822	0.990385	0.9664	ENST00000355857	ENSG00000155368	0.00180167	0	protein_coding
DBI	DBI-209	0.152263	0.0480769	0.1696	ENST00000535757	ENSG00000155368	0.00180167	0	protein_coding
DCAF7	DCAF7-205	0.673525	0.451923	0.7104	ENST00000614556	ENSG00000136485	0.000321372	0	protein_coding
DCAF7	DCAF7-202	0.467764	0.5	0.4624	ENST00000431926	ENSG00000136485	0.000321372	0	nonsense_mediated_decay
DDX27	DDX27-201	0.271605	0.144231	0.2928	ENST00000371764	ENSG00000124228	0.0137304	0	protein_coding
DDX27	DDX27-206	0.626886	0.692308	0.616	ENST00000618172	ENSG00000124228	0.0137304	0	protein_coding
DDX42	DDX42-208	0.135802	0.0192308	0.1552	ENST00000578681	ENSG00000198231	0.0182892	0.0059007	protein_coding
DDX42	DDX42-214	0.371742	0.307692	0.3824	ENST00000581767	ENSG00000198231	0.0182892	0.0354313	retained_intron
DEF8	DEF8-202	0.470508	0.317308	0.496	ENST00000418391	ENSG00000140995	0.000741004	0	protein_coding
DEF8	DEF8-228	0.595336	0.730769	0.5728	ENST00000610455	ENSG00000140995	0.000741004	0	protein_coding
DHCR7	DHCR7-202	0.556927	0.653846	0.5408	ENST00000407721	ENSG00000172893	0.00634802	0	protein_coding
DHCR7	DHCR7-201	0.260631	0.134615	0.2816	ENST00000355527	ENSG00000172893	0.00634802	0	protein_coding
DHRS2	DHRS2-201	0.975309	0.961538	0.9776	ENST00000250383	ENSG00000100867	4.66934e-10	1.23097e-08	protein_coding
DPM1	DPM1-203	0.695473	0.740385	0.688	ENST00000371588	ENSG00000000419	0.000470736	0	protein_coding
DPM1	DPM1-201	0.421125	0.211538	0.456	ENST00000371582	ENSG00000000419	0.000470736	0	protein_coding
DST	DST-223	0.389575	0.394231	0.3888	ENST00000521104	ENSG00000151914	0.0407717	0.0360174	retained_intron
DSTN	DSTN-201	0.953361	0.923077	0.9584	ENST00000246069	ENSG00000125868	0.0256893	0	protein_coding
DSTN	DSTN-203	0.828532	0.865385	0.8224	ENST00000474024	ENSG00000125868	0.0256893	0	protein_coding
DUT	DUT-201	0.371742	0.211538	0.3984	ENST00000331200	ENSG00000128951	0.000693209	0	protein_coding
DUT	DUT-202	0.578875	0.634615	0.5696	ENST00000455976	ENSG00000128951	0.000693209	0	protein_coding
DUXAP10	DUXAP10-210	0.429355	0.182692	0.4704	ENST00000624585	ENSG00000244306	0.0032584	0.000385003	processed_transcript
EEF1A1	EEF1A1-201	1	1	1	ENST00000309268	ENSG00000156508	9.87024e-06	7.31526e-07	protein_coding
EEF1A1	EEF1A1-203	0.998628	1	0.9984	ENST00000331523	ENSG00000156508	9.87024e-06	4.20623e-05	protein_coding
EHBP1	EHBP1-209	0.607682	0.384615	0.6448	ENST00000431489	ENSG00000115504	0.046678	0	protein_coding
EHBP1	EHBP1-201	0.133059	0.0192308	0.152	ENST00000263991	ENSG00000115504	0.046678	0	protein_coding
EIF2B4	EIF2B4-201	0.485597	0.211538	0.5312	ENST00000347454	ENSG00000115211	7.06364e-05	0	protein_coding
EIF2B4	EIF2B4-205	0.293553	0.384615	0.2784	ENST00000445933	ENSG00000115211	7.06364e-05	0	protein_coding
EIF4A2	EIF4A2-205	0.0919067	0.144231	0.0832	ENST00000440191	ENSG00000156976	0.0448352	0.0398605	protein_coding
EIF4G1	EIF4G1-202	0.290809	0.144231	0.3152	ENST00000346169	ENSG00000114867	3.30451e-08	0.0238477	protein_coding
EIF4G1	EIF4G1-240	0.245542	0.394231	0.2208	ENST00000676453	ENSG00000114867	3.30451e-08	1.42124e-07	nonsense_mediated_decay
EIF6	EIF6-202	0.584362	0.682692	0.568	ENST00000374443	ENSG00000242372	1.32058e-06	1.02704e-07	protein_coding
EIF6	EIF6-203	0.927298	0.855769	0.9392	ENST00000374450	ENSG00000242372	1.32058e-06	3.72813e-05	protein_coding
ELOA	ELOA-203	0.540466	0.625	0.5264	ENST00000609199	ENSG00000011007	0.0201925	0	protein_coding
ELOA	ELOA-204	0.388203	0.278846	0.4064	ENST00000613537	ENSG00000011007	0.0201925	0	protein_coding
ELOB	ELOB-201	0.148148	0.0480769	0.1648	ENST00000262306	ENSG00000103363	0.00215209	0	protein_coding
ELOB	ELOB-203	0.969822	0.990385	0.9664	ENST00000409906	ENSG00000103363	0.00215209	0	protein_coding
ELOC	ELOC-206	0.781893	0.682692	0.7984	ENST00000520242	ENSG00000154582	1.90533e-06	0.00244379	protein_coding
ELOC	ELOC-207	0.447188	0.586538	0.424	ENST00000522337	ENSG00000154582	1.90533e-06	1.32847e-06	protein_coding
EML4	EML4-201	0.689986	0.394231	0.7392	ENST00000318522	ENSG00000143924	0.00100277	0.000476756	protein_coding
EML4	EML4-204	0.164609	0.182692	0.1616	ENST00000406175	ENSG00000143924	0.00100277	0.0133889	retained_intron
ENC1	ENC1-201	0.37037	0.211538	0.3968	ENST00000302351	ENSG00000171617	0.0448352	0	protein_coding
ENC1	ENC1-207	0.179698	0.0288462	0.2048	ENST00000618628	ENSG00000171617	0.0448352	0	protein_coding
EPHX1	EPHX1-202	0.340192	0.375	0.3344	ENST00000366837	ENSG00000143819	0.036125	0	protein_coding
EPHX1	EPHX1-201	0.964335	0.942308	0.968	ENST00000272167	ENSG00000143819	0.036125	0	protein_coding
EPS8	EPS8-221	0.344307	0.0961538	0.3856	ENST00000644374	ENSG00000151491	0.0100377	0.00256304	protein_coding
EPS8	EPS8-223	0.286694	0.25	0.2928	ENST00000646123	ENSG00000151491	0.0100377	0.00870744	protein_coding
ERGIC3	ERGIC3-202	0.953361	0.884615	0.9648	ENST00000348547	ENSG00000125991	0.00447536	0	protein_coding
ERGIC3	ERGIC3-203	0.0562414	0.134615	0.0432	ENST00000357394	ENSG00000125991	0.00447536	0	protein_coding
ETFB	ETFB-202	0.909465	0.894231	0.912	ENST00000354232	ENSG00000105379	9.52066e-05	0	protein_coding
ETFB	ETFB-201	1	1	1	ENST00000309244	ENSG00000105379	9.52066e-05	0	protein_coding
ETV4	ETV4-201	0.358025	0.173077	0.3888	ENST00000319349	ENSG00000175832	7.29109e-06	9.31584e-05	protein_coding
ETV4	ETV4-203	0.349794	0.557692	0.3152	ENST00000538265	ENSG00000175832	7.29109e-06	7.68488e-07	protein_coding
ETV5	ETV5-201	0.59808	0.413462	0.6288	ENST00000306376	ENSG00000244405	4.7017e-07	0	protein_coding
ETV5	ETV5-210	0.534979	0.644231	0.5168	ENST00000476890	ENSG00000244405	4.7017e-07	0	processed_transcript
EVA1A	EVA1A-202	0.337449	0.144231	0.3696	ENST00000393913	ENSG00000115363	0.000234862	0	protein_coding
EVA1A	EVA1A-209	0.377229	0.346154	0.3824	ENST00000486489	ENSG00000115363	0.000234862	0	processed_transcript
FAM174C	FAM174C-201	0.611797	0.653846	0.6048	ENST00000409293	ENSG00000228300	0.00805625	0	protein_coding
FAM174C	FAM174C-202	0.41701	0.278846	0.44	ENST00000469144	ENSG00000228300	0.00805625	0	protein_coding
FBLIM1	FBLIM1-203	0.193416	0.0384615	0.2192	ENST00000375771	ENSG00000162458	0.00683718	0	protein_coding
FBLIM1	FBLIM1-202	0.607682	0.451923	0.6336	ENST00000375766	ENSG00000162458	0.00683718	0	protein_coding
FGG	FGG-203	0.592593	0.615385	0.5888	ENST00000404648	ENSG00000171557	0.0469518	0	protein_coding
FGG	FGG-201	0.246914	0.221154	0.2512	ENST00000336098	ENSG00000171557	0.0469518	0	protein_coding
FGL1	FGL1-204	0.578875	0.365385	0.6144	ENST00000398056	ENSG00000104760	1.82128e-05	2.56012e-06	protein_coding
FGL1	FGL1-205	0.33059	0.423077	0.3152	ENST00000427924	ENSG00000104760	1.82128e-05	0.0150782	protein_coding
FNTA	FNTA-205	0.293553	0.307692	0.2912	ENST00000526755	ENSG00000168522	8.45338e-05	0	nonsense_mediated_decay
FNTA	FNTA-201	0.430727	0.192308	0.4704	ENST00000302279	ENSG00000168522	8.45338e-05	0	protein_coding
FUS	FUS-206	0.477366	0.25	0.5152	ENST00000487509	ENSG00000089280	0.00414519	0.000573639	retained_intron
G3BP2	G3BP2-202	0.636488	0.471154	0.664	ENST00000359707	ENSG00000138757	0.0109727	0	protein_coding
G3BP2	G3BP2-201	0.378601	0.442308	0.368	ENST00000357854	ENSG00000138757	0.0109727	0	protein_coding
G6PC3	G6PC3-201	0.729767	0.798077	0.7184	ENST00000269097	ENSG00000141349	0.0200193	0	protein_coding
G6PC3	G6PC3-202	0.160494	0.0769231	0.1744	ENST00000585361	ENSG00000141349	0.0200193	0	nonsense_mediated_decay
GAR1	GAR1-202	0.482853	0.567308	0.4688	ENST00000394631	ENSG00000109534	0.00384307	0	protein_coding
GAR1	GAR1-201	0.507545	0.336538	0.536	ENST00000226796	ENSG00000109534	0.00384307	0	protein_coding
GDF15	GDF15-203	0.41701	0.375	0.424	ENST00000595973	ENSG00000130513	0.00825781	0	protein_coding
GDF15	GDF15-201	0.987654	1	0.9856	ENST00000252809	ENSG00000130513	0.00825781	0	protein_coding
GNAS	GNAS-232	0.215364	0.0961538	0.2352	ENST00000476196	ENSG00000087460	0.00506576	0.00703735	retained_intron
GNL3	GNL3-202	0.817558	0.644231	0.8464	ENST00000418458	ENSG00000163938	0.00816136	0	protein_coding
GNL3	GNL3-201	0.211248	0.288462	0.1984	ENST00000394799	ENSG00000163938	0.00816136	0	protein_coding
GNPNAT1	GNPNAT1-201	0.585734	0.326923	0.6288	ENST00000216410	ENSG00000100522	0.00152589	0	protein_coding
GNPNAT1	GNPNAT1-206	0.294925	0.346154	0.2864	ENST00000650397	ENSG00000100522	0.00152589	0	protein_coding
GOPC	GOPC-201	0.208505	0.0288462	0.2384	ENST00000052569	ENSG00000047932	0.00383725	0	protein_coding
GOPC	GOPC-203	0.379973	0.269231	0.3984	ENST00000535237	ENSG00000047932	0.00383725	0	protein_coding
GOSR2	GOSR2-211	0.337449	0.605769	0.2928	ENST00000623037	ENSG00000108433	8.67378e-07	2.34771e-06	protein_coding
GOSR2	GOSR2-232	0.325103	0.211538	0.344	ENST00000640051	ENSG00000108433	8.67378e-07	3.32162e-08	protein_coding
GPRC5C	GPRC5C-202	0.219479	0.25	0.2144	ENST00000392627	ENSG00000170412	0.000315558	0	protein_coding
GPRC5C	GPRC5C-212	0.566529	0.211538	0.6256	ENST00000652232	ENSG00000170412	0.000315558	0	protein_coding
GSN	GSN-209	0.156379	0.0769231	0.1696	ENST00000449733	ENSG00000148180	0.0422171	0	protein_coding
GSN	GSN-204	0.563786	0.615385	0.5552	ENST00000373818	ENSG00000148180	0.0422171	0	protein_coding
GSPT1	GSPT1-202	0.663923	0.711538	0.656	ENST00000434724	ENSG00000103342	0.000459551	0.000105648	protein_coding
GSPT1	GSPT1-203	0.336077	0.173077	0.3632	ENST00000439887	ENSG00000103342	0.000459551	6.47535e-05	protein_coding
GSTO1	GSTO1-202	0.986283	0.942308	0.9936	ENST00000369713	ENSG00000148834	1.16219e-09	0.000226496	protein_coding
GSTO1	GSTO1-207	0.600823	0.221154	0.664	ENST00000539281	ENSG00000148834	1.16219e-09	8.6683e-12	protein_coding
GUK1	GUK1-201	0.358025	0.230769	0.3792	ENST00000312726	ENSG00000143774	0.00334518	0	protein_coding
GUK1	GUK1-210	0.666667	0.721154	0.6576	ENST00000391865	ENSG00000143774	0.00334518	0	protein_coding
HACD3	HACD3-201	0.864198	0.769231	0.88	ENST00000261875	ENSG00000074696	0.00879347	0	protein_coding
HACD3	HACD3-206	0.268861	0.365385	0.2528	ENST00000565299	ENSG00000074696	0.00879347	0	protein_coding
HADHA	HADHA-201	0.528121	0.384615	0.552	ENST00000380649	ENSG00000084754	0.0448352	0	protein_coding
HADHA	HADHA-207	0.406036	0.480769	0.3936	ENST00000643233	ENSG00000084754	0.0448352	0	nonsense_mediated_decay
HDLBP	HDLBP-203	0.677641	0.75	0.6656	ENST00000391975	ENSG00000115677	0.0469301	0.00964044	protein_coding
HDLBP	HDLBP-201	0.699588	0.634615	0.7104	ENST00000310931	ENSG00000115677	0.0469301	0.0210107	protein_coding
HEATR5A	HEATR5A-203	0.406036	0.259615	0.4304	ENST00000543095	ENSG00000129493	0.0355257	0	protein_coding
HEATR5A	HEATR5A-201	0.799726	0.769231	0.8048	ENST00000382464	ENSG00000129493	0.0355257	0	protein_coding
HECTD1	HECTD1-203	0.481481	0.173077	0.5328	ENST00000553700	ENSG00000092148	2.925e-05	0.000473658	protein_coding
HECTD1	HECTD1-212	0.492455	0.163462	0.5472	ENST00000556004	ENSG00000092148	2.925e-05	0.00137613	retained_intron
HMGB3	HMGB3-201	0.688615	0.528846	0.7152	ENST00000325307	ENSG00000029993	4.49513e-05	0	protein_coding
HMGB3	HMGB3-204	0.429355	0.548077	0.4096	ENST00000448905	ENSG00000029993	4.49513e-05	0	protein_coding
HMGCS1	HMGCS1-201	0.352538	0.201923	0.3776	ENST00000325110	ENSG00000112972	0.00116621	0	protein_coding
HMGCS1	HMGCS1-202	0.432099	0.509615	0.4192	ENST00000433297	ENSG00000112972	0.00116621	0	protein_coding
HMGN3	HMGN3-202	0.769547	0.653846	0.7888	ENST00000344726	ENSG00000118418	0.00212199	0	protein_coding
HMGN3	HMGN3-203	0.315501	0.384615	0.304	ENST00000620514	ENSG00000118418	0.00212199	0	protein_coding
HNRNPF	HNRNPF-207	0.222222	0.0769231	0.2464	ENST00000544000	ENSG00000169813	0.0119893	0.00544621	protein_coding
HNRNPM	HNRNPM-201	0.807956	0.605769	0.8416	ENST00000325495	ENSG00000099783	4.95811e-06	0.000116172	protein_coding
HNRNPM	HNRNPM-217	0.148148	0.288462	0.1248	ENST00000620401	ENSG00000099783	4.95811e-06	5.17314e-07	protein_coding
HNRNPR	HNRNPR-203	0.648834	0.653846	0.648	ENST00000374616	ENSG00000125944	0.0426385	0	protein_coding
HNRNPR	HNRNPR-202	0.36214	0.211538	0.3872	ENST00000374612	ENSG00000125944	0.0426385	0	protein_coding
HNRNPU	HNRNPU-226	0.356653	0.153846	0.3904	ENST00000640218	ENSG00000153187	6.2177e-06	6.85943e-06	protein_coding
HNRNPU	HNRNPU-216	0.145405	0.259615	0.1264	ENST00000638716	ENSG00000153187	6.2177e-06	0.000261893	protein_coding
HP1BP3	HP1BP3-201	0.363512	0.317308	0.3712	ENST00000312239	ENSG00000127483	0.0469518	0	protein_coding
HP1BP3	HP1BP3-210	0.293553	0.125	0.3216	ENST00000438032	ENSG00000127483	0.0469518	0	protein_coding
ID1	ID1-202	0.921811	0.826923	0.9376	ENST00000376112	ENSG00000125968	1.91276e-77	0	protein_coding
ID1	ID1-201	0.539095	0.759615	0.5024	ENST00000376105	ENSG00000125968	1.91276e-77	0	protein_coding
IDH3B	IDH3B-206	0.577503	0.586538	0.576	ENST00000474315	ENSG00000101365	0.0376683	0	protein_coding
IDH3B	IDH3B-201	0.973937	0.961538	0.976	ENST00000380843	ENSG00000101365	0.0376683	0	protein_coding
IGF2BP2	IGF2BP2-202	0.29904	0.125	0.328	ENST00000382199	ENSG00000073792	0.0413449	0	protein_coding
IGF2BP2	IGF2BP2-204	0.286694	0.259615	0.2912	ENST00000457616	ENSG00000073792	0.0413449	0	protein_coding
IL32	IL32-223	0.320988	0.490385	0.2928	ENST00000534507	ENSG00000008517	0.000693209	0.000305379	protein_coding
IL32	IL32-206	0.312757	0.182692	0.3344	ENST00000440815	ENSG00000008517	0.000693209	0.0198716	protein_coding
ILF3	ILF3-208	0.334705	0.134615	0.368	ENST00000587928	ENSG00000129351	0.0188218	0.000799858	retained_intron
IMP4	IMP4-201	0.593964	0.451923	0.6176	ENST00000259239	ENSG00000136718	0.000411567	0	protein_coding
IMP4	IMP4-208	0.650206	0.788462	0.6272	ENST00000460766	ENSG00000136718	0.000411567	0	retained_intron
INSIG2	INSIG2-201	0.791495	0.538462	0.8336	ENST00000245787	ENSG00000125629	0.000634304	0	protein_coding
INSIG2	INSIG2-208	0.274348	0.336538	0.264	ENST00000614681	ENSG00000125629	0.000634304	0	protein_coding
ITGB1	ITGB1-201	0.849108	0.788462	0.8592	ENST00000302278	ENSG00000150093	0.0135672	0	protein_coding
ITGB1	ITGB1-215	0.345679	0.403846	0.336	ENST00000488494	ENSG00000150093	0.0135672	0	protein_coding
JMJD6	JMJD6-201	0.1893	0.0673077	0.2096	ENST00000303996	ENSG00000070495	0.0140871	0	nonsense_mediated_decay
JMJD6	JMJD6-202	0.725652	0.644231	0.7392	ENST00000397625	ENSG00000070495	0.0140871	0	protein_coding
JPT1	JPT1-203	0.965706	0.980769	0.9632	ENST00000409753	ENSG00000189159	0.0407985	0	protein_coding
JPT1	JPT1-201	0.0932785	0.0288462	0.104	ENST00000304834	ENSG00000189159	0.0407985	0	nonsense_mediated_decay
KRT8	KRT8-201	1	1	1	ENST00000293308	ENSG00000170421	0.0181584	0	protein_coding
KRT8	KRT8-214	0.454047	0.317308	0.4768	ENST00000551318	ENSG00000170421	0.0181584	0	processed_transcript
LAMTOR4	LAMTOR4-208	0.207133	0.307692	0.1904	ENST00000474831	ENSG00000188186	0.000426136	0.00923625	processed_transcript
LAMTOR4	LAMTOR4-205	0.193416	0.0673077	0.2144	ENST00000468582	ENSG00000188186	0.000426136	0.000685299	protein_coding
LARP7	LARP7-202	0.426612	0.336538	0.4416	ENST00000344442	ENSG00000174720	0.000244855	0	protein_coding
LARP7	LARP7-201	0.209877	0.0288462	0.24	ENST00000324052	ENSG00000174720	0.000244855	0	protein_coding
LITAF	LITAF-208	0.105624	0.0288462	0.1184	ENST00000571688	ENSG00000189067	0.000890043	0.0267853	protein_coding
LITAF	LITAF-219	0.452675	0.288462	0.48	ENST00000622633	ENSG00000189067	0.000890043	0.00930537	protein_coding
LITAF	LITAF-202	0.54321	0.653846	0.5248	ENST00000413364	ENSG00000189067	0.000890043	0.00188124	protein_coding
LRRC42	LRRC42-203	0.303155	0.163462	0.3264	ENST00000371370	ENSG00000116212	0.0304611	0	protein_coding
LRRC42	LRRC42-201	0.395062	0.423077	0.3904	ENST00000319223	ENSG00000116212	0.0304611	0	protein_coding
LSP1P4	LSP1P4-206	0.644719	0.653846	0.6432	ENST00000609777	ENSG00000143429	0.000482294	0	processed_transcript
LSP1P4	LSP1P4-205	0.408779	0.221154	0.44	ENST00000608531	ENSG00000143429	0.000482294	0	processed_transcript
MAIP1	MAIP1-202	0.695473	0.721154	0.6912	ENST00000392290	ENSG00000162972	0.00670929	0	protein_coding
MAIP1	MAIP1-201	0.0973937	0.0192308	0.1104	ENST00000295079	ENSG00000162972	0.00670929	0	protein_coding
MANBAL	MANBAL-205	0.197531	0.0480769	0.2224	ENST00000397152	ENSG00000101363	0.000907268	0	protein_coding
MANBAL	MANBAL-204	0.540466	0.538462	0.5408	ENST00000397151	ENSG00000101363	0.000907268	0	protein_coding
MAP1LC3B	MAP1LC3B-201	0.902606	0.846154	0.912	ENST00000268607	ENSG00000140941	1.62897e-14	0	protein_coding
MAP1LC3B	MAP1LC3B-205	0.245542	0.586538	0.1888	ENST00000570189	ENSG00000140941	1.62897e-14	0	nonsense_mediated_decay
MAP2K3	MAP2K3-204	0.079561	0.0192308	0.0896	ENST00000395491	ENSG00000034152	0.0407985	0	nonsense_mediated_decay
MAP2K3	MAP2K3-202	0.674897	0.644231	0.68	ENST00000342679	ENSG00000034152	0.0407985	0	protein_coding
MAP4K4	MAP4K4-205	0.23594	0.105769	0.2576	ENST00000350878	ENSG00000071054	0.0119893	0.0139394	protein_coding
MAZ	MAZ-203	0.23594	0.105769	0.2576	ENST00000545521	ENSG00000103495	0.039364	0.0111073	protein_coding
MBNL3	MBNL3-203	0.224966	0.269231	0.2176	ENST00000370849	ENSG00000076770	0.00410994	0.00107338	protein_coding
MBNL3	MBNL3-202	0.740741	0.490385	0.7824	ENST00000370844	ENSG00000076770	0.00410994	0.0121059	protein_coding
MDM2	MDM2-202	0.809328	0.711538	0.8256	ENST00000258149	ENSG00000135679	3.52932e-54	0	protein_coding
MDM2	MDM2-230	0.310014	0.798077	0.2288	ENST00000543323	ENSG00000135679	3.52932e-54	0	protein_coding
METTL8	METTL8-201	0.325103	0.0961538	0.3632	ENST00000375258	ENSG00000123600	0.00220148	0	protein_coding
METTL8	METTL8-217	0.349794	0.298077	0.3584	ENST00000612742	ENSG00000123600	0.00220148	0	protein_coding
MGST1	MGST1-205	0.971193	1	0.9664	ENST00000396210	ENSG00000008394	0.046678	0	protein_coding
MGST1	MGST1-204	0.30727	0.240385	0.3184	ENST00000396209	ENSG00000008394	0.046678	0	protein_coding
MKI67	MKI67-201	0.322359	0.326923	0.3216	ENST00000368653	ENSG00000148773	0.0402504	0	protein_coding
MKI67	MKI67-202	0.193416	0.0961538	0.2096	ENST00000368654	ENSG00000148773	0.0402504	0	protein_coding
MMD	MMD-201	0.835391	0.548077	0.8832	ENST00000262065	ENSG00000108960	0.00167734	0	protein_coding
MMD	MMD-203	0.399177	0.355769	0.4064	ENST00000577038	ENSG00000108960	0.00167734	0	processed_transcript
MORF4L2	MORF4L2-206	0.951989	0.942308	0.9536	ENST00000441076	ENSG00000123562	0.000227125	0	protein_coding
MORF4L2	MORF4L2-204	0.218107	0.0673077	0.2432	ENST00000433176	ENSG00000123562	0.000227125	0	protein_coding
MPC1	MPC1-202	0.897119	0.942308	0.8896	ENST00000360961	ENSG00000060762	0.0140413	0	protein_coding
MPC1	MPC1-201	0.0644719	0.00961538	0.0736	ENST00000341756	ENSG00000060762	0.0140413	0	protein_coding
MPV17L	MPV17L-201	0.272977	0.278846	0.272	ENST00000287594	ENSG00000156968	5.04136e-05	0	protein_coding
MPV17L	MPV17L-202	0.39369	0.0865385	0.4448	ENST00000396385	ENSG00000156968	5.04136e-05	0	protein_coding
MRM2	MRM2-204	0.153635	0.163462	0.152	ENST00000467199	ENSG00000122687	0.000977757	0.000517019	processed_transcript
MRM2	MRM2-201	0.208505	0.0288462	0.2384	ENST00000242257	ENSG00000122687	0.000977757	0.00427894	protein_coding
MRPL3	MRPL3-201	0.951989	0.903846	0.96	ENST00000264995	ENSG00000114686	0.0177681	0	protein_coding
MRPL3	MRPL3-203	0.474623	0.528846	0.4656	ENST00000506487	ENSG00000114686	0.0177681	0	retained_intron
MRPL35	MRPL35-202	0.710562	0.413462	0.76	ENST00000337109	ENSG00000132313	2.30292e-07	0	protein_coding
MRPL35	MRPL35-203	0.348422	0.365385	0.3456	ENST00000409180	ENSG00000132313	2.30292e-07	0	protein_coding
MRPL4	MRPL4-202	0.379973	0.182692	0.4128	ENST00000307422	ENSG00000105364	5.29012e-07	1.2611e-07	protein_coding
MRPL4	MRPL4-201	0.559671	0.75	0.528	ENST00000253099	ENSG00000105364	5.29012e-07	0.000700809	protein_coding
MRPS12	MRPS12-201	0.591221	0.307692	0.6384	ENST00000308018	ENSG00000128626	0.00634802	0	protein_coding
MRPS12	MRPS12-202	0.54321	0.490385	0.552	ENST00000402029	ENSG00000128626	0.00634802	0	protein_coding
MTCH1	MTCH1-201	0.395062	0.490385	0.3792	ENST00000373616	ENSG00000137409	0.0185742	0	protein_coding
MTCH1	MTCH1-202	0.481481	0.336538	0.5056	ENST00000373627	ENSG00000137409	0.0185742	0	protein_coding
MYL6	MYL6-218	0.971193	0.923077	0.9792	ENST00000550697	ENSG00000092841	4.98567e-08	2.0929e-09	protein_coding
MYL6	MYL6-207	0.585734	0.75	0.5584	ENST00000547649	ENSG00000092841	4.98567e-08	4.58112e-08	protein_coding
NAA50	NAA50-201	0.851852	0.682692	0.88	ENST00000240922	ENSG00000121579	2.24889e-29	0	protein_coding
NAA50	NAA50-207	0.141289	0.490385	0.0832	ENST00000493900	ENSG00000121579	2.24889e-29	0	protein_coding
NCBP2	NCBP2-201	0.54321	0.451923	0.5584	ENST00000321256	ENSG00000114503	0.000661412	0	protein_coding
NCBP2	NCBP2-205	0.22085	0.0384615	0.2512	ENST00000428425	ENSG00000114503	0.000661412	0	nonsense_mediated_decay
NCOA3	NCOA3-203	0.266118	0.0865385	0.296	ENST00000372004	ENSG00000124151	8.29789e-05	0	protein_coding
NCOA3	NCOA3-201	0.41701	0.509615	0.4016	ENST00000371997	ENSG00000124151	8.29789e-05	0	protein_coding
NCOA4	NCOA4-207	0.573388	0.586538	0.5712	ENST00000585132	ENSG00000266412	0.00266987	0	protein_coding
NCOA4	NCOA4-204	0.674897	0.442308	0.7136	ENST00000581486	ENSG00000266412	0.00266987	0	protein_coding
NDUFV3	NDUFV3-202	0.379973	0.0961538	0.4272	ENST00000354250	ENSG00000160194	6.82831e-06	0	protein_coding
NDUFV3	NDUFV3-201	0.733882	0.653846	0.7472	ENST00000340344	ENSG00000160194	6.82831e-06	0	protein_coding
NEDD9	NEDD9-202	0.679012	0.278846	0.7456	ENST00000379446	ENSG00000111859	2.5559e-17	0	protein_coding
NEDD9	NEDD9-201	0.536351	0.538462	0.536	ENST00000379433	ENSG00000111859	2.5559e-17	0	protein_coding
NFE2L1	NFE2L1-203	0.168724	0.0384615	0.1904	ENST00000362042	ENSG00000082641	0.0116058	0.00312135	protein_coding
NFE2L1	NFE2L1-222	0.437586	0.413462	0.4416	ENST00000585291	ENSG00000082641	0.0116058	0.0444092	protein_coding
NFE2L2	NFE2L2-202	0.297668	0.134615	0.3248	ENST00000397063	ENSG00000116044	0.000168502	0	protein_coding
NFE2L2	NFE2L2-201	0.791495	0.769231	0.7952	ENST00000397062	ENSG00000116044	0.000168502	0	protein_coding
NGRN	NGRN-201	0.953361	0.951923	0.9536	ENST00000331497	ENSG00000182768	0.000693209	0	processed_transcript
NGRN	NGRN-202	0.41701	0.192308	0.4544	ENST00000379095	ENSG00000182768	0.000693209	0	protein_coding
NIP7	NIP7-205	0.283951	0.278846	0.2848	ENST00000563364	ENSG00000132603	0.0141262	0	retained_intron
NIP7	NIP7-201	0.765432	0.480769	0.8128	ENST00000254940	ENSG00000132603	0.0141262	0	protein_coding
NME1	NME1-203	0.979424	1	0.976	ENST00000393196	ENSG00000239672	8.67378e-07	0	protein_coding
NME1	NME1-202	0.626886	0.471154	0.6528	ENST00000336097	ENSG00000239672	8.67378e-07	0	protein_coding
NOL6	NOL6-203	0.39369	0.394231	0.3936	ENST00000379470	ENSG00000165271	0.0166152	0	protein_coding
NOL6	NOL6-201	0.268861	0.125	0.2928	ENST00000297990	ENSG00000165271	0.0166152	0	protein_coding
NOP2	NOP2-203	0.388203	0.375	0.3904	ENST00000399466	ENSG00000111641	0.000185605	0	protein_coding
NOP2	NOP2-201	0.396433	0.144231	0.4384	ENST00000322166	ENSG00000111641	0.000185605	0	protein_coding
NPC1	NPC1-201	0.482853	0.259615	0.52	ENST00000269228	ENSG00000141458	1.85034e-09	0	protein_coding
NPC1	NPC1-206	0.869684	0.923077	0.8608	ENST00000587223	ENSG00000141458	1.85034e-09	0	processed_transcript
NSUN5	NSUN5-204	0.174211	0.0480769	0.1952	ENST00000438747	ENSG00000130305	0.0016689	0.00588249	protein_coding
NSUN5	NSUN5-202	0.713306	0.692308	0.7168	ENST00000310326	ENSG00000130305	0.0016689	8.46364e-05	protein_coding
NT5DC2	NT5DC2-201	0.325103	0.153846	0.3536	ENST00000307076	ENSG00000168268	0.000501945	0	protein_coding
NT5DC2	NT5DC2-202	0.60631	0.711538	0.5888	ENST00000422318	ENSG00000168268	0.000501945	0	protein_coding
NUDT16L1	NUDT16L1-201	0.727023	0.721154	0.728	ENST00000304301	ENSG00000168101	0.00933883	0	protein_coding
NUDT16L1	NUDT16L1-204	0.0973937	0.0192308	0.1104	ENST00000586536	ENSG00000168101	0.00933883	0	protein_coding
OAZ1	OAZ1-211	0.993141	1	0.992	ENST00000602676	ENSG00000104904	0.012382	0	protein_coding
OAZ1	OAZ1-202	0.15775	0.0673077	0.1728	ENST00000582888	ENSG00000104904	0.012382	0	protein_coding
OLA1	OLA1-201	0.923182	0.865385	0.9328	ENST00000284719	ENSG00000138430	0.000132787	0	protein_coding
OLA1	OLA1-202	0.155007	0.278846	0.1344	ENST00000344357	ENSG00000138430	0.000132787	0	protein_coding
ORC4	ORC4-202	0.507545	0.25	0.5504	ENST00000392857	ENSG00000115947	1.37626e-05	0	protein_coding
ORC4	ORC4-215	0.176955	0.288462	0.1584	ENST00000536575	ENSG00000115947	1.37626e-05	0	protein_coding
ORC6	ORC6-201	0.507545	0.307692	0.5408	ENST00000219097	ENSG00000091651	2.77638e-09	0	protein_coding
ORC6	ORC6-207	0.777778	0.836538	0.768	ENST00000569239	ENSG00000091651	2.77638e-09	0	retained_intron
PABPN1	PABPN1-201	0.644719	0.644231	0.6448	ENST00000216727	ENSG00000100836	0.0107588	0	protein_coding
PABPN1	PABPN1-202	0.478738	0.346154	0.5008	ENST00000397276	ENSG00000100836	0.0107588	0	protein_coding
PAIP2	PAIP2-201	0.971193	0.971154	0.9712	ENST00000265192	ENSG00000120727	0.00371176	0	protein_coding
PAIP2	PAIP2-206	0.451303	0.519231	0.44	ENST00000510409	ENSG00000120727	0.00371176	0	retained_intron
PARP2	PARP2-202	0.40192	0.423077	0.3984	ENST00000429687	ENSG00000129484	0.0349416	0	protein_coding
PARP2	PARP2-201	0.274348	0.144231	0.296	ENST00000250416	ENSG00000129484	0.0349416	0	protein_coding
PAXX	PAXX-201	0.550069	0.519231	0.5552	ENST00000371620	ENSG00000148362	0.019477	0	protein_coding
PAXX	PAXX-208	0.245542	0.115385	0.2672	ENST00000498095	ENSG00000148362	0.019477	0	retained_intron
PCCB	PCCB-215	0.145405	0.230769	0.1312	ENST00000482086	ENSG00000114054	0.0297151	0.00746211	protein_coding
PCNA	PCNA-201	0.925926	0.875	0.9344	ENST00000379143	ENSG00000132646	0.016178	0	protein_coding
PCNA	PCNA-202	0.194787	0.0865385	0.2128	ENST00000379160	ENSG00000132646	0.016178	0	protein_coding
PDCD10	PDCD10-208	0.367627	0.182692	0.3984	ENST00000473645	ENSG00000114209	0.0309552	0	protein_coding
PDCD10	PDCD10-218	0.478738	0.451923	0.4832	ENST00000497056	ENSG00000114209	0.0309552	0	protein_coding
PDCD6	PDCD6-201	0.554184	0.326923	0.592	ENST00000264933	ENSG00000249915	0.000977757	0	protein_coding
PDCD6	PDCD6-205	0.345679	0.451923	0.328	ENST00000507528	ENSG00000249915	0.000977757	0	protein_coding
PDCD6IP	PDCD6IP-201	0.691358	0.615385	0.704	ENST00000307296	ENSG00000170248	0.0175465	0	protein_coding
PDCD6IP	PDCD6IP-206	0.179698	0.0576923	0.2	ENST00000457054	ENSG00000170248	0.0175465	0	protein_coding
PDIA4	PDIA4-204	0.353909	0.471154	0.3344	ENST00000652332	ENSG00000155660	0.0297151	0	protein_coding
PDIA4	PDIA4-201	0.633745	0.519231	0.6528	ENST00000286091	ENSG00000155660	0.0297151	0	protein_coding
PEG3	PEG3-214	0.224966	0.259615	0.2192	ENST00000649680	ENSG00000198300	0.00967118	0.0369158	protein_coding
PFDN4	PFDN4-201	0.942387	0.971154	0.9376	ENST00000371419	ENSG00000101132	0.0391376	0	protein_coding
PFDN4	PFDN4-205	0.229081	0.336538	0.2112	ENST00000493356	ENSG00000101132	0.0391376	0	processed_transcript
PFDN5	PFDN5-203	0.507545	0.711538	0.4736	ENST00000351500	ENSG00000123349	5.30222e-12	0	protein_coding
PFDN5	PFDN5-202	0.987654	0.990385	0.9872	ENST00000334478	ENSG00000123349	5.30222e-12	0	protein_coding
PHB2	PHB2-203	0.8738	0.884615	0.872	ENST00000535923	ENSG00000215021	0.00017441	0	protein_coding
PHB2	PHB2-208	0.115226	0.00961538	0.1328	ENST00000543465	ENSG00000215021	0.00017441	0	retained_intron
PHLDA1	PHLDA1-202	0.718793	0.394231	0.7728	ENST00000602540	ENSG00000139289	1.38305e-09	2.41803e-09	protein_coding
PHLDA1	PHLDA1-201	0.144033	0.326923	0.1136	ENST00000266671	ENSG00000139289	1.38305e-09	1.76618e-09	protein_coding
PHPT1	PHPT1-202	0.508916	0.317308	0.5408	ENST00000371661	ENSG00000054148	0.000105011	0	protein_coding
PHPT1	PHPT1-201	0.979424	0.990385	0.9776	ENST00000247665	ENSG00000054148	0.000105011	0	protein_coding
PISD	PISD-211	0.39369	0.0673077	0.448	ENST00000460723	ENSG00000241878	0.00114001	0	retained_intron
PISD	PISD-201	0.379973	0.230769	0.4048	ENST00000266095	ENSG00000241878	0.00114001	0	protein_coding
PLIN2	PLIN2-201	1	1	1	ENST00000276914	ENSG00000147872	4.04351e-38	6.26079e-44	protein_coding
PLIN2	PLIN2-207	0.775034	0.836538	0.7648	ENST00000475923	ENSG00000147872	4.04351e-38	2.97809e-16	processed_transcript
POLDIP3	POLDIP3-201	0.24417	0.0961538	0.2688	ENST00000252115	ENSG00000100227	0.0481097	0	protein_coding
POLDIP3	POLDIP3-205	0.15775	0.153846	0.1584	ENST00000451060	ENSG00000100227	0.0481097	0	protein_coding
POLR1D	POLR1D-201	0.903978	0.942308	0.8976	ENST00000302979	ENSG00000186184	0.0478376	0	protein_coding
POLR1D	POLR1D-212	0.352538	0.461538	0.3344	ENST00000630983	ENSG00000186184	0.0478376	0	protein_coding
POLR2H	POLR2H-208	0.591221	0.451923	0.6144	ENST00000456318	ENSG00000163882	0.00436654	0.00264313	protein_coding
POLR2H	POLR2H-202	0.310014	0.403846	0.2944	ENST00000429568	ENSG00000163882	0.00436654	0.0472268	protein_coding
POLR2L	POLR2L-202	0.231824	0.115385	0.2512	ENST00000534030	ENSG00000177700	0.00866392	0	nonsense_mediated_decay
POLR2L	POLR2L-201	0.975309	0.980769	0.9744	ENST00000322028	ENSG00000177700	0.00866392	0	protein_coding
PON2	PON2-201	0.746228	0.788462	0.7392	ENST00000222572	ENSG00000105854	3.57956e-24	4.93188e-20	protein_coding
PON2	PON2-206	0.676269	0.0673077	0.7776	ENST00000460873	ENSG00000105854	3.57956e-24	1.05001e-22	processed_transcript
POR	POR-201	0.171468	0.0576923	0.1904	ENST00000394893	ENSG00000127948	0.00209682	0.00232919	protein_coding
PPT1	PPT1-203	0.21262	0.288462	0.2	ENST00000433473	ENSG00000131238	0.0322331	0	protein_coding
PPT1	PPT1-219	0.691358	0.528846	0.7184	ENST00000642050	ENSG00000131238	0.0322331	0	protein_coding
PRMT2	PRMT2-203	0.345679	0.105769	0.3856	ENST00000355680	ENSG00000160310	0.000640317	0.000123504	protein_coding
PRMT2	PRMT2-206	0.283951	0.269231	0.2864	ENST00000397638	ENSG00000160310	0.000640317	0.00559177	protein_coding
PRMT5	PRMT5-204	0.165981	0.221154	0.1568	ENST00000397441	ENSG00000100462	0.0226654	0	protein_coding
PRMT5	PRMT5-202	0.742112	0.509615	0.7808	ENST00000324366	ENSG00000100462	0.0226654	0	protein_coding
PROX1	PROX1-202	0.33882	0.0576923	0.3856	ENST00000366958	ENSG00000117707	0.0148764	0	protein_coding
PROX1	PROX1-201	0.231824	0.144231	0.2464	ENST00000261454	ENSG00000117707	0.0148764	0	protein_coding
PSAP	PSAP-202	0.691358	0.807692	0.672	ENST00000394936	ENSG00000197746	0.0193635	0	protein_coding
PSAP	PSAP-201	0.315501	0.201923	0.3344	ENST00000394934	ENSG00000197746	0.0193635	0	protein_coding
PSMA4	PSMA4-201	0.984911	0.961538	0.9888	ENST00000044462	ENSG00000041357	0.0109727	0	protein_coding
PSMA4	PSMA4-209	0.20439	0.278846	0.192	ENST00000559082	ENSG00000041357	0.0109727	0	protein_coding
PSMC5	PSMC5-201	0.990398	0.971154	0.9936	ENST00000310144	ENSG00000087191	0.000201847	0	protein_coding
PSMC5	PSMC5-202	0.293553	0.0961538	0.3264	ENST00000375812	ENSG00000087191	0.000201847	0	protein_coding
PSMF1	PSMF1-201	0.316872	0.182692	0.3392	ENST00000246015	ENSG00000125818	0.0364369	0	protein_coding
PSMF1	PSMF1-203	0.969822	0.980769	0.968	ENST00000335877	ENSG00000125818	0.0364369	0	protein_coding
PTGES2	PTGES2-202	0.469136	0.269231	0.5024	ENST00000338961	ENSG00000148334	0.00319823	0	protein_coding
PTGES2	PTGES2-214	0.340192	0.423077	0.3264	ENST00000617202	ENSG00000148334	0.00319823	0	protein_coding
PTS	PTS-207	0.765432	0.788462	0.7616	ENST00000528679	ENSG00000150787	0.0116058	0	nonsense_mediated_decay
PTS	PTS-201	0.319616	0.192308	0.3408	ENST00000280362	ENSG00000150787	0.0116058	0	protein_coding
PYCR1	PYCR1-201	0.648834	0.75	0.632	ENST00000329875	ENSG00000183010	0.000114445	0	protein_coding
PYCR1	PYCR1-216	0.746228	0.596154	0.7712	ENST00000619204	ENSG00000183010	0.000114445	0	protein_coding
QARS1	QARS1-250	0.130316	0.201923	0.1184	ENST00000637281	ENSG00000172053	0.012382	0	nonsense_mediated_decay
QARS1	QARS1-201	0.707819	0.548077	0.7344	ENST00000306125	ENSG00000172053	0.012382	0	protein_coding
RAB5IF	RAB5IF-202	0.652949	0.673077	0.6496	ENST00000344795	ENSG00000101084	0.00958561	0	protein_coding
RAB5IF	RAB5IF-204	0.471879	0.317308	0.4976	ENST00000483815	ENSG00000101084	0.00958561	0	nonsense_mediated_decay
RABGEF1	RABGEF1-207	0.499314	0.605769	0.4816	ENST00000607882	ENSG00000154710	6.93237e-09	0	nonsense_mediated_decay
RABGEF1	RABGEF1-201	0.419753	0.201923	0.456	ENST00000284957	ENSG00000154710	6.93237e-09	0	protein_coding
RAD23A	RAD23A-203	0.620027	0.394231	0.6576	ENST00000586534	ENSG00000179262	1.73612e-05	0	protein_coding
RAD23A	RAD23A-201	0.308642	0.5	0.2768	ENST00000316856	ENSG00000179262	1.73612e-05	0	protein_coding
RBM25	RBM25-201	0.251029	0.105769	0.2752	ENST00000261973	ENSG00000119707	0.00935236	0	protein_coding
RBM25	RBM25-205	0.674897	0.605769	0.6864	ENST00000527432	ENSG00000119707	0.00935236	0	protein_coding
RBM39	RBM39-206	0.477366	0.0673077	0.5456	ENST00000403542	ENSG00000131051	1.01123e-73	1.5273e-43	nonsense_mediated_decay
RBM39	RBM39-204	0.1262	0.355769	0.088	ENST00000374038	ENSG00000131051	1.01123e-73	7.31306e-12	protein_coding
RBM39	RBM39-224	0.587106	0.875	0.5392	ENST00000463098	ENSG00000131051	1.01123e-73	9.30084e-16	processed_transcript
RBM39	RBM39-222	0.489712	0.144231	0.5472	ENST00000461849	ENSG00000131051	1.01123e-73	4.62072e-15	retained_intron
RBM4	RBM4-201	0.77915	0.769231	0.7808	ENST00000310092	ENSG00000173933	0.0194817	0.0185202	protein_coding
RBM4	RBM4-204	0.27572	0.153846	0.296	ENST00000408993	ENSG00000173933	0.0194817	0.0154366	protein_coding
RCC1	RCC1-202	0.537723	0.384615	0.5632	ENST00000373832	ENSG00000180198	0.0145915	0.00477264	protein_coding
RIPK2	RIPK2-201	0.33882	0.211538	0.36	ENST00000220751	ENSG00000104312	0.00653968	0	protein_coding
RIPK2	RIPK2-204	0.400549	0.490385	0.3856	ENST00000522965	ENSG00000104312	0.00653968	0	nonsense_mediated_decay
RITA1	RITA1-202	0.292181	0.144231	0.3168	ENST00000549621	ENSG00000139405	0.0284532	0	protein_coding
RITA1	RITA1-201	0.384088	0.394231	0.3824	ENST00000548278	ENSG00000139405	0.0284532	0	protein_coding
RNPS1	RNPS1-202	0.871056	0.778846	0.8864	ENST00000320225	ENSG00000205937	1.04486e-07	0	protein_coding
RNPS1	RNPS1-220	0.733882	0.836538	0.7168	ENST00000566458	ENSG00000205937	1.04486e-07	0	protein_coding
ROBO1	ROBO1-202	0.336077	0.153846	0.3664	ENST00000464233	ENSG00000169855	4.42012e-06	0	protein_coding
ROBO1	ROBO1-213	0.237311	0.403846	0.2096	ENST00000618846	ENSG00000169855	4.42012e-06	0	protein_coding
RPL12	RPL12-204	0.329218	0.211538	0.3488	ENST00000497825	ENSG00000197958	0.00077904	0	processed_transcript
RPL12	RPL12-201	1	1	1	ENST00000361436	ENSG00000197958	0.00077904	0	protein_coding
RPL17	RPL17-204	0.942387	0.932692	0.944	ENST00000579248	ENSG00000265681	0.00011867	0.0030955	protein_coding
RPL17	RPL17-208	0.681756	0.817308	0.6592	ENST00000580261	ENSG00000265681	0.00011867	6.74065e-07	protein_coding
RPL26	RPL26-213	1	1	1	ENST00000648839	ENSG00000161970	0.000188063	0	protein_coding
RPL26	RPL26-208	0.731139	0.634615	0.7472	ENST00000584164	ENSG00000161970	0.000188063	0	protein_coding
RPL27	RPL27-201	1	1	1	ENST00000253788	ENSG00000131469	0.0472281	0	protein_coding
RPL27	RPL27-206	0.812071	0.788462	0.816	ENST00000589913	ENSG00000131469	0.0472281	0	protein_coding
RPL34	RPL34-202	0.984911	1	0.9824	ENST00000394667	ENSG00000109475	3.8425e-10	1.31636e-10	protein_coding
RPL34	RPL34-201	0.902606	0.817308	0.9168	ENST00000394665	ENSG00000109475	3.8425e-10	6.05001e-12	protein_coding
RPL35	RPL35-203	0.37037	0.509615	0.3472	ENST00000487431	ENSG00000136942	0.00670382	0	retained_intron
RPL35	RPL35-201	1	1	1	ENST00000348462	ENSG00000136942	0.00670382	0	protein_coding
RPL6	RPL6-201	0.99177	1	0.9904	ENST00000202773	ENSG00000089009	0.000633677	0	protein_coding
RPL6	RPL6-202	0.866941	0.836538	0.872	ENST00000424576	ENSG00000089009	0.000633677	0	protein_coding
RPL7L1	RPL7L1-202	0.838134	0.644231	0.8704	ENST00000397415	ENSG00000146223	0.0297151	0.00555288	retained_intron
RPS10	RPS10-205	0.928669	0.884615	0.936	ENST00000621356	ENSG00000124614	0.000288437	0	protein_coding
RPS10	RPS10-208	0.995885	1	0.9952	ENST00000648437	ENSG00000124614	0.000288437	0	protein_coding
RPS12	RPS12-201	1	1	1	ENST00000230050	ENSG00000112306	0.0413161	0	protein_coding
RPS12	RPS12-202	0.502058	0.634615	0.48	ENST00000484616	ENSG00000112306	0.0413161	0	retained_intron
RPS14	RPS14-207	0.791495	0.865385	0.7792	ENST00000521466	ENSG00000164587	0.00142848	0.00515299	protein_coding
RPS14	RPS14-201	0.961591	0.980769	0.9584	ENST00000312037	ENSG00000164587	0.00142848	0.0034449	protein_coding
RPS15A	RPS15A-203	0.855967	0.865385	0.8544	ENST00000563390	ENSG00000134419	4.25522e-05	6.07215e-05	protein_coding
RPS15A	RPS15A-207	0.987654	1	0.9856	ENST00000569365	ENSG00000134419	4.25522e-05	0.000260973	nonsense_mediated_decay
RPS27	RPS27-205	1	1	1	ENST00000651669	ENSG00000177954	0.019183	0	protein_coding
RPS27	RPS27-203	0.426612	0.576923	0.4016	ENST00000493224	ENSG00000177954	0.019183	0	retained_intron
RPS28	RPS28-203	1	1	1	ENST00000600659	ENSG00000233927	5.76339e-05	0	protein_coding
RPS28	RPS28-201	0.406036	0.269231	0.4288	ENST00000417088	ENSG00000233927	5.76339e-05	0	retained_intron
RSF1	RSF1-201	0.51989	0.259615	0.5632	ENST00000308488	ENSG00000048649	6.78306e-18	1.22817e-08	protein_coding
RSF1	RSF1-206	0.379973	0.182692	0.4128	ENST00000528095	ENSG00000048649	6.78306e-18	1.79542e-05	protein_coding
RSF1	RSF1-208	0.44856	0.653846	0.4144	ENST00000530604	ENSG00000048649	6.78306e-18	1.24955e-21	processed_transcript
RSL1D1	RSL1D1-204	1	1	1	ENST00000571133	ENSG00000171490	0.00119322	0	protein_coding
RSL1D1	RSL1D1-201	0.587106	0.682692	0.5712	ENST00000355674	ENSG00000171490	0.00119322	0	protein_coding
RSPRY1	RSPRY1-201	0.504801	0.201923	0.5552	ENST00000394420	ENSG00000159579	4.61081e-09	3.00175e-07	protein_coding
RSPRY1	RSPRY1-209	0.407407	0.394231	0.4096	ENST00000564530	ENSG00000159579	4.61081e-09	1.11196e-09	retained_intron
SAP18	SAP18-201	0.748971	0.875	0.728	ENST00000382533	ENSG00000150459	0.00273632	0	protein_coding
SAP18	SAP18-207	0.24417	0.115385	0.2656	ENST00000607003	ENSG00000150459	0.00273632	0	protein_coding
SAR1A	SAR1A-205	0.187929	0.0769231	0.2064	ENST00000373242	ENSG00000079332	0.00447536	0	protein_coding
SAR1A	SAR1A-204	0.713306	0.807692	0.6976	ENST00000373241	ENSG00000079332	0.00447536	0	protein_coding
SARS1	SARS1-201	0.831276	0.778846	0.84	ENST00000234677	ENSG00000031698	0.000315558	0	protein_coding
SARS1	SARS1-206	0.410151	0.528846	0.3904	ENST00000482384	ENSG00000031698	0.000315558	0	processed_transcript
SAT1	SAT1-204	0.986283	1	0.984	ENST00000379270	ENSG00000130066	6.08238e-37	1.58672e-22	protein_coding
SAT1	SAT1-209	0.599451	0.317308	0.6464	ENST00000489394	ENSG00000130066	6.08238e-37	4.57653e-20	processed_transcript
SBNO1	SBNO1-201	0.548697	0.375	0.5776	ENST00000267176	ENSG00000139697	0.031668	0	protein_coding
SBNO1	SBNO1-202	0.303155	0.365385	0.2928	ENST00000420886	ENSG00000139697	0.031668	0	protein_coding
SDHA	SDHA-213	0.124829	0.211538	0.1104	ENST00000510361	ENSG00000073578	0.00249909	0	protein_coding
SDHA	SDHA-201	0.798354	0.576923	0.8352	ENST00000264932	ENSG00000073578	0.00249909	0	protein_coding
SEC14L1	SEC14L1-206	0.550069	0.769231	0.5136	ENST00000561721	ENSG00000129657	6.42173e-17	0	protein_coding
SEC14L1	SEC14L1-204	0.714678	0.528846	0.7456	ENST00000436233	ENSG00000129657	6.42173e-17	0	protein_coding
SEC31A	SEC31A-228	0.207133	0.0673077	0.2304	ENST00000509142	ENSG00000138674	0.00190043	0.00036952	protein_coding
SELENOK	SELENOK-204	0.496571	0.413462	0.5104	ENST00000495461	ENSG00000113811	0.00756299	0	protein_coding
SELENOK	SELENOK-205	0.816187	0.884615	0.8048	ENST00000541726	ENSG00000113811	0.00756299	0	protein_coding
SEPTIN9	SEPTIN9-203	0.725652	0.451923	0.7712	ENST00000427177	ENSG00000184640	0.000325703	0	protein_coding
SEPTIN9	SEPTIN9-208	0.455418	0.509615	0.4464	ENST00000541152	ENSG00000184640	0.000325703	0	protein_coding
SERBP1	SERBP1-204	0.729767	0.538462	0.7616	ENST00000370995	ENSG00000142864	0.000157438	3.71747e-05	protein_coding
SERPINH1	SERPINH1-215	0.455418	0.298077	0.4816	ENST00000533603	ENSG00000149257	0.00828849	0	protein_coding
SERPINH1	SERPINH1-201	0.482853	0.586538	0.4656	ENST00000358171	ENSG00000149257	0.00828849	0	protein_coding
SLC16A3	SLC16A3-222	0.24417	0.471154	0.2064	ENST00000619321	ENSG00000141526	1.79409e-16	6.04631e-17	protein_coding
SLC16A3	SLC16A3-202	0.426612	0.163462	0.4704	ENST00000392341	ENSG00000141526	1.79409e-16	0.00102157	protein_coding
SLC16A3	SLC16A3-214	0.621399	0.259615	0.6816	ENST00000582743	ENSG00000141526	1.79409e-16	2.10471e-05	protein_coding
SLC25A3	SLC25A3-216	0.150892	0.278846	0.1296	ENST00000551917	ENSG00000075415	2.14912e-06	1.01805e-05	protein_coding
SLC35F5	SLC35F5-201	0.744856	0.682692	0.7552	ENST00000245680	ENSG00000115084	0.00634802	0	protein_coding
SLC35F5	SLC35F5-212	0.282579	0.125	0.3088	ENST00000498768	ENSG00000115084	0.00634802	0	retained_intron
SLC3A2	SLC3A2-203	0.377229	0.173077	0.4112	ENST00000377890	ENSG00000168003	7.81776e-20	1.16993e-06	protein_coding
SLC3A2	SLC3A2-204	0.497942	0.278846	0.5344	ENST00000377891	ENSG00000168003	7.81776e-20	4.17625e-11	protein_coding
SLC3A2	SLC3A2-201	0.960219	0.980769	0.9568	ENST00000338663	ENSG00000168003	7.81776e-20	1.10141e-23	protein_coding
SLC3A2	SLC3A2-208	0.342936	0.173077	0.3712	ENST00000536981	ENSG00000168003	7.81776e-20	4.08052e-05	protein_coding
SMARCA1	SMARCA1-203	0.342936	0.394231	0.3344	ENST00000371123	ENSG00000102038	0.00564014	0.00522216	protein_coding
SMARCA1	SMARCA1-201	0.434842	0.240385	0.4672	ENST00000371121	ENSG00000102038	0.00564014	0.0273826	protein_coding
SMG1	SMG1-202	0.404664	0.298077	0.4224	ENST00000446231	ENSG00000157106	0.0373156	0.0107901	protein_coding
SMIM12	SMIM12-206	0.711934	0.355769	0.7712	ENST00000521580	ENSG00000163866	0.00695852	0	protein_coding
SMIM12	SMIM12-204	0.305898	0.25	0.3152	ENST00000446026	ENSG00000163866	0.00695852	0	protein_coding
SNX1	SNX1-211	0.688615	0.673077	0.6912	ENST00000560829	ENSG00000028528	0.0373156	0	protein_coding
SNX1	SNX1-208	0.783265	0.634615	0.808	ENST00000559844	ENSG00000028528	0.0373156	0	protein_coding
SOD2	SOD2-210	0.919067	0.942308	0.9152	ENST00000538183	ENSG00000112096	0.000637428	0.0075416	protein_coding
SOD2	SOD2-215	0.150892	0.0576923	0.1664	ENST00000546260	ENSG00000112096	0.000637428	0.00122432	nonsense_mediated_decay
SPATS2L	SPATS2L-208	0.168724	0.0384615	0.1904	ENST00000409718	ENSG00000196141	0.0394364	0.00248104	protein_coding
SPCS2	SPCS2-201	0.984911	0.990385	0.984	ENST00000263672	ENSG00000118363	2.07988e-09	0	protein_coding
SPCS2	SPCS2-208	0.440329	0.663462	0.4032	ENST00000532972	ENSG00000118363	2.07988e-09	0	protein_coding
SPHK1	SPHK1-210	0.336077	0.201923	0.3584	ENST00000592299	ENSG00000176170	0.0109727	0	protein_coding
SPHK1	SPHK1-202	0.325103	0.394231	0.3136	ENST00000392496	ENSG00000176170	0.0109727	0	protein_coding
SRA1	SRA1-205	0.644719	0.730769	0.6304	ENST00000602775	ENSG00000213523	1.90455e-06	0	retained_intron
SRA1	SRA1-201	0.591221	0.365385	0.6288	ENST00000336283	ENSG00000213523	1.90455e-06	0	protein_coding
SREK1	SREK1-202	0.352538	0.182692	0.3808	ENST00000334121	ENSG00000153914	0.0109727	0	protein_coding
SREK1	SREK1-212	0.374486	0.365385	0.376	ENST00000522912	ENSG00000153914	0.0109727	0	nonsense_mediated_decay
SRP54	SRP54-213	0.318244	0.134615	0.3488	ENST00000556994	ENSG00000100883	0.000104177	0	protein_coding
SRP54	SRP54-201	0.668038	0.817308	0.6432	ENST00000216774	ENSG00000100883	0.000104177	0	protein_coding
SRRM1	SRRM1-207	0.39369	0.576923	0.3632	ENST00000468822	ENSG00000133226	0.00958561	0.00577705	processed_transcript
SRRM1	SRRM1-201	0.323731	0.288462	0.3296	ENST00000323848	ENSG00000133226	0.00958561	0.0254015	protein_coding
SRSF11	SRSF11-202	0.470508	0.336538	0.4928	ENST00000370950	ENSG00000116754	0.046641	0.017452	protein_coding
SRSF2	SRSF2-202	0.805213	0.875	0.7936	ENST00000359995	ENSG00000161547	0.00564014	0	protein_coding
SRSF2	SRSF2-208	0.585734	0.461538	0.6064	ENST00000585202	ENSG00000161547	0.00564014	0	nonsense_mediated_decay
SRSF5	SRSF5-201	0.399177	0.192308	0.4336	ENST00000394366	ENSG00000100650	0.0136045	0	protein_coding
SRSF5	SRSF5-217	0.61454	0.5	0.6336	ENST00000557154	ENSG00000100650	0.0136045	0	protein_coding
STX16	STX16-202	0.345679	0.144231	0.3792	ENST00000355957	ENSG00000124222	0.00468448	0	protein_coding
STX16	STX16-207	0.179698	0.211538	0.1744	ENST00000371141	ENSG00000124222	0.00468448	0	protein_coding
STXBP2	STXBP2-201	0.331962	0.201923	0.3536	ENST00000221283	ENSG00000076944	0.0313593	0	protein_coding
STXBP2	STXBP2-202	0.414266	0.471154	0.4048	ENST00000414284	ENSG00000076944	0.0313593	0	protein_coding
SUB1	SUB1-206	0.311385	0.201923	0.3296	ENST00000506237	ENSG00000113387	0.046641	0.019676	protein_coding
SUGT1	SUGT1-202	0.775034	0.826923	0.7664	ENST00000343788	ENSG00000165416	3.91321e-05	0	protein_coding
SUGT1	SUGT1-201	0.470508	0.25	0.5072	ENST00000310528	ENSG00000165416	3.91321e-05	0	protein_coding
SZRD1	SZRD1-201	0.375857	0.230769	0.4	ENST00000401088	ENSG00000055070	0.0388998	0.0324751	protein_coding
TAF1D	TAF1D-205	0.469136	0.375	0.4848	ENST00000526015	ENSG00000166012	0.00341805	0	nonsense_mediated_decay
TAF1D	TAF1D-203	0.500686	0.596154	0.4848	ENST00000448108	ENSG00000166012	0.00341805	0	protein_coding
TAGLN	TAGLN-201	0.146776	0.0576923	0.1616	ENST00000278968	ENSG00000149591	0.0228201	0.00459905	protein_coding
TALDO1	TALDO1-203	0.229081	0.105769	0.2496	ENST00000528097	ENSG00000177156	0.0028694	0	protein_coding
TALDO1	TALDO1-201	0.780521	0.903846	0.76	ENST00000319006	ENSG00000177156	0.0028694	0	protein_coding
TERF1	TERF1-202	0.176955	0.0576923	0.1968	ENST00000276603	ENSG00000147601	0.00375862	0	protein_coding
TERF1	TERF1-201	0.363512	0.403846	0.3568	ENST00000276602	ENSG00000147601	0.00375862	0	protein_coding
TF	TF-201	0.989026	1	0.9872	ENST00000402696	ENSG00000091513	1.33007e-18	0	protein_coding
TF	TF-204	0.716049	0.855769	0.6928	ENST00000461695	ENSG00000091513	1.33007e-18	0	nonsense_mediated_decay
TFG	TFG-212	0.085048	0.0192308	0.096	ENST00000674645	ENSG00000114354	0.00724304	0.00850001	protein_coding
TFG	TFG-201	0.502058	0.586538	0.488	ENST00000240851	ENSG00000114354	0.00724304	0.00108374	protein_coding
TFRC	TFRC-203	0.271605	0.394231	0.2512	ENST00000420415	ENSG00000072274	0.0109727	0	protein_coding
TFRC	TFRC-201	0.578875	0.461538	0.5984	ENST00000360110	ENSG00000072274	0.0109727	0	protein_coding
TGFBR2	TGFBR2-201	0.373114	0.288462	0.3872	ENST00000295754	ENSG00000163513	3.81686e-07	0	protein_coding
TGFBR2	TGFBR2-204	0.329218	0.0192308	0.3808	ENST00000672866	ENSG00000163513	3.81686e-07	0	processed_transcript
TGIF1	TGIF1-212	0.183813	0.278846	0.168	ENST00000549253	ENSG00000177426	8.12171e-12	0	protein_coding
TGIF1	TGIF1-202	0.599451	0.211538	0.664	ENST00000343820	ENSG00000177426	8.12171e-12	0	protein_coding
TGOLN2	TGOLN2-201	0.163237	0.240385	0.1504	ENST00000282120	ENSG00000152291	0.0282139	0.0147416	protein_coding
THRAP3	THRAP3-203	0.263374	0.346154	0.2496	ENST00000469141	ENSG00000054118	0.00670382	0.00828089	protein_coding
THRAP3	THRAP3-201	0.443073	0.269231	0.472	ENST00000354618	ENSG00000054118	0.00670382	0.00435881	protein_coding
THUMPD1	THUMPD1-201	0.496571	0.403846	0.512	ENST00000381337	ENSG00000066654	0.012382	0	protein_coding
THUMPD1	THUMPD1-202	0.534979	0.269231	0.5792	ENST00000396083	ENSG00000066654	0.012382	0	protein_coding
TIMM17B	TIMM17B-204	0.279835	0.153846	0.3008	ENST00000465150	ENSG00000126768	0.0402504	0.0279569	protein_coding
TMA7	TMA7-201	0.995885	1	0.9952	ENST00000438607	ENSG00000232112	1.62567e-05	0	protein_coding
TMA7	TMA7-202	0.37037	0.605769	0.3312	ENST00000477624	ENSG00000232112	1.62567e-05	0	retained_intron
TMEM141	TMEM141-201	0.662551	0.625	0.6688	ENST00000290079	ENSG00000244187	0.0448352	0	protein_coding
TMEM141	TMEM141-202	0.467764	0.307692	0.4944	ENST00000465017	ENSG00000244187	0.0448352	0	processed_transcript
TPD52L2	TPD52L2-202	0.820302	0.548077	0.8656	ENST00000346249	ENSG00000101150	2.32538e-11	0	protein_coding
TPD52L2	TPD52L2-203	0.134431	0.375	0.0944	ENST00000348257	ENSG00000101150	2.32538e-11	0	protein_coding
TRAPPC2L	TRAPPC2L-213	0.408779	0.278846	0.4304	ENST00000567895	ENSG00000167515	0.000337738	0.0015246	protein_coding
TRAPPC2L	TRAPPC2L-214	0.555556	0.701923	0.5312	ENST00000568583	ENSG00000167515	0.000337738	8.55387e-05	protein_coding
TRAPPC5	TRAPPC5-201	0.282579	0.163462	0.3024	ENST00000317378	ENSG00000181029	0.0065408	0	protein_coding
TRAPPC5	TRAPPC5-202	0.61454	0.75	0.592	ENST00000426877	ENSG00000181029	0.0065408	0	protein_coding
TRIM24	TRIM24-201	0.437586	0.192308	0.4784	ENST00000343526	ENSG00000122779	0.00223715	0	protein_coding
TRIM24	TRIM24-202	0.407407	0.375	0.4128	ENST00000415680	ENSG00000122779	0.00223715	0	protein_coding
TSEN15	TSEN15-216	0.368999	0.269231	0.3856	ENST00000645668	ENSG00000198860	0.00438093	0	protein_coding
TSEN15	TSEN15-208	0.485597	0.567308	0.472	ENST00000643231	ENSG00000198860	0.00438093	0	protein_coding
TSKU	TSKU-201	0.572016	0.288462	0.6192	ENST00000333090	ENSG00000182704	0.0119893	0	protein_coding
TSKU	TSKU-203	0.203018	0.211538	0.2016	ENST00000527881	ENSG00000182704	0.0119893	0	protein_coding
TTC14	TTC14-201	0.737997	0.576923	0.7648	ENST00000296015	ENSG00000163728	0.000703596	0	protein_coding
TTC14	TTC14-202	0.320988	0.413462	0.3056	ENST00000382584	ENSG00000163728	0.000703596	0	protein_coding
UAP1	UAP1-204	0.286694	0.413462	0.2656	ENST00000367926	ENSG00000117143	2.12169e-05	0	protein_coding
UAP1	UAP1-201	0.20439	0.0576923	0.2288	ENST00000271469	ENSG00000117143	2.12169e-05	0	protein_coding
UBE2D3	UBE2D3-203	0.591221	0.605769	0.5888	ENST00000343106	ENSG00000109332	0.00114161	0.000962262	protein_coding
UBE2E1	UBE2E1-201	0.703704	0.576923	0.7248	ENST00000306627	ENSG00000170142	0.0398215	0	protein_coding
UBE2E1	UBE2E1-203	0.323731	0.134615	0.3552	ENST00000424381	ENSG00000170142	0.0398215	0	protein_coding
UGT2B7	UGT2B7-202	0.55144	0.278846	0.5968	ENST00000502942	ENSG00000171234	0.000233123	0	protein_coding
UGT2B7	UGT2B7-201	0.596708	0.509615	0.6112	ENST00000305231	ENSG00000171234	0.000233123	0	protein_coding
VKORC1	VKORC1-202	0.717421	0.634615	0.7312	ENST00000319788	ENSG00000167397	0.0373156	0.00412615	protein_coding
VMP1	VMP1-201	0.920439	0.826923	0.936	ENST00000262291	ENSG00000062716	0.000863441	0	protein_coding
VMP1	VMP1-216	0.920439	0.923077	0.92	ENST00000592790	ENSG00000062716	0.000863441	0	retained_intron
WDFY2	WDFY2-203	0.55144	0.519231	0.5568	ENST00000612477	ENSG00000139668	0.000261268	0	protein_coding
WDFY2	WDFY2-201	0.613169	0.403846	0.648	ENST00000298125	ENSG00000139668	0.000261268	0	protein_coding
WDR74	WDR74-208	0.200274	0.711538	0.1152	ENST00000538098	ENSG00000133316	8.6049e-47	0	protein_coding
WDR74	WDR74-201	0.727023	0.471154	0.7696	ENST00000278856	ENSG00000133316	8.6049e-47	0	protein_coding
XBP1	XBP1-203	0.378601	0.0769231	0.4288	ENST00000403532	ENSG00000100219	4.15425e-07	1.8687e-05	protein_coding
XBP1	XBP1-207	0.292181	0.346154	0.2832	ENST00000611155	ENSG00000100219	4.15425e-07	8.24024e-09	protein_coding
YWHAB	YWHAB-206	0.989026	1	0.9872	ENST00000479421	ENSG00000166913	0.00119322	0	nonsense_mediated_decay
YWHAB	YWHAB-202	0.816187	0.721154	0.832	ENST00000372839	ENSG00000166913	0.00119322	0	protein_coding
YWHAH	YWHAH-202	0.179698	0.269231	0.1648	ENST00000397492	ENSG00000128245	0.000310486	0	protein_coding
YWHAH	YWHAH-201	0.251029	0.105769	0.2752	ENST00000248975	ENSG00000128245	0.000310486	0	protein_coding
ZCCHC10	ZCCHC10-201	0.304527	0.298077	0.3056	ENST00000324170	ENSG00000155329	0.00249636	0	protein_coding
ZCCHC10	ZCCHC10-207	0.278464	0.0961538	0.3088	ENST00000509437	ENSG00000155329	0.00249636	0	protein_coding
ZNF556	ZNF556-203	0.171468	0.692308	0.0848	ENST00000586470	ENSG00000172000	6.24075e-37	0	nonsense_mediated_decay
ZNF556	ZNF556-202	0.33059	0.0961538	0.3696	ENST00000586426	ENSG00000172000	6.24075e-37	0	protein_coding
ZNRD2	ZNRD2-201	0.441701	0.25	0.4736	ENST00000309328	ENSG00000173465	1.44558e-07	0	protein_coding
ZNRD2	ZNRD2-206	0.348422	0.615385	0.304	ENST00000531405	ENSG00000173465	1.44558e-07	0	protein_coding
ZRANB2	ZRANB2-202	0.499314	0.615385	0.48	ENST00000370920	ENSG00000132485	0.000190988	1.42653e-05	protein_coding
ZRANB2	ZRANB2-201	0.422497	0.288462	0.4448	ENST00000254821	ENSG00000132485	0.000190988	0.0112796	protein_coding
ZRANB2	ZRANB2-207	0.301783	0.182692	0.3216	ENST00000611683	ENSG00000132485	0.000190988	0.0310685	protein_coding
