# Supplementary material for: High-throughput and high-sensitivity full-length single-cell RNA-seq analysis on third-generation sequencing platform
Source: Cell Discov. 2023 Jan 11;9:5. doi: 10.1038/s41421-022-00500-4 (PMC9834245; doi:10.1038/s41421-022-00500-4)
Supplement: Supplementary file 9 — Supplementary Table S8. Validation of key findings [file 41421_2022_500_MOESM9_ESM.xlsx]

## Sheet: Unannotated Transcripts
Number	Transcript ID	Gene name	Type of novel transcript	Validated source	Validation primer	Length of PCR product as novel transcript	SCAN-seq sequence information of novel transcript	sanger sequencing of novel transcript
1	G12997.32	HNRNPA2B1	combination of known junctions	H9	Forward primer: GCCATGGCATTGATATGAACCA Reverse primer: CACCTTCCATTTTACTACCAACACC	150	GCCATGGCATTGATATGAACCATGGACAAGTATATTCTGCTGCCACAAAGACTGTAAAGTGCTTCATTTCAACAGCTGAGGCAAGCCAAGTGATCATTAATAAAGCTTTTCTTGGTTCCTTCAGTGGTGTTGGTAGTAAAATGGAAGGTG	GCCATGGCATTGATATGAACCATGGACAAGTATATTCTGCTGCCACAAAGACTGTAAAGTGCTTCATTTCAACAGCTGAGGCAAGCCAAGTGATCATTAATAAAGCTTTTCTTGGTTCCTTCAGTGGTGTTGGTAGTAAAATGGAAGGTGA
2	G3378.8	ATP5F1B	combination of known junctions	H9	Forward primer: GTCCATCCTGGTGAGAGCAC Reverse primer: CTCAGCATGAATGGGAGCAA	207	GTCCATCCTGGTGAGAGCACAGTAAGGACTATTGCTATGGATGGTACAGAAGGCTTGGTTAGAGGCCAGAAAGTACTGGATTCTGGTGCACCAATCAAAATTCCTGTTGGTCCTGAGACTTTGGGCAGAATCATGAATGTCATTGGAGAACCTATTGATGAAAGAGGTCCCATCAAAACCAAACAATTTGCTCCCATTCATGCTGAG	TGTCCATCCTGGGGAGAGCACAGTAAGGACTATTGCTATGGATGGTACAGAAGGCTTGGTTAGAGGCCAGAAAGTACTGGATTCTGGTGCACCAATCAAAATTCCTGTTGGTCCTGAGACTTTGGGCAGAATCATGAATGTCATTGGAGAACCTATTGATGAAAGAGGTCCCATCAAAACCAAACAATTTGCTCCATTTCATGCTGAGA
3	G5704.17	CMC2	combination of known junctions	H9 and GM12878	Forward primer: CACGAGTCGGGTTGCACT Reverse primer: AGGCATTTTCTCAACTCCCGA	188	CACGAGTCGGGTTGCACTGCTGTGATCCATCCTCATCTCCTAAAGATGCATCCTGACTTATCTCCACACTTGCACACTGAAGAATGCAACGTCTTGATTAACTTGCTTAAGGAATGTCACAAAAATCACAACATTCTGAAATTTTTTGGTTATTGTAATGATGTTGATCGGGAGTTGAGAAAATGCCT	TCACGAGTCGGGTTGCACTGCTGTGATCCATCCTCATCTCCTAAAGATGCATCCTGACTTATCTCCACACTTGCACACTGAAGAATGCAACGTCTTGATTAACTTGCTTAAGGAATGTCACAAAAATCACAACATTCTGAAATTTTTTGGTTATTGTAATGATGTTGATCGGGAGTTGAGAAAATGCCTGA
4	G8065.14	RPS5	combination of known splicesites	H9 and GM12878	Forward primer: TCTACGCCGAGTGACAGAGA Reverse primer: CAGCCAGATGGCCTGC	161	TCTACGCCGAGTGACAGAGACGCTCAGGCTGTGTTCTCAGGATGACCGAGTGGGAGACAGCAGCACCAGCGGTGGCAGAGACCCCAGACATCAAGCTCTTTGGGAAGTGGAGCACCGATGATGTGCAGATCAATGACATTTCCCTGCAGGCCATCTGGCTG	TTCTACGCCGAGTGACAGAGACGCTCAGGCTGTGTTCTCAGGATGACCGAGTGGGAGACAGCAGCACCAGCGGTGGCAGAGACCCCAGACATCAAGCTCTTTGGGAAGTGGAGCACCGATGATGTGCAGATCAATGACATTTCCCTGCAGGCCATCTGGCTGA
5	G8101.33	ITGB1BP1	combination of known junctions	H9	Forward primer: TCCTCGTTTGAAAGGGGCTG Reverse primer: AGCTTGAGTGTACCCCCTGA	298	TCCTCGTTTGAAAGGGGCTGTTATCCTGCAGCCTTGCTGGTCGGTGAGGGTGAGGGTGAGAGGGATCTGTGCACCTAGCACCGTGCATGGCACGTGGTAGGCGTTTGGTACATGGGAATCGCTGTTGGGGTGTCACCTCCCCAGAAAGTTCTCGGCTTCAGTAAGCGCGTCCCCTGCCAGGCGCCCTGGCAATGCAGAGGAGTCACCGAGCTCCGCCTTTGACCAGCGTGCAGCTGGGAGAGTGAGATCAGAGACCACAGCAGATCGTGGCGCTGTGATCAGGGGGTACACTCAAGCT	TTCCTCGTTTTGAAGGGCTGTTATCCTGCAGCCTTGCTGGTCGGTGAGGGTGAGGGTGAGAGGGATCTGTGCACCTAGCACCGTGCATGGCACGTGGTAGGCGTTTGGTACATGGGAATCGCTGTTGGGGTGTCACCTCCCCAGAAAGTTCTCGGCTTCAGTAAGCGCGTCCCCTGCCAGGCGCCCTGGCAATGCAGAGGAGTCACCGAGCTCCGCCTTTGACCAGCGTGCAGCTGGGAGAGTGAGATCAGAGACCACAGCAGATCGTGGCGCTGTGATCAGGGGTCACGCTCAAGCTAA
6	G2998.4	DYRK4	combination of known junctions	H9	Forward primer: TGCATCATGGAGATTCCAAAGGT Reverse primer: GCTTGAGGTTCCGAGACTGA	219	TGCATCATGGAGATTCCAAAGGTTTTCCTAAAAATATAACCAACAACAGGGGGAAAAAAAGATACCCAGATTCCAAGGACCTCACGATGGTGCTGAAAACCTATGACACCAGCTTCCTGGACTTTCTCAGAAGGTGTTTGGTATGGGAACCTTCTCTTCGCATGACCCCGGACCAGGCCCTCAAGCATGCTTGGATTCATCAGTCTCGGAACCTCAAGC	TTGCATCATGGGAGTTCCAAAGGTTTTCCTAAAAATATAACCAACAACAGGGGGAAAAAAAGATACCCAGATTCCAAGGACCTCACGATGGTGCTGAAAACCTATGACACCAAGCTTCCTGGACTTTCTCAGAAAGGTGTTTGGTAATGGGGAACCTTCTTCTTCGCATGACCCCGGACCAGGCCCTCAAGCATGCTTGGATTCATCAGTCTCGAAAACCTCAAGCA
7	G3278.13	KRT7	intron retention	H9	Forward primer: CAGGTGTCTACCACCACTGAG Reverse primer: CGCGGCCATTCTCTATCCT	222	CAGGTGTCTACCACCACTGAGGGGCGTCATGGGGAGCTACAAGGGGTCTCCAGAGGCAGCGGGGATGGCGTTGGCTCTGGGGGCACCAGTGTGACAGGGCAGGGCACCGAGCTGTGGCCGAGGGGCAGAGTGTCAGAGGGCCTCCTGGGGAATGCTGTCTCTGGCAGAGAGGCAGACTGCCTCCACTGAGGGAAGAGGATCTGAGGATAGAGAATGGCCGCG	CTCAGGTGTCTACCCCACTGAGGGGCGTCATGGGGAGCTACAAGGGGTCTCCAGAGGCAGCGGGGATGGCGTTGGCTCTGGGGGCACCAGTGTGACAGGGCAGGGCACCGAGCTGTGGCCGAGGGGCAGAGTGTCAGAGGGCCTCCTGGGGAATGCTGTCTCTGGCAGAGAGGCAGACTGCCTCCACTGAGGGAAGAGGATCTGAGGATAGGAAATGGCCGCGA
8	G2164.9	RPLP2	combination of known splicesites	H9 and GM12878	Forward primer: GCCGCCGCGTTATCAGT Reverse primer: GGCTTTATTTGCAGGGGAGC	259	GCCGCCGCGTTATCAGTGAGCTGAATGGAAAAAACATTGAAGACGTCATTGCCCAGGGTATTGGCAAGCTTGCCAGTGTACCTGCTGGTGGGGCTGTAGCCGTCTCTGCTGCCCCAGGCTCTGCAGCCCCTGCTGCTGGTTCTGCCCCTGCTGCAGCAGAGGAGAAGAAAGATGAGAAGAAGGAGGAGTCTGAAGAGTCAGATGATGACATGGGATTTGGCCTTTTTGATTAAATTCCTGCTCCCCTGCAAATAAAGCC	TGCCGCCGGCCGTTACAGTGAGCTGAATGGAAAAAACATTGAAGACGTCATTGCCCAGGGTATTGGCAAGCTTGCCAGTGTACCTGCTGGTGGGGCTGTAGCCGTCTCTGCTGCCCCAGGCTCTGCAGCCCCTGCTGCTGGTTCTGCCCCTGCTGCAGCAGAGGAGAAGAAAGATGAGAAGAAGGAGGAGTCTGAAGAGTCAGATGATGACATGGGATTTGGCCTTTTTGATTAAATTCCTGCTCCCTGAAAAATTAAAGGCCAA
9	G3627.4	FAM216A	combination of known junctions	H9	Forward primer: AGTGTCCGAACGGCTTC Reverse primer: CTCTGCAGAAGAGCTACGC	200	AGTGTCCGAACGGCTTCGGAGGGGCGAGAAGCCAGCATCCGAGCCGCCTCTCCGGAATACCAGCAGCCTGACGCACGCGTGCTGTCGGGGGAGGGATGCTGGGACAGCTGCTCCCGCACACGGCTCGCGGTCTCGGCGCCGCGGAGATGCCCGGCCAGGGTCCGGGGTCCGACTGGACGGAGCGTAGCTCTTCTGCAGAG	TGTCCGAACGGCTTCGGAGGGGCGAGAAGCCAGCATCCGAGCCGCCTCTCCGGAATACCAGCAGCCTGACGCACGCGTGCTGTCGGGGGAGGGATGCTGGGACAGCTGCTCCCGCACACGGCTCGCGGTCTCGGCGCCGCGGAGATGCCCGGCCAGGGTCCGGGGTCCGACTGGACGGAGCGTAGTCCTTCTGCAGAGA
10	G14861.20	SLC38A5	combination of known junctions	H9	Forward primer: GGACCGGGGAATGAAAGACA Reverse primer: CAGGAAGGTGCCGATAACCA	515	GGACCGGGGAATGAAAGACACAGATGGCAAGAGAGACAGCGATGGAACTGCAGGATCCAAAGATGAATGGAGCCCTCCCTTCGGATGCTGTGGGCTACAGGCAAGAACGTGAGGGCTTCCTGCCCAGTCGTGGTCCTGCTCCTGGGAGCAAGCCGGTCCAGTTCATGGATTTCGAGGGGAAGACATCGTTTGGAATGTCAGTGTTCAACCTCAGCAACGCCATCATGGGCAGCGGCATCCTGGGGCTGGCCTATGCCATGGCCCACACGGGGGTCATCTTCTTCCTGGCCCTGCTGCTGTGCATTGCGCTTCTGTCGTCCTACTCCATCCACCTCCTGCTGACCTGTGCTGGTATTGCAGGCATCCGAGCCTATGAGCAGCTGGGACAGAGGGCATTCG…	AAAGACGCGATGGACTGCAGGATCCAAAGATGAATGGAGCCCTCCCTTCGGATGCTGTGGGCTACAGGCAAGAACGTGAGGGCTTCCTGCCCAGTCGTGGTCCTGCTCCTGGGAGCAAGCCGGTCCAGTTCATGGATTTCGAGGGGAAGACATCGTTTGGAATGTCAGTGTTCAACCTCAGCAACGCCATCATGGGCAGCGGCATCCTGGGGCTGGCCTATGCCATGGCCCACACGGGGGTCATCTTCTTCCTGGCCCTGCTGCTGTGCATTGCGCTTCTGTCGTCCTACTCCATCCACCTCCTGCTGACCTGTGCTGGTATTGCAGGCATCCGAGCCTATGAGCAGCTGGGACAGAGGGCATTCGGGCCTGCGGGGAAGGTAGTGGTGGCCACAGTCA…
11	G8032.1	ZNF749	combination of known splicesites	H9	Forward primer: CCGAAAGAATGAGGGTCGTGAT Reverse primer: CTCCCTGCTTCTAGTGAGCAAAG	321	CCGAAAGAATGAGGGTCGTGATCAACTCAGTATGCCACTGGAGGCTATATGAGTAAACAGCAAACTGTTTCTCATGAAAGCAGGATGTTGGCAAACTGACAAACTGCGTCTGCCACCCAGAAGGAATGCTGAAGGCAGTCACGACCCAGGCACAAGTGTTTCTTGTGATTAGGCATAATTGAAGCCTGTTAACAATAATGTGAACTTGTGATCAATTAAGCAGCTGACCAGTCGTTACCTCCTCCTCCCTTTCATCCTACCCAATAAATGTGGAGGGCTGTGGAAGCTCAGGGGCTGCCTTTGCTCACTAGAAGCAGGGAG	TAGGAATGTATTGCTAGGCTATATGAGTAACAGCAAACCGTTTCTCATGAAAGCAGGATGTTGGCAAACTGACAAACTGCGTCTGCCACCCAGAAGGAATGCTGAAGGCAGTCACGACCCAGGCACAAGTGTTTCTTGTGATTAGGCATAATTGAAGCCTGTTAACAATAATGTGAACTTGTGATCAATTAAGCAGCTGACCAGTCGTTACCTCCTCCTCCCTTTCATCCTACCCAATAAATGTGGAGGGCTGTGGAAGCTCAGGGGCTGCCTTTGCTCACTAAAGGCAAGGGAGA
12	G4256.9	Lama5	combination of known junctions	H9	Forward primer: ATGAAGCCGGCTATCTTTGTC Reverse primer: GATCCAGAAGGTTTGGGACTCT	200	ATGAAGCCGGCTATCTTTGTCACGAGTGAATTGTTCTCAGTTTCTCGGTTTATGTGCTCTTCCAGGTTGTAAATTTAAAGATGTTAGAAGAAATGTCCAAAAAGATACAGAAGAACTAAAGAGCTGTGGTATACAAGACATATTTGTTTTCTGCACCAGAGGGGAACTGTCAAAATATAGAGTCCCAAACCTTCTGGATC	TCTATGAAGCCGGGCTTCTTTGTCACGAGTGAATTGTTCTCAGTTTCTCGGTTTATGTGCTCTTCCAGGTTGTAAATTTAAAGATGTTAGAAGAAATGTCCAAAAAGATACAGAAGAACTAAAGAGCTGTGGTATACAAGACATATTTGTTTTCTGCACCAGAGGGGAACTGTCAAAATATAGAGTCCCACCCTTCTGGATCA
13	G3310.70	PCBP2	combination of known junctions	H9 and GM12878	Forward primer: TCTTTGCAGGTGGTCAGTTG Reverse primer: TTGATTTTGGCGCCTTGACG	226	TCTTTGCAGGTGGTCAGTTGACCAAGCTGCACCAGTTGGCAATGCAACAGTCTCATTTTCCCATGACGCATGGCAACACCGGATTCAGTGGCATTGAATCCAGCTCTCCAGAGGTGAAAGGCTATTGGGCAGGTTTGGATGCATCTGCTCAGACTACTTCTCATGAACTCACCATTCCAAACGATTTGATTGGCTGCATAATCGGGCGTCAAGGCGCCAAAATCAA	AGCGGTCCGATGGCATGCACAGTCTCATTTTCCCATGACGCATGGCAACACCGGATTCAGTGGCATTGAATCCAGCTCTCCAGAGGTGAAAGGCTATTGGGCAGGTTTGGATGCATCTGCTCAGACTACTTCTCATGAACTCACCATTCCAAACGATTTGATTGGCTGCATAATCGGGCGTCAGGGCCCAAAATCAAA
14	G7988.23	PPP6R1	combination of known junctions	H9	Forward primer: ACTCGAAGAGCTCCGGGAA Reverse primer: TTGACGACCTTGCACTCCTG	221	ACTCGAAGAGCTCCGGGAAGGAGGAGGGAGCAGCCCAGCCCCGGCTGAGGGCAGTCAGGTGTGACGCCCACGCGGGAGGTAGCAAGAGATGAGGGCGCCATGTTTTGGAAGTTTGACCTGCACACAAGCTCGCACCTGGACACGCTGCTGGAGCGGGAGGACCTGAGCCTGCCCGAGCTGCTGGACGAGGAAGACGTGCTGCAGGAGTGCAAGGTCGTCAA	TACTCGAAGAGGCTCGGGAAGGAGGAGGGAGCAGCCCAGCCCCGGCTGAGGGCAGTCAGGTGTGACGCCCACGCGGGAGGTAGCAAGAGATGAGGGCGCCATGTTTTGGAAGTTTGACCTGCACACAAGCTCGCACCTGGACACGCTGCTGGAGCGGGAGGACCTGAGCCTGCCCGAGCTGCTGGACGAGGAAGACGTGCTGCAGGAGTGAAAGGTCGTCAAA

## Sheet: Transcripts of Pseudogenes
Number	Gene name	Type of pseudogenes	Validated source	Validation primer	Length of PCR product as pseudogene transcript	SCAN-seq sequence information of novel transcript	Sanger sequencing of novel transcript
1	CRYBB2P1	unprocessed pseudogene	H9 and GM12878	Forward primer: AGAAGAAGGAAAGCGGGGC Reverse primer: GTTCATAGCTCACCCAGCGT	191	AGAAGAAGGAAAGCGGGGCCGGTTCCTTCAGGACCCGCCTCAGGGGGCACCGCGGCGGCTTGGGGACCACTTGGAGCCCCGTCCTGGGGAGAAAACAGCTCACGTCTATGGCCCTGACTGCTTAGGCGGGAGCTGCGTGCAGCTCAGCTTCTCCGGGGCATTTTTTTCTACACGCTGGGTGAGCTATGAAC	TAGAAGAAGGAAAACGGGGCCGGTTCCTTCAGGACCCGCCTCAGGGGGCACCGCGGCGGCTTGGGGACCACTTGGAGCCCCGTCCTGGGGAGAAAACAGCTCACGTCTATGGCCCTGACTGCTTAGGCGGGAGCTGCGTGCAGCTCAGCTTCTCCGGGGCATTTTTTTCTACACGCTGGGGGAAGCTATGAACA
2	PMS2P1	unprocessed pseudogene	H9 and GM12878	Forward primer: TAGAAGTACCCCACCCCACC Reverse primer: GCTGTCTCCTTGAGGTGTGA	229	TAGAAGTACCCCACCCCACCCCTGCTCCTTGGAGGACAACGTGATCACTGTATTCAGCTCTGTCAAGAATGGTCCAGGTTCTTCTAGATGATCTGCACAAATGGCTCCTCTCCTCCTTCCTGATGTCTGCCATTAGCACTGGAATAAAGTTCCTGCTGAAAATCCACATCTCCCCTGGGTCCGGTGTTCTGGAAGTGAGAGAGACAATGTCACACCTCAAGGAGACAGC	TAGAAGTACACCCCCCCACCCCTGCTCCTTGGAGGACAACGTGATCACTGTATTCAGCTCTGTCAAGAATGGTCCAGGTTCTTCTAGATGATCTGCACAAATGGCTCCTCTCCTCCTTCCTGATGTCTGCCATTAGCACTGGAATAAAGTTCCTGCTGAAAATCCACATCTCCCCTGGGTCCGGTGTTCTGGAAGTGAGAGAGACAATGTCACACCTCAAGGAGACAGC
3	AC139256.1	processed pseudogene	H9 and GM12878	Forward primer: CCCTGGATGTGCTAAGCTGT Reverse primer: TAGCCTTGAGGCTCTGAGGT	255	CCCTGGATGTGCTAAGCTGTGGCCGGGTACACTCAAGTGTTAATTTTTTGGAGTCAAAGCCTCCCTCAGTCAAATCGAAGAAACTGAAGCACTTGTGACTGACCCAGATCTTCACGGAGGAAAGGGGATTCGAACCCGGCTGACCCAGGAGCCTGGGCTCTATACTCAGTGCAGCAGTCTCACAGACACCCAAGATAACGTTATCCTCACGGAAACGAGCTCGACGAAGTGACCTACCTCAGAGCCTCAAGGCTA	CCCTGGATGTGTAAGCTGTGGCCGGGTACACTCAAGTGTTAATTTTTTGGAGTCAAAGCCTCCCTCAGTCAATCGAAGAAACTGAAGCACTTGTGACTGACCCAGATCTTCACGGAGGAAAGGGGATTCGAACCCGGCTGACCCAGGAGCCTGGGCTCTATACTCAGTGCAGCAGTCTCACAGACACCCAAGATAACGTTATCCTCACGGAAACGAGCTCGACGAAGTGACCTACCTCAGAGCCGTCAAGGCTA
4	TPTEP1	unprocessed pseudogene	H9 and GM12878	Forward primer: GCTTCGGGAAATGCGAGAGT Reverse primer: GGCTCTCTGGAAAGGGGAAG	266	GCTTCGGGAAATGCGAGAGTCTGAGCCGGGGAGGAGGAACCCGAGCAGCGGCGGCGGCGGCCGCGGCGGCGGGAGCCCCCCAAGAGGAGGACCGGGATCCATGTGTCTTTCCTGGTGACTAGGATGTCGTCGGAGGAGAACAAGTGCGTGGAGCAGCCGCAGCCACCACCCCCCGAGGAGCCTGGAGCCCCGGCCCCGAGCCCCCCAGCCGCAGACAAAAGACCTCGGGGCCGGCCTCGCAAGGCGCTTCCCCTTTCCAGAGAGCC	GCTTCGGGAAAAATCGAGAGTCTGAGCCGGGGAGGAGGAACCCGAGCAGCGGCGGCGGCGGCGGCCGCGGCGGCGGGAGCCCCCCAGGAGGAGGACCGGGATCCATGTGTCTTTCCTGGTGACTAGGATGTCGTCGGAGGAGGACAAGAGCGTGGAGCAGCCGCAGCCGCCGCCACCACCCCCCGAGGAGCCTGGAGCCCCGGCCCCGAGCCCCGCAGCCGCAGACAAAAGACCTCGGGGCCGGCCTCGCAAAATGGCGCTTCCCTTAAAAAGAGAGCC
5	AC007546.3	unprocessed pseudogene	H9 and GM12878	Forward primer: TGCACATCCATTGTGAGGTGAAT Reverse primer: CCCAACACTGCACACACAAA	150	TGCACATCCATTGTGAGGTGAATGATACTAATCCCACTACAAATCAAACCTTCAGGAGGTGAGGCAATGTGTGAGGTGGTAAAGCCTCCAGATTCAAAACTATGCTTGGGTCAAATTCTAGCTCTGCCACTTTGTGTGTGCAGTGTTGGG	TTGCACATCCATTGTGAGGTGAATGATACTAATCTGCACTTCAAATCGAAACCGTTCAGGAGGTGAGGCTACATGTGTGAGGTGGTAAAGCCTCAATATTCGAGACTATGCTTGGGTCAAATTCTAGCTCTGCCACTTTGTGTGTGCAGTGTTGGG

## Sheet: DTU Events
Number	Gene name	isoform1	isoform2	Validated source	Validation primer	Length of PCR product as isoform1	Length of PCR product as isoform2	Expression ratio of isoform1/isoform2 in H9	Expression ratio of isoform1/isoform2 in GM12878
1	ANAPC5	ANAPC5-201	ANAPC5-218	H9 and GM12878	Forward primer: GCCGCTTCGGTCACTATCAA Reverse primer: CCTCCAGATGGCCGTTTTCT	356	317	0.63/0.17	0.36/0.24
2	RANGRF	RANGRF-201	RANGRF-202	H9 and GM12878	Forward primer: GACACTTCATCAGGCCTTGC Reverse primer: AGTGCTTCAGCGCCTTTACT	211	435	0.55/0.31	0.67/0.22
3	RPL22L1	RPL22L1-202	RPL22L1-204	H9 and GM12878	Forward primer: AGGAAGCCCAAGAGGTCAAC Reverse primer: GGAGCCTTTGCCTAGTCCTC	362	429	0.55/0.38	0.91/0.07
4	ISOC2	ISOC2-202	ISOC2-203	H9 and GM12878	Forward primer: ACCTTCCGGAAAATGGCGG Reverse primer: AAGCTGCAGAATGAGCCCTT	516	306	0.42/0.33	0.60/0.22
