# Supplementary material for: High-throughput and high-sensitivity full-length single-cell RNA-seq analysis on third-generation sequencing platform
Source: Cell Discov. 2023 Jan 11;9:5. doi: 10.1038/s41421-022-00500-4 (PMC9834245; doi:10.1038/s41421-022-00500-4)
Supplement: Supplementary file 10 — Supplementary Table S9. Comparison of SCAN-seq2 and other long-reads scRNA-seq methods [file 41421_2022_500_MOESM10_ESM.xlsx]

## Sheet: Sheet1
Comparison of SCAN-seq2 and other long-reads scRNA-seq methods
Method	Amplification	Sequencing platform	No. of cells in a library	Cell capture efficiency	No. of UMIs per cell	No. of full length genes per cell	Experiment cost per cell (excluding sequencing cost)
SCAN-seq2	Modified Smart-seq2	Nanopore	96-960	0.888	39586	>4,000	1
R2C2	Smart-seq2	Nanopore	1-96	0.64	--	532	7
ScISOr-Seq	10x genomics	NGS+Pacbio	>5,000	0.4	260	129	0.3
ScNaUmi-seq	10x genomics	NGS+Nanopore	100-1,000	0.4	6047	2427	5
RAGE-seq	10x genomics	NGS+Nanopore	2,500-6,000	0.187	--	TCR/BCR mRNA	0.5
scCOLOR-seq	Drop-seq	Nanopore	500-1,200	0.1	2000	500	0.06
